# Supplementary material for: Hepatic and pulmonary macrophage activity in a mucosal challenge model of Ebola virus disease
Source: Front Immunol. 2024 Nov 20;15:1439971. doi: 10.3389/fimmu.2024.1439971 (PMC11615675; doi:10.3389/fimmu.2024.1439971)
Supplement: Supplementary file 1 [file DataSheet1.zip]

Archive with 1 entries (1 files):
- Manuscript Suppl.pdf
