# Supplementary material for: Hepatic and pulmonary macrophage activity in a mucosal challenge model of Ebola virus disease
Source: Front Immunol. 2024 Nov 20;15:1439971. doi: 10.3389/fimmu.2024.1439971 (PMC11615675; doi:10.3389/fimmu.2024.1439971)
Supplement: Supplementary file 2 [file DataSheet2.zip]

Archive with 5 entries (5 files):
- S4 Appendix_Protein Panel_Lung.xlsx
- S1 Appendix_WTA Panel_Liver.xlsx
- S2 Appendix_WTA Panel_Lung.xlsx
- S3 Appendix_Protein Panel_Liver.xlsx
- S5 Appendix_nCounter Relative Gene Expression Data.xlsx
