# Supplementary material for: Hepatic and pulmonary macrophage activity in a mucosal challenge model of Ebola virus disease
Source: Front Immunol. 2024 Nov 20;15:1439971. doi: 10.3389/fimmu.2024.1439971 (PMC11615675; doi:10.3389/fimmu.2024.1439971)
Supplement: Supplementary file 2 [file DataSheet2.zip › S4 Appendix_Protein Panel_Lung.xlsx]

## Sheet: All ROI Data
Protein Counts (log2)
#Analysis Name
#Dataset Name
#Filtered Dataset
Scan Name		NHP Lung IO 2	NHP Lung IO 2	NHP Lung IO 2	NHP Lung IO 2	NHP Lung IO 2	NHP Lung IO 2	NHP Lung IO 2	NHP Lung IO 2	NHP Lung IO 2	NHP Lung IO 2	NHP Lung IO 2	NHP Lung IO 2	NHP Lung IO 2	NHP Lung IO 2	NHP Lung IO 2	NHP Lung IO 2	NHP Lung IO 2	NHP Lung IO 2	NHP Lung IO 2	NHP Lung IO 2	NHP Lung IO 2	NHP Lung IO 2	NHP Lung IO 2	NHP Lung IO 2
ROI Name		001	002	003	004	005	006	007	008	009	010	011	012	013	014	015	016	017	018	019	020	021	022	023	024
Scan Tag
Segment Tag		[DNA, DNA]	[DNA, DNA]	[DNA, DNA]	[DNA, DNA]	[DNA, DNA]	[DNA, DNA]	[DNA, DNA]	[DNA, DNA]	[DNA, DNA]	[DNA, DNA]	[DNA, DNA]	[DNA, DNA]	[DNA, DNA]	[DNA, DNA]	[DNA, DNA]	[DNA, DNA]	[DNA, DNA]	[DNA, DNA]	[DNA, DNA]	[DNA, DNA]	[DNA, DNA]	[DNA, DNA]	[DNA, DNA]	[DNA, DNA]
Segment Name		DNA	DNA	DNA	DNA	DNA	DNA	DNA	DNA	DNA	DNA	DNA	DNA	DNA	DNA	DNA	DNA	DNA	DNA	DNA	DNA	DNA	DNA	DNA	DNA
Target tag	Target Name
	CD4	1.01576	0.419637	0.236702	0.947904	2.48907	0.704406	0.581927	0.53584	0.6064	0.42786	0.481794	2.42568	0.14677	0.991826	0.55958	0.416639	0.469107	0.895435	0.653054	3.04311	0.367738	0.934528	0.119508	3.3325
	Histone H3	6.44996	7.01494	4.3198	6.29166	6.79017	6.50162	8.04985	5.62735	7.07594	4.63366	6.00489	6.67165	5.94613	4.86525	6.02245	6.36819	4.98839	4.62461	4.66809	6.24329	3.49239	4.43125	4.54715	6.53472
	SMA	7.46925	3.86954	7.9383	6.35748	6.8425	7.40668	3.15495	7.92907	6.65661	7.86571	6.36634	5.96989	7.27266	7.96176	6.6193	7.13415	7.484	6.35616	5.88911	6.18199	6.59903	6.94805	5.44862	6.93644
	HLA-DR	3.89504	2.98038	1.68246	3.71353	5.48989	2.27457	2.46481	2.69928	4.26437	3.044	3.33453	3.05407	3.40751	3.34953	3.56272	3.51897	2.09652	1.89891	2.67164	4.0065	1.6017	2.98995	2.59802	4.21933
	Ms IgG2a	-2.25479	-2.31356	-2.79512	-1.77055	-2.28744	-2.20815	-1.86296	-2.66815	-2.69394	-2.54286	-2.66705	-2.74828	-2.10381	-2.18469	-2.87239	-2.32352	-2.02176	-1.99306	-2.15203	-1.87382	-2.51827	-1.79948	-2.2401	-2.24165
	CD20	0.346016	0.774937	-1.05313	1.17664	3.77463	0.606814	0.969695	-0.619665	0.595306	-0.638802	0.620591	4.5442	2.31659	-0.0219519	0.774794	0.640681	-0.287861	0.177483	-0.122676	5.16386	-1.08393	1.15285	0.386886	5.27926
	S6	4.32854	4.2604	2.29736	4.11935	4.53962	4.68058	4.72635	3.19711	4.50325	1.91661	3.12302	3.74707	4.81433	4.33969	4.91917	4.86123	4.16089	3.8173	4.52183	5.43333	2.81224	3.96774	3.72619	5.09492
	Rb IgG	-0.416333	-0.422192	-0.452154	-0.369236	-0.414217	-0.407284	-0.372535	-0.445351	-0.45035	-0.442104	-0.444686	-0.46907	-0.397743	-0.413536	-0.456549	-0.417427	-0.389697	-0.386528	-0.402899	-0.426945	-0.433692	-0.378813	-0.410337	-0.41171
	Fibronectin	3.38065	1.40551	3.1316	3.46275	3.17975	2.50249	1.0679	3.36121	3.23549	2.45099	2.34035	2.27293	3.18714	2.82424	3.26747	4.02079	3.83978	3.43539	3.19587	2.12131	3.33565	4.06382	3.35929	2.73816
	Ms IgG1	-1.33492	-1.34363	-1.94537	-1.56689	-1.56606	-1.55893	-1.34149	-1.97313	-1.49538	-2.1187	-1.6028	-1.30551	-1.5305	-1.89679	-1.74655	-1.6433	-1.4891	-1.43643	-1.41367	-0.838168	-1.82949	-1.01972	-1.4984	-1.42478
	CD3	-0.839766	-0.876311	-0.667756	-0.579889	-0.328789	-0.91315	-0.482935	-0.660195	-0.659189	-0.912791	-1.24081	-0.355982	-0.690091	-0.203484	-0.293777	-0.106007	0.0502649	0.030119	-0.0982107	2.61449	-0.86128	0.638942	-0.663484	2.97201
	CD68	0.802271	0.370204	0.167339	0.83333	0.806569	0.362744	0.834285	0.13786	0.871203	-0.0111585	0.54966	0.373013	0.867598	1.25422	1.01718	1.21862	0.563991	1.36172	0.620005	2.01072	-0.30175	0.746351	1.18401	1.65863
	GZMB	1.01944	1.63184	-0.0818274	0.779295	1.06965	0.715341	0.664408	-0.0872742	0.489945	-0.00269424	0.545365	0.380904	1.05969	0.671101	1.44911	2.0124	1.21086	1.371	1.50251	1.5963	0.705891	1.58632	1.42838	1.75817
	PanCk	0.48481	0.112438	-0.525002	0.880358	-0.16285	1.15988	1.52421	-0.096063	1.16738	-0.92182	0.858763	-0.0931809	1.91821	1.1731	2.51237	3.47846	2.34803	1.17708	3.2021	0.508413	1.45399	2.01884	3.00361	0.767666
	CD56	1.37812	0.804135	0.948473	1.62384	1.47744	1.0837	0.975107	1.24908	1.96625	1.0092	2.18397	1.01354	1.07459	2.07816	1.94454	1.62798	1.70651	1.7509	0.825082	1.81759	0.450671	1.80887	0.983262	2.04299
	GAPDH	4.15704	4.26164	4.4483	6.46427	6.41792	5.14299	5.06877	5.38617	6.74536	4.86508	5.99031	6.46012	6.32596	5.69363	6.38388	6.80427	4.7531	3.94023	4.52219	5.48288	3.41017	4.1575	4.90992	6.53089
	CD45	1.97178	1.64711	0.894183	2.62871	3.78943	1.7434	2.12042	1.40053	2.73411	1.16638	1.97076	3.95837	3.45606	3.27949	3.29796	3.65856	2.88719	3.07999	3.15685	6.27118	2.05647	3.85767	3.03994	6.25627
	Beta-2-microglobulin	2.73593	2.4708	2.28637	4.39814	4.05745	2.80784	3.01436	2.87219	4.23326	1.87917	3.10063	3.38525	2.54356	1.69615	2.37402	2.31412	0.800198	0.630248	1.70549	1.78112	0.364183	1.48833	1.62855	2.51272
	Tim-3	1.0713	0.964539	1.65181	3.23619	1.89635	1.33443	0.82815	0.667017	2.72354	0.555752	2.08295	0.9063	1.79883	2.27779	2.44198	2.4266	0.205358	-0.14812	1.27462	-0.010103	-1.06959	-0.314273	0.966007	-0.415735
	STING	-0.898408	-1.88033	-1.17173	0.307737	-0.216096	-1.73754	-3.19621	-0.280956	1.07281	-1.77567	-0.530163	-0.783857	1.13973	0.789556	1.09704	1.65073	-0.387712	-0.615632	-0.614845	0.494887	-2.16551	-0.289171	-0.0393396	1.6354
	IDO1	3.07474	3.34826	3.02029	5.33912	4.53432	4.32779	4.02468	3.91831	6.15355	1.66995	4.15691	1.43641	0.666934	-0.0492984	0.808293	0.0463457	-2.00037	-2.89321	-1.57769	-0.540481	-2.18493	-1.66408	-1.08185	-0.0751296
	OX40L	0.252513	-0.215222	-1.10036	0.293556	0.00689818	-0.969601	-0.183018	-0.711845	0.639784	-0.915047	1.08125	0.499258	-0.0843377	-0.766129	-0.839249	-0.272682	-1.39461	-1.21266	-1.49246	-0.524198	-2.72119	-0.795947	-1.04874	0.651646
	VISTA	-1.61517	-1.49701	-2.7245	-0.493856	-1.70885	-2.00791	-1.70576	-1.88876	-0.403231	-2.29626	-0.86281	-1.87365	1.25666	0.83566	1.70026	1.91024	-0.294013	-0.210861	0.585769	-0.467997	-1.26214	-0.512605	0.0630671	-0.0361461
	CD127	2.37377	2.23581	1.75121	4.00177	3.6889	2.24475	2.29308	2.28966	4.11379	1.41754	3.2849	3.14462	2.34317	2.15337	2.69218	2.8269	1.47273	0.823964	1.40502	1.70526	0.563309	1.54296	1.57893	1.8323
	CD34	5.24836	3.43812	4.86878	5.21924	3.80985	3.76915	3.39032	4.31348	4.81885	3.63053	4.07018	3.01994	5.32204	4.47404	5.08468	5.23325	5.16773	4.81937	4.69678	3.25654	3.22839	4.30325	4.33646	3.72817
	CD45RO	1.08891	1.51416	-0.205278	1.4721	1.64613	1.24638	1.77942	-0.117537	1.24994	-0.0931455	1.16998	1.85045	0.587222	-0.540907	0.191128	-0.3578	-0.120722	0.134535	0.10402	0.148482	-0.56832	0.32075	0.151723	-0.144536
	CD163	0.374349	-1.01576	-0.638268	1.64289	1.18244	0.0600899	0.418173	-0.232442	1.04517	-0.754453	1.30032	0.378293	-2.55715	-1.92344	-2.49566	-1.66994	-3.73813	-3.56741	-3.0648	-2.35958	-2.55657	-2.21629	-1.62632	-2.58334
	Phospho-GSK3A (S21)/Phospho-GSK3B (S9)	-0.894816	-1.01539	-1.74644	0.52665	-0.630726	0.83649	0.471574	-1.2718	-0.299201	-2.36356	-0.869679	-1.25903	0.802798	-0.419102	0.0607229	1.17166	-1.20081	-1.04552	-0.760141	-1.75946	-1.85959	-0.717855	-0.672569	-1.22594
	MET	-0.562847	-0.420301	0.136886	1.66588	1.27097	-0.539542	-0.543712	-0.0372412	1.47426	-0.770063	0.581559	0.843247	0.0287976	0.209996	0.296737	0.61115	-0.589595	-1.12119	-0.833523	-0.763579	-1.5836	-1.16086	-0.878323	-0.112873
	Pan-AKT	-0.437762	-0.739267	-1.28045	0.280406	0.359682	-0.846262	-1.24604	-0.444717	0.532136	-1.66331	-0.396312	0.00788742	1.99761	0.921592	1.96107	2.30949	0.859139	0.550994	0.983213	2.19248	-0.438165	0.881358	1.03265	2.32709
	S100B	0.926773	-0.0550818	-0.0474006	0.428673	0.267925	0.0367348	-0.171723	0.0580743	0.135364	-0.337959	-0.0211622	-0.160584	-1.33057	-0.789968	0.286736	0.504171	1.55195	1.6059	0.143628	-1.3294	-0.67464	-0.215714	0.261838	0.328963
	EpCAM	0.958082	0.293213	-0.573846	1.41798	0.191493	0.504238	0.787092	-0.266658	1.32323	-0.312466	1.2575	0.941036	0.607731	0.43249	1.08362	0.815771	1.25042	0.0571311	2.10645	-0.889347	0.180447	1.15963	1.58807	0.731312
	Bcl-2	-1.14923	-1.13071	-2.42077	-1.2568	-1.1485	-1.85052	-1.76487	-2.13347	-1.40476	-2.15094	-0.635031	-0.108841	0.164692	-0.954504	-0.526726	0.329207	-1.21666	-0.417907	-0.250845	-1.77207	-1.58764	0.703734	-0.0617822	2.35718
	BCL6	1.44559	1.76701	0.844822	2.71199	1.43768	0.191675	0.512015	0.0323808	-0.461298	0.135127	1.19378	0.547995	2.35388	2.27545	3.14156	0.790733	2.73862	3.24668	3.01969	2.50307	2.51983	3.38245	3.24145	2.1517
	PARP	-0.649955	-0.0567295	-2.16138	-0.653454	-1.22168	-1.10754	-1.27897	-1.85616	-1.01228	-1.61031	-0.323551	-0.56705	-0.0211836	-1.1521	0.0548411	0.362218	-0.21317	-0.117998	0.0621977	1.05342	-0.651962	0.536316	0.248665	0.777248
	BIM	-0.396262	0.107563	-2.32164	-0.810752	-1.12008	-1.67444	-1.38877	-1.4377	-0.816912	-1.42049	-0.0937298	-0.60904	-0.759051	-0.834109	-0.378674	0.084101	-0.143572	-0.0127407	-0.00683929	0.56405	-0.514548	1.03986	0.51535	0.93384
	Cleaved Caspase 9	2.76826	2.16446	2.90753	4.43288	4.34269	2.71457	2.55077	2.63163	4.11269	2.2191	3.47147	4.18242	3.58363	3.42326	3.6812	4.10609	2.68335	2.03537	2.61855	3.49614	1.52432	2.66646	2.84127	3.74105
	BCLXL	-1.50256	-1.48344	-2.62842	-1.19264	-1.76087	-2.35271	-2.13393	-2.61107	-1.63686	-2.53469	-1.51044	-2.20577	1.09301	0.633611	1.5	2.11882	0.783402	0.0848661	0.585354	0.186628	-0.502023	0.3908	0.604159	0.720534
	BAD	2.4264	1.97119	1.49071	3.3971	3.29809	1.67392	1.59645	1.81015	3.28806	1.06417	2.43443	2.38018	3.79184	3.47985	4.33593	4.12757	2.42223	1.91224	2.31933	2.4899	1.15103	2.25902	2.81864	3.12714
	p53	-0.366557	-0.0657653	-1.34027	0.103386	-0.00541016	0.0547235	-0.186077	-0.941265	0.0717015	-1.1692	-0.125	0.131266	1.10982	0.870502	1.55071	2.09116	0.467667	0.309694	0.430794	1.60669	-0.100501	0.462172	0.646644	1.71997

## Sheet: Alveoli Data
Protein Counts (log2)	Group	Infected					Uninfected
	Animal	1	2	3	4	5	6	7	8	9	10
	ROI	2	4	7	9	11	13	15	16	19	23	Average Relative Protein Expression (log2)
Protein	CD4	0.419637	0.947904	0.581927	0.6064	0.481794	0.14677	0.55958	0.416639	0.653054	0.119508	0.228422
	Histone H3	7.01494	6.29166	8.04985	7.07594	6.00489	5.94613	6.02245	6.36819	4.66809	4.54715	1.37705
	SMA	3.86954	6.35748	3.15495	6.65661	6.36634	7.27266	6.6193	7.13415	5.88911	5.44862	-1.19178
	HLA-DR	2.98038	3.71353	2.46481	4.26437	3.33453	3.40751	3.56272	3.51897	2.67164	2.59802	0.19975
	Ms IgG2a	-2.31356	-1.77055	-1.86296	-2.69394	-2.66705	-2.10381	-2.87239	-2.32352	-2.15203	-2.2401	0.076758
	CD20	0.774937	1.17664	0.969695	0.595306	0.620591	2.31659	0.774794	0.640681	-0.122676	0.386886	0.0281785
	S6	4.2604	4.11935	4.72635	4.50325	3.12302	4.81433	4.91917	4.86123	4.52183	3.72619	-0.422076
	Rb IgG	-0.422192	-0.369236	-0.372535	-0.45035	-0.444686	-0.397743	-0.456549	-0.417427	-0.402899	-0.410337	0.00519111
	Fibronectin	1.40551	3.46275	1.0679	3.23549	2.34035	3.18714	3.26747	4.02079	3.19587	3.35929	-1.10371
	Ms IgG1	-1.34363	-1.56689	-1.34149	-1.49538	-1.6028	-1.5305	-1.74655	-1.6433	-1.41367	-1.4984	0.0964449
	CD3	-0.876311	-0.579889	-0.482935	-0.659189	-1.24081	-0.690091	-0.293777	-0.106007	-0.0982107	-0.663484	-0.397512
	CD68	0.370204	0.83333	0.834285	0.871203	0.54966	0.867598	1.01718	1.21862	0.620005	1.18401	-0.289748
	GZMB	1.63184	0.779295	0.664408	0.489945	0.545365	1.05969	1.44911	2.0124	1.50251	1.42838	-0.668249
	PanCk	0.112438	0.880358	1.52421	1.16738	0.858763	1.91821	2.51237	3.47846	3.2021	3.00361	-1.91432
	CD56	0.804135	1.62384	0.975107	1.96625	2.18397	1.07459	1.94454	1.62798	0.825082	0.983262	0.219571
	GAPDH	4.26164	6.46427	5.06877	6.74536	5.99031	6.32596	6.38388	6.80427	4.52219	4.90992	-0.0831736
	CD45	1.64711	2.62871	2.12042	2.73411	1.97076	3.45606	3.29796	3.65856	3.15685	3.03994	-1.10165
	Beta-2-microglobulin	2.4708	4.39814	3.01436	4.23326	3.10063	2.54356	2.37402	2.31412	1.70549	1.62855	1.33029
	Tim-3	0.964539	3.23619	0.82815	2.72354	2.08295	1.79883	2.44198	2.4266	1.27462	0.966007	0.185468
	STING	-1.88033	0.307737	-3.19621	1.07281	-0.530163	1.13973	1.09704	1.65073	-0.614845	-0.0393396	-1.49189
	IDO1	3.34826	5.33912	4.02468	6.15355	4.15691	0.666934	0.808293	0.0463457	-1.57769	-1.08185	4.8321
	OX40L	-0.215222	0.293556	-0.183018	0.639784	1.08125	-0.0843377	-0.839249	-0.272682	-1.49246	-1.04874	1.07076
	VISTA	-1.49701	-0.493856	-1.70576	-0.403231	-0.86281	1.25666	1.70026	1.91024	0.585769	0.0630671	-2.09573
	CD127	2.23581	4.00177	2.29308	4.11379	3.2849	2.34317	2.69218	2.8269	1.40502	1.57893	1.01663
	CD34	3.43812	5.21924	3.39032	4.81885	4.07018	5.32204	5.08468	5.23325	4.69678	4.33646	-0.747301
	CD45RO	1.51416	1.4721	1.77942	1.24994	1.16998	0.587222	0.191128	-0.3578	0.10402	0.151723	1.30186
	CD163	-1.01576	1.64289	0.418173	1.04517	1.30032	-2.55715	-2.49566	-1.66994	-3.0648	-1.62632	2.96093
	Phospho-GSK3A (S21)/Phospho-GSK3B (S9)	-1.01539	0.52665	0.471574	-0.299201	-0.869679	0.802798	0.0607229	1.17166	-0.760141	-0.672569	-0.357703
	MET	-0.420301	1.66588	-0.543712	1.47426	0.581559	0.0287976	0.296737	0.61115	-0.833523	-0.878323	0.70657
	Pan-AKT	-0.739267	0.280406	-1.24604	0.532136	-0.396312	1.99761	1.96107	2.30949	0.983213	1.03265	-1.97062
	S100B	-0.0550818	0.428673	-0.171723	0.135364	-0.0211622	-1.33057	0.286736	0.504171	0.143628	0.261838	0.0900532
	EpCAM	0.293213	1.41798	0.787092	1.32323	1.2575	0.607731	1.08362	0.815771	2.10645	1.58807	-0.224523
	Bcl-2	-1.13071	-1.2568	-1.76487	-1.40476	-0.635031	0.164692	-0.526726	0.329207	-0.250845	-0.0617822	-1.16934
	BCL6	1.76701	2.71199	0.512015	-0.461298	1.19378	2.35388	3.14156	0.790733	3.01969	3.24145	-1.36476
	PARP	-0.0567295	-0.653454	-1.27897	-1.01228	-0.323551	-0.0211836	0.0548411	0.362218	0.0621977	0.248665	-0.806343
	BIM	0.107563	-0.810752	-1.38877	-0.816912	-0.0937298	-0.759051	-0.378674	0.084101	-0.00683929	0.51535	-0.491497
	Cleaved Caspase 9	2.16446	4.43288	2.55077	4.11269	3.47147	3.58363	3.6812	4.10609	2.61855	2.84127	-0.019697
	BCLXL	-1.48344	-1.19264	-2.13393	-1.63686	-1.51044	1.09301	1.5	2.11882	0.585354	0.604159	-2.77173
	BAD	1.97119	3.3971	1.59645	3.28806	2.43443	3.79184	4.33593	4.12757	2.31933	2.81864	-0.941216
	p53	-0.0657653	0.103386	-0.186077	0.0717015	-0.125	1.10982	1.55071	2.09116	0.430794	0.646644	-1.20618

## Sheet: Vessel_Airway Data
Protein Counts (log2)	Group	Infected					Uninfected
	Animal	1	2	3	4	5	6	7	8	9		10
	ROI	1	3	6	8	10	-	14	-	17	18	21	22
Protein	CD4	1.01576	0.236702	0.704406	0.53584	0.42786	-	0.991826	-	0.469107	0.895435	0.367738	0.934528
	Histone H3	6.44996	4.3198	6.50162	5.62735	4.63366	-	4.86525	-	4.98839	4.62461	3.49239	4.43125
	SMA	7.46925	7.9383	7.40668	7.92907	7.86571	-	7.96176	-	7.484	6.35616	6.59903	6.94805
	HLA-DR	3.89504	1.68246	2.27457	2.69928	3.044	-	3.34953	-	2.09652	1.89891	1.6017	2.98995
	Ms IgG2a	-2.25479	-2.79512	-2.20815	-2.66815	-2.54286	-	-2.18469	-	-2.02176	-1.99306	-2.51827	-1.79948
	CD20	0.346016	-1.05313	0.606814	-0.619665	-0.638802	-	-0.0219519	-	-0.287861	0.177483	-1.08393	1.15285
	S6	4.32854	2.29736	4.68058	3.19711	1.91661	-	4.33969	-	4.16089	3.8173	2.81224	3.96774
	Rb IgG	-0.416333	-0.452154	-0.407284	-0.445351	-0.442104	-	-0.413536	-	-0.389697	-0.386528	-0.433692	-0.378813
	Fibronectin	3.38065	3.1316	2.50249	3.36121	2.45099	-	2.82424	-	3.83978	3.43539	3.33565	4.06382
	Ms IgG1	-1.33492	-1.94537	-1.55893	-1.97313	-2.1187	-	-1.89679	-	-1.4891	-1.43643	-1.82949	-1.01972
	CD3	-0.839766	-0.667756	-0.91315	-0.660195	-0.912791	-	-0.203484	-	0.0502649	0.030119	-0.86128	0.638942
	CD68	0.802271	0.167339	0.362744	0.13786	-0.0111585	-	1.25422	-	0.563991	1.36172	-0.30175	0.746351
	GZMB	1.01944	-0.0818274	0.715341	-0.0872742	-0.00269424	-	0.671101	-	1.21086	1.371	0.705891	1.58632
	PanCk	0.48481	-0.525002	1.15988	-0.096063	-0.92182	-	1.1731	-	2.34803	1.17708	1.45399	2.01884
	CD56	1.37812	0.948473	1.0837	1.24908	1.0092	-	2.07816	-	1.70651	1.7509	0.450671	1.80887
	GAPDH	4.15704	4.4483	5.14299	5.38617	4.86508	-	5.69363	-	4.7531	3.94023	3.41017	4.1575
	CD45	1.97178	0.894183	1.7434	1.40053	1.16638	-	3.27949	-	2.88719	3.07999	2.05647	3.85767
	Beta-2-microglobulin	2.73593	2.28637	2.80784	2.87219	1.87917	-	1.69615	-	0.800198	0.630248	0.364183	1.48833
	Tim-3	1.0713	1.65181	1.33443	0.667017	0.555752	-	2.27779	-	0.205358	-0.14812	-1.06959	-0.314273
	STING	-0.898408	-1.17173	-1.73754	-0.280956	-1.77567	-	0.789556	-	-0.387712	-0.615632	-2.16551	-0.289171
	IDO1	3.07474	3.02029	4.32779	3.91831	1.66995	-	-0.0492984	-	-2.00037	-2.89321	-2.18493	-1.66408
	OX40L	0.252513	-1.10036	-0.969601	-0.711845	-0.915047	-	-0.766129	-	-1.39461	-1.21266	-2.72119	-0.795947
	VISTA	-1.61517	-2.7245	-2.00791	-1.88876	-2.29626	-	0.83566	-	-0.294013	-0.210861	-1.26214	-0.512605
	CD127	2.37377	1.75121	2.24475	2.28966	1.41754	-	2.15337	-	1.47273	0.823964	0.563309	1.54296
	CD34	5.24836	4.86878	3.76915	4.31348	3.63053	-	4.47404	-	5.16773	4.81937	3.22839	4.30325
	CD45RO	1.08891	-0.205278	1.24638	-0.117537	-0.0931455	-	-0.540907	-	-0.120722	0.134535	-0.56832	0.32075
	CD163	0.374349	-0.638268	0.0600899	-0.232442	-0.754453	-	-1.92344	-	-3.73813	-3.56741	-2.55657	-2.21629
	Phospho-GSK3A (S21)/Phospho-GSK3B (S9)	-0.894816	-1.74644	0.83649	-1.2718	-2.36356	-	-0.419102	-	-1.20081	-1.04552	-1.85959	-0.717855
	MET	-0.562847	0.136886	-0.539542	-0.0372412	-0.770063	-	0.209996	-	-0.589595	-1.12119	-1.5836	-1.16086
	Pan-AKT	-0.437762	-1.28045	-0.846262	-0.444717	-1.66331	-	0.921592	-	0.859139	0.550994	-0.438165	0.881358
	S100B	0.926773	-0.0474006	0.0367348	0.0580743	-0.337959	-	-0.789968	-	1.55195	1.6059	-0.67464	-0.215714
	EpCAM	0.958082	-0.573846	0.504238	-0.266658	-0.312466	-	0.43249	-	1.25042	0.0571311	0.180447	1.15963
	Bcl-2	-1.14923	-2.42077	-1.85052	-2.13347	-2.15094	-	-0.954504	-	-1.21666	-0.417907	-1.58764	0.703734
	BCL6	1.44559	0.844822	0.191675	0.0323808	0.135127	-	2.27545	-	2.73862	3.24668	2.51983	3.38245
	PARP	-0.649955	-2.16138	-1.10754	-1.85616	-1.61031	-	-1.1521	-	-0.21317	-0.117998	-0.651962	0.536316
	BIM	-0.396262	-2.32164	-1.67444	-1.4377	-1.42049	-	-0.834109	-	-0.143572	-0.0127407	-0.514548	1.03986
	Cleaved Caspase 9	2.76826	2.90753	2.71457	2.63163	2.2191	-	3.42326	-	2.68335	2.03537	1.52432	2.66646
	BCLXL	-1.50256	-2.62842	-2.35271	-2.61107	-2.53469	-	0.633611	-	0.783402	0.0848661	-0.502023	0.3908
	BAD	2.4264	1.49071	1.67392	1.81015	1.06417	-	3.47985	-	2.42223	1.91224	1.15103	2.25902
	p53	-0.366557	-1.34027	0.0547235	-0.941265	-1.1692	-	0.870502	-	0.467667	0.309694	-0.100501	0.462172

## Sheet: Avg Vessel_Airway Data
Protein Counts (log2)	Group	Infected					Uninfected
	Animal	1	2	3	4	5	6	7	8	9	10	Average Relative Protein Expression (log2)
Protein	CD4	1.01576	0.236702	0.704406	0.53584	0.42786	-	0.991826	-	0.682271	0.651133	-0.190963
	Histone H3	6.44996	4.3198	6.50162	5.62735	4.63366	-	4.86525	-	4.8065	3.96182	0.961954
	SMA	7.46925	7.9383	7.40668	7.92907	7.86571	-	7.96176	-	6.92008	6.77354	0.503344
	HLA-DR	3.89504	1.68246	2.27457	2.69928	3.044	-	3.34953	-	1.99771	2.29582	0.171382
	Ms IgG2a	-2.25479	-2.79512	-2.20815	-2.66815	-2.54286	-	-2.18469	-	-2.00741	-2.15887	-0.376822
	CD20	0.346016	-1.05313	0.606814	-0.619665	-0.638802	-	-0.0219519	-	-0.0551889	0.0344598	-0.257527
	S6	4.32854	2.29736	4.68058	3.19711	1.91661	-	4.33969	-	3.98909	3.38999	-0.622218
	Rb IgG	-0.416333	-0.452154	-0.407284	-0.445351	-0.442104	-	-0.413536	-	-0.388112	-0.406253	-0.0300119
	Fibronectin	3.38065	3.1316	2.50249	3.36121	2.45099	-	2.82424	-	3.63759	3.69974	-0.421798
	Ms IgG1	-1.33492	-1.94537	-1.55893	-1.97313	-2.1187	-	-1.89679	-	-1.46276	-1.4246	-0.191491
	CD3	-0.839766	-0.667756	-0.91315	-0.660195	-0.912791	-	-0.203484	-	0.040192	-0.111169	-0.707245
	CD68	0.802271	0.167339	0.362744	0.13786	-0.0111585	-	1.25422	-	0.962855	0.2223	-0.521313
	GZMB	1.01944	-0.0818274	0.715341	-0.0872742	-0.00269424	-	0.671101	-	1.29093	1.1461	-0.723448
	PanCk	0.48481	-0.525002	1.15988	-0.096063	-0.92182	-	1.1731	-	1.76256	1.73642	-1.537
	CD56	1.37812	0.948473	1.0837	1.24908	1.0092	-	2.07816	-	1.7287	1.12977	-0.511831
	GAPDH	4.15704	4.4483	5.14299	5.38617	4.86508	-	5.69363	-	4.34667	3.78383	0.191873
	CD45	1.97178	0.894183	1.7434	1.40053	1.16638	-	3.27949	-	2.98359	2.95707	-1.63813
	Beta-2-microglobulin	2.73593	2.28637	2.80784	2.87219	1.87917	-	1.69615	-	0.715223	0.926257	1.40376
	Tim-3	1.0713	1.65181	1.33443	0.667017	0.555752	-	2.27779	-	0.0286191	-0.691932	0.517903
	STING	-0.898408	-1.17173	-1.73754	-0.280956	-1.77567	-	0.789556	-	-0.501672	-1.22734	-0.85971
	IDO1	3.07474	3.02029	4.32779	3.91831	1.66995	-	-0.0492984	-	-2.44679	-1.92451	4.67575
	OX40L	0.252513	-1.10036	-0.969601	-0.711845	-0.915047	-	-0.766129	-	-1.30363	-1.75857	0.587241
	VISTA	-1.61517	-2.7245	-2.00791	-1.88876	-2.29626	-	0.83566	-	-0.252437	-0.887373	-2.00513
	CD127	2.37377	1.75121	2.24475	2.28966	1.41754	-	2.15337	-	1.14835	1.05313	0.563766
	CD34	5.24836	4.86878	3.76915	4.31348	3.63053	-	4.47404	-	4.99355	3.76582	-0.0450799
	CD45RO	1.08891	-0.205278	1.24638	-0.117537	-0.0931455	-	-0.540907	-	0.00690646	-0.123785	0.603128
	CD163	0.374349	-0.638268	0.0600899	-0.232442	-0.754453	-	-1.92344	-	-3.65277	-2.38643	2.41607
	Phospho-GSK3A (S21)/Phospho-GSK3B (S9)	-0.894816	-1.74644	0.83649	-1.2718	-2.36356	-	-0.419102	-	-1.12316	-1.28872	-0.144363
	MET	-0.562847	0.136886	-0.539542	-0.0372412	-0.770063	-	0.209996	-	-0.855393	-1.37223	0.317981
	Pan-AKT	-0.437762	-1.28045	-0.846262	-0.444717	-1.66331	-	0.921592	-	0.705066	0.221596	-1.55059
	S100B	0.926773	-0.0474006	0.0367348	0.0580743	-0.337959	-	-0.789968	-	1.57892	-0.445177	0.0126518
	EpCAM	0.958082	-0.573846	0.504238	-0.266658	-0.312466	-	0.43249	-	0.653776	0.670038	-0.523565
	Bcl-2	-1.14923	-2.42077	-1.85052	-2.13347	-2.15094	-	-0.954504	-	-0.817284	-0.441952	-1.20307
	BCL6	1.44559	0.844822	0.191675	0.0323808	0.135127	-	2.27545	-	2.99265	2.95114	-2.20983
	PARP	-0.649955	-2.16138	-1.10754	-1.85616	-1.61031	-	-1.1521	-	-0.165584	-0.0578228	-1.01857
	BIM	-0.396262	-2.32164	-1.67444	-1.4377	-1.42049	-	-0.834109	-	-0.0781562	0.262655	-1.23357
	Cleaved Caspase 9	2.76826	2.90753	2.71457	2.63163	2.2191	-	3.42326	-	2.35936	2.09539	0.0222124
	BCLXL	-1.50256	-2.62842	-2.35271	-2.61107	-2.53469	-	0.633611	-	0.434134	-0.0556114	-2.66327
	BAD	2.4264	1.49071	1.67392	1.81015	1.06417	-	3.47985	-	2.16723	1.70502	-0.757634
	p53	-0.366557	-1.34027	0.0547235	-0.941265	-1.1692	-	0.870502	-	0.38868	0.180835	-1.23252

## Sheet: Lymphocyte Accumulation Data
Protein Counts (log2)	Group	Infected					Uninfected
	Animal	1	2	3	4	5	6	7	8	9	10
	ROI	-	5	-	-	12	-	-	-	20	24	Average Relative Protein Expression (log2)
Protein	CD4	-	2.48907	-	-	2.42568	-	-	-	3.04311	3.3325	-0.730436
	Histone H3	-	6.79017	-	-	6.67165	-	-	-	6.24329	6.53472	0.341908
	SMA	-	6.8425	-	-	5.96989	-	-	-	6.18199	6.93644	-0.153021
	HLA-DR	-	5.48989	-	-	3.05407	-	-	-	4.0065	4.21933	0.159068
	Ms IgG2a	-	-2.28744	-	-	-2.74828	-	-	-	-1.87382	-2.24165	-0.460126
	CD20	-	3.77463	-	-	4.5442	-	-	-	5.16386	5.27926	-1.06214
	S6	-	4.53962	-	-	3.74707	-	-	-	5.43333	5.09492	-1.12078
	Rb IgG	-	-0.414217	-	-	-0.46907	-	-	-	-0.426945	-0.41171	-0.0223161
	Fibronectin	-	3.17975	-	-	2.27293	-	-	-	2.12131	2.73816	0.296609
	Ms IgG1	-	-1.56606	-	-	-1.30551	-	-	-	-0.838168	-1.42478	-0.304312
	CD3	-	-0.328789	-	-	-0.355982	-	-	-	2.61449	2.97201	-3.13563
	CD68	-	0.806569	-	-	0.373013	-	-	-	2.01072	1.65863	-1.24489
	GZMB	-	1.06965	-	-	0.380904	-	-	-	1.5963	1.75817	-0.951957
	PanCk	-	-0.16285	-	-	-0.0931809	-	-	-	0.508413	0.767666	-0.766055
	CD56	-	1.47744	-	-	1.01354	-	-	-	1.81759	2.04299	-0.6848
	GAPDH	-	6.41792	-	-	6.46012	-	-	-	5.48288	6.53089	0.432135
	CD45	-	3.78943	-	-	3.95837	-	-	-	6.27118	6.25627	-2.38983
	Beta-2-microglobulin	-	4.05745	-	-	3.38525	-	-	-	1.78112	2.51272	1.57443
	Tim-3	-	1.89635	-	-	0.9063	-	-	-	-0.010103	-0.415735	1.61424
	STING	-	-0.216096	-	-	-0.783857	-	-	-	0.494887	1.6354	-1.56512
	IDO1	-	4.53432	-	-	1.43641	-	-	-	-0.540481	-0.0751296	3.29317
	OX40L	-	0.00689818	-	-	0.499258	-	-	-	-0.524198	0.651646	0.189354
	VISTA	-	-1.70885	-	-	-1.87365	-	-	-	-0.467997	-0.0361461	-1.53918
	CD127	-	3.6889	-	-	3.14462	-	-	-	1.70526	1.8323	1.64798
	CD34	-	3.80985	-	-	3.01994	-	-	-	3.25654	3.72817	-0.0774576
	CD45RO	-	1.64613	-	-	1.85045	-	-	-	0.148482	-0.144536	1.74632
	CD163	-	1.18244	-	-	0.378293	-	-	-	-2.35958	-2.58334	3.25183
	Phospho-GSK3A (S21)/Phospho-GSK3B (S9)	-	-0.630726	-	-	-1.25903	-	-	-	-1.75946	-1.22594	0.547821
	MET	-	1.27097	-	-	0.843247	-	-	-	-0.763579	-0.112873	1.49533
	Pan-AKT	-	0.359682	-	-	0.00788742	-	-	-	2.19248	2.32709	-2.076
	S100B	-	0.267925	-	-	-0.160584	-	-	-	-1.3294	0.328963	0.553887
	EpCAM	-	0.191493	-	-	0.941036	-	-	-	-0.889347	0.731312	0.645283
	Bcl-2	-	-1.1485	-	-	-0.108841	-	-	-	-1.77207	2.35718	-0.92122
	BCL6	-	1.43768	-	-	0.547995	-	-	-	2.50307	2.1517	-1.33455
	PARP	-	-1.22168	-	-	-0.56705	-	-	-	1.05342	0.777248	-1.8097
	BIM	-	-1.12008	-	-	-0.60904	-	-	-	0.56405	0.93384	-1.61351
	Cleaved Caspase 9	-	4.34269	-	-	4.18242	-	-	-	3.49614	3.74105	0.643961
	BCLXL	-	-1.76087	-	-	-2.20577	-	-	-	0.186628	0.720534	-2.4369
	BAD	-	3.29809	-	-	2.38018	-	-	-	2.4899	3.12714	0.0306153
	p53	-	-0.00541016	-	-	0.131266	-	-	-	1.60669	1.71997	-1.6004
