# Supplementary material for: Hepatic and pulmonary macrophage activity in a mucosal challenge model of Ebola virus disease
Source: Front Immunol. 2024 Nov 20;15:1439971. doi: 10.3389/fimmu.2024.1439971 (PMC11615675; doi:10.3389/fimmu.2024.1439971)
Supplement: Supplementary file 2 [file DataSheet2.zip › S1 Appendix_WTA Panel_Liver.xlsx]

## Sheet: All ROI Data
Gene Counts (log2)
#Analysis Name
#Dataset Name
#Filtered Dataset
Scan Name		NHP Liver WTA	NHP Liver WTA	NHP Liver WTA	NHP Liver WTA	NHP Liver WTA	NHP Liver WTA	NHP Liver WTA	NHP Liver WTA	NHP Liver WTA	NHP Liver WTA	NHP Liver WTA	NHP Liver WTA	NHP Liver WTA	NHP Liver WTA	NHP Liver WTA	NHP Liver WTA	NHP Liver WTA	NHP Liver WTA	NHP Liver WTA	NHP Liver WTA	NHP Liver WTA	NHP Liver WTA	NHP Liver WTA	NHP Liver WTA	NHP Liver WTA	NHP Liver WTA	NHP Liver WTA	NHP Liver WTA	NHP Liver WTA	NHP Liver WTA	NHP Liver WTA	NHP Liver WTA	NHP Liver WTA	NHP Liver WTA	NHP Liver WTA	NHP Liver WTA	NHP Liver WTA	NHP Liver WTA	NHP Liver WTA	NHP Liver WTA	NHP Liver WTA	NHP Liver WTA	NHP Liver WTA	NHP Liver WTA	NHP Liver WTA	NHP Liver WTA	NHP Liver WTA	NHP Liver WTA
ROI Name		001	002	003	003	004	004	005	006	007	007	008	008	009	010	011	011	012	012	013	014	015	015	016	016	017	018	019	019	020	020	021	022	022	023	023	024	025	026	026	027	027	028	029	030	030	031	031	032
Scan Tag
Segment Tag		[DNA]	[DNA]	[CD68+, Low Percent Aligned Reads]	[CD68-]	[CD68+]	[CD68-]	[DNA]	[DNA]	[CD68+]	[CD68-]	[CD68+]	[CD68-]	[DNA]	[DNA]	[CD68+]	[CD68-]	[CD68+]	[CD68-]	[DNA]	[DNA]	[CD68+]	[CD68-]	[CD68+]	[CD68-]	[DNA]	[DNA]	[CD68+]	[CD68-]	[CD68+]	[CD68-]	[DNA]	[CD68+]	[CD68-]	[CD68+, Low Percent Aligned Reads]	[CD68-]	[DNA]	[DNA]	[CD68+]	[CD68-]	[CD68+]	[CD68-]	[DNA]	[DNA]	[CD68+]	[CD68-]	[CD68+]	[CD68-]	[DNA]
Segment Name		DNA	DNA	CD68+	CD68-	CD68+	CD68-	DNA	DNA	CD68+	CD68-	CD68+	CD68-	DNA	DNA	CD68+	CD68-	CD68+	CD68-	DNA	DNA	CD68+	CD68-	CD68+	CD68-	DNA	DNA	CD68+	CD68-	CD68+	CD68-	DNA	CD68+	CD68-	CD68+	CD68-	DNA	DNA	CD68+	CD68-	CD68+	CD68-	DNA	DNA	CD68+	CD68-	CD68+	CD68-	DNA
Target tag	Target Name
	OR14A16	5.67516	2.92027	2.50524	4.2586	3.76827	4.43812	4.8048	4.42277	3.50524	4.31882	4.50524	4.34296	4.64274	4.28284	4.76827	4.62838	4.99066	4.74986	4.50524	4.88375	4.82716	4.46642	2.18331	4.40161	4.55968	4.37399	4.0902	4.08377	4.64274	4.29808	3.92027	4.50524	4.10188	2.50524	3.93695	4.35323	3.56664	2.50524	3.56413	4.0902	4.13487	3.84227	4.0902	2.50524	3.95198	1.92027	3.98301	4.00774
	CACNA2D1	3.50524	3.50524	3.50524	4.13084	3.76827	4.43812	4.61215	3.92027	2.92027	4.1047	3.50524	4.42638	3.18331	4.15731	2.18331	4.47638	2.18331	4.35671	3.94336	4.35323	2.50524	4.3993	2.18331	4.25641	4.44865	4.06914	4.92027	4.21893	3.76827	4.24404	2.92027	2.50524	4.10188	4.50524	3.83386	3.50524	4.2296	3.50524	4.36322	4.0902	3.96714	3.95775	4.70687	3.50524	4.11492	1.92027	4.01338	4.31259
	HNRNPLL	2.50524	4.2422	4.67516	4.13084	4.50524	4.06817	3.97472	3.92027	1.92027	4.12381	3.0902	4.10039	4.18331	4.28284	4.18331	4.38618	4.18331	4.59638	3.6385	3.76827	4.0902	4.42652	4.50524	4.67991	4.66278	4.50524	2.50524	4.48587	3.50524	3.95208	2.92027	2.50524	4.29743	3.50524	4.38275	3.99066	4.78903	3.50524	3.96467	4.50524	4.18671	4.78087	4.88375	2.50524	4.26131	3.92027	4.26131	4.44383
	EMX1	4.82716	3.92027	4.82716	4.67973	4.99066	4.89129	4.26423	4.72763	5.3797	5.07555	4.96467	4.93933	4.64274	4.94581	3.18331	4.98658	4.76827	4.85204	5.136	4.99066	5.67516	4.91388	4.76827	4.85825	5.23106	4.56664	5.00774	5.21305	5.50524	5.28743	3.92027	3.50524	4.59063	3.50524	4.61813	4.18331	3.98167	2.50524	4.44383	4.50524	4.39202	3.84227	4.18331	2.50524	4.26131	4.92027	4.18331	3.2422
	TLR10	4.50524	4.2422	3.0902	3.93054	4.18331	4.40336	2.38976	4.2422	4.50524	4.28527	5.75316	4.19857	3.99066	4.69788	3.18331	4.41688	2.18331	4.53626	4.1949	3.76827	4.0902	4.31441	4.50524	3.99677	4.05272	4.1516	3.50524	4.29878	4.18331	4.22184	3.92027	3.50524	4.03033	3.50524	3.72283	4.35323	3.68211	2.50524	3.98636	3.50524	3.82171	3.95775	3.35323	3.82716	3.75035	3.50524	4.05778	3.92027
	ASB9	4.0902	2.92027	3.82716	3.93054	2.18331	4.06817	3.38976	3.33531	3.92027	3.85316	2.50524	3.85754	3.76827	4.01981	3.76827	4.05648	2.18331	4.04776	3.87297	3.76827	2.50524	3.77252	3.18331	4.03685	4.19711	4.2296	3.72763	3.89113	4.18331	4.03079	2.92027	2.50524	3.92904	2.50524	3.47129	4.18331	3.1516	2.50524	3.47486	4.50524	4.02524	3.42723	4.64274	4.0902	3.75035	4.50524	3.51588	3.62071
	EXOC4	3.50524	3.92027	3.0902	4.20884	3.18331	3.95269	3.12672	4.14267	3.50524	3.89825	2.50524	4.07993	3.18331	3.69788	4.50524	3.8243	4.18331	4.19113	3.87297	2.76827	3.50524	3.89451	3.76827	3.97631	3.61215	4.2296	3.50524	3.73585	2.18331	3.65356	4.2422	5.31259	4.05457	5.0902	4.5547	3.76827	4.73656	3.50524	4.0288	4.0902	3.98677	4.57924	4.18331	4.50524	4.16989	4.72763	4.16989	4.50524
	JAGN1	2.50524	2.92027	3.0902	4.33015	3.18331	4	3.61215	4.33531	3.92027	4.44573	3.50524	4.34296	1.18331	3.28284	4.18331	4.40161	4.18331	4.37399	6.22346	2.76827	3.50524	4.19285	4.99066	4.25641	4.66278	4.1516	3.92027	4.14678	3.76827	4.32956	1.92027	3.50524	4.05457	2.50524	3.88633	3.18331	3.78903	3.50524	4.12973	2.50524	3.6102	3.84227	2.99066	2.50524	3.87136	3.92027	3.57817	4.00774
	PRPF19	4.0902	4.92027	4.0902	4.04838	3.76827	4.29373	3.8048	3.50524	2.92027	4.35161	3.82716	4.14047	3.99066	4.01981	4.18331	4.20458	3.76827	4.21049	4.35839	2.18331	2.50524	4.47947	3.76827	4.47638	3.61215	3.68211	5.0902	4.1344	3.50524	4.15313	3.92027	2.50524	4.65548	5.0902	4.16643	4.99066	3.4411	2.50524	4.57848	4.0902	4.18671	4.06466	3.88375	3.82716	4.42842	1.92027	4.31106	4.31259
	PSMD1	4.50524	2.92027	4.50524	4.10387	4.18331	4.13327	4.71169	4.2422	4.2422	4.56238	3.82716	4.42638	4.35323	4.39832	4.50524	4.11381	4.50524	4.33923	5.04289	4.88375	4.50524	4.42652	3.76827	4.23934	4.75899	4.06914	4.50524	4.37445	4.88375	4.54153	4.2422	2.50524	4.23515	2.50524	4.10134	3.99066	4.50524	3.50524	4.39601	4.50524	4.26917	3.71674	4.35323	4.31259	4.32324	4.72763	4.1966	4.3797
	CRCT1	2.50524	3.92027	3.82716	3.99066	4.50524	4.27462	3.61215	3.14267	3.50524	3.43047	2.50524	3.85754	3.50524	3.69788	4.76827	3.75391	3.18331	5.14154	4.01047	4.18331	4.0902	3.95184	3.18331	3.77776	2.97472	4.50524	3.72763	4.35323	3.50524	4.21061	2.92027	3.50524	3.27697	2.50524	3.50524	3.50524	3.1516	2.50524	3.53498	5.0902	3.50524	3.57924	4.35323	1.50524	3.76827	2.92027	3.53694	3.2422
	MAF	4.82716	4.50524	3.82716	3.86781	4.50524	4.48875	3.12672	3.50524	4.2422	4.39944	3.50524	4.14047	4.99066	4.28284	4.18331	3.99677	3.76827	3.81456	4.6385	3.99066	4.0902	3.85498	2.18331	3.89142	4.66278	4.50524	4.62071	4.21893	5.43123	4.2767	6.00774	6.50524	5.0902	6.82716	5.70102	4.35323	5.06914	5.96467	5.64819	5.96467	5.48467	5.0122	4.99066	5.82716	5.39996	5.92027	5.39996	4.44383
	DMAP1	4.0902	4.50524	4.0902	4.42035	3.18331	4.29373	3.97472	4.14267	4.72763	4.19781	4.31259	4.17947	4.18331	4.01981	4.18331	4.23934	3.76827	4.24846	4.136	3.76827	5.31259	4.32891	3.76827	4.20458	4.38976	3.3036	4.2422	4.15906	2.76827	4.1764	4.2422	2.50524	4.10188	4.82716	3.91186	3.99066	4.06914	3.50524	4.3797	2.50524	3.86478	3.95775	3.35323	3.50524	4.31106	2.92027	4.20978	4.1682
	FUT11	2.50524	3.50524	1.50524	4.13084	4.18331	3.92845	4.12672	3.79474	3.92027	3.96334	4.96467	4.12057	4.18331	4.39832	3.18331	4.38618	4.18331	4.02607	4.01047	3.99066	4.0902	4.25491	4.18331	4.50524	4.32836	4.1516	4.0902	4.0313	4.18331	4.01797	3.50524	3.50524	3.79154	5.0902	3.91186	3.50524	4.37399	2.50524	4.00774	2.50524	3.94724	4.64963	3.64274	4.0902	3.87136	4.2422	3.93621	4.0902
	OCSTAMP	5.0902	4.50524	4.67516	4.33015	5.18331	4.23563	3.97472	4.2422	4.92027	4.57632	3.50524	4.70553	4.35323	4.50524	3.18331	4.56127	4.50524	4.35671	4.25148	3.50524	4.0902	4.66234	3.18331	4.64144	5.01425	3.56664	3.50524	4.2651	4.99066	4.78047	2.92027	4.0902	4.23515	4.0902	3.88633	3.50524	3.88856	3.50524	4.04956	2.50524	4.06272	3.95775	3.76827	4.50524	3.92027	4.2422	3.78597	3.62071
	EXOSC1	2.50524	3.50524	4.0902	4.01981	4.18331	4.13327	5.12672	4.2422	2.92027	4.17966	3.82716	4.05917	4.35323	3.69788	4.18331	4.13243	4.18331	3.86432	3.6385	3.99066	3.50524	4.20862	3.76827	3.89142	3.8048	3.98167	4.72763	4.0313	4.18331	4.39052	3.92027	3.50524	3.8756	2.50524	3.57082	3.18331	3.78903	2.50524	3.75316	2.50524	3.70805	4.95775	3.50524	3.50524	3.85468	3.92027	3.83781	3.92027
	PALM2AKAP2	2.50524	3.50524	5.0902	3.83538	4.50524	3.71823	3.12672	3.33531	3.50524	3.83007	4.67516	4.12057	2.76827	4.01981	3.76827	3.97631	3.76827	3.98167	4.0746	3.76827	4.0902	3.49241	2.18331	3.95555	4.19711	4.1516	3.92027	3.97686	4.35323	4.23298	3.92027	2.50524	3.90257	4.50524	3.86033	4.35323	3.56664	3.50524	3.82716	2.50524	3.73151	3.95775	3.76827	1.50524	3.78597	4.72763	4.02833	3.50524
	PWP1	5.31259	4.50524	4.67516	4.91511	2.18331	4.47207	4.50524	4.03575	3.50524	4.73386	3.0902	4.71883	4.35323	4.39832	4.50524	4.8243	4.50524	4.40794	4.79897	3.76827	4.0902	4.72945	3.18331	4.61521	4.71169	4.50524	4.82716	4.5338	4.99066	4.37049	4.2422	4.0902	4.65548	4.82716	4.58677	4.50524	4.68211	2.50524	4.47486	2.50524	4.51878	4.71674	3.88375	4.31259	4.69521	3.92027	4.45079	4.50524
	CMC1	4.0902	4.72763	4.50524	4.56578	4.50524	4.61566	5.05272	4.58324	4.72763	4.99482	4.0902	4.96187	4.76827	4.69788	4.18331	4.57494	4.18331	4.62553	4.40902	3.99066	3.50524	4.78309	3.18331	4.86939	4.61215	4.56664	4.0902	4.92747	5.43123	4.82532	4.2422	4.0902	4.76239	3.50524	4.84715	4.18331	4.78903	4.82716	4.34654	3.50524	4.6353	3.25731	4.18331	4.67516	4.53694	5.2422	4.92827	4.31259
	STAT1	4.50524	5.0902	4.50524	4.50524	4.99066	4.60039	2.8048	4.14267	4.2422	4.50524	4.31259	4.34296	4.76827	4.15731	3.76827	4.37059	4.76827	4.42462	4.25148	4.50524	4.50524	4.20862	4.18331	4.35482	4.12672	4.3036	4.3797	4.59834	4.18331	4.39052	5.92027	5.67516	4.52272	6.82716	4.61813	3.50524	4.62553	4.50524	4.1101	3.50524	4.06272	4.95775	5.43123	6.54963	5.47281	6.00774	5.33531	4.3797
	TPM2	3.50524	3.50524	2.50524	4.15731	4.18331	3.97654	4.38976	5.0902	3.92027	4.28527	4.50524	3.70553	3.99066	4.39832	3.76827	4.32276	3.76827	4.11096	4.6385	3.18331	4.0902	3.81434	2.18331	4.49088	4.84919	4.68211	4.62071	4.14678	3.18331	4.31914	4.92027	2.50524	3.76239	3.50524	3.88633	5.18331	6.19113	2.50524	3.94264	5.0902	3.96714	6.56109	5.85573	3.50524	4.10085	1.92027	3.98301	5.31259
	RETREG3	3.50524	4.2422	4.31259	3.86781	2.18331	4.43812	2.38976	4.50524	5.3797	4.23343	3.50524	4.01674	4.18331	3.86781	4.76827	4.32276	3.76827	4.2296	4.35839	3.99066	3.50524	4.20862	2.18331	4.03685	4.50524	3.78903	3.50524	4.43629	3.99066	4.2767	3.50524	3.50524	4.25621	4.0902	3.96161	3.99066	4.4411	3.50524	4.26012	4.50524	4.28511	4.78087	4.50524	3.0902	4.42842	4.2422	4.2864	4.2422
	PEBP1	4.0902	3.50524	3.82716	3.58541	2.18331	3.87869	3.61215	3.65724	2.92027	3.5483	2.50524	3.80863	3.18331	3.28284	2.18331	3.33888	2.18331	3.68211	3.6385	3.99066	2.50524	3.35748	3.76827	3.97631	3.12672	4.06914	1.92027	3.93463	4.35323	4.22184	4.2422	3.50524	3.63954	2.50524	3.20825	3.76827	3.88856	3.50524	4.45943	2.50524	4.37723	3.42723	3.35323	4.31259	4.52645	4.72763	4.77715	4.3797
	RAB11B	3.50524	4.50524	3.50524	3.99066	3.18331	4.17509	4.26423	3.33531	3.50524	4.23343	4.31259	4.2905	3.18331	4.50524	4.18331	4.13243	4.18331	4.48947	4.25148	4.76827	5.0902	4.22422	3.18331	4.28997	4.12672	4.1516	3.50524	4.44634	3.50524	4.55046	4.2422	4.82716	4.83418	4.50524	5.10134	4.64274	4.88856	3.50524	4.77825	2.50524	4.93719	4.84227	4.70687	4.82716	5.34728	3.92027	5.34728	4.92027
	AMIGO1	3.50524	3.50524	4.50524	4.18331	3.18331	3.74624	3.61215	3.65724	3.50524	3.94197	3.82716	4.42638	3.99066	4.39832	3.76827	4.27329	4.18331	4.0902	4.40902	1.18331	3.50524	3.89451	2.18331	4.11381	4.38976	3.4411	4.2422	3.89113	3.50524	4.15313	3.50524	3.50524	4.07842	2.50524	3.50524	3.76827	3.68211	3.50524	3.94264	5.0902	3.8434	3.06466	3.88375	2.50524	3.7322	1.92027	3.59834	3.82716
	GHITM	4.0902	3.50524	3.50524	4.04838	3.76827	4.36773	2.38976	3.92027	4.2422	4.19781	4.31259	4.4425	3.76827	3.50524	3.18331	4.41688	4.50524	4.61103	4.0746	4.35323	2.50524	4.37156	3.76827	4.37059	4.19711	4.3036	3.72763	4.37445	4.18331	4.0435	3.50524	3.50524	4.35714	3.50524	4.2489	4.35323	2.98167	2.50524	4.39601	4.50524	4.25305	3.95775	3.99066	4.31259	4.4837	3.50524	4.47281	4.3797
	RPL37A	6.50524	6.2422	5.20568	5.66135	6.27077	5.93455	6.73553	5.92027	5.0902	5.58324	5.82716	5.98957	5.64274	6.39832	6.0902	5.23073	6.50524	5.47353	6.55104	6.31259	4.50524	4.8348	4.76827	5.0069	5.61215	5.95895	6.04956	6.17426	6.67516	6.1619	8.22405	7.99709	7.38847	8.41213	8.06623	7.6911	7.88856	7.0288	7.29096	7.0288	7.29301	8.0902	7.43123	7.75316	7.54606	7.98636	7.5039	7.57132
	HOXA7	4.0902	4.72763	2.50524	4.44204	4.18331	4.21573	3.61215	3.65724	3.92027	4.56238	3.50524	4.10039	4.88375	4.60477	3.76827	4.30646	3.18331	4.32152	3.87297	4.50524	4.0902	4.27002	2.18331	4.43199	3.61215	4.4411	3.92027	4.32081	4.35323	4.53254	1.92027	4.0902	3.84812	2.50524	3.93695	4.35323	3.4411	4.50524	4.18706	2.50524	3.94724	2.84227	3.76827	3.0902	3.98301	3.50524	3.87136	3.82716
	KNG1	2.50524	3.92027	3.82716	4.89951	4.18331	5.41213	3.97472	3.33531	5.0902	5.00516	4.0902	5.2905	4.35323	4.01981	4.18331	4.46173	3.18331	4.63988	4.40902	3.76827	4.0902	4.65084	4.99066	4.91311	4.44865	4.88856	4.72763	5.52908	4.64274	5.69039	6.44383	5.50524	7.59477	5.50524	8.14506	4.99066	4.56664	4.82716	7.66342	5.31259	7.71248	5.0122	5.46871	5.89755	7.51721	6.56413	7.63054	6.22405
	RPS4Y2	2.50524	3.50524	3.82716	3.66135	2.18331	3.71823	3.8048	3.50524	3.50524	3.73386	3.50524	3.758	3.50524	3.28284	3.76827	3.72967	2.18331	3.53626	4.45793	3.76827	3.50524	3.59195	4.18331	3.20458	3.61215	2.56664	4.50524	3.84627	4.18331	3.55046	4.50524	3.50524	4.00566	5.0902	4.2688	3.50524	3.98167	3.50524	4.26012	4.50524	3.96714	3.57924	3.76827	3.82716	4.01338	2.92027	3.95198	3.0902
	FKBP8	4.0902	3.50524	4.31259	4.18331	5.35323	3.95269	4.50524	4.33531	3.92027	3.80662	4.31259	4.07993	4.35323	4.28284	4.18331	3.91311	3.76827	3.93587	4.40902	3.99066	4.50524	3.95184	2.18331	3.77776	3.71169	4.37399	4.50524	4.15906	4.35323	4.41029	5.82716	4.50524	4.60711	5.82716	4.82044	3.99066	5.11096	4.50524	4.85101	4.0902	4.50524	4.1642	4.88375	4.96467	4.53694	4.72763	4.61824	5.0902
	DDRGK1	4.50524	5.62071	4.31259	4.60477	4.18331	4.71823	4.38976	4.72763	2.92027	4.84166	4.67516	4.77083	4.50524	4.94581	6.18331	4.86939	3.76827	5.02607	5.0746	4.64274	4.82716	4.63925	4.50524	4.84702	4.93408	5.78903	3.50524	4.9699	5.35323	5.01151	4.72763	5.82716	4.91587	4.50524	5.14506	4.18331	4.68211	5.50524	4.83914	5.96467	5.29301	4.95775	4.82716	5.0902	5.12886	5.2422	5.12191	4.44383
	GNRH1	4.0902	2.92027	4.0902	4.23393	2.18331	3.97654	4.38976	4.33531	4.2422	4.14267	4.0902	4.37691	2.76827	2.69788	4.99066	4.13243	3.76827	4.19113	4.25148	4.18331	5.0902	4.14449	3.76827	4.37059	3.61215	4.2296	4.50524	4.1344	3.99066	4.28743	1.92027	2.50524	3.84812	5.0902	3.88633	2.76827	2.98167	2.50524	4.12973	3.50524	3.6102	3.84227	4.18331	1.50524	3.96758	4.2422	3.85468	4.56413
	ETFDH	2.50524	3.92027	4.67516	4.23393	3.18331	4.27462	2.8048	3.92027	3.50524	4.17966	3.50524	4.19857	2.76827	4.50524	3.18331	4.05648	3.76827	4.45741	3.94336	4.18331	5.0902	4.17691	3.76827	4.43199	3.50524	4.3036	3.72763	4.32081	3.18331	4.32956	3.50524	4.0902	4.3765	4.0902	4.4009	4.35323	3.1516	2.50524	4.72763	4.0902	4.68421	3.42723	3.99066	2.50524	4.7322	2.92027	4.75035	4.1682
	SAA2	7.63452	6.56413	7.2866	9.88622	8.70687	10.7724	6.68744	6.48506	8.27782	9.43812	8.38788	9.68663	7.1375	6.0902	7.31259	9.09851	7.76827	9.5353	7.29251	8.65091	6.75316	9.23388	7.27077	9.60608	7.30464	8.9929	8.73405	11.2277	9.45477	11.4273	6.00774	5.67516	8.35103	5.96467	8.46914	3.50524	3.98167	4.50524	3.82716	2.50524	4.13487	4.50524	4.35323	5.20568	6.63543	5.62071	6.82288	4.44383
	PLCH2	2.50524	1.92027	4.0902	3.69788	3.76827	3.82716	3.12672	3.50524	2.92027	4.17966	3.50524	3.50524	3.50524	3.86781	2.18331	4.03685	2.18331	3.78903	3.87297	1.18331	3.50524	4.07737	4.18331	3.705	4.12672	4.3036	3.92027	3.94884	2.18331	3.73418	1.92027	2.50524	3.90257	3.50524	3.4009	3.50524	2.3036	4.50524	3.53498	4.0902	3.79968	1.84227	3.50524	2.50524	3.47281	1.92027	3.7322	3.50524
	GSG1L2	3.50524	4.2422	3.50524	3.62388	4.18331	3.77372	3.38976	2.33531	3.92027	3.46084	3.50524	3.85754	2.76827	3.01981	3.18331	3.60191	2.18331	3.56664	3.94336	4.64274	2.50524	3.49241	3.18331	3.705	2.8048	3.56664	2.92027	3.70268	2.18331	3.65356	1.92027	2.50524	3.70227	2.50524	3.28842	2.76827	1.56664	4.50524	3.04956	4.0902	3.20358	2.25731	2.18331	2.50524	3.57817	2.92027	3.04313	3.0902
	PPFIA1	2.50524	4.72763	3.50524	4.44204	3.18331	3.95269	4.50524	3.92027	2.92027	4.36773	3.82716	4.21743	4.35323	4.01981	2.18331	4.1508	3.18331	4.4411	4.30593	2.76827	3.50524	4.27002	3.18331	4.38618	4.26423	4.06914	4.0902	4.38494	4.88375	4.50524	2.92027	2.50524	4.05457	5.50524	4.03317	3.50524	4.78903	4.0902	4.20568	4.82716	4.22026	3.84227	4.18331	2.50524	4.18331	3.92027	4.22284	4.2422
	RIPOR1	2.50524	3.50524	4.31259	3.93054	3.18331	4.02308	3.38976	4.14267	4.92027	4.12381	4.50524	3.90484	4.50524	3.86781	2.18331	3.89142	3.76827	3.98167	4.25148	3.76827	4.50524	3.79358	5.18331	3.97631	4.19711	3.56664	3.2422	3.90577	2.76827	4.15313	3.50524	4.82716	3.57395	3.50524	4.14506	4.64274	4.56664	5.0902	3.87447	4.0902	4.0441	4.71674	4.70687	4.31259	3.65724	2.92027	3.83781	4.67516
	CMC2	4.82716	5.0902	4.67516	4.97587	4.50524	5.11189	4.26423	4.79474	4.72763	5.14267	4.96467	5.38527	4.50524	4.01981	5.18331	5.11381	4.18331	4.94746	4.94336	4.76827	4.82716	5.17691	4.50524	5.18687	5.19711	5.47353	4.0902	5.48587	5.0902	5.40537	5.50524	5.0902	5.55707	4.0902	5.58677	4.88375	5.4411	4.50524	5.69506	6.0902	5.76031	4.42723	4.57562	4.67516	5.2864	5.50524	5.06504	5.00774
	FBXL17	4.0902	3.50524	4.31259	4.62388	2.18331	4.5536	3.97472	4.33531	4.2422	4.51973	4.50524	4.23605	4.64274	3.69788	3.18331	4.16895	5.18331	4.56664	3.79897	3.50524	3.50524	4.37156	2.18331	4.18687	4.50524	4.2296	4.50524	4.46624	4.76827	4.63688	2.92027	2.50524	4.07842	4.50524	4.28842	4.76827	4.78903	4.50524	4.56413	4.50524	4.5455	4.42723	3.99066	4.0902	4.46184	4.2422	4.77715	4.92027
	GOT1	3.50524	4.2422	4.0902	4.80222	5.18331	4.98832	3.8048	3.79474	3.50524	4.35161	3.82716	4.47421	4.18331	4.01981	2.18331	4.09495	4.18331	4.32152	3.94336	3.99066	4.0902	4.19285	2.18331	4.20458	3.97472	4.62553	4.2422	4.93463	3.18331	4.84724	4.50524	2.50524	5.6315	4.0902	6.35509	5.35323	4.98167	4.0902	7.21489	5.67516	7.06964	4.50524	4.82716	5.0902	6.76381	5.62071	6.77493	3.92027
	TRIM37	4.82716	4.2422	4.31259	4.48448	2.18331	4.5536	5.19711	4.2422	4.50524	4.2682	4.0902	4.21743	4.35323	4.28284	3.76827	4.41688	4.50524	3.98167	3.94336	4.18331	3.50524	4.14449	4.18331	4.11381	4.38976	4.37399	3.72763	4.29878	4.64274	4.18789	3.92027	2.50524	4.23515	2.50524	3.50524	4.35323	2.98167	2.50524	4.2422	3.50524	4.06272	3.06466	4.27077	3.0902	3.98301	1.92027	4.05778	4.0902
	C19orf73	5.31259	2.92027	3.50524	3.93054	4.50524	4.0458	3.38976	4.50524	3.50524	4.30214	3.50524	4.25443	3.99066	4.15731	3.18331	4.07584	4.76827	4.35671	4.01047	3.99066	3.50524	4.22422	3.76827	4.23934	4.12672	3.56664	3.72763	4.14678	2.76827	4.1764	3.92027	4.50524	3.54	2.50524	3.69368	3.99066	2.78903	3.50524	3.92027	3.50524	3.82171	3.95775	3.99066	4.0902	3.76827	3.92027	3.88785	3.3797
	WDFY4	2.50524	1.92027	3.82716	3.58541	3.76827	4.40336	3.97472	3.92027	4.92027	4.25092	3.0902	4.12057	3.76827	4.86781	4.50524	4.32276	3.18331	4.2296	3.45793	3.76827	4.0902	4.19285	3.18331	4.11381	4.19711	4.06914	4.3797	4.30984	4.18331	4.22184	3.50524	5.31259	3.90257	3.50524	3.72283	3.76827	3.68211	4.50524	3.62071	4.82716	3.8434	3.42723	3.64274	3.50524	3.85468	3.50524	3.65724	4.72763
	PRIMPOL	3.50524	4.2422	4.0902	4.2586	4.50524	4.29373	3.12672	4.79474	4.50524	4.64406	4.0902	4.47421	3.99066	3.28284	3.18331	4.32276	4.50524	4.47353	3.72096	2.18331	4.0902	4.3855	4.18331	4.54746	4.19711	4.4411	3.2422	4.34251	4.35323	4.53254	3.92027	3.50524	4.17005	4.82716	4.00971	2.76827	3.3036	2.50524	4.0288	2.50524	3.98677	4.06466	3.35323	3.50524	4.16989	4.50524	3.90415	2.72763
	VEZF1	2.50524	5.0902	5.20568	4.62388	4.18331	4.76005	4.38976	4.72763	4.50524	4.67029	4.67516	4.84546	4.64274	4.39832	4.18331	4.64144	3.76827	4.52083	4.90859	5.0902	4.0902	4.61579	4.99066	4.38618	4.66278	4.50524	3.72763	4.71104	3.99066	4.79558	5.3797	2.50524	4.23515	4.50524	4.7514	4.64274	5.50524	4.82716	4.49013	5.67516	4.30088	4.84227	4.82716	4.82716	4.75035	3.92027	4.56797	4.62071
	VPS13B	4.50524	4.72763	3.50524	4.78534	4.99066	4.77372	5.05272	4.85887	3.92027	4.5483	4.67516	4.91643	4.50524	4.39832	5.35323	4.78954	5.18331	4.90054	4.79897	4.18331	5.50524	4.55542	3.18331	4.47638	4.55968	4.50524	3.2422	4.71936	4.50524	4.67005	5.3797	4.82716	4.59063	5.0902	4.72283	5.27077	4.98167	4.50524	4.67516	4.50524	4.55867	4.84227	5.0902	4.50524	4.90415	4.72763	4.79474	5.12973
	RBP5	2.50524	3.92027	4.67516	3.86781	4.18331	4.42084	3.97472	4.72763	4.2422	4.12381	3.0902	4.07993	3.99066	4.01981	3.18331	3.95555	2.18331	4.11096	4.35839	3.76827	3.50524	3.79358	4.50524	3.77776	4.38976	4.06914	2.92027	3.94884	4.35323	4.01797	3.50524	3.50524	5.26662	3.50524	5.53018	3.18331	3.88856	3.50524	5.32966	2.50524	5.28511	3.84227	4.93819	3.0902	5.57308	5.3797	5.66204	4.00774
	MRPL15	4.0902	4.92027	4.50524	4.15731	3.18331	4.15433	3.61215	3.50524	3.92027	4.31882	3.50524	3.53561	3.50524	3.01981	4.99066	4.32276	3.18331	4.00404	3.25148	4.64274	4.0902	4.19285	3.18331	4.25641	4.12672	3.98167	4.0902	4.30984	2.76827	4.1993	4.2422	4.0902	4.33751	4.50524	3.86033	3.76827	3.78903	4.82716	4.04956	2.50524	3.70805	3.42723	3.35323	3.50524	4.43965	3.50524	4.02833	3.0902
	PNLIPRP1	4.0902	3.92027	3.50524	4.2586	4.50524	3.85316	3.61215	4.03575	2.92027	3.75852	2.50524	4.05917	3.50524	3.28284	3.18331	4.30646	2.18331	3.81456	3.25148	4.35323	2.50524	3.79358	3.18331	3.89142	4.12672	3.78903	3.2422	4.01788	3.76827	3.73418	3.92027	2.50524	3.63954	5.0902	3.36437	4.18331	2.56664	2.50524	3.70163	3.50524	3.5322	3.25731	2.99066	2.50524	3.53694	3.50524	3.35916	2.92027
	NDRG2	5.31259	4.50524	4.31259	5.00531	3.18331	4.56937	4.26423	4.2422	4.2422	4.41504	4.50524	4.42638	3.50524	4.78534	4.18331	4.69251	4.99066	4.39106	4.45793	3.50524	2.50524	4.59195	3.76827	4.44694	4.12672	3.78903	4.50524	4.73585	4.99066	4.50524	3.50524	4.0902	5.24572	4.50524	5.57882	4.35323	5.02607	3.50524	5.31259	2.50524	5.45679	4.25731	4.50524	5.0902	5.64759	5.0902	5.58829	4.92027
	ALG2	3.50524	1.92027	4.67516	4.23393	4.18331	4.25526	4.12672	4.65724	4.72763	3.89825	4.82716	3.85754	3.76827	3.86781	3.76827	4.09495	2.18331	4.11096	4.01047	3.99066	4.0902	3.93298	2.18331	4.20458	4.12672	4.37399	4.2422	3.97686	3.18331	4.25501	1.92027	2.50524	4.27697	2.50524	3.96161	4.64274	3.56664	2.50524	4.81509	2.50524	4.5455	3.95775	4.18331	4.50524	4.35916	3.92027	4.61824	4.2422
	PSTPIP2	4.0902	3.92027	4.50524	4.10387	4.50524	3.92845	2.38976	3.79474	4.92027	4.0458	4.96467	4.1601	4.50524	3.01981	3.18331	4.33888	4.18331	4.19113	3.79897	4.35323	2.50524	4.46642	4.76827	4.47638	4.26423	4.2296	4.62071	4.28764	3.50524	3.95208	3.92027	5.0902	3.76239	5.0902	3.72283	2.76827	3.78903	4.50524	3.87447	2.50524	4.25305	3.42723	3.64274	2.50524	3.87136	4.72763	3.82074	2.92027
	DALRD3	2.50524	3.92027	3.0902	4.46342	4.18331	4.13327	4.50524	4.03575	1.92027	4.38367	3.0902	4.5945	4.88375	4.50524	4.76827	4.13243	3.76827	4.24846	3.35839	3.76827	2.50524	4.23965	4.18331	4.56127	4.66278	4.56664	3.92027	4.49559	4.35323	4.3399	3.92027	4.82716	4.33751	4.0902	4.36437	2.76827	3.88856	4.82716	4.1682	3.50524	4.16963	4.34477	4.0902	4.0902	4.32324	3.92027	4.26131	4.2422
	GLRA3	4.82716	1.92027	3.0902	3.93054	2.18331	3.97654	2.8048	3.65724	3.50524	3.78277	3.50524	3.67857	3.50524	3.50524	3.76827	3.8243	3.18331	4.00404	3.55104	3.50524	4.0902	4.00698	4.18331	3.95555	3.8048	3.78903	3.2422	3.65146	2.76827	3.88304	1.92027	2.50524	3.00566	2.50524	3.91186	3.76827	3.1516	2.50524	3.5927	2.50524	3.42117	2.84227	1.18331	3.50524	3.20978	2.92027	3.42842	3.2422
	FTSJ1	4.0902	3.50524	3.0902	4.20884	3.18331	4.0458	3.61215	3.33531	3.50524	4.39944	3.0902	4.45844	3.99066	2.69788	3.76827	4.03685	3.18331	4.32152	3.45793	4.50524	3.50524	4.3855	4.18331	4.20458	4.32836	4.62553	3.92027	4.18331	3.76827	4.55934	3.50524	2.50524	4.27697	4.82716	3.93695	4.18331	3.4411	2.50524	4.1682	2.50524	3.92706	4.06466	3.35323	3.0902	3.83781	1.92027	4.05778	4.2422
	HIPK2	2.50524	3.92027	3.82716	4.13084	3.76827	4.47207	3.8048	3.92027	3.92027	4.46084	3.50524	4.37691	4.18331	4.50524	4.76827	4.1508	4.18331	4.45741	4.0746	3.76827	4.82716	4.22422	4.18331	4.51945	4.19711	3.98167	3.2422	4.47609	4.50524	4.5144	5.0902	5.31259	4.52272	5.31259	4.58677	5.35323	4.56664	4.82716	4.54963	5.0902	4.11716	4.1642	4.35323	5.0902	4.46184	2.92027	4.16989	4.96467
	SCAF1	4.50524	3.50524	4.50524	4.07639	4.50524	4.17509	4.38976	3.14267	4.50524	4.44573	3.50524	4.1601	4.35323	4.78534	3.18331	4.13243	4.18331	3.95895	3.87297	4.35323	4.50524	3.89451	4.18331	4.07584	4.05272	4.50524	4.3797	4.17123	4.18331	4.29808	1.92027	2.50524	4.43309	3.50524	3.91186	4.35323	4.50524	2.50524	4.20568	4.0902	3.88584	4.06466	4.99066	3.0902	4.01338	2.92027	4.16989	3.82716
	POC5	3.50524	3.50524	4.0902	3.99066	4.18331	4.13327	4.89226	4.65724	2.92027	4.35161	3.82716	4.07993	3.99066	4.28284	4.18331	3.97631	3.18331	4.33923	4.01047	3.50524	4.0902	4.11132	2.18331	4.20458	3.71169	2.78903	4.0902	4.12191	4.64274	4.1764	3.50524	2.50524	4.07842	2.50524	3.83386	2.76827	3.4411	4.50524	3.87447	4.50524	4.02524	3.42723	3.35323	2.50524	3.96758	3.92027	3.82074	3.62071
	COX7A2	3.50524	3.50524	4.82716	4.39832	4.18331	4.5536	3.8048	3.79474	3.50524	4.28527	3.50524	4.60886	4.64274	3.50524	3.18331	4.40161	3.76827	4.56664	4.136	3.50524	3.50524	4.34327	2.18331	5.62181	4.93408	3.78903	4.2422	4.43629	3.18331	4.54153	1.92027	2.50524	4.52272	4.82716	4.1875	3.99066	3.4411	2.50524	4.36322	5.0902	4.39202	4.06466	3.76827	4.31259	4.37093	4.2422	4.1966	3.62071
	RB1CC1	4.50524	1.92027	4.0902	4.18331	3.76827	4.0902	2.8048	3.50524	4.50524	4.30214	3.50524	4.21743	3.18331	4.15731	2.18331	3.67991	3.18331	3.86432	3.94336	2.18331	2.50524	4.128	4.50524	4.32276	4.26423	3.78903	3.92027	4.20715	3.76827	4.01797	3.92027	2.50524	4.23515	4.0902	3.93695	3.50524	3.56664	4.50524	4.29531	4.0902	4.15235	3.95775	3.76827	3.50524	4.49451	3.50524	4.33531	4.44383
	PLCB2	2.50524	4.72763	4.31259	4.37595	4.18331	4.25526	4.38976	4.50524	4.92027	4.2682	3.50524	4.1601	2.76827	4.60477	3.18331	4.30646	3.76827	4.00404	4.01047	4.64274	3.50524	4.09445	3.76827	4.44694	4.19711	4.2296	3.50524	4.0313	3.50524	4.14135	4.72763	4.82716	4.48753	4.50524	4.10134	3.50524	4.56664	2.50524	3.89755	3.50524	4.0811	4.42723	3.99066	4.96467	4.07228	4.72763	3.88785	4.2422
	ADCK1	3.50524	2.92027	3.82716	4.37595	2.18331	4	4.26423	4.42277	2.92027	4.38367	4.50524	3.83329	3.76827	4.50524	4.50524	4.1508	3.18331	4.13142	3.45793	2.76827	4.0902	4.128	3.76827	4.30646	4.32836	3.68211	4.50524	3.84627	3.76827	4.38054	1.92027	3.50524	3.46961	2.50524	3.36437	3.76827	3.78903	4.50524	3.72763	4.0902	3.77731	3.57924	4.0902	3.82716	3.82074	2.92027	3.80346	2.50524
	HNRNPAB	2.50524	4.2422	4.0902	4.50524	4.50524	4.52154	4.12672	3.79474	4.72763	4.47579	3.0902	4.71883	2.18331	4.50524	3.76827	4.33888	4.18331	4.35671	4.94336	4.35323	4.50524	4.59195	4.76827	4.05648	4.50524	4.4411	4.62071	4.70268	4.50524	4.468	3.92027	5.31259	4.55707	4.50524	5.04475	5.0902	5.02607	2.50524	5.0288	4.82716	4.95722	4.71674	5.0902	4.0902	4.8293	5.0902	4.82074	4.67516
	CKAP4	3.50524	4.72763	5.20568	4.48448	3.76827	4.74624	4.71169	3.65724	3.50524	4.63077	4.82716	4.66489	3.76827	5.15731	4.99066	4.72967	4.76827	4.33923	4.50524	4.18331	4.50524	4.50524	4.50524	4.56127	4.38976	4.4411	3.72763	4.49559	5.0902	4.62001	3.92027	4.0902	4.03033	4.50524	3.7514	4.50524	4.4411	4.82716	4.31259	4.0902	4.23675	4.1642	3.18331	3.82716	4.1966	3.50524	3.71382	3.72763
	ERCC2	3.50524	3.92027	4.0902	4.23393	4.18331	4.5536	3.38976	4.14267	2.92027	4.5483	4.0902	4.25443	4.64274	4.39832	4.50524	4.40161	4.18331	4.61103	3.72096	3.99066	5.0902	4.804	4.50524	4.65438	4.26423	4.37399	4.3797	4.72763	4.18331	4.60293	3.92027	2.50524	4.45146	2.50524	4.2489	3.99066	3.56664	3.50524	4.12973	4.0902	4.20358	4.64963	3.76827	4.0902	4.35916	4.72763	4.02833	3.62071
	NDE1	3.50524	4.2422	3.82716	4.62388	4.18331	4.40336	3.61215	4.2422	4.72763	4.28527	2.50524	4.56536	3.99066	4.69788	4.18331	4.6672	4.18331	4.59638	3.94336	4.64274	5.31259	4.50524	4.50524	4.41688	4.12672	4.73656	4.50524	4.27642	2.76827	4.48674	2.92027	4.82716	3.95504	3.50524	3.57082	3.76827	3.78903	3.50524	4.00774	2.50524	3.96714	2.84227	4.18331	2.50524	3.88785	4.2422	4.01338	4.00774
	CDK3	3.50524	4.2422	4.67516	4.46342	3.76827	4.15433	5.05272	4.33531	4.72763	4.14267	4.50524	4.27257	4.88375	4.50524	3.76827	4.46173	3.18331	4.50524	4.1949	4.18331	2.50524	4.37156	4.18331	4.49088	4.55968	4.37399	4.2422	4.41597	4.35323	4.31914	3.50524	4.50524	3.90257	2.50524	4.2489	3.76827	4.2296	2.50524	4.27782	5.67516	4.25305	4.25731	3.88375	4.31259	3.95198	1.92027	3.90415	4.00774
	ALDOA	5.67516	5.62071	6.0902	5.50524	7.60957	5.7323	6.16235	5.82716	7.0902	5.31051	7.45943	5.55798	5.88375	5.45277	7.39276	5.76589	7.27077	5.88856	7.0746	5.76827	7.14909	6.09445	6.35323	5.83002	5.99462	6.37399	6.85101	5.95237	7.50524	6.1619	6.96467	7.31259	6.11347	7.0902	6.23884	5.76827	6.40794	6.50524	6.40811	6.67516	6.16102	6.44713	6.1375	6.45943	6.11842	6.96467	6.06141	5.98636
	HLA-A	3.50524	4.72763	3.82716	4.58541	3.18331	4.33121	4.12672	4.79474	4.2422	4.51973	3.50524	4.55056	3.76827	4.15731	4.18331	4.20458	3.18331	4.2296	4.30593	4.18331	4.50524	3.93298	4.76827	4.28997	4.12672	4.06914	4.82716	4.27642	4.18331	4.45854	5.3797	3.50524	5.24572	5.67516	4.84715	4.35323	4.06914	3.50524	4.53498	3.50524	4.82171	3.06466	4.27077	4.31259	4.61824	5.2422	4.49451	4.0902
	PRKACA	4.82716	5.2422	4.50524	4.30669	3.18331	4.02308	3.8048	4.58324	3.92027	4.21573	4.0902	4.23605	3.76827	4.28284	5.18331	4.40161	3.76827	4.1715	4.1949	2.76827	2.50524	4.25491	4.50524	4.23934	4.61215	4.2296	4.2422	4.08377	4.88375	4.4774	4.72763	4.0902	4.54	5.50524	4.50524	4.35323	4.3036	4.82716	4.68846	3.50524	4.86478	4.64963	3.88375	3.50524	4.7413	4.92027	4.49451	4.92027
	AASDHPPT	2.50524	4.2422	2.50524	3.96091	4.76827	3.97654	3.8048	4.03575	3.50524	4.21573	3.82716	4.27257	2.76827	4.01981	4.99066	5.81857	4.18331	4.21049	4.136	3.99066	2.50524	4.25491	2.18331	4.13243	4.05272	4.06914	3.92027	4.2537	3.50524	4.14135	4.92027	2.50524	3.90257	2.50524	4.16643	4.18331	3.78903	3.50524	3.98636	4.50524	4.11716	4.57924	4.0902	3.82716	4.3942	5.0902	4.12886	4.00774
	TIAL1	4.0902	4.2422	3.50524	4.5257	4.18331	4.42084	4.8048	4.42277	5.0902	4.2682	3.82716	4.45844	4.88375	4.15731	3.76827	4.28997	2.18331	4.4411	4.45793	3.99066	5.31259	4.5677	3.18331	4.49088	4.61215	4.4411	4.2422	4.48587	4.99066	4.67822	4.2422	5.0902	5.06655	5.50524	4.97379	4.88375	5.3036	4.50524	5.21489	3.50524	5.26113	5.3017	4.82716	4.67516	5.18331	4.72763	4.92027	5.2422
	SELENOH	4.82716	3.92027	3.50524	4.01981	4.18331	3.85316	3.12672	3.50524	3.50524	4.00516	3.50524	4.21743	4.18331	2.69788	3.76827	4.1508	3.76827	3.98167	3.87297	4.35323	4.50524	3.98884	3.76827	4.11381	3.61215	3.88856	3.50524	3.92027	3.76827	3.92486	1.92027	4.50524	3.95504	4.82716	3.77941	3.18331	3.88856	2.50524	4.0288	3.50524	4.02524	4.06466	4.0902	3.50524	3.90415	3.92027	3.83781	3.92027
	CUL5	2.50524	4.72763	3.82716	4.7158	4.76827	4.5536	3.38976	4.2422	2.92027	4.44573	3.82716	4.50524	3.18331	3.86781	4.76827	4.41688	4.18331	4.40794	4.30593	4.50524	5.31259	4.45324	4.18331	4.56127	3.97472	3.98167	4.62071	4.5802	4.35323	4.64524	4.2422	2.50524	4.41447	4.50524	4.20825	3.50524	4.4411	4.50524	4.54963	4.82716	4.36228	4.1642	4.27077	4.31259	4.35916	4.92027	4.37093	4.1682
	ATRX	5.0902	6.00774	5.82716	6.59995	5.76827	6.68243	6.38976	6.35768	6.56413	6.61735	6.63452	6.53936	6.79802	6.31259	5.99066	6.51591	6.18331	6.67167	7.11328	7.18331	6.50524	7.01597	6.57562	6.87769	7.00447	7.589	6.87447	6.92567	6.99066	6.82716	5.92027	6.31259	6.67906	6.0902	6.84052	6.50524	6.74986	6.0902	6.71144	6.5927	7.05111	6.23459	6.35323	6.0902	6.53956	6.44383	6.57053	7.00774
	RAB1A	4.0902	4.2422	4.0902	4.07639	4.18331	4.0902	4.26423	4.50524	3.92027	4.2682	3.50524	4.2905	3.99066	3.50524	3.76827	3.8243	4.50524	3.98167	4.25148	4.18331	2.50524	3.89451	3.76827	3.91311	4.12672	4.2296	4.2422	4.3317	3.99066	4.25501	5.50524	4.0902	4.17005	2.50524	4.72283	4.18331	4.73656	2.50524	4.76576	5.0902	4.75459	4.50524	4.0902	3.50524	4.56797	5.0902	4.87136	4.44383
	FUCA1	2.50524	3.92027	4.31259	4.56578	4.18331	4.42084	4.61215	4.58324	5.0902	4.65724	5.31259	4.50524	3.76827	4.28284	5.35323	4.65438	4.76827	4.55153	4.55104	4.88375	4.0902	4.66234	5.35323	4.58849	4.71169	4.73656	4.0902	4.76023	5.18331	4.72631	6.00774	6.96467	5.24572	7.67516	5.37359	4.88375	4.98167	6.75316	5.41213	6.50524	5.6228	4.84227	4.70687	6.36322	5.45633	6.77825	5.37093	4.77825
	OLAH	2.50524	1.92027	3.82716	4.39832	3.18331	4.0902	4.12672	4.50524	4.50524	4.44573	4.67516	4.42638	3.99066	4.50524	2.18331	4.47638	4.99066	4.52083	3.94336	3.76827	4.0902	4.25491	4.18331	4.49088	4.32836	4.78903	3.72763	4.18331	4.35323	4.12948	4.2422	2.50524	4.03033	2.50524	3.72283	4.35323	3.78903	4.82716	3.89755	4.0902	3.75459	3.71674	3.50524	4.0902	3.98301	3.92027	4.02833	4.0902
	PRR3	3.50524	4.50524	4.67516	5.50524	4.18331	3.63077	4.12672	4.03575	1.92027	4.0458	3.50524	3.97301	4.35323	3.50524	5.35323	4.13243	4.76827	4.02607	3.79897	3.76827	4.0902	3.93298	3.76827	4.07584	3.26423	3.98167	3.92027	4.1344	3.76827	4.03079	4.2422	3.50524	4.14768	2.50524	3.88633	1.18331	3.78903	4.50524	3.31259	4.0902	3.5322	3.42723	4.0902	3.0902	3.76827	1.92027	3.63787	3.50524
	PDZD7	2.50524	3.92027	3.82716	4.20884	3.76827	4.21573	3.61215	4.2422	4.50524	3.96334	3.0902	4.19857	4.18331	4.15731	3.18331	4.16895	3.18331	4.37399	3.55104	4.18331	2.50524	3.87488	2.18331	4.16895	4.19711	4.06914	2.92027	4.05778	3.99066	4.09326	1.92027	3.50524	4.21377	4.0902	3.3269	4.76827	3.78903	2.50524	3.80292	5.0902	3.82171	2.84227	2.76827	4.0902	3.85468	3.50524	3.92027	3.50524
	ZNF3	5.67516	3.92027	4.50524	4.23393	2.18331	4.34958	3.61215	4.33531	4.2422	4.51973	3.82716	4.50524	4.35323	4.15731	2.18331	4.40161	3.18331	4.37399	4.40902	3.76827	3.50524	4.97968	4.18331	4.51945	4.8048	3.98167	4.92027	4.71104	4.18331	4.41029	4.50524	3.50524	4.35714	4.50524	3.69368	4.88375	3.88856	2.50524	3.77825	4.50524	4.11716	3.57924	3.64274	4.0902	4.04313	2.92027	3.88785	3.82716
	STAC3	2.50524	4.50524	5.0902	4.15731	4.76827	3.74624	3.38976	4.03575	3.92027	3.87588	4.50524	3.99504	4.35323	4.15731	4.76827	4.22206	3.76827	4.40794	3.55104	3.76827	3.50524	3.77252	5.18331	4.16895	3.50524	4.1516	2.92027	3.75215	3.50524	4.23298	3.92027	5.31259	3.57395	5.50524	3.60253	2.76827	3.1516	3.50524	3.77825	4.0902	3.88584	3.57924	3.76827	4.50524	3.82074	3.50524	3.5577	3.2422
	RPL34	5.31259	4.72763	5.67516	5.44204	4.50524	5.63077	6.23106	5.0902	5.2422	5.21573	5.41213	5.35153	5.64274	5.50524	5.18331	4.98658	4.50524	5.22008	5.70079	5.18331	4.50524	4.82461	5.18331	4.91311	5.35938	5.02607	5.50524	5.47609	5.35323	5.58565	7.47486	7.31259	6.81657	7.20568	7.09856	6.70687	7.18135	6.82716	6.69176	6.0902	6.5911	7.29073	6.81266	7.43597	6.76381	6.82716	6.83569	6.92027
	ELOVL7	3.50524	3.50524	4.0902	4.33015	4.76827	4.13327	4.26423	4.42277	3.50524	4.51973	5.0902	4.34296	4.64274	4.50524	4.50524	4.38618	3.18331	4.19113	4.90859	3.50524	2.50524	4.62757	4.76827	4.38618	4.50524	4.50524	3.92027	4.43629	4.35323	4.30865	2.92027	2.50524	3.79154	2.50524	3.88633	3.50524	3.3036	2.50524	4.00774	4.50524	3.98677	3.57924	3.18331	2.50524	4.07228	2.92027	3.93621	3.0902
	GUSB	4.0902	4.50524	4.31259	4.46342	3.18331	4.11189	4.38976	3.79474	4.72763	4.28527	1.50524	4.3082	3.76827	3.50524	4.50524	4.44694	5.18331	4.42462	4.0746	4.64274	3.50524	4.59195	3.18331	4.23934	4.44865	4.4411	3.50524	4.55254	3.99066	4.45854	3.50524	5.31259	4.7476	4.82716	4.76547	4.35323	4.37399	4.0902	4.41213	4.0902	4.55867	4.50524	4.82716	5.20568	4.80346	3.50524	4.61824	4.77825
	SS18L1	5.31259	3.92027	4.67516	3.69788	4.50524	3.74624	3.61215	3.79474	3.92027	3.65724	2.50524	3.97301	3.18331	3.01981	4.76827	3.46173	3.18331	3.68211	3.6385	4.18331	4.0902	3.63925	3.18331	3.80122	3.71169	3.3036	2.92027	4.05778	3.50524	3.95208	3.92027	4.0902	3.79154	2.50524	4.1875	3.18331	4.3036	3.50524	4.64819	2.50524	5.09924	4.1642	3.88375	2.50524	4.57817	3.50524	4.56797	3.2422
	CYYR1	4.50524	4.72763	4.0902	4.04838	3.18331	4.48875	3.97472	4.2422	4.92027	4.36773	3.82716	3.99504	4.64274	3.28284	4.18331	4.11381	3.18331	4.61103	3.87297	5.35323	2.50524	4.20862	4.18331	4.07584	4.71169	3.98167	4.0902	4.0966	3.18331	4.08098	3.92027	4.0902	3.84812	2.50524	3.98586	4.99066	3.88856	3.50524	3.89755	3.50524	3.92706	3.06466	3.76827	3.50524	3.5577	2.92027	3.75035	3.72763
	SQOR	2.50524	2.92027	4.67516	3.99066	4.99066	3.66051	3.12672	3.33531	2.92027	3.68323	3.50524	4.03811	1.18331	3.28284	3.18331	3.43199	4.18331	3.81456	3.79897	3.50524	4.50524	3.85498	4.76827	3.86939	4.12672	4.06914	3.50524	3.92027	3.99066	3.91105	4.92027	4.0902	3.79154	4.82716	3.80689	3.50524	2.98167	3.50524	3.96467	4.50524	4.15235	3.71674	3.76827	4.31259	3.95198	4.2422	3.90415	3.3797
	DNAJB13	2.50524	4.92027	4.50524	4.20884	4.76827	4.27462	4.61215	4.58324	4.50524	4.50524	3.50524	4.34296	4.76827	4.39832	4.18331	4.18687	4.99066	4.45741	4.59543	3.18331	4.0902	4.25491	3.76827	4.05648	4.55968	4.06914	4.92027	4.15906	4.50524	4.23298	1.92027	2.50524	3.95504	4.0902	3.80689	3.99066	3.56664	2.50524	4.1682	4.0902	4.16963	3.06466	3.76827	4.50524	3.59834	3.50524	3.99828	3.2422
	BCL7B	4.0902	4.2422	3.82716	4.30669	4.76827	4.34958	4.8048	4.33531	4.2422	4.0657	4.0902	4.65109	3.76827	4.01981	4.76827	4.25641	4.18331	4.35671	4.30593	3.99066	2.50524	4.60392	3.76827	4.57494	4.44865	4.06914	4.82716	4.5893	3.99066	4.35017	3.92027	5.0902	4.59063	5.0902	4.43652	4.18331	4.3036	4.0902	4.57848	4.82716	4.6102	4.06466	4.27077	4.0902	4.60833	4.92027	4.75035	4.62071
	RPS9	4.0902	4.2422	1.50524	3.28284	4.18331	3.82716	3.61215	3.92027	4.2422	4.43047	3.50524	4.47421	3.99066	3.86781	3.76827	4.23934	3.18331	4.21049	4.76049	3.76827	3.50524	4.57987	4.50524	3.8243	4.26423	4.50524	4.50524	4.20715	4.50524	4.2659	6.00774	4.50524	5.27697	6.75316	5.61035	5.99066	5.40794	4.50524	5.0902	4.82716	4.79968	6.50524	5.91123	5.75316	5.53171	5.82716	5.45633	6.1682
	KCNH3	3.50524	4.72763	4.0902	4.8189	4.76827	4.66051	4.38976	4.2422	5.2422	4.57632	3.82716	4.47421	4.18331	4.39832	3.18331	4.77776	3.18331	4.86432	4.79897	4.99066	3.50524	4.82461	3.76827	4.54746	4.50524	4.68211	2.92027	4.84627	4.35323	4.48674	3.50524	4.0902	4.65548	4.50524	4.63356	3.99066	4.3036	2.50524	4.49013	4.0902	4.55867	4.42723	3.50524	3.50524	4.50524	4.2422	4.16989	3.62071
	CIC	4.0902	4.92027	4.31259	4.28284	3.76827	4.19555	4.8048	4.2422	1.92027	4.31882	4.0902	4.36004	4.35323	5.01981	5.35323	4.6672	3.18331	4.2296	4.25148	3.18331	4.82716	4.41298	4.50524	4.22206	4.66278	4.50524	4.2422	4.37445	4.88375	4.3399	4.2422	4.50524	4.41447	2.50524	4.03317	4.18331	4.68211	2.50524	4.32966	4.0902	4.40667	4.78087	5.0902	3.0902	4.14267	3.50524	4.26131	4.62071
	SMIM40	5.50524	5.50524	5.20568	4.86781	5.18331	4.81399	5.19711	4.92027	4.92027	4.73386	4.96467	4.758	4.64274	4.01981	2.18331	4.72967	4.50524	4.56664	4.76049	4.99066	3.50524	4.59195	3.76827	4.80122	4.26423	4.73656	4.50524	4.43629	3.99066	4.58565	5.50524	4.50524	4.46961	4.0902	4.77941	5.0902	5.02607	2.50524	4.57848	5.31259	4.89626	3.71674	3.88375	1.50524	4.26131	4.50524	4.3942	4.44383
	MTG1	2.50524	3.92027	4.50524	4.23393	3.76827	4.02308	3.38976	4.14267	4.2422	4.02563	3.0902	4.17947	3.18331	3.86781	2.18331	3.86939	3.76827	4.00404	3.79897	3.99066	4.0902	3.89451	4.50524	3.89142	4.55968	4.1516	4.50524	4.2537	4.50524	4.3399	3.50524	2.50524	4.10188	4.0902	4.47129	3.99066	4.50524	3.50524	4.2422	2.50524	4.47775	4.1642	3.88375	4.50524	4.43965	2.92027	4.57817	4.1682
	RBM6	3.50524	3.92027	3.82716	3.89951	2.18331	4.13327	4.12672	3.50524	3.50524	4.14267	3.0902	4.42638	4.18331	4.01981	4.76827	4.11381	4.18331	3.73656	4.01047	3.50524	4.0902	4.11132	2.18331	4.20458	4.26423	3.88856	3.92027	4.10931	3.50524	4.0686	2.92027	2.50524	3.82011	2.50524	3.80689	2.18331	3.88856	2.50524	3.80292	5.0902	3.6353	3.06466	3.88375	3.0902	3.80346	3.50524	3.83781	3.50524
	HEXA	4.0902	4.2422	4.67516	4.42035	5.35323	4.78727	4.26423	4.14267	5.72763	4.50524	4.50524	4.77083	4.35323	3.86781	4.50524	4.40161	4.99066	4.66817	4.83644	4.64274	2.50524	4.67374	5.18331	4.62838	4.32836	4.37399	4.62071	4.74402	5.18331	4.53254	4.92027	5.0902	4.7476	5.67516	4.43652	4.50524	5.02607	4.50524	4.75316	5.82716	4.6228	4.84227	4.57562	5.0902	4.49451	4.72763	4.43965	4.62071
	IL6ST	4.0902	2.92027	4.31259	4.42035	2.18331	4.25526	3.12672	3.92027	4.72763	3.94197	4.67516	4.39359	3.50524	3.69788	4.50524	4.30646	3.76827	4.04776	4.1949	3.76827	3.50524	4.23965	2.18331	3.93449	4.19711	4.2296	3.72763	4.2537	4.99066	4.38054	5.50524	4.50524	5.46961	4.50524	5.87987	3.99066	4.37399	3.50524	5.64819	5.50524	5.47775	5.71674	5.35323	4.67516	5.79036	5.0902	5.75485	4.67516
	RNF167	5.67516	5.50524	4.31259	4.86781	4.18331	5.0902	4.38976	4.79474	4.72763	4.95269	5.0902	4.89316	4.76827	4.94581	4.50524	4.83571	4.18331	4.95895	5.38393	5.27077	4.0902	5.04261	4.50524	5.0069	5.66278	5.47353	4.92027	5.34251	5.0902	5.2767	4.72763	4.82716	5.03033	4.0902	5.0902	4.88375	5.2296	3.50524	4.88606	5.31259	5.0811	5.06466	5.18331	4.50524	4.82074	4.72763	4.86305	4.44383
	DHX33	4.50524	4.50524	3.0902	4.04838	2.18331	4.25526	4.12672	3.79474	4.2422	4.36773	4.67516	4.36004	3.50524	3.50524	4.99066	4.41688	5.18331	4.19113	4.59543	3.99066	5.50524	4.35748	5.18331	4.56127	4.44865	4.50524	3.72763	4.27642	4.35323	4.55046	1.92027	5.31259	4.45146	2.50524	3.5384	3.18331	3.3036	2.50524	3.98636	3.50524	3.96714	4.25731	3.76827	3.0902	4.22284	2.92027	3.99828	4.44383
	HK3	2.50524	3.50524	4.82716	4.2586	4.76827	4.50524	4.12672	4.03575	3.92027	4.36773	3.82716	4.36004	3.99066	4.86781	4.99066	4.69251	4.18331	4.4411	4.0746	2.76827	2.50524	4.53055	2.18331	4.53352	4.71169	4.50524	4.3797	4.66012	2.18331	4.32956	2.92027	4.0902	4.3765	3.50524	4.16643	4.18331	3.98167	5.0902	4.07002	4.50524	4.23675	3.95775	4.18331	5.82716	4.16989	5.72763	4.34728	4.31259
	RIN2	3.50524	4.2422	3.0902	3.54588	4.50524	4.17509	3.97472	4.2422	4.92027	3.87588	3.0902	3.65109	4.35323	4.01981	3.76827	3.46173	3.76827	4.21049	3.6385	3.18331	4.82716	4.04261	2.18331	4.20458	4.38976	4.06914	4.50524	4.0446	3.76827	3.89712	3.92027	3.50524	5.35714	4.50524	3.50524	3.99066	3.98167	3.50524	3.77825	4.0902	4.0441	4.50524	4.0902	4.50524	3.75035	3.50524	3.7322	3.82716
	APOC1	5.82716	5.2422	4.96467	4.54588	4.18331	4.45519	4.97472	4.50524	3.50524	4.79474	4.50524	4.82101	4.18331	4.39832	4.18331	4.705	4.99066	4.40794	4.01047	4.50524	3.50524	4.65084	2.18331	4.46173	4.12672	4.06914	4.92027	4.71104	3.76827	4.86167	5.92027	5.82716	8.39442	6.20568	8.88954	5.43123	5.62553	7.0288	8.59447	5.82716	8.55375	5.68357	6.0902	6.63452	8.60022	7.00774	8.56349	7.58561
	ZW10	3.50524	3.92027	4.67516	4.10387	4.18331	4.11189	4.12672	4.42277	2.92027	4.12381	4.67516	4.62307	3.99066	4.01981	3.76827	4.1508	4.18331	4.04776	3.94336	3.18331	4.82716	4.43994	4.18331	4.43199	4.32836	3.56664	3.50524	4.4057	2.76827	4.5144	3.92027	2.50524	3.90257	4.82716	3.80689	3.76827	3.1516	3.50524	3.82716	4.82716	3.75459	3.84227	4.64274	3.50524	4.12886	2.92027	4.11492	3.50524
	ASB17	2.50524	3.92027	3.50524	3.86781	3.18331	3.92845	3.12672	4.14267	4.50524	3.89825	3.0902	3.99504	3.18331	3.69788	4.18331	4.05648	3.18331	4.02607	3.94336	3.50524	4.82716	4.11132	4.18331	4.33888	3.97472	4.37399	4.2422	3.76827	4.88375	4.08098	1.92027	4.0902	4.07842	3.50524	3.43652	3.99066	2.78903	2.50524	3.87447	5.0902	3.39202	2.57924	3.35323	3.50524	3.83781	4.2422	3.38262	3.62071
	NAB2	2.50524	3.50524	3.0902	4.30669	2.18331	4.0458	3.97472	4.79474	3.92027	4.35161	3.82716	4.17947	4.18331	3.69788	3.18331	4.03685	3.76827	4.21049	4.25148	4.35323	4.0902	4.04261	3.76827	4.05648	3.97472	4.1516	3.72763	4.21893	3.76827	4.10543	1.92027	3.50524	4.10188	2.50524	3.98586	3.99066	4.68211	2.50524	3.94264	2.50524	4.09924	3.57924	2.99066	3.0902	3.92027	3.92027	4.1966	3.92027
	ORMDL1	4.0902	3.92027	4.31259	4.20884	3.18331	3.60039	3.61215	3.50524	4.50524	3.80662	4.82716	4.10039	1.18331	3.01981	3.18331	4.18687	2.18331	3.83965	4.136	3.99066	2.50524	3.93298	3.18331	3.8243	4.12672	3.56664	4.50524	3.68581	3.50524	3.83997	3.50524	4.0902	3.82011	3.50524	3.98586	4.35323	3.4411	4.50524	3.80292	3.50524	3.68421	3.57924	3.76827	3.50524	4.20978	3.50524	4.04313	4.00774
	PRPF8	3.50524	3.50524	4.50524	3.89951	3.76827	3.95269	3.8048	4.14267	3.92027	4.08533	3.50524	3.99504	3.50524	4.15731	3.18331	4.11381	2.18331	4.19113	3.87297	4.64274	2.50524	4.07737	4.18331	3.8243	4.32836	4.3036	4.2422	4.18331	3.99066	4.22184	2.92027	2.50524	4.17005	4.50524	4.10134	4.64274	3.68211	3.50524	4.22405	5.31259	3.79968	4.78087	3.64274	3.50524	4.26131	4.92027	4.14267	3.92027
	RNF217	4.50524	4.2422	4.0902	4.33015	3.76827	4.0902	4.38976	3.65724	1.92027	4.00516	4.50524	4.07993	4.35323	4.28284	3.76827	3.97631	2.18331	4.2296	4.50524	4.18331	4.0902	4.27002	3.76827	4.11381	4.12672	4.1516	3.50524	4.0313	3.99066	4.10543	3.92027	2.50524	4.27697	5.0902	3.5384	3.76827	3.98167	4.50524	4.32966	4.50524	3.92706	4.1642	3.64274	4.31259	4.10085	1.92027	3.85468	3.2422
	BCAR3	4.0902	2.92027	4.50524	4.20884	4.99066	4.27462	3.61215	2.65724	4.72763	4.1047	3.82716	3.88138	4.64274	4.28284	4.18331	4.18687	2.18331	3.91241	4.59543	4.76827	4.0902	4.34327	3.18331	4.51945	4.44865	3.3036	3.2422	4.19528	4.18331	4.01797	3.92027	4.0902	4.03033	2.50524	4.10134	3.99066	3.98167	2.50524	4.20568	4.0902	4.25305	3.57924	4.27077	1.50524	4.07228	1.92027	4.57817	3.92027
	NNMT	3.50524	3.92027	3.82716	5.31847	4.50524	6.11727	3.38976	3.92027	3.50524	5.07555	3.82716	5.02746	4.18331	4.01981	4.18331	4.95555	2.18331	5.20084	4.0746	3.99066	3.50524	4.5677	4.18331	5.13243	4.50524	4.37399	3.92027	6.41341	4.76827	6.35272	4.2422	2.50524	6.362	5.50524	6.81368	4.76827	4.06914	4.82716	6.69506	4.82716	6.56522	4.50524	4.93819	4.50524	6.82288	5.62071	6.78817	4.1682
	MOB3B	3.50524	2.92027	3.50524	3.93054	4.18331	3.95269	4.12672	4.03575	1.92027	3.92027	3.82716	3.85754	4.18331	3.50524	4.50524	4.09495	4.18331	4.26708	3.87297	2.76827	2.50524	4.14449	4.50524	3.8243	3.71169	3.4411	2.92027	4.12191	3.50524	4.10543	2.92027	3.50524	3.84812	2.50524	3.69368	4.18331	2.56664	4.50524	3.53498	4.0902	3.42117	3.84227	3.50524	4.0902	3.78597	2.92027	3.83781	3.82716
	TMEM179B	3.50524	2.92027	3.50524	3.58541	2.18331	3.63077	3.97472	3.50524	2.92027	3.78277	4.0902	4.07993	2.76827	4.15731	3.18331	3.86939	3.76827	3.73656	3.79897	3.18331	3.50524	3.97046	4.18331	3.93449	3.26423	3.88856	4.0902	4.08377	3.76827	3.63688	3.50524	2.50524	3.95504	4.82716	4.12336	4.35323	3.88856	4.0902	3.98636	4.0902	3.75459	4.1642	3.35323	4.50524	4.18331	4.72763	4.18331	4.3797
	BIN2	4.0902	4.2422	4.31259	3.7335	2.18331	4.02308	3.38976	3.50524	4.2422	4.43047	1.50524	4.2905	2.76827	3.01981	4.50524	4.22206	3.76827	4.1715	4.01047	3.99066	3.50524	3.91388	3.18331	3.91311	3.61215	3.78903	3.72763	4.10931	4.18331	3.65356	4.92027	4.0902	4.00566	4.50524	3.7514	3.50524	3.4411	2.50524	3.56413	5.31259	3.50524	2.84227	3.99066	3.50524	3.88785	3.92027	3.69521	4.0902
	IRGM	2.50524	3.92027	3.82716	4.50524	4.76827	4.29373	4.12672	4.65724	2.92027	4.14267	3.50524	4.32569	4.50524	3.28284	4.18331	4.18687	3.18331	4.33923	4.25148	3.99066	5.0902	4.32891	3.18331	4.16895	4.61215	4.37399	5.2422	4.2651	3.76827	4.37049	1.92027	2.50524	3.82011	3.50524	3.91186	2.18331	3.78903	2.50524	3.94264	2.50524	4.0441	3.06466	3.18331	3.82716	3.87136	4.2422	3.7322	3.62071
	GPR158	5.82716	5.3797	3.82716	4.54588	4.99066	4.58496	3.97472	4.33531	5.2422	4.85316	3.82716	4.47421	3.18331	3.69788	4.99066	4.76589	4.50524	4.52083	4.01047	4.18331	4.0902	4.78309	2.18331	4.705	5.01425	4.50524	4.2422	4.47609	4.18331	4.50524	2.92027	4.0902	4.25621	3.50524	4.16643	4.35323	3.88856	3.50524	4.20568	2.50524	4.34717	4.06466	3.18331	3.50524	4.2864	3.92027	4.10085	4.0902
	JKAMP	4.0902	3.50524	4.0902	3.99066	3.18331	3.71823	3.38976	3.65724	2.92027	4.0458	3.82716	3.73201	1.18331	4.39832	3.18331	3.97631	3.18331	4.04776	3.55104	2.76827	2.50524	3.66234	3.18331	4.09495	4.26423	5.37399	3.72763	3.93463	3.99066	3.85447	2.92027	2.50524	3.57395	2.50524	3.60253	3.50524	3.4411	4.0902	3.12973	4.0902	3.55867	2.84227	2.99066	3.0902	3.35916	2.92027	3.69521	3.0902
	NCBP2AS2	2.50524	4.2422	3.82716	4.07639	3.76827	4.13327	4.12672	4.14267	3.50524	4.33531	3.50524	4.05917	4.76827	4.50524	4.18331	4.1508	4.18331	4.32152	4.1949	4.18331	6.0902	4.34327	3.76827	4.30646	4.19711	3.88856	3.2422	4.2537	4.35323	4.0435	3.92027	2.50524	3.63954	2.50524	3.7514	2.18331	3.56664	2.50524	3.72763	2.50524	3.77731	3.71674	3.50524	4.31259	3.85468	3.92027	3.4057	3.50524
	AEBP1	3.50524	5.0902	3.82716	3.93054	4.18331	4.15433	3.8048	4.14267	3.92027	4.38367	3.50524	4.91643	3.18331	4.78534	4.18331	3.99677	3.76827	4.55153	4.1949	3.50524	4.50524	4.23965	2.18331	4.25641	3.38976	4.50524	4.50524	4.43629	4.35323	4.30865	4.2422	2.50524	4.17005	2.50524	4.22872	5.0902	6.06914	3.50524	3.70163	3.50524	4.34717	5.98523	5.7379	4.31259	3.98301	3.50524	3.78597	4.92027
	HLA-DPA1	3.50524	3.50524	4.0902	4.18331	4.18331	4.25526	5.05272	4.03575	2.92027	4.30214	2.50524	3.85754	3.99066	4.60477	4.50524	4.25641	3.76827	3.98167	4.35839	4.18331	3.50524	4.20862	3.18331	4.16895	4.19711	3.98167	3.50524	3.90577	3.76827	3.95208	7.34654	8.0288	5.2245	8.63452	5.00971	5.57562	5.06914	6.41213	4.39601	6.96467	4.28511	5.0122	4.43123	7.14909	4.4837	7.0902	4.2864	4.77825
	RHCE	2.50524	3.92027	3.0902	3.93054	3.18331	3.50524	3.38976	3.50524	2.92027	3.30214	2.50524	3.47421	2.76827	6.0902	3.18331	3.72967	3.76827	3.26708	3.87297	3.18331	3.50524	3.70742	3.76827	3.51945	2.38976	3.1516	3.2422	3.2537	1.18331	3.74977	1.92027	2.50524	3.19208	2.50524	2.83386	3.18331	2.98167	2.50524	3.44383	3.50524	3.09924	2.84227	2.76827	3.82716	3.23577	1.92027	3.15634	1.92027
	ZNF768	4.0902	3.92027	5.5927	5.24632	4.18331	5.16474	4.89226	4.79474	5.2422	4.81839	4.0902	5.04868	4.18331	4.69788	4.18331	4.99677	4.99066	4.69592	4.76049	5.35323	5.31259	4.92346	4.76827	4.86939	5.23106	4.88856	5.0902	5.20715	4.76827	5.14725	3.50524	4.50524	4.83418	4.0902	4.98586	5.18331	4.3036	4.82716	5.23316	4.50524	5.07194	4.71674	5.1375	4.50524	4.8293	3.92027	4.99828	4.72763
	APOE	5.31259	4.2422	4.31259	5.95338	5.64274	6.86598	4.97472	5.3797	5.3797	5.62407	5.0902	5.90484	5.27077	4.78534	4.18331	5.59522	3.76827	5.75646	5.72096	6.2277	5.67516	6.23965	6.27077	6.40544	5.16235	6.11096	6.31259	6.79605	6.96467	6.88304	7.27782	6.41213	8.91587	6.89755	9.37531	6.93819	7.38255	7.67516	9.52853	7.63452	9.62906	6.99877	7.55835	7.48252	9.19163	7.44383	9.17619	8.05982
	COL8A1	2.50524	1.92027	3.0902	3.89951	3.76827	3.71823	3.97472	3.14267	4.2422	4.12381	3.82716	3.53561	3.18331	3.01981	4.50524	3.97631	3.76827	3.81456	3.55104	4.35323	3.50524	3.79358	3.18331	3.77776	4.05272	3.3036	3.72763	3.81558	4.35323	3.88304	2.92027	2.50524	3.63954	2.50524	3.72283	3.50524	3.88856	3.50524	3.5927	5.0902	3.65996	2.57924	4.0902	3.82716	3.67635	4.2422	3.59834	3.62071
	ZNF609	3.50524	3.50524	4.67516	4.7158	4.99066	4.43812	4.26423	4.2422	5.0902	4.63077	3.0902	4.53561	4.18331	5.0902	4.50524	4.6672	4.76827	4.77609	4.1949	4.18331	4.82716	4.74034	2.18331	4.64144	4.66278	4.68211	4.2422	4.83866	4.64274	4.86883	5.50524	4.0902	4.60711	5.0902	4.50524	4.99066	5.06914	5.31259	4.44383	4.50524	4.6102	4.71674	4.88375	4.82716	4.64759	4.2422	4.76827	5.0902
	IL1RL2	2.50524	4.2422	3.50524	4.18331	3.18331	4.19555	3.38976	4.2422	3.92027	3.85316	4.0902	4.34296	3.50524	3.50524	3.18331	3.99677	3.76827	4.06914	4.01047	1.18331	4.0902	4.02491	3.18331	4.27329	3.61215	3.56664	3.92027	3.87633	3.76827	3.93854	3.50524	2.50524	3.79154	2.50524	3.80689	3.99066	3.88856	3.50524	3.67516	2.50524	3.44974	3.25731	3.88375	4.0902	3.88785	3.50524	5.31716	2.72763
	NKG7	2.50524	4.72763	4.82716	4.37595	3.76827	4.34958	4.38976	4.50524	3.50524	4.28527	2.50524	4.14047	3.99066	4.60477	3.18331	4.50524	4.99066	4.63988	4.0746	2.76827	4.50524	4.17691	4.76827	4.22206	4.55968	3.98167	3.50524	4.27642	4.50524	4.29808	3.92027	4.0902	4.17005	4.0902	3.91186	4.35323	4.98167	2.50524	3.85101	2.50524	4.20358	3.42723	3.64274	3.50524	3.83781	3.50524	3.99828	4.44383
	SAMD8	2.50524	4.50524	3.82716	4.2586	4.50524	4.5536	3.38976	4.33531	3.92027	4.25092	2.50524	4.34296	4.50524	4.39832	3.76827	4.46173	2.18331	3.95895	3.55104	4.18331	4.0902	3.97046	3.76827	4.23934	4.38976	4.06914	4.2422	4.0966	3.99066	4.21061	2.92027	5.31259	3.90257	4.82716	3.93695	3.76827	4.2296	4.0902	3.98636	3.50524	3.70805	2.84227	3.35323	3.50524	4.04313	2.92027	3.96758	4.31259
	MTMR4	4.50524	3.50524	4.31259	4.42035	3.18331	4.7323	3.12672	4.42277	4.2422	4.49059	4.50524	4.4425	2.18331	4.60477	3.18331	4.30646	3.18331	4.56664	4.35839	2.76827	4.0902	4.46642	3.76827	4.28997	4.05272	4.37399	3.72763	4.79212	4.18331	4.73418	4.2422	2.50524	4.54	3.50524	4.82044	3.76827	3.88856	4.50524	4.56413	4.50524	4.79968	4.1642	3.88375	1.50524	4.54736	4.2422	4.59834	4.0902
	RBM25	2.50524	4.50524	1.50524	3.54588	3.76827	3.63077	3.8048	3.92027	2.92027	3.51973	3.50524	3.47421	3.18331	4.28284	2.18331	3.40161	3.18331	3.56664	3.72096	3.50524	3.50524	3.41298	4.18331	3.75391	3.89226	3.88856	3.50524	3.79998	4.35323	3.56817	2.92027	2.50524	3.39561	5.31259	3.07897	3.76827	4.4411	3.50524	3.87447	3.50524	3.39202	3.25731	4.35323	3.50524	3.80346	1.92027	3.5577	3.3797
	FAM71F2	4.0902	2.92027	4.31259	4.13084	4.18331	4.52154	4.50524	4.72763	3.50524	4.14267	3.82716	4.42638	3.99066	3.69788	4.18331	4.25641	4.99066	4.26708	4.40902	3.50524	4.82716	4.17691	3.18331	4.49088	4.61215	4.56664	4.0902	4.42616	3.50524	4.3399	1.92027	2.50524	4.25621	2.50524	3.77941	3.99066	4.50524	2.50524	3.85101	3.50524	3.9066	7.64101	3.88375	3.82716	3.88785	4.72763	4.04313	3.72763
	NPB	5.50524	5.3797	5.67516	6.39276	6.0902	6.60422	5.89226	5.82716	6.31259	6.25526	6.26012	6.37691	6.18331	5.69788	5.76827	6.0319	6.43123	6.44928	6.30593	6.70687	6.20568	6.72945	6.35323	6.79831	6.10858	6.88856	6.89755	6.88375	6.88375	6.75751	7.41213	7.26012	8.13495	6.0902	8.27373	6.64274	6.93587	6.5927	8.22861	6.67516	8.61809	7.03867	7.43123	7.63452	8.30417	7.80292	8.4057	7.11995
	PLTP	3.50524	3.92027	4.31259	4.10387	4.18331	3.95269	3.61215	4.03575	1.92027	3.85316	4.82716	4.19857	4.88375	4.60477	2.18331	4.1508	4.18331	3.62553	4.136	3.99066	4.0902	4.11132	3.76827	3.84702	4.12672	4.3036	3.2422	4.15906	3.50524	3.88304	4.92027	5.67516	4.41447	6.96467	4.52191	4.88375	5.26708	3.50524	3.89755	4.0902	4.11716	5.2115	4.64274	4.31259	3.76827	5.0902	4.05778	4.3797
	NDUFA1	5.0902	3.92027	3.0902	3.66135	3.18331	4.34958	4.38976	4.33531	4.50524	4.41504	3.50524	4.19857	5.0902	3.86781	5.35323	4.49088	3.18331	4.06914	3.94336	3.76827	5.0902	4.17691	4.18331	4.27329	3.97472	4.68211	4.0902	4.44634	3.76827	4.39052	4.72763	5.0902	4.8756	5.82716	4.88633	3.76827	3.56664	2.50524	4.81509	4.50524	4.91687	3.84227	3.99066	3.82716	4.93621	3.92027	4.94412	4.3797
	LBR	3.50524	1.92027	4.50524	3.96091	3.18331	4.42084	4.50524	4.03575	3.50524	4.33531	4.31259	4.1601	4.76827	4.50524	3.76827	4.30646	4.18331	4.35671	4.25148	3.99066	4.0902	4.17691	3.18331	4.33888	4.19711	4.2296	4.0902	4.36388	5.18331	4.0686	3.50524	3.50524	4.14768	2.50524	4.2688	4.18331	4.56664	2.50524	4.45943	4.50524	4.5322	4.1642	4.27077	4.96467	4.07228	4.50524	4.26131	4.00774
	BRD2	4.0902	4.2422	4.31259	4.01981	3.18331	4.36773	3.61215	3.92027	3.50524	4.00516	3.0902	4.19857	4.88375	4.15731	4.50524	4.11381	3.76827	4.13142	3.6385	3.99066	2.50524	4.35748	3.18331	4.38618	4.19711	4.1516	3.92027	4.28764	4.18331	3.9655	5.3797	4.0902	4.70227	4.82716	4.83386	5.18331	5.11096	4.0902	5.12973	3.50524	4.6228	5.25731	4.64274	5.20568	5.10085	4.50524	4.8293	5.44383
	KCMF1	4.0902	3.50524	4.50524	4.15731	4.76827	4.27462	4.26423	4.33531	3.92027	4.31882	3.50524	4.19857	3.18331	4.69788	3.18331	4.56127	4.50524	4.04776	3.6385	4.76827	2.50524	4.47947	3.76827	4.27329	3.8048	4.3036	4.2422	4.45633	4.35323	4.39052	5.50524	4.82716	4.27697	5.31259	4.48836	4.50524	4.4411	2.50524	4.60677	3.50524	4.34717	4.42723	3.88375	4.0902	4.50524	4.92027	4.37093	5.34654
	RDX	3.50524	3.92027	4.31259	4.07639	2.18331	4.27462	4.38976	4.42277	4.2422	4.35161	4.31259	4.23605	4.35323	4.60477	4.18331	4.11381	4.18331	4.39106	4.0746	3.50524	3.50524	4.32891	3.76827	4.50524	3.61215	4.50524	4.3797	4.21893	4.50524	4.30865	4.72763	4.82716	4.45146	5.0902	4.41882	4.18331	4.4411	4.0902	4.26012	2.50524	4.31647	4.25731	4.76827	4.67516	4.4171	5.0902	4.46184	4.92027
	COPRS	5.31259	4.92027	4.31259	4.30669	4.76827	4.27462	4.26423	5.2422	4.92027	4.61735	4.50524	4.36004	4.76827	4.60477	4.99066	4.60191	2.18331	4.58159	4.35839	3.99066	4.0902	4.78309	3.18331	4.56127	4.50524	4.4411	4.50524	4.49559	3.50524	4.1764	4.92027	3.50524	4.41447	4.0902	4.2489	4.88375	4.62553	4.0902	4.34654	4.0902	4.31647	4.90116	4.50524	1.50524	4.43965	3.92027	4.3942	2.92027
	B3GNT9	3.50524	4.2422	2.50524	3.96091	3.18331	4	2.8048	2.65724	3.92027	4.17966	3.50524	3.73201	3.76827	3.69788	3.18331	4.09495	3.76827	3.91241	4.136	1.18331	4.50524	4.0601	4.50524	4.20458	3.61215	3.56664	3.50524	3.94884	3.99066	4.08098	2.92027	2.50524	3.70227	3.50524	3.36437	3.50524	3.78903	3.50524	4.04956	4.50524	3.70805	3.42723	3.76827	2.50524	3.7322	4.50524	3.82074	4.00774
	SERPINF2	4.50524	4.72763	4.67516	4.88375	4.18331	5.49701	4.8048	4.65724	5.3797	5.17966	4.67516	5.25443	3.50524	4.28284	3.18331	4.33888	4.18331	4.66817	4.0746	4.35323	5.31259	4.65084	2.18331	5.23934	4.8048	4.78903	4.72763	5.80389	4.50524	5.78426	4.50524	5.0902	6.29234	3.50524	6.73361	5.0902	4.37399	4.0902	6.72117	6.0902	6.80522	4.71674	4.35323	5.0902	6.71613	4.92027	6.65724	5.80292
	NGDN	2.50524	3.92027	3.82716	4.04838	4.50524	4.21573	4.61215	4.33531	3.92027	4.21573	4.67516	4.21743	3.50524	3.86781	3.18331	4.49088	4.18331	4.37399	4.55104	4.99066	4.0902	4.54304	3.18331	4.27329	4.32836	4.2296	4.72763	4.2537	3.50524	3.99197	3.50524	2.50524	3.82011	2.50524	3.86033	3.50524	3.78903	4.50524	3.67516	4.50524	3.94724	3.95775	4.18331	3.50524	3.98301	3.50524	4.07228	4.3797
	SYNGR4	5.0902	2.92027	4.50524	4.39832	4.50524	4.34958	4.12672	4.58324	5.0902	4.46084	4.67516	4.34296	4.64274	4.50524	3.18331	4.46173	2.18331	4.6541	4.59543	5.27077	4.0902	4.37156	3.76827	4.30646	4.12672	4.4411	4.50524	4.43629	4.64274	4.42978	3.50524	2.50524	4.00566	4.0902	3.80689	3.18331	4.3036	2.50524	4.07002	4.50524	4.15235	3.25731	3.50524	4.0902	3.99828	2.92027	3.90415	4.2422
	C1orf115	3.50524	4.72763	4.50524	4.39832	4.18331	4.02308	4.38976	4.2422	3.92027	4.0657	4.0902	4.27257	2.18331	4.15731	4.18331	4.05648	4.76827	4.42462	4.1949	3.99066	2.50524	4.00698	2.18331	4.1508	3.71169	4.4411	4.2422	4.30984	2.76827	4.55934	3.92027	3.50524	4.25621	2.50524	4.22872	3.50524	4.37399	2.50524	4.44383	4.0902	4.28511	3.42723	3.64274	4.0902	4.32324	2.92027	4.23577	4.3797
	SLC25A20	4.50524	4.92027	4.0902	4.54588	5.64274	4.68966	4.71169	4.85887	4.2422	4.65724	4.96467	5.03811	4.18331	4.28284	4.50524	4.86939	4.76827	4.61103	4.40902	4.64274	4.82716	4.71848	5.18331	4.69251	4.19711	4.62553	4.72763	4.94175	4.35323	4.92486	1.92027	3.50524	4.77704	2.50524	5.00971	4.50524	4.4411	4.82716	5.18706	4.50524	5.22026	4.50524	4.50524	4.0902	4.95198	4.72763	4.71382	4.3797
	AHI1	3.50524	3.50524	3.82716	4.30669	2.18331	4.29373	2.38976	4.42277	2.92027	4.41504	4.50524	3.99504	2.18331	3.86781	3.18331	4.49088	2.18331	4.06914	4.1949	2.18331	4.50524	3.91388	2.18331	4.43199	4.66278	4.2296	3.50524	4.17123	4.18331	4.09326	1.92027	2.50524	4.10188	2.50524	3.4009	3.76827	3.78903	2.50524	3.75316	5.0902	3.65996	3.25731	2.99066	2.50524	3.57817	4.2422	3.67635	3.62071
	PSMD8	4.82716	4.2422	4.50524	4.66135	4.99066	4.82716	4.50524	4.42277	4.2422	4.57632	4.96467	4.5205	4.18331	4.78534	4.50524	4.33888	3.76827	4.66817	4.68032	4.35323	3.50524	4.49241	2.18331	4.53352	4.61215	5.2296	5.00774	4.64274	4.35323	4.68635	4.50524	5.0902	5.20297	4.82716	5.20825	4.64274	4.50524	2.50524	5.42012	4.82716	5.07194	4.84227	4.93819	5.20568	4.85468	5.2422	5.1966	4.77825
	LIMD1	3.50524	4.92027	4.31259	4.23393	4.76827	4.13327	3.38976	4.2422	3.50524	4.74624	4.31259	4.01674	4.35323	4.28284	3.76827	4.27329	4.18331	4.24846	4.94336	3.18331	4.0902	4.09445	3.76827	4.01695	4.12672	4.37399	3.72763	4.17123	3.50524	4.01797	2.92027	2.50524	4.33751	2.50524	4.03317	4.35323	3.78903	2.50524	3.87447	3.50524	4.06272	4.06466	4.18331	3.0902	3.65724	2.92027	4.15634	4.1682
	PLVAP	4.0902	1.92027	3.50524	4.30669	4.18331	4.15433	4.8048	3.65724	3.92027	4.17966	4.31259	4.25443	3.18331	4.69788	3.76827	4.1508	3.18331	3.86432	4.25148	3.18331	3.50524	3.97046	2.18331	4.30646	4.26423	4.06914	3.2422	4.07083	3.99066	4.43943	3.92027	5.31259	4.00566	5.31259	3.83386	3.76827	4.50524	4.50524	3.34654	4.50524	3.92706	3.95775	3.76827	5.31259	3.78597	5.82716	3.85468	3.92027
	DTX2	2.50524	4.72763	2.50524	4.15731	4.18331	4.50524	4.12672	4.2422	4.72763	4.25092	4.31259	4.47421	3.99066	4.39832	4.50524	4.1508	4.18331	4.2296	4.136	4.35323	4.82716	4.16079	2.18331	4.13243	4.05272	3.4411	4.3797	4.35323	4.50524	4.3399	3.92027	3.50524	4.17005	3.50524	4.00971	3.18331	3.56664	2.50524	4.0902	2.50524	3.9066	3.95775	4.88375	3.82716	4.08663	3.92027	4.02833	3.92027
	STX16	2.50524	3.92027	4.82716	4.15731	4.18331	4.19555	4.12672	4.33531	1.92027	4.28527	4.0902	4.47421	4.18331	4.28284	4.99066	4.38618	3.76827	4.04776	4.30593	4.18331	4.50524	4.49241	3.18331	4.25641	3.97472	4.3036	4.62071	4.47609	4.35323	4.45854	4.50524	4.50524	4.25621	3.50524	3.86033	4.18331	4.1516	4.50524	4.26012	4.50524	4.15235	3.84227	3.76827	4.0902	4.11492	4.50524	4.04313	4.2422
	P2RX4	4.0902	3.50524	3.0902	4.56578	4.76827	4.71823	4.12672	3.65724	4.72763	4.67029	3.82716	4.55056	2.76827	4.50524	3.18331	4.56127	5.50524	4.72314	4.25148	4.88375	5.0902	4.66234	3.76827	4.71739	4.66278	4.37399	4.82716	4.69427	4.50524	4.50524	4.50524	2.50524	4.21377	3.50524	4.48836	4.88375	4.06914	4.82716	4.2422	3.50524	4.47775	4.90116	3.99066	4.50524	4.62809	4.50524	4.3942	3.2422
	LRRC42	4.50524	3.50524	4.0902	4.35323	3.76827	4.27462	3.97472	4.65724	4.92027	4.31882	3.0902	4.23605	3.50524	3.69788	5.18331	4.27329	4.50524	4.1715	3.6385	4.64274	4.82716	4.09445	4.18331	4.11381	4.84919	4.1516	3.72763	4.35323	3.50524	4.21061	1.92027	2.50524	4.10188	2.50524	4.28842	3.18331	2.98167	2.50524	3.70163	2.50524	4.42117	3.71674	4.76827	4.31259	4.1966	3.92027	3.82074	4.2422
	RGP1	4.0902	3.92027	4.67516	4.64274	4.50524	4.82716	4.50524	4.97917	4.72763	4.67029	3.82716	4.88138	4.50524	4.28284	2.18331	4.69251	4.18331	4.80185	4.83644	5.18331	2.50524	4.51795	3.76827	4.67991	4.50524	4.73656	4.3797	4.57104	3.99066	4.59432	4.2422	4.50524	4.59063	3.50524	4.22872	4.64274	4.3036	2.50524	4.45943	4.50524	4.64768	3.95775	3.64274	4.50524	4.34728	3.92027	4.35916	4.50524
	ILRUN	3.50524	3.92027	4.0902	4.44204	4.18331	4.43812	4.12672	3.33531	3.92027	4.70877	4.82716	4.34296	3.76827	4.28284	3.76827	3.57494	4.50524	4.02607	4.35839	4.50524	2.50524	4.07737	5.18331	4.32276	4.05272	4.06914	3.92027	4.08377	5.43123	4.12948	4.2422	4.82716	4.3765	5.0902	4.94934	4.64274	4.62553	2.50524	4.94264	2.50524	4.64768	4.84227	4.88375	5.0902	4.96758	3.92027	4.99828	4.56413
	TGFB1	3.50524	5.2422	5.0902	4.37595	4.18331	4.50524	4.71169	4.65724	4.2422	4.81839	4.0902	4.53561	4.99066	4.60477	4.50524	4.53352	3.76827	4.47353	4.68032	4.64274	4.50524	4.78309	4.76827	4.54746	4.44865	4.73656	3.72763	4.56182	5.0902	4.39052	5.2422	6.31259	4.43309	5.82716	4.50524	4.99066	4.88856	3.50524	4.42807	5.50524	4.37723	5.11529	4.76827	5.31259	4.3942	5.62071	4.66682	4.96467
	MITD1	4.0902	4.92027	4.67516	4.8189	5.50524	4.70402	4.71169	4.85887	4.72763	4.65724	4.67516	4.73201	4.99066	4.78534	4.18331	4.56127	3.76827	4.6541	5.0746	4.50524	4.82716	4.43994	3.76827	4.46173	4.89226	4.62553	4.3797	4.57104	4.99066	4.77286	3.50524	5.0902	4.45146	5.0902	4.43652	4.35323	4.06914	4.50524	4.3797	2.50524	4.28511	4.50524	4.18331	2.50524	4.57817	4.92027	4.34728	4.56413
	AMDHD1	3.50524	2.92027	4.82716	4.10387	3.76827	4.45519	3.61215	4.14267	1.92027	4.41504	3.50524	4.45844	3.50524	2.69788	4.99066	4.40161	3.76827	4.53626	3.01047	3.99066	4.82716	4.25491	3.76827	4.47638	4.32836	4.06914	4.0902	4.51482	3.99066	4.45854	3.92027	2.50524	4.60711	4.50524	4.22872	3.99066	3.88856	3.50524	5.68182	4.0902	5.42117	3.95775	4.18331	4.50524	5.37679	4.2422	4.90415	3.72763
	CLIC5	3.50524	2.92027	3.50524	4.07639	3.18331	3.50524	3.12672	3.79474	2.92027	3.65724	2.50524	3.80863	3.18331	4.15731	3.18331	4.30646	2.18331	3.37399	3.94336	2.76827	2.50524	3.93298	2.18331	3.97631	4.05272	3.98167	3.92027	3.81558	4.50524	3.88304	4.2422	2.50524	3.8756	3.50524	3.03317	2.18331	2.98167	2.50524	3.56413	2.50524	3.77731	3.06466	2.76827	3.0902	3.53694	2.92027	3.57817	3.0902
	ULK1	3.50524	4.50524	4.0902	4.20884	4.18331	4.42084	3.61215	4.92027	3.50524	4.36773	4.82716	4.39359	3.50524	4.50524	4.50524	4.56127	4.50524	4.47353	3.55104	3.76827	5.31259	4.25491	3.18331	4.47638	4.12672	4.4411	5.2422	4.35323	3.50524	4.64524	3.50524	2.50524	4.57395	2.50524	4.58677	4.64274	4.56664	2.50524	4.74045	4.0902	4.43553	4.42723	4.64274	4.50524	4.64759	4.50524	4.72304	4.82716
	RPL7L1	4.82716	5.0902	4.31259	4.33015	3.76827	4.53766	4.50524	5.14267	3.92027	4.31882	5.0902	4.5205	4.64274	4.60477	4.50524	4.56127	2.18331	4.62553	4.55104	4.18331	5.0902	4.5677	4.99066	4.43199	4.71169	4.4411	4.50524	4.63397	4.99066	4.48674	3.92027	4.0902	4.68684	4.82716	4.91186	4.64274	4.06914	2.50524	5.17766	4.82716	5.02524	4.57924	4.35323	4.96467	5.49988	5.3797	5.64274	4.72763
	PDK1	3.50524	3.92027	3.0902	4.58541	3.18331	4.36773	3.97472	4.58324	4.2422	4.39944	3.82716	4.58	2.18331	3.69788	4.50524	4.47638	4.50524	4.21049	4.55104	3.50524	4.0902	4.27002	3.18331	4.37059	4.12672	3.78903	3.50524	4.3317	3.50524	4.12948	2.92027	4.50524	3.90257	2.50524	4.14506	4.35323	3.68211	2.50524	4.29531	4.82716	3.94724	3.71674	4.57562	1.50524	4.02833	3.92027	4.27391	4.0902
	UGT2B7	2.50524	4.2422	3.0902	4.10387	3.18331	3.82716	3.61215	3.33531	1.92027	3.49059	1.50524	3.62307	3.76827	3.01981	3.18331	3.72967	2.18331	3.37399	4.136	4.50524	4.0902	3.93298	3.76827	3.62838	3.50524	3.88856	3.50524	3.93463	3.18331	3.81053	2.92027	3.50524	5.42381	4.82716	6.15043	4.64274	3.56664	3.50524	5.79679	4.50524	5.5911	4.34477	4.18331	4.31259	5.30494	5.0902	5.54216	4.56413
	SH3KBP1	5.0902	4.50524	3.82716	4.58541	4.76827	4.11189	4.38976	3.92027	1.92027	4.43047	4.31259	4.1601	4.88375	4.50524	3.18331	4.44694	4.76827	4.11096	3.6385	4.50524	4.50524	4.29977	3.18331	4.46173	4.12672	4.68211	3.2422	4.5338	3.99066	4.37049	3.92027	2.50524	4.14768	3.50524	3.80689	3.76827	3.78903	2.50524	3.96467	2.50524	3.9066	4.06466	3.76827	4.67516	3.75035	3.92027	3.88785	3.82716
	ATP6V1F	2.50524	3.50524	4.67516	4.23393	3.76827	4.19555	4.12672	3.50524	4.2422	4.50524	4.50524	4.32569	3.99066	4.50524	4.50524	4.44694	5.18331	4.33923	4.01047	3.99066	4.0902	4.31441	4.76827	4.25641	3.61215	4.68211	4.72763	4.27642	4.76827	4.32956	4.72763	3.50524	4.12496	4.0902	4.20825	2.76827	4.62553	3.50524	4.0902	4.0902	3.92706	3.71674	4.0902	4.50524	4.01338	4.50524	4.54736	4.0902
	S1PR5	4.50524	4.2422	4.96467	5.34174	5.35323	5.14384	4.71169	5.14267	4.2422	5.12381	5.75316	5.1601	5.0902	4.50524	4.76827	5.20458	4.76827	5.52083	5.136	3.18331	4.50524	5.25491	5.35323	5.35482	4.55968	5.1516	5.31259	5.23061	5.0902	5.15898	3.92027	3.50524	4.82011	4.0902	4.5547	4.88375	3.88856	4.50524	4.71469	4.82716	4.65996	4.06466	4.50524	4.67516	4.89603	4.72763	4.42842	4.31259
	IDH2	3.50524	4.50524	3.82716	4.30669	4.50524	5.18536	2.8048	4.42277	4.92027	4.25092	4.31259	4.3082	4.35323	4.01981	4.18331	3.91311	3.18331	3.93587	4.59543	4.50524	4.0902	4.17691	3.18331	4.01695	4.05272	4.3036	2.92027	4.18331	3.76827	4.24404	4.50524	3.50524	5.20297	5.0902	5.13425	4.76827	3.68211	4.0902	4.71469	5.0902	4.94724	4.06466	4.57562	4.31259	4.68581	3.92027	5.21632	3.92027
	LRRC58	4.0902	3.50524	4.31259	4.33015	3.76827	4.06817	3.61215	2.65724	3.50524	3.85316	1.50524	4.25443	4.35323	4.39832	3.18331	4.44694	4.18331	4.0902	3.45793	3.18331	3.50524	3.87488	2.18331	4.22206	4.12672	3.68211	4.0902	3.90577	2.18331	3.89712	4.50524	3.50524	4.39561	5.31259	4.91186	4.50524	4.1516	2.50524	4.77825	2.50524	4.70805	3.95775	3.76827	1.50524	4.38262	3.92027	4.4837	3.92027
	ST6GAL1	4.50524	3.92027	4.0902	4.35323	3.18331	3.97654	2.38976	3.50524	4.92027	4.00516	4.31259	3.83329	4.18331	3.50524	4.50524	3.99677	3.18331	3.86432	3.25148	2.76827	3.50524	3.79358	2.18331	3.705	4.05272	3.56664	2.92027	4.3317	1.18331	3.99197	4.2422	3.50524	4.55707	3.50524	5.34576	2.76827	4.1516	3.50524	4.94264	5.31259	5.0347	3.57924	4.43123	4.82716	5.42842	4.2422	5.45633	4.3797
	NGRN	2.50524	3.92027	3.82716	3.7335	5.18331	4.0458	4.12672	3.79474	4.50524	4.44573	4.0902	4.23605	4.35323	3.50524	3.76827	4.22206	5.64274	4.4411	4.136	4.64274	3.50524	4.37156	3.18331	4.18687	3.61215	4.06914	4.3797	4.08377	3.76827	4.12948	3.50524	3.50524	4.31761	5.31259	4.41882	3.76827	3.3036	2.50524	4.27782	5.0902	4.15235	4.64963	4.27077	4.0902	4.05778	4.2422	4.22284	3.72763
	OCM	4.82716	1.92027	3.50524	4.07639	3.76827	4	4.38976	4.2422	4.92027	4.30214	3.0902	4.12057	3.18331	3.01981	3.76827	4.05648	4.50524	4.52083	3.55104	3.18331	4.0902	4.31441	3.18331	4.30646	4.05272	3.4411	3.50524	4.0446	4.76827	4.39052	3.50524	4.0902	3.98057	4.82716	3.69368	2.18331	3.78903	2.50524	3.44383	4.0902	3.82171	3.71674	3.76827	1.50524	3.78597	4.50524	3.80346	3.62071
	MRPL3	4.0902	4.2422	4.0902	4.64274	3.18331	4.63077	4.61215	4.58324	4.50524	4.59012	4.0902	4.34296	3.99066	4.39832	3.18331	4.46173	4.50524	4.56664	4.50524	4.64274	4.50524	4.8348	3.76827	4.51945	4.61215	4.68211	4.72763	4.55254	3.76827	4.71841	5.0902	2.50524	4.31761	4.82716	4.28842	4.18331	3.56664	3.50524	4.26012	3.50524	4.31647	3.71674	2.99066	4.0902	4.46184	3.92027	4.16989	4.67516
	FAM174B	4.82716	3.50524	4.67516	4.80222	3.76827	4.81399	4.26423	4.2422	3.92027	4.84166	3.0902	4.53561	4.64274	4.50524	3.18331	4.57494	4.50524	4.85204	4.136	3.18331	5.0902	4.88473	3.18331	4.77776	4.44865	4.2296	4.3797	4.5893	4.76827	4.62847	3.50524	3.50524	4.73265	2.50524	4.73718	4.88375	4.37399	5.0902	4.82716	4.0902	4.70805	3.84227	4.35323	3.82716	4.49451	1.92027	4.1966	4.2422
	ZNF451	2.50524	4.72763	3.50524	3.89951	3.18331	3.92845	4.38976	3.50524	3.92027	3.89825	3.50524	4.37691	4.50524	3.50524	3.76827	4.03685	4.99066	4.1516	4.01047	3.18331	4.50524	4.14449	4.99066	5.1508	3.89226	3.88856	3.2422	4.10931	3.18331	4.0561	4.2422	2.50524	4.00566	5.31259	3.63356	3.99066	4.4411	4.0902	3.92027	2.50524	3.82171	3.71674	3.64274	3.50524	3.88785	3.50524	3.92027	3.62071
	SERPING1	3.50524	4.50524	3.82716	4.80222	4.50524	5.13327	4.12672	4.97917	4.72763	4.59012	5.0902	4.90484	3.99066	4.39832	5.18331	4.78954	4.76827	4.26708	4.6385	4.50524	3.50524	4.78309	3.18331	4.89142	4.97472	4.68211	4.3797	4.94884	4.64274	5.00503	4.72763	4.0902	5.98057	4.0902	6.59072	4.50524	4.88856	5.31259	6.41213	5.0902	6.44974	5.2115	5.35323	5.41213	6.65242	5.0902	6.62071	5.87447
	PPP2R2B	4.82716	4.50524	5.82716	5.28284	5.64274	5.07923	4.8048	5.85887	5.50524	5.54121	4.96467	5.41008	4.35323	5.15731	5.18331	5.39392	5.35323	5.58159	4.68032	4.76827	5.50524	5.62757	5.99066	5.80703	5.05272	4.83965	5.00774	5.4057	5.27077	5.25501	3.50524	5.67516	5.03033	3.50524	4.87339	5.18331	4.78903	5.50524	5.20568	5.31259	5.3087	4.34477	4.70687	4.31259	5.31106	5.2422	5.12886	5.04956
	YME1L1	4.82716	5.62071	4.50524	5.13084	5.76827	5.39453	5.19711	4.58324	5.3797	4.73386	5.20568	5.19857	6.04129	4.94581	5.50524	4.94506	5.64274	4.94746	5.59543	5.0902	4.50524	5.05138	5.18331	4.705	5.35938	5.40794	5.31259	5.15293	5.64274	5.30865	5.3797	5.96467	4.98057	5.50524	5.23884	5.0902	5.53626	4.82716	5.25119	4.50524	5.20358	5.50524	5.35323	4.96467	5.26762	4.50524	5.22932	5.12973
	ABCC3	3.50524	4.72763	4.0902	4.60477	5.18331	4.68966	4.26423	4.03575	4.50524	4.50524	4.50524	4.5205	3.50524	4.50524	4.50524	4.27329	4.76827	4.63988	4.79897	4.50524	4.50524	4.5677	4.76827	4.65438	4.38976	4.1516	4.72763	4.52434	4.76827	4.72631	4.72763	5.31259	4.39561	5.0902	4.47129	4.18331	4.1516	4.50524	4.34654	5.50524	4.6353	3.71674	4.93819	3.50524	4.47281	3.50524	4.45079	4.50524
	UGCG	3.50524	4.50524	3.0902	3.93054	4.76827	4.13327	3.61215	4.42277	2.92027	4.51973	3.50524	4.27257	4.64274	4.50524	3.76827	3.84702	3.76827	4.32152	4.40902	3.99066	4.50524	4.17691	3.18331	4.38618	3.8048	4.4411	3.72763	4.21893	4.64274	4.22184	3.92027	2.50524	4.27697	4.82716	4.48836	3.76827	4.37399	3.50524	4.27782	4.50524	4.6353	4.50524	3.76827	4.50524	4.35916	4.50524	4.38262	4.2422
	ODR4	4.0902	3.92027	3.82716	4.13084	3.76827	4.23563	3.8048	4.42277	4.72763	4.00516	3.82716	4.01674	4.18331	1.69788	4.50524	4.40161	2.18331	4.00404	4.0746	3.99066	4.0902	4.46642	4.18331	4.38618	3.89226	3.88856	4.62071	4.30984	4.50524	4.15313	2.92027	2.50524	4.14768	2.50524	3.93695	4.18331	3.68211	2.50524	4.04956	5.0902	4.22026	3.57924	3.35323	4.0902	4.31106	3.92027	4.18331	4.56413
	CHURC1	4.82716	3.92027	4.67516	4.75099	5.35323	4.7323	4.61215	4.65724	3.92027	4.63077	5.50524	4.55056	4.64274	3.86781	5.35323	4.58849	5.18331	4.86432	4.50524	5.27077	5.0902	4.70742	3.76827	4.38618	4.71169	4.56664	5.31259	4.86887	5.0902	4.94532	5.3797	3.50524	4.62342	5.0902	4.89915	5.27077	5.1516	2.50524	4.71469	4.82716	4.65996	4.95775	4.76827	4.0902	4.42842	4.2422	4.66682	5.12973
	PPP1R9B	4.50524	4.50524	4.82716	3.86781	4.18331	3.90378	4.61215	4.2422	4.2422	4.0657	4.50524	4.19857	3.99066	3.50524	4.76827	4.18687	4.50524	4.33923	4.0746	4.50524	4.82716	4.31441	3.76827	4.22206	4.32836	5.19113	5.31259	4.28764	5.27077	4.09326	4.92027	4.82716	4.31761	5.31259	3.98586	3.76827	4.3036	4.0902	4.2422	5.67516	4.18671	4.95775	4.76827	4.50524	3.96758	5.3797	4.08663	3.82716
	ACER2	4.50524	4.72763	2.50524	4.13084	4.99066	4.29373	4.71169	4.14267	4.50524	4.25092	3.82716	4.32569	3.76827	3.86781	5.18331	4.53352	3.18331	4.26708	3.79897	4.64274	2.50524	4.25491	2.18331	4.40161	3.97472	4.3036	4.82716	4.17123	3.99066	4.468	3.50524	4.0902	4.35714	2.50524	4.00971	4.50524	3.98167	3.50524	4.29531	4.0902	4.00613	4.64963	4.43123	3.50524	4.08663	4.50524	4.32324	4.1682
	AIF1	3.50524	3.92027	4.67516	4.50524	5.50524	4.60039	4.38976	4.14267	4.92027	4.61735	4.67516	4.70553	4.50524	4.60477	5.64274	4.38618	5.18331	4.2296	4.25148	4.64274	2.50524	4.31441	3.18331	4.11381	3.61215	4.68211	5.82716	4.43629	5.64274	4.79558	6.00774	7.67516	5.17005	7.67516	5.30779	5.0902	4.56664	6.5927	4.74045	5.0902	4.46382	4.95775	4.0902	7.33813	4.89603	6.82716	4.66682	3.92027
	CERCAM	2.50524	1.92027	3.0902	4.10387	2.18331	4.0458	4.61215	3.79474	3.50524	4.12381	4.31259	4.12057	4.18331	4.28284	3.76827	4.09495	2.18331	3.95895	3.72096	3.99066	4.82716	4.37156	3.18331	4.07584	4.38976	3.78903	4.72763	4.1344	4.35323	3.93854	3.50524	2.50524	4.12496	2.50524	3.91186	3.50524	3.78903	4.82716	3.80292	2.50524	3.8434	3.84227	4.27077	3.0902	3.95198	3.50524	3.99828	4.00774
	REXO1	4.0902	4.50524	4.50524	4.28284	3.76827	3.92845	3.12672	3.92027	1.92027	4.28527	4.31259	4.32569	3.76827	4.50524	4.76827	4.25641	4.18331	4.02607	4.30593	4.50524	4.82716	4.34327	3.76827	4.53352	4.32836	3.78903	4.62071	4.3317	2.76827	4.18789	4.72763	2.50524	4.14768	3.50524	4.07897	4.76827	4.06914	2.50524	4.81509	3.50524	4.64768	4.57924	4.35323	3.82716	4.47281	3.92027	4.43965	4.56413
	UBXN1	2.50524	4.2422	4.50524	4.46342	5.18331	4.40336	3.97472	3.14267	4.2422	4.08533	4.0902	4.21743	4.50524	3.50524	3.18331	3.91311	2.18331	4.2296	3.72096	3.50524	4.82716	4.11132	4.18331	3.93449	3.38976	3.78903	5.00774	4.2651	3.50524	4.2767	4.50524	4.50524	4.7476	5.31259	4.91186	4.64274	4.88856	4.0902	4.83914	4.50524	5.05344	4.57924	4.64274	4.82716	4.52645	5.0902	4.77715	5.27782
	TATDN1	3.50524	4.2422	4.50524	4.10387	2.18331	4.36773	1.8048	3.33531	3.92027	3.9844	3.50524	4.14047	3.99066	3.86781	4.18331	4.18687	4.76827	4.1715	3.94336	4.64274	2.50524	3.91388	3.76827	4.22206	4.55968	4.2296	3.50524	4.36388	4.88375	4.10543	4.72763	2.50524	4.14768	2.50524	3.88633	3.76827	4.4411	4.50524	3.96467	2.50524	4.16963	4.06466	2.99066	3.50524	3.93621	2.92027	3.33531	3.50524
	NOC4L	5.0902	5.3797	5.5927	5.19613	4.18331	5.34042	5.19711	5.33531	5.0902	5.31051	4.50524	5.25443	5.0902	4.78534	5.18331	5.32276	4.18331	5.33923	5.136	5.27077	4.0902	5.1849	4.76827	5.20458	4.38976	4.88856	5.2422	5.22478	5.27077	5.23852	2.92027	5.0902	5.28723	4.0902	4.89915	4.99066	4.98167	2.50524	5.11995	4.50524	4.79968	4.06466	5.0902	4.0902	4.92027	4.50524	4.83781	4.44383
	RPS25	3.50524	4.72763	4.50524	4.28284	4.99066	4.29373	4.89226	5.14267	4.50524	4.31882	3.82716	3.97301	4.64274	4.01981	3.76827	3.97631	2.18331	4.26708	4.40902	3.76827	2.50524	4.27002	2.18331	4.13243	2.61215	4.4411	4.62071	4.29878	3.76827	4.45854	6.62071	6.31259	5.11347	5.96467	5.80007	5.27077	5.86432	5.67516	5.4977	5.82716	5.39202	5.90116	5.46871	6.0288	5.45633	6.0902	5.4171	5.56413
	GPR1	2.50524	5.2422	4.50524	4.33015	4.18331	4.48875	4.38976	4.14267	4.92027	4.51973	3.50524	4.4425	4.64274	4.78534	4.50524	4.58849	4.50524	4.55153	4.25148	3.76827	4.50524	4.29977	4.18331	4.38618	4.55968	4.73656	4.2422	4.42616	3.50524	4.3399	3.92027	2.50524	4.23515	2.50524	3.50524	4.88375	3.78903	3.50524	3.82716	2.50524	4.23675	3.95775	4.27077	2.50524	4.02833	1.92027	3.83781	3.62071
	NDUFAB1	4.0902	1.92027	4.31259	4.20884	3.76827	4.23563	3.38976	3.65724	1.92027	3.83007	4.0902	3.70553	2.76827	4.15731	3.18331	4.30646	3.76827	4.0902	4.0746	2.76827	3.50524	4.04261	3.76827	4.1508	3.50524	3.56664	4.82716	3.89113	4.76827	4.3399	3.50524	3.50524	3.73265	2.50524	4.14506	2.76827	4.1516	4.82716	4.31259	2.50524	4.18671	4.1642	3.50524	4.0902	4.38262	3.92027	4.1966	3.82716
	CHRNB4	3.50524	4.92027	1.50524	4.18331	3.76827	5.19555	4.38976	4.14267	3.92027	4.19781	4.31259	4.41008	3.18331	3.50524	2.18331	4.23934	3.18331	4.40794	3.94336	4.76827	4.0902	4.3993	3.76827	4.44694	3.61215	3.98167	2.50524	4.17123	3.99066	4.42007	3.50524	2.50524	4.17005	2.50524	3.72283	4.18331	3.88856	4.50524	4.26012	4.50524	4.09924	2.25731	3.35323	4.67516	4.11492	2.92027	3.69521	4.1682
	ARHGEF15	5.0902	5.82716	4.67516	4.7158	4.50524	4.63077	5.75899	5.19329	5.2422	4.81839	6.36322	4.66489	5.18331	5.0902	4.50524	4.705	6.0902	4.86432	4.9773	5.0902	4.82716	4.84493	2.18331	4.62838	5.01425	4.3036	4.3797	4.38494	4.50524	4.468	4.92027	4.82716	4.80589	2.50524	4.1875	4.88375	4.88856	5.31259	4.3797	5.0902	4.5455	4.25731	4.57562	1.50524	4.20978	4.50524	4.05778	4.31259
	EIF3D	3.50524	3.92027	2.50524	3.89951	2.18331	3.77372	3.12672	3.50524	4.50524	3.57632	2.50524	3.56536	3.18331	3.01981	3.76827	3.40161	3.18331	3.53626	3.79897	3.50524	2.50524	3.70742	2.18331	3.77776	3.8048	4.3036	3.2422	3.52434	3.18331	3.71841	4.72763	2.50524	3.60711	3.50524	3.69368	4.64274	3.78903	2.50524	3.62071	4.0902	4.18671	3.84227	3.35323	4.31259	3.69521	4.72763	3.78597	4.67516
	CYBC1	5.0902	4.2422	4.96467	4.80222	4.99066	4.89129	4.61215	5.0902	4.72763	5.02563	5.5927	4.84546	4.99066	4.28284	4.50524	4.77776	4.18331	4.94746	4.6385	5.18331	4.0902	4.88473	4.50524	5.02693	4.71169	4.98167	4.50524	4.86887	4.88375	4.91105	4.72763	5.50524	4.8756	4.50524	4.82044	4.64274	4.83965	5.0902	4.74045	4.50524	4.73151	3.71674	4.64274	5.0902	4.70454	3.92027	4.51588	4.3797
	ABCG1	2.50524	1.92027	3.82716	3.54588	3.76827	4.43812	3.97472	3.50524	3.50524	3.94197	4.31259	3.97301	2.76827	4.01981	3.76827	3.89142	2.18331	3.93587	4.40902	3.50524	4.0902	4.46642	3.18331	3.97631	3.38976	4.4411	3.50524	3.83101	3.99066	4.21061	1.92027	2.50524	3.98057	3.50524	3.43652	2.76827	3.78903	4.50524	3.2422	2.50524	3.88584	4.1642	3.76827	4.0902	3.82074	3.92027	3.82074	4.2422
	TAS2R8	4.0902	5.50524	3.0902	3.99066	3.76827	4.06817	4.38976	4.03575	4.2422	4.28527	3.0902	4.5205	3.18331	2.69788	4.50524	4.47638	5.35323	4.55153	4.01047	2.76827	5.0902	4.41298	3.18331	4.01695	4.71169	4.3036	3.2422	4.12191	3.50524	4.1993	1.92027	2.50524	3.70227	3.50524	3.7514	3.99066	3.1516	2.50524	3.50524	4.0902	3.88584	2.25731	2.99066	3.82716	3.99828	3.92027	3.65724	3.62071
	RSL24D1	2.50524	3.50524	4.31259	4.50524	4.76827	4.78727	4.61215	4.42277	3.50524	4.31882	5.0902	4.42638	5.0902	4.28284	4.18331	4.75391	4.18331	4.11096	4.45793	3.99066	4.0902	4.43994	3.18331	4.56127	4.55968	4.68211	3.92027	4.2422	4.35323	4.54153	5.0902	5.67516	4.46961	5.0902	4.61813	3.50524	4.50524	4.82716	4.77825	4.0902	4.39202	3.84227	4.64274	4.67516	4.20978	4.50524	4.52645	4.82716
	MAPRE1	3.50524	4.72763	4.67516	4.23393	4.18331	4.40336	4.12672	4.50524	4.50524	4.43047	4.0902	4.58	4.35323	4.69788	3.18331	4.38618	3.18331	4.52083	4.0746	4.35323	4.0902	4.53055	4.18331	4.61521	4.44865	3.88856	2.92027	4.5338	4.35323	4.35017	5.0902	4.0902	4.57395	4.82716	4.14506	4.88375	4.62553	4.50524	4.1682	4.82716	4.37723	4.64963	4.64274	4.82716	4.65724	4.92027	4.4057	4.67516
	TMIE	4.0902	6.72763	4.50524	3.99066	3.18331	4.17509	3.38976	4.14267	2.92027	3.78277	3.50524	4.21743	3.99066	2.28284	3.18331	4.22206	2.18331	4.21049	3.6385	4.64274	2.50524	4.02491	4.18331	4.09495	3.61215	3.1516	2.92027	4.2537	3.50524	3.95208	3.92027	2.50524	4.00566	2.50524	3.77941	3.99066	3.3036	2.50524	3.62071	4.0902	3.44974	3.95775	3.64274	3.82716	3.69521	1.92027	3.99828	3.50524
	B3GLCT	2.50524	2.92027	3.82716	4.10387	2.18331	3.85316	3.97472	2.65724	4.2422	3.85316	3.0902	3.90484	2.76827	2.69788	3.18331	3.57494	2.18331	3.78903	3.94336	4.18331	3.50524	3.70742	3.76827	3.54746	3.50524	3.1516	4.2422	3.79998	6.31259	3.67005	4.2422	2.50524	3.57395	2.50524	3.07897	3.18331	3.1516	2.50524	3.50524	2.50524	3.42117	3.06466	4.0902	1.50524	3.01338	3.50524	3.76827	3.50524
	FZD3	4.0902	4.2422	4.31259	3.42035	2.18331	3.50524	2.8048	3.65724	3.50524	3.85316	3.0902	3.41008	2.76827	2.69788	2.18331	3.54746	4.18331	3.59638	3.35839	4.50524	2.50524	3.85498	4.18331	3.51945	6.03361	3.56664	3.50524	3.71936	3.50524	3.4774	1.92027	2.50524	3.00566	2.50524	2.88633	1.18331	3.1516	2.50524	3.31259	3.50524	3.36228	2.84227	3.64274	1.50524	3.01338	1.92027	3.20978	1.92027
	VAMP1	5.31259	4.72763	5.20568	4.62388	3.18331	4.45519	3.97472	4.72763	4.2422	4.5483	4.67516	4.36004	4.64274	4.15731	3.76827	4.61521	4.99066	4.39106	4.40902	4.35323	3.50524	4.5677	3.76827	4.69251	4.50524	4.88856	4.72763	4.32081	3.99066	4.43943	4.2422	4.0902	4.25621	2.50524	4.5384	4.18331	3.68211	3.50524	4.41213	4.82716	4.36228	4.1642	5.04129	3.82716	4.2486	1.92027	4.02833	4.56413
	DLGAP3	5.0902	4.72763	4.0902	4.33015	2.18331	4.64572	4.97472	4.72763	3.92027	4.2682	3.50524	4.5205	4.18331	3.69788	4.18331	4.57494	4.50524	4.37399	4.136	4.18331	3.50524	4.59195	4.18331	4.47638	4.38976	4.56664	3.50524	4.57104	3.76827	4.45854	1.92027	3.50524	4.45146	2.50524	3.98586	3.76827	4.62553	4.50524	4.2422	4.0902	4.20358	3.95775	4.43123	3.50524	4.16989	3.50524	4.07228	3.62071
	VAPA	2.50524	3.92027	4.31259	4.46342	4.18331	4.52154	3.97472	4.65724	2.92027	4.59012	4.82716	4.84546	3.99066	4.50524	4.50524	4.38618	3.18331	4.82716	4.30593	4.18331	4.0902	4.62757	4.18331	4.72967	4.32836	4.73656	4.3797	4.5802	4.50524	4.39052	3.50524	4.0902	4.45146	2.50524	4.1875	3.76827	3.98167	2.50524	4.56413	5.0902	4.46382	3.95775	3.50524	3.82716	4.43965	4.2422	4.52645	4.0902
	PKHD1L1	2.50524	3.92027	3.82716	4.13084	3.18331	4.40336	4.50524	3.65724	4.2422	3.94197	4.31259	3.92793	4.35323	3.86781	4.76827	4.23934	4.18331	4.2296	4.0746	3.76827	4.82716	4.07737	2.18331	4.46173	4.12672	4.37399	4.2422	4.35323	2.76827	4.38054	4.50524	2.50524	3.67125	4.0902	3.93695	2.76827	3.56664	4.50524	3.5927	4.82716	4.06272	3.71674	4.0902	4.0902	3.71382	4.2422	4.04313	3.62071
	HDDC2	2.50524	5.82716	4.0902	4.46342	4.18331	4.52154	4.38976	4.03575	3.92027	4.49059	3.50524	4.37691	3.76827	3.50524	4.76827	4.32276	3.18331	4.72314	4.35839	4.76827	3.50524	4.42652	4.18331	4.67991	3.71169	3.78903	4.3797	4.12191	3.99066	4.40044	4.2422	4.50524	4.23515	4.0902	3.80689	3.76827	3.1516	3.50524	4.1101	4.82716	4.26917	3.57924	3.64274	3.82716	4.23577	4.2422	3.87136	4.0902
	IL17RE	2.50524	3.92027	4.31259	3.69788	3.18331	4.21573	4.50524	3.50524	4.92027	3.92027	4.31259	4.27257	3.99066	4.15731	4.18331	4.20458	2.18331	4.02607	3.79897	4.50524	3.50524	4.0601	4.50524	4.33888	3.97472	3.3036	3.72763	4.21893	2.18331	4.09326	3.92027	2.50524	3.73265	3.50524	3.93695	3.18331	3.3036	2.50524	3.77825	5.0902	3.75459	3.42723	3.50524	2.50524	3.76827	4.2422	3.75035	3.62071
	LMF1	2.50524	4.2422	5.31259	4.18331	3.18331	4.15433	4.61215	4.42277	4.2422	4.33531	1.50524	4.45844	3.50524	4.01981	4.50524	4.27329	2.18331	4.33923	4.45793	4.50524	4.82716	4.128	3.18331	4.50524	4.12672	3.56664	2.92027	4.08377	4.35323	4.31914	3.92027	2.50524	3.67125	2.50524	3.7514	3.76827	3.56664	4.50524	3.77825	4.50524	4.0441	3.25731	3.18331	3.82716	3.98301	3.50524	4.05778	4.2422
	RAB30	2.50524	3.92027	3.82716	4.13084	3.18331	4.06817	3.12672	3.79474	3.50524	4.12381	4.31259	3.758	3.18331	3.50524	3.76827	4.01695	2.18331	3.81456	4.01047	3.18331	2.50524	4.28497	3.76827	4.05648	4.05272	3.4411	4.2422	3.87633	3.50524	3.88304	1.92027	4.0902	3.73265	2.50524	4.1875	3.50524	4.3036	3.50524	4.86279	2.50524	5.16102	3.25731	3.18331	4.31259	4.78597	3.92027	4.61824	3.72763
	UBE2Z	2.50524	3.92027	4.0902	3.54588	3.76827	4.58496	3.61215	3.79474	4.2422	3.94197	4.0902	3.47421	3.18331	3.86781	3.76827	3.57494	2.18331	3.76303	4.30593	3.50524	4.0902	3.68506	3.76827	3.72967	4.26423	3.3036	3.72763	4.07083	3.76827	3.9655	5.2422	3.50524	4.12496	4.50524	4.38275	4.35323	4.88856	4.0902	4.29531	4.50524	4.6228	4.64963	4.57562	2.50524	4.16989	2.92027	4.3942	4.31259
	FAM120A	2.50524	2.92027	3.0902	3.96091	2.18331	3.97654	3.12672	3.33531	2.92027	3.6038	3.82716	3.73201	4.35323	2.28284	3.18331	3.77776	2.18331	3.81456	3.79897	2.18331	2.50524	3.8348	3.18331	3.72967	3.71169	3.68211	2.92027	3.56182	3.50524	3.71841	4.2422	4.82716	3.92904	5.50524	4.2489	3.76827	4.50524	4.0902	4.26012	4.50524	4.02524	3.42723	4.0902	4.67516	4.53694	4.2422	4.14267	4.67516
	DDT	4.50524	3.92027	3.50524	4.37595	4.50524	4.97654	3.61215	3.65724	4.72763	3.94197	1.50524	4.32569	2.18331	3.50524	3.76827	4.03685	4.76827	4.39106	3.72096	4.18331	3.50524	4.32891	3.18331	4.85825	4.61215	4.37399	5.0902	5.73174	4.18331	5.68229	5.62071	4.50524	7.06356	4.82716	7.38275	4.50524	4.62553	5.96467	7.20336	5.96467	7.26716	4.71674	5.31259	5.0902	6.94215	5.2422	6.98875	5.64819
	DUSP1	2.50524	4.2422	3.82716	4.8189	2.18331	4.70402	4.12672	3.79474	4.2422	4.08533	3.82716	4.4425	4.18331	3.86781	3.18331	4.27329	3.18331	4.32152	3.94336	4.35323	2.50524	3.98884	4.18331	4.33888	3.12672	4.06914	3.72763	4.49559	3.99066	4.64524	4.50524	4.82716	5.19208	4.50524	5.2688	4.88375	4.4411	4.0902	4.68846	3.50524	4.93719	3.25731	4.57562	3.50524	4.63787	4.50524	4.50524	4.2422
	UBR2	3.50524	3.50524	4.96467	4.04838	4.18331	4.29373	3.38976	4.58324	3.50524	4.63077	4.0902	4.70553	4.50524	3.86781	3.76827	4.44694	4.18331	4.52083	4.1949	3.50524	3.50524	4.53055	4.18331	4.40161	3.50524	4.2296	2.92027	4.2422	3.76827	4.44902	4.72763	4.0902	4.19208	2.50524	4.43652	4.35323	4.98167	2.50524	4.67516	4.0902	4.58467	3.42723	4.76827	3.82716	4.45079	4.50524	4.63787	5.04956
	ECHDC2	2.50524	4.2422	3.82716	4.35323	3.18331	4.33121	2.8048	3.92027	1.92027	4.0657	3.0902	4.17947	3.99066	3.86781	3.76827	3.99677	2.18331	4.28545	3.79897	3.99066	3.50524	4.5677	3.76827	4.25641	3.61215	3.88856	3.50524	4.2651	4.50524	4.18789	3.50524	3.50524	4.27697	2.50524	4.45401	3.76827	3.68211	4.0902	4.54963	3.50524	4.70805	4.06466	4.18331	4.0902	4.49451	4.2422	4.47281	4.3797
	PYHIN1	3.50524	1.92027	4.0902	4.60477	4.18331	4.15433	4.71169	4.42277	3.92027	4.64406	4.67516	4.3082	4.18331	4.39832	4.99066	4.44694	3.76827	4.50524	4.136	4.18331	5.31259	4.61579	4.18331	4.41688	4.61215	4.2296	4.0902	4.49559	4.35323	4.29808	4.2422	2.50524	4.19208	2.50524	4.16643	2.76827	3.88856	4.82716	4.2422	3.50524	4.18671	3.57924	3.76827	3.0902	4.18331	3.50524	4.20978	3.82716
	IFI44L	4.0902	4.50524	4.82716	4.67973	4.99066	4.60039	4.38976	5.03575	4.2422	4.30214	4.67516	4.4425	4.76827	4.86781	4.76827	4.18687	4.76827	4.40794	4.55104	3.76827	3.50524	4.35748	5.18331	4.46173	4.44865	4.56664	4.50524	4.32081	4.99066	4.31914	3.92027	4.0902	4.07842	4.0902	4.14506	4.18331	3.98167	4.82716	4.1682	5.0902	4.13487	5.25731	5.04129	5.75316	4.7413	5.72763	4.47281	4.00774
	F8A2	2.50524	2.92027	3.0902	3.93054	3.76827	3.80069	3.8048	4.2422	2.92027	3.33531	4.96467	4.07993	4.35323	3.50524	2.18331	3.97631	2.18331	3.95895	4.01047	4.50524	4.82716	4.09445	4.18331	4.1508	4.44865	2.98167	4.2422	4.0446	4.76827	4.23298	4.50524	4.0902	3.82011	4.0902	3.72283	4.50524	4.1516	2.50524	3.92027	3.50524	4.00613	3.42723	3.99066	3.0902	3.57817	3.92027	3.71382	4.0902
	CLIC2	3.50524	3.92027	4.67516	3.69788	3.76827	3.97654	3.97472	4.33531	3.50524	3.89825	1.50524	3.70553	4.18331	2.28284	2.18331	3.99677	4.50524	3.56664	4.0746	3.99066	4.50524	4.02491	3.76827	3.77776	3.50524	4.06914	3.72763	3.70268	2.76827	3.71841	3.50524	4.82716	3.79154	4.82716	4.10134	3.76827	3.88856	2.50524	3.56413	4.82716	3.82171	3.71674	3.50524	4.96467	3.53694	3.92027	3.76827	3.0902
	IRF2BP2	3.50524	3.50524	3.82716	3.58541	4.18331	3.66051	2.8048	2.65724	4.2422	3.70877	2.50524	3.23605	3.18331	3.86781	4.50524	3.54746	4.50524	3.83965	4.25148	2.18331	3.50524	3.54304	3.18331	3.72967	3.61215	3.78903	4.3797	3.97686	3.18331	3.85447	5.0902	3.50524	3.70227	4.0902	4.16643	4.99066	5.6541	3.50524	4.34654	3.50524	4.34717	4.84227	4.64274	3.50524	4.3942	4.2422	4.5577	4.62071
	STARD9	4.82716	3.50524	3.50524	4.28284	3.76827	4.48875	4.12672	4.03575	4.50524	4.33531	4.0902	4.45844	4.64274	4.39832	3.18331	4.6672	3.18331	4.68211	4.30593	3.76827	4.0902	4.35748	3.76827	4.58849	4.44865	4.4411	4.72763	4.42616	3.99066	4.45854	4.2422	3.50524	4.21377	4.0902	3.86033	4.76827	3.3036	2.50524	3.87447	3.50524	3.9066	4.25731	3.64274	3.0902	4.14267	3.50524	3.7322	2.92027
	TMEM43	2.50524	3.50524	4.0902	3.7335	4.18331	4.27462	3.12672	4.42277	3.50524	4.23343	3.82716	4.01674	4.35323	4.15731	2.18331	4.11381	4.18331	3.95895	3.94336	3.18331	4.50524	4.0601	2.18331	4.1508	4.05272	2.98167	4.0902	3.75215	2.76827	3.86883	2.92027	3.50524	3.8756	2.50524	3.43652	3.50524	3.4411	2.50524	3.53498	5.0902	3.5322	2.84227	3.50524	3.50524	3.65724	3.50524	3.71382	4.00774
	PANK2	4.82716	2.92027	3.82716	4.48448	3.76827	4.45519	4.97472	4.58324	4.72763	4.39944	4.82716	4.2905	4.35323	4.86781	4.99066	4.46173	5.18331	4.6541	4.0746	4.35323	4.50524	4.53055	4.50524	4.41688	3.97472	4.50524	4.2422	4.2422	4.35323	4.32956	4.50524	5.0902	4.76239	5.31259	4.72283	3.99066	5.33923	5.50524	4.52019	4.50524	4.71983	5.3017	4.88375	5.31259	4.62809	5.2422	4.34728	4.87447
	GANAB	3.50524	3.92027	4.31259	4.33015	4.50524	4.50524	4.26423	4.14267	1.92027	4.0657	3.0902	4.37691	3.99066	4.01981	4.18331	3.84702	4.18331	4.06914	3.35839	3.99066	4.0902	3.91388	2.18331	3.86939	4.44865	4.06914	3.50524	4.43629	4.50524	4.53254	5.2422	2.50524	4.50524	5.50524	4.87339	4.88375	4.4411	4.50524	4.47486	4.0902	4.31647	3.84227	4.35323	4.31259	4.57817	5.0902	4.61824	4.56413
	PLSCR3	2.50524	3.92027	3.82716	3.7335	4.18331	3.77372	1.8048	1.92027	2.92027	3.57632	4.0902	3.97301	3.76827	3.28284	4.18331	3.51945	3.18331	4.00404	4.30593	4.35323	2.50524	3.81434	4.76827	3.705	3.50524	3.78903	3.50524	3.81558	3.50524	3.91105	3.92027	3.50524	4.03033	3.50524	3.7514	3.76827	3.56664	3.50524	3.5927	3.50524	3.79968	4.64963	3.18331	3.0902	3.61824	3.50524	3.80346	3.50524
	SLC35D1	3.50524	4.50524	3.50524	4.44204	3.76827	4.29373	4.50524	4.03575	1.92027	4.2682	4.31259	4.36004	4.76827	4.69788	4.50524	4.22206	3.18331	4.69592	3.6385	4.35323	4.0902	4.5677	4.18331	4.38618	4.32836	4.83965	3.92027	4.50524	4.35323	4.61149	3.50524	3.50524	4.88915	4.0902	5.47985	4.76827	4.78903	3.50524	5.54963	5.0902	5.6228	4.50524	4.18331	4.50524	5.12191	4.2422	5.14952	4.1682
	YAE1	4.82716	3.50524	4.31259	4.20884	3.76827	4.64572	4.71169	4.42277	4.2422	4.46084	4.50524	4.5205	4.76827	4.60477	5.18331	4.54746	4.50524	4.45741	4.0746	3.99066	4.0902	4.11132	4.76827	4.46173	4.26423	4.56664	3.50524	4.55254	4.18331	4.5144	4.92027	4.50524	4.14768	2.50524	4.34576	4.35323	4.78903	3.50524	4.1101	5.0902	4.39202	4.1642	3.88375	3.82716	3.96758	3.50524	4.37093	4.3797
	CLDND1	4.0902	4.92027	4.0902	4.10387	4.18331	4.34958	3.97472	4.14267	2.92027	4.35161	4.31259	4.17947	4.64274	4.15731	3.18331	4.47638	3.76827	4.28545	4.6385	3.50524	5.0902	4.27002	4.18331	4.23934	4.05272	4.37399	3.50524	4.38494	3.99066	4.45854	3.92027	2.50524	4.17005	3.50524	4.28842	4.88375	4.37399	2.50524	4.34654	4.0902	4.25305	4.34477	4.43123	3.50524	4.37093	2.92027	4.43965	4.2422
	AIRE	2.50524	4.92027	4.0902	4.30669	4.76827	4.21573	4.50524	4.33531	3.92027	4.89825	4.0902	4.88138	3.99066	4.01981	5.35323	4.54746	3.18331	4.6541	4.35839	3.76827	3.50524	4.51795	4.50524	4.22206	3.50524	5.19113	4.3797	4.36388	3.50524	4.49602	3.92027	3.50524	4.23515	3.50524	3.91186	3.18331	3.88856	2.50524	4.20568	4.0902	3.94724	3.06466	3.18331	3.50524	4.12886	3.92027	3.93621	3.0902
	IKZF2	4.82716	4.2422	3.82716	4.13084	3.18331	4.50524	3.12672	4.03575	4.2422	4.28527	4.0902	4.5205	2.76827	3.86781	3.76827	4.44694	3.18331	4.2296	4.35839	4.50524	5.31259	4.32891	4.18331	4.41688	4.32836	3.68211	3.92027	4.52434	4.35323	3.95208	3.92027	2.50524	4.43309	2.50524	3.69368	4.18331	4.2296	3.50524	4.14909	5.0902	3.94724	3.71674	4.27077	3.0902	3.93621	3.50524	4.02833	3.50524
	ARL2	4.0902	5.50524	4.0902	4.89951	4.18331	4.58496	5.05272	5.03575	5.0902	4.78277	5.0902	4.85754	4.50524	5.28284	4.99066	4.76589	4.76827	5.0151	4.90859	5.18331	4.50524	4.77252	5.35323	4.64144	4.93408	4.88856	4.0902	4.97686	5.27077	5.06236	3.50524	4.0902	5.15891	4.0902	4.91186	4.18331	4.4411	3.50524	4.74045	5.82716	4.95722	3.71674	4.76827	3.0902	4.71382	4.92027	4.77715	4.77825
	NNT	3.50524	2.92027	3.0902	4.20884	2.18331	4.17509	3.8048	3.33531	3.92027	3.92027	4.0902	4.14047	2.76827	3.69788	3.18331	4.23934	3.18331	4.40794	4.68032	4.18331	4.50524	4.35748	4.76827	4.07584	3.89226	3.78903	4.50524	4.2651	3.99066	4.0561	1.92027	2.50524	4.05457	4.0902	4.83386	3.50524	4.3036	3.50524	4.22405	4.50524	4.37723	3.71674	4.35323	4.31259	4.88785	5.0902	4.49451	4.56413
	PIGM	5.0902	4.72763	4.31259	4.44204	3.18331	4.47207	4.26423	4.42277	4.92027	4.49059	4.0902	4.60886	3.76827	4.69788	3.76827	4.56127	3.76827	4.58159	4.68032	4.35323	4.82716	4.55542	3.18331	4.46173	4.50524	4.62553	4.50524	4.57104	4.50524	4.36036	4.50524	3.50524	4.23515	4.50524	3.83386	3.18331	4.2296	3.50524	4.14909	4.82716	4.25305	4.34477	3.76827	2.50524	3.87136	2.92027	3.99828	4.2422
	PAM	3.50524	2.92027	3.50524	4.35323	4.18331	4.47207	4.71169	4.33531	4.50524	4.33531	3.82716	4.10039	3.99066	4.01981	4.50524	4.38618	4.76827	4.59638	4.0746	3.99066	4.0902	4.28497	4.76827	4.16895	4.32836	4.37399	4.3797	4.39536	3.76827	4.30865	3.50524	4.50524	4.29743	5.0902	4.20825	4.50524	4.78903	3.50524	4.26012	3.50524	4.26917	4.50524	5.1375	4.0902	4.56797	4.72763	4.57817	4.31259
	MAJIN	2.50524	4.2422	4.67516	3.83538	3.76827	3.74624	3.8048	3.65724	3.50524	3.80662	3.82716	3.3082	3.50524	4.15731	3.76827	3.77776	3.18331	3.95895	3.94336	2.76827	3.50524	3.87488	3.18331	3.95555	3.89226	3.68211	3.72763	3.92027	3.76827	3.93854	3.92027	2.50524	3.57395	2.50524	3.69368	3.50524	3.56664	4.0902	3.44383	5.0902	3.42117	3.42723	3.64274	2.50524	3.47281	3.92027	3.20978	2.72763
	BMP3	4.0902	4.2422	3.50524	4.30669	3.18331	4.19555	3.8048	4.79474	4.72763	4.31882	4.0902	4.17947	4.18331	4.39832	3.76827	4.46173	4.18331	4.35671	4.25148	4.35323	2.50524	4.43994	4.76827	4.50524	3.97472	4.06914	4.2422	4.36388	4.64274	4.28743	3.92027	3.50524	4.12496	2.50524	3.50524	3.18331	2.56664	2.50524	3.85101	4.50524	3.58467	3.42723	3.64274	3.0902	3.96758	3.50524	3.76827	4.2422
	KRTAP19-5	4.0902	3.92027	4.50524	4.04838	4.50524	6.25037	2.8048	4.03575	3.50524	4.19781	3.82716	4.03811	4.50524	5.15731	3.18331	4.25641	4.18331	4.21049	3.94336	3.18331	4.0902	4.04261	4.76827	4.41688	4.05272	3.98167	4.0902	4.20715	3.99066	4.2659	3.92027	3.50524	4.12496	2.50524	3.72283	3.99066	3.78903	2.50524	4.00774	3.50524	3.92706	2.84227	3.18331	3.50524	3.71382	2.92027	3.67635	3.3797
	HSD17B4	3.50524	3.92027	5.0902	4.76827	5.50524	5.02308	4.26423	4.85887	2.92027	4.41504	4.96467	4.91643	3.76827	4.60477	4.18331	4.51945	4.76827	4.73656	4.87297	3.99066	4.0902	4.47947	3.76827	4.54746	4.44865	4.83965	5.00774	4.84627	4.76827	5.04982	4.2422	4.50524	5.6315	5.0902	6.22363	3.99066	4.98167	2.50524	6.21489	2.50524	6.0811	4.71674	4.70687	4.96467	5.8755	4.92027	5.97531	5.53498
	UPK3A	3.50524	4.2422	3.82716	4.58541	5.35323	4.36773	4.26423	4.79474	5.2422	4.67029	4.50524	4.5205	4.76827	5.50524	5.18331	4.89142	5.35323	4.42462	4.6385	4.76827	5.31259	4.29977	4.50524	4.65438	4.38976	3.98167	4.2422	4.87633	5.76827	4.742	3.50524	4.0902	3.95504	2.50524	4.1875	4.35323	4.06914	4.0902	4.20568	3.50524	4.26917	3.84227	4.43123	3.0902	4.04313	4.72763	4.20978	4.44383
	NAPSA	2.50524	1.92027	4.0902	4.10387	4.99066	4.45519	4.50524	4.72763	2.92027	4.35161	4.31259	4.32569	4.35323	4.01981	4.76827	4.41688	2.18331	4.4411	4.30593	3.76827	2.50524	4.28497	3.76827	4.51945	4.12672	3.78903	4.62071	4.46624	2.18331	4.38054	5.0902	2.50524	4.07842	2.50524	4.14506	4.76827	3.56664	4.50524	4.1682	3.50524	4.15235	3.84227	4.35323	5.0902	4.08663	6.2422	4.12886	4.92027
	NAGA	4.0902	3.92027	3.0902	4.23393	4.50524	4.38565	4.71169	4.33531	4.92027	4.2682	3.0902	4.39359	3.99066	4.01981	3.76827	4.49088	3.76827	4.19113	4.136	3.76827	4.82716	4.23965	4.76827	4.46173	4.12672	4.2296	3.92027	4.38494	4.50524	4.24404	4.2422	3.50524	3.95504	2.50524	3.83386	3.76827	3.56664	4.50524	3.85101	2.50524	3.68421	4.25731	3.88375	3.50524	4.15634	3.92027	4.14267	3.50524
	ARCN1	3.50524	2.92027	3.50524	4.01981	3.18331	4.15433	4.12672	4.2422	4.72763	4.12381	4.31259	4.07993	4.35323	3.28284	4.50524	4.22206	4.99066	3.98167	3.6385	4.35323	4.0902	4.04261	3.76827	4.20458	3.97472	3.68211	2.92027	3.92027	4.18331	3.93854	1.92027	2.50524	3.70227	2.50524	3.72283	4.18331	3.1516	4.82716	3.67516	2.50524	3.94724	3.71674	4.0902	3.82716	4.04313	2.92027	3.87136	4.1682
	LETMD1	4.50524	3.92027	4.0902	4.18331	3.18331	4.33121	4.50524	3.65724	1.92027	4.49059	3.50524	4.23605	3.99066	3.28284	4.50524	4.22206	3.18331	3.6541	3.87297	4.50524	2.50524	4.41298	3.76827	4.23934	3.89226	3.98167	4.2422	4.21893	3.18331	4.3399	1.92027	5.31259	4.27697	4.0902	4.2688	3.76827	4.68211	2.50524	4.3797	4.0902	4.16963	4.25731	4.76827	3.50524	4.33531	3.50524	4.38262	4.56413
	ICA1L	2.50524	4.72763	1.50524	4.30669	2.18331	4.33121	2.8048	4.33531	3.50524	4.6038	3.0902	4.01674	4.50524	4.01981	3.76827	4.22206	4.18331	4.63988	4.40902	2.76827	4.0902	4.32891	4.99066	4.30646	4.55968	4.3036	4.3797	4.5432	4.35323	4.23298	3.92027	4.82716	4.12496	4.0902	3.91186	3.50524	2.98167	2.50524	4.00774	2.50524	3.88584	3.71674	3.88375	4.31259	3.92027	4.50524	3.90415	4.0902
	SLC66A1	3.50524	4.2422	4.31259	4.30669	3.76827	4.25526	4.8048	4.42277	1.92027	4.0458	3.50524	4.42638	3.76827	3.86781	3.76827	3.67991	3.76827	3.98167	4.35839	4.35323	3.50524	3.75115	2.18331	4.30646	4.19711	4.4411	3.72763	4.2537	3.50524	4.1993	2.92027	2.50524	3.70227	2.50524	3.80689	3.18331	3.98167	3.50524	3.80292	4.0902	4.00613	4.25731	3.99066	1.50524	3.80346	3.50524	3.67635	3.92027
	GSTM5	4.0902	1.92027	4.0902	4.13084	3.18331	3.53766	2.38976	3.33531	3.92027	3.83007	4.31259	3.80863	3.99066	3.86781	4.50524	4.03685	3.18331	4.21049	3.6385	1.18331	4.0902	4.11132	3.18331	4.22206	4.12672	3.78903	2.92027	3.96292	4.18331	3.9655	3.50524	4.82716	4.07842	2.50524	3.96161	3.50524	3.1516	2.50524	3.96467	3.50524	4.00613	3.06466	3.88375	2.50524	4.07228	3.92027	4.07228	3.92027
	RBSN	3.50524	3.92027	4.67516	4.58541	2.18331	4.36773	4.26423	3.79474	4.72763	3.9844	4.67516	4.47421	2.18331	4.15731	3.18331	4.53352	4.50524	4.2296	4.0746	4.64274	2.50524	4.41298	3.18331	4.30646	4.32836	4.68211	4.2422	4.44634	4.35323	4.44902	5.2422	4.50524	4.31761	2.50524	4.28842	4.18331	4.62553	3.50524	3.80292	3.50524	4.30088	4.42723	4.35323	3.82716	4.45079	5.0902	4.08663	4.3797
	ZIC4	2.50524	4.92027	4.50524	4.37595	4.18331	4.60039	4.38976	4.72763	3.50524	4.51973	4.31259	4.27257	4.18331	4.28284	4.50524	4.49088	2.18331	4.58159	3.94336	4.64274	3.50524	4.98884	4.50524	4.05648	4.12672	3.56664	3.92027	4.46624	3.76827	4.22184	1.92027	3.50524	4.03033	2.50524	4.00971	3.50524	3.98167	2.50524	3.85101	3.50524	4.06272	3.95775	3.88375	3.50524	3.93621	3.92027	4.07228	3.92027
	FAM172A	3.50524	3.92027	4.0902	4.39832	3.18331	4.15433	3.12672	3.65724	3.92027	4.0657	3.0902	4.05917	4.35323	3.01981	4.76827	4.43199	4.50524	4.26708	4.136	3.99066	3.50524	4.07737	4.18331	4.60191	4.38976	3.56664	4.0902	4.08377	3.50524	4.22184	1.92027	4.0902	4.19208	4.0902	4.2688	3.99066	3.98167	3.50524	4.1101	5.0902	4.18671	4.1642	3.18331	1.50524	3.88785	1.92027	3.99828	3.82716
	USP9Y	2.50524	2.92027	4.50524	3.76827	3.18331	4	3.38976	3.50524	3.92027	4.0657	2.50524	4.17947	4.35323	3.86781	3.18331	4.07584	3.76827	4.1715	3.72096	3.18331	3.50524	4.29977	2.18331	4.03685	3.89226	3.78903	3.92027	4.08377	3.50524	4.01797	1.92027	3.50524	4.19208	4.50524	3.83386	4.50524	3.56664	4.50524	3.67516	2.50524	3.96714	2.57924	4.0902	2.50524	3.80346	2.92027	3.88785	3.3797
	DOCK8	4.82716	4.2422	3.82716	3.99066	3.76827	3.95269	0.804796	3.50524	4.2422	4.0657	4.0902	4.01674	3.50524	3.69788	3.76827	4.05648	2.18331	3.86432	4.01047	3.76827	2.50524	4.22422	2.18331	4.11381	4.12672	3.88856	3.2422	4.12191	3.99066	4.08098	1.92027	2.50524	4.00566	3.50524	3.57082	3.50524	2.78903	3.50524	3.62071	5.0902	4.11716	3.57924	4.18331	1.50524	3.78597	4.92027	3.69521	3.3797
	PABPC3	3.50524	2.92027	4.67516	3.62388	3.18331	3.82716	4.26423	3.65724	3.92027	3.75852	4.0902	3.73201	3.18331	4.15731	2.18331	3.67991	3.18331	3.88856	3.6385	2.76827	2.50524	3.68506	3.76827	3.80122	3.61215	4.37399	4.72763	3.63397	3.18331	3.78047	4.50524	4.50524	3.92904	4.50524	4.12336	3.50524	4.2296	3.50524	4.41213	4.0902	3.98677	4.25731	3.50524	3.82716	4.04313	3.92027	4.05778	3.92027
	ZFP91	3.50524	3.92027	4.67516	4.07639	4.50524	4.36773	5.05272	4.65724	4.72763	4.35161	4.67516	4.39359	4.18331	4.15731	3.76827	4.44694	4.76827	4.45741	3.94336	3.99066	5.0902	4.25491	4.18331	4.47638	4.61215	4.37399	4.2422	4.49559	3.50524	4.3399	3.92027	2.50524	4.14768	5.0902	4.3269	4.64274	4.4411	5.0902	4.52019	4.82716	4.36228	4.06466	3.64274	3.82716	4.07228	4.2422	3.95198	4.3797
	CALM3	5.0902	5.2422	4.82716	5.33015	5.76827	5.52154	5.32836	5.62071	5.72763	5.05579	5.31259	5.40186	5.76827	5.60477	4.99066	4.95555	3.76827	4.95895	5.74086	5.43123	5.0902	4.66234	4.76827	4.75391	5.44865	5.37399	5.50524	5.80389	5.99066	5.88304	5.72763	5.50524	5.23515	5.96467	5.38275	6.31259	5.47353	4.50524	4.72763	5.31259	5.02524	5.54271	5.50524	4.96467	5.00585	5.0902	5.20978	5.31259
	RPS3A	5.0902	5.72763	4.67516	5.2586	5.18331	5.35869	6.38976	5.72763	3.92027	5.03575	4.31259	5.15032	5.64274	5.86781	4.76827	4.50524	5.64274	5.1516	5.9773	5.70687	5.0902	4.72945	5.50524	4.71739	5.53272	5.4411	5.87447	5.43123	5.76827	5.62847	8.64819	8.48252	7.3151	8.20568	7.8685	7.76827	8.13649	7.36322	7.31688	6.89755	6.92197	7.99877	7.50524	7.94818	7.2454	7.31259	7.13059	7.56413
	BACH2	2.50524	2.92027	3.0902	3.76827	2.18331	3.71823	3.12672	3.14267	4.72763	3.9844	3.0902	4.07993	4.18331	3.50524	2.18331	3.49088	3.76827	3.56664	3.01047	3.18331	2.50524	3.77252	6.0902	3.67991	3.97472	3.78903	3.72763	3.87633	3.99066	3.89712	3.50524	2.50524	3.67125	3.50524	3.72283	3.18331	4.3036	2.50524	3.3797	2.50524	3.44974	3.42723	0.183307	1.50524	3.80346	1.92027	3.23577	3.0902
	HEBP2	3.50524	5.62071	4.0902	4.10387	4.50524	4.13327	3.38976	4.14267	3.50524	4.1047	2.50524	4.37691	3.76827	3.86781	3.18331	4.25641	4.50524	4.26708	4.79897	2.18331	3.50524	3.89451	3.76827	4.03685	3.71169	4.1516	3.72763	4.2651	4.18331	4.3399	3.50524	2.50524	4.17005	4.50524	4.2489	4.35323	3.98167	2.50524	4.20568	2.50524	4.0441	4.42723	4.0902	3.82716	4.01338	3.50524	3.82074	4.62071
	HRH4	4.0902	5.2422	4.50524	4.56578	4.18331	4.50524	4.61215	4.58324	4.50524	4.33531	3.82716	4.36004	4.35323	4.28284	2.18331	4.05648	4.50524	4.88856	4.59543	4.35323	3.50524	4.43994	4.18331	4.27329	4.32836	3.78903	4.50524	4.37445	3.50524	4.5235	3.92027	2.50524	4.21377	4.50524	4.16643	3.99066	3.1516	2.50524	4.1101	4.82716	4.36228	3.25731	4.99066	4.31259	4.2864	2.92027	4.26131	2.72763
	MBD5	4.50524	4.50524	4.31259	4.07639	4.50524	3.97654	3.12672	4.2422	2.92027	4.0458	3.0902	4.34296	3.18331	4.15731	4.18331	4.03685	3.76827	4.26708	4.25148	3.99066	3.50524	4.17691	2.18331	4.27329	3.61215	4.2296	2.92027	4.3317	3.76827	4.25501	1.92027	2.50524	3.98057	2.50524	3.57082	3.18331	4.2296	2.50524	3.72763	2.50524	4.0811	3.84227	3.76827	2.50524	4.05778	2.92027	3.93621	4.00774
	NADK2	2.50524	3.92027	3.82716	4.28284	4.18331	3.80069	3.38976	3.65724	3.50524	4.0657	3.50524	3.92793	3.18331	3.50524	3.18331	3.91311	4.50524	3.93587	4.1949	4.88375	4.0902	4.16079	4.18331	4.30646	3.38976	4.37399	4.82716	4.15906	3.18331	4.0686	4.50524	3.50524	4.41447	2.50524	4.82044	3.76827	3.88856	2.50524	4.22405	4.50524	4.15235	3.25731	4.82716	1.50524	4.61824	3.92027	4.92027	4.31259
	ATG2A	3.50524	4.2422	3.82716	4.10387	2.18331	4.0902	3.12672	4.14267	3.50524	4.0458	3.82716	4.12057	3.50524	4.39832	2.18331	3.80122	3.18331	4.45741	4.40902	4.18331	3.50524	4.41298	3.76827	4.11381	3.89226	4.50524	3.72763	4.34251	2.76827	4.16481	1.92027	4.0902	4.10188	4.0902	4.2489	3.50524	3.4411	2.50524	4.27782	4.50524	4.34717	3.71674	4.35323	3.50524	4.43965	4.72763	4.65724	4.31259
	JCHAIN	5.50524	5.50524	4.50524	4.64274	3.76827	4.21573	5.89226	4.33531	3.50524	4.36773	5.0902	4.45844	4.76827	4.60477	2.18331	4.38618	4.99066	4.24846	5.27896	4.18331	2.50524	4.27002	4.50524	4.30646	5.61215	6.35671	3.92027	4.29878	3.99066	4.45854	6.44383	4.0902	5.10188	3.50524	4.4009	6.57562	7.1715	3.50524	3.82716	3.50524	3.77731	6.74916	3.35323	3.50524	4.01338	4.2422	4.23577	5.80292
	NUTM2A	2.50524	4.2422	1.50524	3.69788	3.18331	3.97654	3.61215	3.50524	4.50524	4.16128	3.82716	3.88138	2.18331	3.86781	4.18331	3.72967	2.18331	3.76303	3.35839	3.50524	4.0902	3.66234	4.18331	3.91311	4.26423	3.78903	4.0902	3.75215	4.18331	4.09326	2.92027	3.50524	3.60711	2.50524	3.20825	2.76827	3.98167	4.50524	3.50524	2.50524	3.06272	1.25731	3.50524	3.50524	2.85468	1.92027	3.18331	3.0902
	MRPL39	4.0902	4.50524	3.82716	4.37595	4.76827	4.61566	4.38976	4.03575	4.72763	4.73386	4.31259	4.55056	3.18331	4.39832	3.18331	4.54746	3.18331	4.52083	3.94336	3.99066	4.50524	4.35748	4.18331	4.30646	4.50524	4.50524	4.3797	4.47609	4.18331	4.39052	4.50524	2.50524	4.41447	4.0902	4.4009	4.50524	3.3036	2.50524	4.26012	5.31259	4.37723	4.42723	4.0902	3.0902	4.27391	4.50524	4.4057	4.2422
	KIF16B	3.50524	3.50524	4.50524	4.60477	4.50524	4.27462	3.97472	4.65724	4.2422	4.35161	5.20568	4.39359	3.50524	4.15731	4.76827	4.67991	4.18331	4.48947	4.25148	2.76827	4.0902	4.55542	4.99066	4.77776	4.50524	4.2296	4.72763	4.75215	4.88375	4.37049	4.2422	2.50524	4.50524	4.0902	3.98586	3.18331	4.4411	4.0902	4.39601	4.50524	4.0441	4.57924	4.0902	3.50524	4.31106	3.50524	4.23577	4.62071
	IL10RA	2.50524	3.50524	4.50524	4.2586	4.76827	4.27462	4.50524	4.42277	2.92027	4.39944	3.82716	4.45844	4.35323	3.69788	4.18331	3.97631	4.50524	4.26708	4.01047	3.18331	2.50524	4.0601	3.76827	4.1508	4.05272	4.3036	4.72763	4.5802	4.50524	4.1764	5.50524	5.67516	3.82011	6.50524	4.1875	3.99066	4.68211	5.96467	4.12973	5.31259	3.94724	4.06466	4.27077	5.89755	4.31106	5.92027	3.99828	3.50524
	MYL9	4.0902	4.92027	4.31259	4.07639	4.99066	4.48875	4.12672	5.14267	2.92027	4.50524	5.31259	4.05917	3.76827	5.69788	3.18331	4.46173	2.18331	4.28545	4.76049	4.88375	4.0902	4.22422	2.18331	4.22206	6.32836	4.62553	4.50524	3.97686	3.99066	4.0435	4.92027	4.0902	4.43309	5.31259	4.28842	6.43123	7.58159	4.82716	4.53498	2.50524	4.73151	7.78087	7.0288	4.0902	4.15634	3.50524	3.95198	7.0183
	SMIM28	2.50524	2.92027	4.0902	3.69788	3.76827	3.68966	3.61215	3.33531	1.92027	3.51973	3.50524	5.87546	4.18331	3.69788	3.18331	3.54746	3.76827	3.93587	3.6385	4.18331	2.50524	3.66234	3.76827	3.77776	3.97472	3.1516	2.50524	3.52434	3.50524	3.62001	1.92027	2.50524	3.90257	2.50524	3.20825	2.18331	2.56664	3.50524	3.5927	3.50524	3.26917	2.84227	3.35323	3.0902	3.10085	3.92027	3.31106	3.0902
	EBLN2	4.0902	4.2422	3.0902	4.18331	4.18331	4.19555	3.38976	4.92027	2.92027	4.28527	3.50524	4.1601	3.18331	4.15731	4.76827	4.43199	3.76827	4.3036	4.30593	3.76827	4.0902	4.19285	3.76827	4.32276	4.05272	3.98167	3.72763	4.07083	4.35323	4.08098	3.50524	2.50524	4.35714	4.0902	3.7514	3.76827	4.37399	3.50524	3.77825	2.50524	4.0441	4.71674	4.27077	4.31259	3.96758	3.92027	4.1966	4.2422
	OR10G4	2.50524	4.92027	4.50524	4.23393	4.76827	4.29373	4.12672	3.92027	4.2422	4.21573	4.31259	4.42638	4.18331	4.28284	4.50524	4.54746	3.18331	4.70959	4.50524	3.76827	2.50524	4.27002	3.76827	4.41688	4.26423	4.2296	3.92027	4.27642	3.76827	4.40044	4.2422	2.50524	4.31761	4.50524	4.05625	3.50524	4.06914	3.50524	3.98636	2.50524	3.9066	2.84227	3.64274	4.31259	4.16989	2.92027	3.96758	3.92027
	ASAH2B	2.50524	4.72763	3.50524	4.37595	2.18331	4.87869	3.38976	4.03575	2.92027	4.21573	2.50524	4.27257	4.64274	4.15731	3.18331	4.01695	4.50524	4.04776	4.136	3.76827	3.50524	3.79358	4.18331	4.18687	4.38976	3.56664	3.92027	4.0966	2.76827	4.16481	1.92027	4.0902	4.19208	3.50524	3.80689	3.76827	3.4411	2.50524	3.80292	2.50524	3.98677	2.25731	3.18331	3.0902	3.76827	2.92027	3.59834	2.50524
	DHFR2	2.50524	4.2422	2.50524	4.07639	4.50524	4.17509	3.8048	4.03575	1.92027	4.0657	3.50524	4.23605	3.76827	3.50524	4.18331	3.89142	3.18331	3.62553	5.48178	3.50524	4.0902	4.28497	3.18331	4.20458	3.61215	4.37399	4.82716	3.92027	3.50524	4.11751	3.50524	2.50524	3.8756	2.50524	3.4009	2.18331	3.3036	2.50524	3.31259	4.0902	3.77731	2.84227	2.76827	3.82716	3.45079	4.50524	3.78597	2.72763
	RNASE13	3.50524	4.50524	4.0902	3.96091	4.50524	4.23563	4.12672	3.50524	4.72763	4.33531	4.82716	4.34296	4.64274	4.50524	3.76827	4.49088	2.18331	6.51305	3.87297	3.76827	4.0902	4.46642	3.76827	4.41688	4.61215	3.88856	4.50524	4.1344	3.99066	4.2659	2.92027	3.50524	3.98057	2.50524	3.77941	1.18331	3.56664	2.50524	3.94264	4.50524	3.70805	3.71674	4.57562	2.50524	4.12886	3.50524	3.92027	3.92027
	NCAM1	3.50524	3.92027	4.0902	4.5257	3.76827	4.33121	4.8048	4.14267	5.0902	4.78277	4.96467	4.5205	3.50524	4.86781	3.18331	4.62838	3.76827	4.88856	4.35839	4.18331	4.0902	4.60392	3.18331	4.65438	4.93408	4.62553	4.3797	4.35323	5.27077	4.5235	4.72763	2.50524	4.35714	2.50524	4.30779	4.88375	3.68211	4.50524	4.29531	2.50524	4.31647	4.42723	3.99066	3.50524	4.22284	3.92027	4.18331	3.72763
	DPPA4	3.50524	5.62071	2.50524	4.04838	4.50524	4.43812	3.38976	3.92027	3.50524	4.16128	3.50524	4.2905	3.99066	4.39832	4.99066	4.33888	4.18331	4.06914	3.87297	4.35323	2.50524	4.46642	4.18331	4.18687	4.38976	3.98167	3.92027	4.07083	3.18331	4.0686	1.92027	3.50524	4.14768	2.50524	3.69368	3.76827	2.98167	4.50524	4.07002	5.0902	3.65996	3.42723	3.99066	2.50524	3.80346	5.0902	3.71382	3.62071
	RCN1	5.67516	6.00774	3.50524	4.91511	5.35323	4.98832	5.19711	5.42277	1.92027	4.94197	4.50524	5.18905	5.43123	5.15731	5.35323	4.96596	4.18331	4.90054	5.45793	5.35323	4.50524	4.78309	3.18331	5.05648	5.01425	5.19113	3.92027	5.0446	5.0902	5.0244	5.2422	4.0902	5.06655	3.50524	5.12336	5.27077	4.73656	2.50524	5.12973	4.0902	4.94724	4.57924	5.18331	3.82716	5.03575	4.72763	4.62809	4.96467
	SLC35D2	4.82716	5.0902	4.50524	4.46342	4.50524	4.63077	4.8048	4.50524	4.2422	4.84166	5.67516	4.80863	3.99066	4.60477	4.99066	4.72967	4.18331	4.59638	4.30593	4.18331	4.50524	4.50524	4.76827	4.75391	4.38976	4.37399	4.0902	5.00434	4.50524	4.81794	3.92027	4.50524	4.60711	5.0902	4.7514	3.99066	4.37399	3.50524	4.52019	4.50524	4.57173	3.95775	4.18331	4.31259	4.68581	4.2422	4.45079	3.82716
	ZNF620	4.0902	3.92027	3.82716	4.20884	4.50524	4.06817	4.12672	3.79474	3.92027	7.08777	3.0902	4.4425	1.18331	3.86781	3.76827	4.30646	4.50524	4.1516	4.136	3.99066	2.50524	4.3993	3.76827	4.49088	4.50524	3.3036	4.62071	4.10931	4.18331	4.18789	1.92027	2.50524	4.19208	4.0902	3.57082	3.76827	3.98167	3.50524	3.82716	2.50524	3.86478	2.84227	2.50524	3.82716	3.42842	3.92027	3.69521	3.0902
	ADPRHL2	5.31259	5.0902	5.5927	4.83538	4.76827	5.12262	4.12672	4.33531	4.72763	4.94197	4.50524	4.84546	4.76827	4.60477	5.18331	5.19575	4.50524	4.55153	5.10563	5.93819	4.50524	4.45324	4.50524	4.83571	5.32836	5.2296	4.82716	5.11562	5.43123	5.18216	5.3797	4.0902	4.73265	5.31259	4.36437	4.88375	4.98167	2.50524	4.75316	4.0902	4.766	4.64963	4.76827	4.96467	4.77715	3.50524	4.66682	5.00774
	IMMT	4.82716	3.92027	3.82716	4.28284	4.50524	4.25526	3.97472	4.14267	3.50524	4.08533	3.50524	4.14047	4.50524	3.69788	4.18331	4.25641	2.18331	4.13142	4.25148	4.50524	5.67516	4.128	2.18331	4.23934	4.32836	3.88856	3.50524	4.21893	4.35323	4.10543	1.92027	3.50524	3.98057	2.50524	4.38275	3.50524	4.37399	2.50524	4.04956	4.50524	4.11716	2.57924	4.0902	4.0902	3.98301	3.92027	4.1966	3.82716
	ELOC	3.50524	2.92027	4.31259	4.58541	4.99066	4.60039	4.38976	3.92027	3.92027	4.63077	3.82716	4.36004	4.35323	4.69788	3.76827	4.44694	3.76827	4.3036	4.87297	4.76827	5.31259	4.51795	4.76827	4.47638	4.44865	4.37399	4.92027	4.68581	3.50524	4.42978	4.2422	4.50524	4.63954	5.0902	4.70833	4.88375	4.50524	5.0902	4.92027	4.82716	4.71983	4.95775	4.76827	4.31259	4.83781	4.2422	4.88785	5.00774
	KIAA1211L	4.0902	3.50524	4.0902	4.37595	3.18331	4.42084	4.12672	3.92027	3.92027	4.25092	4.50524	4.83329	4.64274	4.39832	2.18331	4.57494	4.50524	4.45741	4.0746	4.18331	4.82716	4.46642	3.76827	4.25641	4.44865	4.62553	4.62071	4.30984	3.76827	4.32956	4.72763	4.0902	3.84812	2.50524	3.86033	4.50524	3.88856	4.0902	4.20568	4.0902	3.8434	3.95775	4.43123	3.0902	4.07228	3.50524	4.08663	3.62071
	RRP8	4.50524	3.92027	4.50524	4.46342	4.50524	4.11189	4.26423	4.79474	3.50524	4.35161	4.50524	4.37691	4.64274	4.01981	3.18331	4.37059	3.18331	4.33923	4.40902	5.18331	4.0902	4.34327	3.76827	3.91311	4.26423	4.56664	3.72763	4.5338	3.50524	4.16481	2.92027	4.0902	4.33751	3.50524	4.07897	4.64274	4.2296	2.50524	4.20568	2.50524	4.25305	4.42723	3.88375	3.82716	4.35916	4.2422	3.96758	4.72763
	FDXACB1	3.50524	2.92027	3.82716	4.18331	2.18331	4.33121	3.97472	4.2422	4.72763	4.0458	3.82716	3.80863	2.76827	3.69788	2.18331	4.46173	4.18331	4.28545	3.87297	3.50524	2.50524	4.16079	4.76827	4.09495	3.50524	3.3036	3.2422	4.0966	4.76827	3.89712	4.2422	2.50524	3.63954	3.50524	3.88633	2.76827	3.3036	4.50524	3.87447	2.50524	3.75459	2.84227	2.99066	3.0902	3.78597	2.92027	4.10085	3.92027
	WNT3A	3.50524	3.50524	3.82716	4.18331	2.18331	4.0902	4.12672	4.42277	4.72763	4.36773	3.82716	4.25443	3.18331	4.50524	2.18331	4.16895	4.50524	4.2296	3.79897	2.76827	4.82716	4.16079	3.18331	4.11381	4.44865	4.1516	3.72763	4.30984	4.64274	4.48674	3.92027	2.50524	3.95504	3.50524	3.96161	4.50524	7.0151	2.50524	3.72763	2.50524	3.8434	3.71674	3.35323	3.0902	4.04313	3.92027	3.57817	3.82716
	MCAM	4.82716	4.2422	3.50524	4.18331	3.18331	4.27462	3.97472	4.79474	4.2422	4.41504	3.82716	4.32569	4.35323	4.50524	3.76827	4.69251	3.76827	4.32152	4.1949	4.76827	3.50524	4.27002	3.76827	4.41688	4.61215	4.06914	3.72763	4.32081	3.99066	4.28743	1.92027	2.50524	3.35714	2.50524	3.7514	4.76827	4.78903	2.50524	3.62071	4.50524	3.58467	5.64963	4.70687	1.50524	3.87136	4.2422	3.65724	4.67516
	STAT2	3.50524	1.92027	5.0902	4.46342	3.76827	4.52154	3.97472	4.50524	4.2422	4.0657	4.82716	4.14047	3.99066	4.28284	4.50524	4.46173	3.76827	4.19113	4.59543	3.99066	4.50524	4.20862	4.50524	4.27329	4.44865	4.62553	0.920273	4.07083	3.18331	4.30865	4.92027	5.96467	4.54	5.31259	4.67888	4.50524	4.56664	3.50524	4.54963	5.0902	4.65996	4.78087	4.76827	4.96467	5.09376	5.2422	5.00585	4.96467
	KIAA1324	4.50524	3.50524	4.31259	4.33015	4.50524	4.45519	3.97472	4.33531	1.92027	4.38367	2.50524	4.42638	2.76827	4.01981	4.50524	4.27329	4.18331	4.1516	4.6385	4.18331	4.0902	4.3993	4.18331	4.56127	4.32836	4.2296	4.62071	4.36388	4.50524	4.2659	2.92027	2.50524	4.03033	3.50524	3.83386	2.76827	3.98167	2.50524	4.1101	4.82716	4.16963	3.95775	3.99066	3.82716	4.14267	3.50524	4.23577	3.50524
	KRT7	2.50524	4.2422	3.82716	3.62388	2.18331	3.53766	3.97472	3.50524	4.72763	3.70877	3.50524	3.67857	3.50524	4.01981	3.18331	3.57494	3.18331	3.86432	3.79897	3.50524	4.0902	3.87488	3.18331	4.20458	3.89226	4.1516	2.92027	3.94884	3.18331	4.12948	3.92027	2.50524	3.79154	4.0902	3.28842	2.18331	2.56664	2.50524	2.77825	2.50524	3.42117	3.06466	2.50524	3.50524	3.4057	1.92027	3.47281	3.0902
	HFE	2.50524	2.92027	4.31259	4.5257	2.18331	4.06817	4.26423	4.92027	4.2422	4.16128	3.82716	4.3082	3.50524	4.15731	4.18331	4.27329	3.76827	4.50524	4.25148	4.18331	5.31259	4.42652	3.18331	4.44694	4.32836	4.37399	4.2422	4.32081	3.99066	4.2767	1.92027	2.50524	4.07842	3.50524	3.63356	4.50524	3.68211	4.50524	3.80292	2.50524	3.98677	2.84227	3.18331	1.50524	3.90415	1.92027	3.75035	3.82716
	TRIM28	2.50524	3.92027	4.31259	3.86781	3.18331	4.15433	2.8048	4.2422	3.50524	3.87588	4.31259	4.1601	3.18331	4.50524	4.76827	3.75391	3.18331	3.88856	3.94336	3.99066	2.50524	4.04261	3.76827	3.89142	3.8048	4.1516	3.2422	4.10931	3.50524	4.2659	4.72763	3.50524	4.41447	4.0902	5.00971	3.76827	4.06914	4.0902	4.77825	2.50524	4.22026	4.1642	4.57562	4.50524	4.4837	2.92027	4.58829	4.67516
	G3BP1	4.50524	1.92027	4.0902	3.69788	4.50524	4.45519	3.8048	4.50524	3.92027	3.83007	4.31259	4.03811	3.76827	3.69788	3.76827	4.03685	3.18331	4.0902	4.59543	3.76827	4.50524	4.00698	4.50524	4.09495	5.61215	4.3036	4.2422	4.32081	4.35323	4.45854	4.92027	5.67516	4.86193	4.82716	4.94934	4.64274	4.88856	2.50524	5.0288	4.50524	5.10823	5.0122	4.70687	4.96467	4.88785	4.50524	4.88785	5.20568
	OVGP1	4.0902	3.50524	3.50524	4.23393	4.76827	4.40336	4.61215	3.33531	4.2422	4.47579	3.0902	4.5205	5.43123	3.50524	4.50524	4.18687	3.18331	3.98167	4.45793	3.18331	2.50524	4.43994	4.50524	4.49088	3.89226	3.1516	4.3797	4.44634	4.18331	4.29808	2.92027	3.50524	4.25621	2.50524	3.66393	4.18331	4.3036	2.50524	3.82716	3.50524	3.9066	3.71674	3.50524	3.82716	3.85468	3.92027	3.87136	3.3797
	C9orf78	4.50524	3.92027	4.67516	3.99066	4.18331	4.15433	3.8048	4.33531	4.2422	4.25092	3.0902	4.32569	2.76827	2.69788	4.76827	4.25641	4.18331	4.2296	3.55104	4.18331	3.50524	4.22422	2.18331	3.93449	4.32836	4.37399	3.50524	4.01788	3.99066	4.10543	4.50524	4.82716	4.23515	4.0902	4.36437	4.50524	4.56664	2.50524	4.53498	4.50524	4.26917	3.57924	4.0902	4.0902	4.18331	3.92027	4.27391	4.1682
	ADD1	4.50524	4.50524	4.50524	4.04838	3.18331	3.85316	3.97472	4.2422	4.92027	3.94197	4.82716	4.3082	3.99066	4.01981	3.76827	4.20458	3.76827	4.19113	4.136	3.76827	4.82716	4.46642	3.76827	4.28997	3.8048	4.06914	4.3797	4.07083	2.76827	4.0435	3.50524	2.50524	4.50524	4.0902	4.43652	3.99066	4.62553	3.50524	4.0902	2.50524	4.31647	4.50524	4.35323	3.82716	4.58829	4.50524	4.32324	4.00774
	CELF4	2.50524	1.92027	5.0902	4.60477	3.76827	4.64572	4.26423	4.58324	5.62071	5.05579	4.31259	4.77083	3.50524	4.50524	3.76827	4.84702	5.35323	4.85204	4.6385	4.35323	5.67516	4.68506	3.18331	4.89142	4.44865	4.73656	3.92027	4.71936	5.0902	4.64524	4.50524	4.82716	4.91587	2.50524	4.73718	3.50524	4.37399	5.0902	4.62071	5.0902	4.75459	4.25731	3.64274	2.50524	4.14267	3.92027	4.3942	4.3797
	NRARP	2.50524	3.92027	3.82716	3.89951	2.18331	3.80069	3.38976	4.03575	1.92027	3.83007	3.82716	4.97301	3.76827	3.28284	2.18331	3.75391	3.76827	3.76303	3.136	3.50524	3.50524	3.49241	2.18331	3.27329	3.97472	3.56664	2.92027	3.78421	3.18331	3.58565	3.50524	3.50524	3.50524	2.50524	3.50524	4.64274	4.37399	2.50524	3.1682	2.50524	3.42117	4.78087	3.64274	3.0902	3.26131	3.50524	3.2864	4.2422
	GABRA1	2.50524	3.50524	3.82716	4.04838	3.76827	4.23563	4.50524	3.92027	1.92027	4.08533	3.0902	4.23605	4.18331	3.01981	5.35323	4.30646	4.18331	4.21049	3.94336	3.99066	4.0902	4.0601	3.76827	4.35482	4.50524	4.3036	4.0902	4.2537	4.18331	4.0686	2.92027	3.50524	3.82011	2.50524	3.57082	4.64274	3.3036	3.50524	3.56413	3.50524	3.88584	3.06466	3.50524	1.50524	3.47281	1.92027	3.88785	3.72763
	ENO3	3.50524	3.92027	4.0902	4.60477	3.76827	4.52154	3.61215	3.92027	4.92027	4.83007	3.82716	4.39359	3.76827	4.39832	5.18331	4.58849	4.18331	4.53626	3.87297	4.18331	5.0902	4.47947	2.18331	4.69251	5.0902	4.56664	4.3797	4.47609	3.50524	4.35017	3.50524	2.50524	4.27697	3.50524	4.07897	4.35323	3.4411	2.50524	4.20568	2.50524	4.06272	4.1642	3.50524	2.50524	4.2486	4.2422	4.15634	3.82716
	CHCHD5	5.0902	4.2422	4.31259	4.28284	3.18331	4.06817	3.38976	4.03575	3.50524	4.43047	4.67516	4.34296	4.18331	4.60477	4.18331	4.28997	3.18331	4.50524	4.72096	3.99066	4.0902	4.34327	3.76827	5.50524	4.32836	3.98167	2.92027	4.29878	3.99066	4.21061	4.2422	4.50524	3.98057	2.50524	4.34576	4.18331	2.98167	3.50524	4.00774	4.0902	4.06272	3.84227	4.35323	3.50524	3.85468	3.50524	5.18997	4.50524
	PPP6R2	4.0902	4.50524	4.31259	4.07639	4.18331	4.19555	4.61215	4.14267	4.2422	4.02563	3.50524	4.36004	3.76827	4.01981	3.18331	4.30646	4.18331	4.21049	4.55104	4.18331	2.50524	4.57987	4.50524	4.43199	4.05272	4.3036	4.3797	4.20715	4.76827	4.2767	2.92027	3.50524	4.19208	4.0902	4.3269	4.50524	4.06914	5.0902	4.45943	4.50524	4.16963	4.06466	4.64274	4.50524	4.22284	3.92027	4.3942	3.92027
	KLF2	5.0902	4.72763	4.50524	4.48448	5.18331	4.53766	3.97472	4.65724	4.72763	4.30214	3.82716	4.37691	4.64274	4.39832	4.76827	4.46173	3.76827	4.48947	4.35839	3.76827	4.82716	4.34327	2.18331	4.67991	4.44865	4.62553	4.92027	4.28764	4.99066	4.55934	4.72763	4.0902	4.39561	3.50524	4.58677	5.64274	4.98167	5.0902	4.2422	5.0902	3.96714	5.84227	5.39276	5.0902	4.5577	5.0902	4.18331	5.5927
	DUSP5	2.50524	4.72763	4.67516	3.99066	2.18331	4.13327	4.12672	4.42277	4.50524	4.00516	3.50524	4.05917	3.76827	1.69788	3.18331	4.07584	2.18331	3.83965	3.6385	3.99066	4.0902	4.14449	3.76827	4.22206	4.61215	4.37399	3.92027	4.15906	3.50524	4.01797	4.72763	4.82716	4.3765	4.50524	4.12336	3.76827	4.93587	2.50524	4.07002	4.50524	4.20358	3.06466	3.64274	3.82716	4.05778	3.50524	3.93621	3.82716
	SAP25	4.0902	4.50524	3.0902	4.13084	2.18331	4.29373	2.8048	4.33531	3.50524	4.1047	4.0902	3.85754	3.99066	4.01981	3.76827	4.35482	3.18331	4.13142	4.59543	4.35323	2.50524	4.00698	2.18331	4.09495	4.61215	4.62553	3.2422	4.1344	4.35323	4.2767	2.92027	3.50524	4.39561	3.50524	3.93695	3.76827	3.78903	5.31259	3.75316	4.0902	3.86478	3.95775	3.76827	3.82716	3.99828	2.92027	3.92027	3.62071
	VPS29	2.50524	3.50524	4.50524	4.10387	4.76827	4.29373	3.12672	3.79474	4.2422	4.31882	4.82716	4.5205	3.76827	4.15731	5.18331	4.46173	2.18331	4.32152	4.55104	4.64274	4.50524	4.46642	4.50524	4.53352	4.19711	4.62553	4.82716	4.49559	4.64274	4.55934	4.50524	5.67516	4.45146	3.50524	4.67888	3.50524	4.73656	4.0902	4.42807	3.50524	4.47775	4.64963	4.27077	4.82716	4.45079	4.2422	4.64759	4.56413
	AP1M1	4.50524	4.72763	4.50524	4.33015	3.76827	4.0902	3.8048	4.03575	1.92027	4.17966	3.0902	4.23605	2.18331	3.69788	4.18331	4.1508	2.18331	4.19113	4.94336	4.64274	5.0902	4.34327	3.76827	4.22206	4.26423	4.73656	4.3797	4.12191	3.50524	4.31914	4.2422	4.82716	4.55707	4.0902	4.61813	5.43123	4.4411	4.0902	4.67516	4.50524	4.44974	3.95775	3.99066	4.67516	4.2864	4.50524	4.38262	4.50524
	PSMD13	2.50524	1.92027	4.0902	4.60477	3.76827	4.52154	3.97472	3.65724	3.92027	4.43047	3.50524	4.32569	4.18331	3.69788	3.18331	4.46173	3.76827	4.28545	4.0746	3.99066	3.50524	4.22422	3.18331	4.38618	4.44865	3.88856	4.50524	4.2537	4.35323	4.18789	2.92027	3.50524	4.3765	3.50524	4.2489	4.64274	3.98167	2.50524	4.2422	4.50524	4.16963	3.84227	4.0902	3.82716	4.31106	4.2422	4.1966	4.31259
	GSN	2.50524	3.50524	4.50524	4.39832	4.99066	4.56937	4.12672	4.50524	4.72763	4.2682	4.31259	4.5205	4.35323	3.86781	4.76827	4.37059	4.50524	4.39106	4.55104	4.64274	4.0902	4.34327	2.18331	4.51945	4.71169	4.1516	3.72763	4.42616	3.76827	4.2767	5.72763	2.50524	3.8756	2.50524	4.10134	5.76827	6.39106	3.50524	4.1101	3.50524	4.06272	5.98523	5.60957	4.31259	4.02833	3.92027	4.01338	5.72763
	TSPAN17	4.82716	1.92027	4.31259	3.99066	3.76827	4.06817	3.12672	3.33531	3.92027	4.17966	4.31259	4.07993	4.64274	3.50524	3.76827	4.03685	3.18331	4.11096	4.1949	3.50524	4.0902	3.97046	5.35323	4.22206	4.05272	3.88856	4.0902	4.32081	4.35323	4.30865	3.92027	2.50524	4.00566	2.50524	3.77941	4.50524	3.1516	5.0902	3.44383	2.50524	3.73151	2.57924	4.27077	3.82716	3.90415	3.92027	3.47281	3.72763
	RTL9	4.0902	2.92027	3.50524	4.01981	3.76827	4.58496	3.12672	4.14267	2.92027	4.30214	5.50524	4.2905	3.50524	3.86781	4.50524	4.07584	3.76827	4.66817	4.35839	2.18331	3.50524	4.42652	3.18331	4.43199	4.55968	4.2296	4.50524	4.36388	4.64274	4.39052	3.92027	2.50524	4.21377	2.50524	3.88633	4.18331	3.3036	3.50524	4.04956	4.0902	4.09924	3.42723	3.76827	2.50524	3.78597	1.92027	3.75035	1.92027
	ARIH1	2.50524	4.72763	4.0902	4.2586	2.18331	4.33121	3.8048	3.33531	3.92027	4.21573	4.0902	5.16981	4.18331	4.15731	4.18331	4.47638	3.76827	4.55153	4.40902	4.50524	3.50524	4.46642	3.18331	4.40161	4.75899	4.78903	4.0902	4.69427	3.99066	4.48674	4.50524	2.50524	4.71754	2.50524	4.76547	4.76827	4.1516	3.50524	4.53498	3.50524	4.50524	5.2115	4.99066	3.82716	4.50524	4.72763	4.37093	3.72763
	SRCAP	4.50524	3.50524	4.31259	4.2586	3.76827	4.19555	4.12672	3.92027	4.92027	4.28527	3.0902	4.1601	4.18331	4.28284	2.18331	4.44694	3.76827	4.32152	3.55104	3.99066	5.0902	4.23965	2.18331	4.35482	4.38976	3.88856	4.3797	4.42616	4.35323	4.50524	5.2422	4.50524	4.33751	2.50524	4.43652	5.18331	4.93587	4.0902	4.34654	3.50524	4.43553	5.0122	4.76827	4.50524	4.54736	2.92027	4.59834	4.87447
	BROX	4.50524	1.92027	4.50524	3.62388	2.18331	4.25526	4.12672	3.79474	1.92027	4.31882	4.0902	4.07993	3.18331	3.50524	4.18331	4.07584	3.76827	4.33923	4.136	3.76827	4.50524	4.28497	4.76827	4.25641	4.12672	4.2296	4.0902	4.14678	3.99066	4.03079	3.92027	5.31259	4.45146	3.50524	4.10134	4.76827	3.88856	4.0902	3.98636	4.82716	4.11716	4.71674	4.18331	3.50524	3.96758	3.50524	3.88785	3.50524
	GNAQ	4.50524	1.92027	4.31259	4.50524	3.76827	4.36773	3.8048	4.42277	4.2422	4.21573	4.31259	4.19857	2.18331	4.50524	3.76827	4.18687	4.76827	4.28545	4.50524	2.76827	3.50524	4.42652	3.76827	4.30646	3.8048	4.2296	4.0902	4.4057	3.50524	4.44902	4.50524	2.50524	4.03033	3.50524	4.2489	4.18331	3.98167	4.50524	4.32966	4.0902	4.16963	4.57924	4.35323	3.82716	4.43965	4.50524	4.10085	3.82716
	PACS1	6.20568	2.92027	2.50524	3.99066	4.18331	4.0458	3.8048	4.14267	1.92027	4.31882	3.0902	3.83329	2.76827	3.86781	3.76827	4.01695	3.76827	4.37399	4.136	4.76827	3.50524	4.17691	3.18331	4.05648	4.50524	3.56664	3.72763	3.71936	4.50524	4.22184	3.50524	3.50524	3.70227	2.50524	3.5384	3.18331	4.06914	3.50524	4.07002	4.0902	4.02524	3.42723	1.76827	3.0902	3.95198	3.50524	3.63787	3.82716
	GRK5	2.50524	2.92027	3.82716	3.86781	4.18331	3.68966	3.38976	4.42277	4.2422	4.17966	3.0902	3.78354	4.35323	4.01981	4.18331	3.99677	4.18331	3.88856	3.6385	3.18331	2.50524	4.11132	4.76827	4.11381	4.32836	2.98167	3.92027	4.1344	4.18331	3.79558	3.92027	2.50524	3.90257	3.50524	3.5384	3.99066	3.78903	2.50524	3.82716	3.50524	3.5322	4.1642	4.27077	3.0902	3.69521	3.50524	3.71382	4.00774
	IFI6	7.14909	6.56413	7.14909	7.2494	7.54086	7.99854	6.16235	6.50524	7.00774	6.60039	6.75316	6.72872	6.85573	6.58052	7.1375	6.26488	6.57562	6.68211	7.24453	6.79802	5.31259	6.20469	5.35323	6.75391	6.71169	6.77609	5.82716	7.40956	7.0162	7.65873	4.92027	6.41213	5.05457	6.20568	5.48836	5.70687	5.26708	7.41213	6.52019	7.45943	6.5455	7.69194	7.53204	8.21948	8.55383	8.36322	8.6488	4.77825
	VPS16	4.0902	4.72763	3.82716	4.44204	4.76827	4.40336	4.26423	4.72763	4.50524	4.43047	4.50524	4.32569	4.18331	4.01981	2.18331	4.32276	4.18331	4.19113	4.25148	4.35323	5.0902	4.49241	4.18331	4.23934	4.05272	4.56664	3.2422	4.35323	4.18331	4.42007	4.2422	4.82716	4.29743	2.50524	4.47129	3.99066	4.56664	2.50524	4.14909	4.50524	4.26917	3.95775	4.18331	3.82716	4.11492	4.2422	4.2864	4.3797
	KAT6A	2.50524	5.0902	3.50524	4.10387	3.18331	4.02308	3.38976	4.03575	3.50524	3.70877	3.50524	3.92793	3.50524	3.01981	2.18331	3.77776	4.76827	4.00404	4.0746	5.35323	2.50524	3.89451	3.18331	4.03685	3.8048	3.3036	4.92027	4.2651	3.99066	4.03079	4.2422	2.50524	4.14768	4.50524	3.80689	4.18331	4.56664	3.50524	3.94264	2.50524	4.25305	4.42723	4.35323	3.50524	4.07228	2.92027	3.93621	4.96467
	ANKRD34B	4.50524	4.50524	4.31259	4.58541	4.18331	4.42084	3.8048	4.85887	3.50524	4.70877	4.50524	4.65109	4.50524	4.78534	5.35323	4.65438	4.99066	4.63988	4.72096	3.99066	5.31259	4.70742	4.76827	4.54746	4.32836	4.3036	4.50524	4.3317	4.18331	4.38054	2.92027	4.82716	4.00566	3.50524	4.3269	4.18331	3.88856	4.82716	3.75316	4.0902	4.18671	3.25731	3.64274	4.0902	4.65724	4.2422	4.68581	4.31259
	TPST1	2.50524	3.92027	4.82716	4.04838	3.76827	4.82716	3.97472	4.79474	2.92027	4.46084	4.82716	4.55056	3.99066	4.69788	3.18331	4.33888	4.76827	4.83965	4.40902	4.18331	4.50524	4.29977	3.76827	4.62838	4.61215	3.98167	4.2422	4.82331	3.18331	4.7652	3.92027	4.0902	4.70227	2.50524	5.06766	4.76827	3.4411	4.0902	5.03921	4.50524	4.64768	4.42723	4.0902	4.31259	5.18331	4.50524	5.10085	4.3797
	GIMD1	2.50524	2.92027	3.82716	4.01981	2.18331	3.77372	4.26423	3.65724	3.92027	4.17966	3.0902	3.80863	3.76827	3.50524	3.18331	4.35482	3.76827	4.04776	3.79897	2.76827	5.31259	4.00698	2.18331	3.95555	4.05272	3.56664	3.72763	4.48587	3.99066	4.0561	3.50524	2.50524	4.03033	3.50524	2.88633	3.76827	3.56664	2.50524	3.94264	5.50524	4.00613	2.84227	3.64274	3.50524	3.76827	3.92027	3.57817	3.82716
	NAIP	2.50524	1.92027	3.0902	4.18331	3.76827	3.92845	3.12672	3.65724	4.50524	3.92027	4.50524	4.10039	4.18331	4.01981	4.76827	4.25641	3.18331	4.00404	3.87297	3.99066	2.50524	4.0601	4.99066	4.16895	4.32836	3.88856	4.2422	3.92027	3.18331	4.11751	4.50524	4.50524	4.19208	4.0902	3.63356	3.18331	3.56664	4.0902	3.98636	5.0902	3.9066	2.84227	3.88375	5.0902	3.83781	4.2422	3.76827	3.3797
	LSM3	5.31259	3.50524	4.50524	3.80222	3.18331	4.29373	3.8048	3.79474	1.92027	4.00516	3.82716	4.21743	3.76827	3.50524	4.18331	3.89142	2.18331	3.95895	4.01047	4.76827	2.50524	4.0601	2.18331	4.16895	3.89226	4.50524	2.92027	4.2651	4.99066	4.18789	3.92027	4.0902	4.23515	4.50524	4.60253	4.35323	4.62553	4.82716	4.45943	4.0902	4.39202	4.1642	3.35323	4.82716	4.33531	1.92027	4.4171	4.0902
	ZDHHC15	4.0902	3.92027	2.50524	4.66135	4.76827	4.15433	4.61215	4.58324	3.50524	4.25092	2.50524	4.03811	4.64274	4.01981	3.76827	4.30646	2.18331	4.33923	4.25148	2.76827	2.50524	4.20862	3.76827	4.32276	4.32836	4.3036	4.82716	4.21893	3.76827	4.32956	1.92027	4.0902	4.23515	2.50524	3.80689	4.35323	3.68211	2.50524	4.07002	5.0902	4.06272	4.06466	3.50524	3.82716	3.87136	4.2422	3.76827	3.3797
	ATP8B1	4.50524	3.50524	4.50524	4.48448	4.50524	4.17509	4.12672	3.65724	3.50524	4.25092	3.50524	4.21743	3.76827	4.01981	3.76827	3.99677	3.18331	3.98167	4.40902	4.35323	3.50524	4.20862	3.76827	4.13243	5.47722	3.98167	3.50524	4.05778	3.50524	4.1993	4.50524	2.50524	4.23515	3.50524	3.88633	4.50524	2.98167	2.50524	3.94264	4.0902	3.9066	3.57924	4.0902	3.82716	3.85468	2.92027	4.11492	3.62071
	BMPR2	2.50524	4.72763	4.31259	4.18331	4.18331	4.19555	4.26423	4.03575	5.0902	4.33531	4.31259	4.21743	3.99066	3.50524	4.18331	4.47638	3.18331	4.04776	4.30593	3.76827	5.31259	4.23965	4.50524	4.27329	4.19711	4.50524	4.3797	4.2651	3.76827	4.37049	5.3797	4.82716	5.01805	5.0902	5.41882	5.70687	5.26708	5.0902	5.0902	4.82716	4.98677	5.90116	4.35323	4.82716	5.09376	5.2422	5.10085	4.72763
	DKK1	4.50524	5.3797	5.0902	5.36464	5.18331	5.60805	5.19711	5.0902	5.50524	5.56937	5.67516	5.66489	5.0902	4.86781	5.50524	5.53352	4.76827	5.4163	5.61713	5.57562	5.31259	5.42652	4.99066	5.53352	5.41951	5.76303	5.96467	5.64274	5.93819	5.73025	6.2422	6.41213	6.4423	6.31259	6.30297	5.0902	5.86432	4.0902	5.95919	5.31259	6.2244	5.2115	5.50524	5.5927	5.91224	5.3797	5.80346	6.04956
	NANOS3	2.50524	5.0902	4.50524	4.20884	4.50524	4.58496	3.8048	2.65724	4.50524	4.21573	4.31259	4.48981	3.99066	4.28284	3.76827	4.05648	4.50524	4.21049	3.55104	3.50524	4.0902	4.25491	3.18331	4.28997	5.29665	4.1516	4.62071	4.5432	3.50524	4.0435	4.50524	3.50524	4.05457	2.50524	3.72283	3.18331	3.98167	4.50524	3.72763	4.0902	4.0811	3.57924	3.88375	2.50524	3.85468	4.2422	3.85468	4.1682
	WEE2	4.50524	3.92027	3.50524	3.69788	3.76827	5.01159	3.8048	3.33531	3.50524	3.68323	1.50524	3.67857	4.50524	2.28284	3.76827	3.43199	2.18331	3.88856	3.136	3.76827	3.50524	3.63925	4.18331	3.77776	3.38976	3.56664	3.50524	3.81558	3.50524	3.7652	2.92027	3.50524	3.60711	2.50524	3.43652	3.76827	3.4411	3.50524	3.41213	3.50524	3.55867	2.57924	2.99066	3.50524	3.76827	1.92027	3.18331	2.92027
	TCF23	5.0902	3.92027	4.67516	4.46342	4.50524	4.61566	5.12672	3.33531	4.92027	4.75852	3.82716	4.55056	3.18331	4.86781	3.18331	4.64144	3.76827	4.93587	4.79897	5.18331	4.50524	4.8348	5.18331	4.64144	4.50524	4.4411	4.50524	4.70268	3.99066	4.59432	3.92027	2.50524	4.25621	2.50524	4.2688	4.18331	3.98167	2.50524	4.12973	4.0902	4.25305	4.1642	4.35323	4.31259	3.99828	2.92027	4.32324	3.82716
	PPP2R5E	2.50524	3.92027	3.50524	3.83538	2.18331	4.02308	3.8048	4.50524	4.50524	3.78277	3.82716	4.12057	3.99066	2.28284	4.50524	3.84702	4.18331	3.98167	4.01047	3.99066	2.50524	3.89451	3.18331	3.97631	2.97472	4.2296	4.82716	4.10931	3.18331	3.78047	3.50524	3.50524	3.76239	5.31259	3.77941	2.18331	2.78903	2.50524	3.64819	3.50524	3.65996	3.42723	4.0902	3.50524	3.69521	3.50524	3.67635	4.2422
	ZBTB34	4.0902	3.50524	4.31259	4.20884	3.18331	3.71823	3.8048	4.03575	4.50524	4.08533	3.50524	4.1601	3.76827	4.28284	4.99066	3.99677	4.18331	4.13142	3.136	3.99066	2.50524	4.23965	4.18331	3.43199	4.12672	4.06914	2.50524	4.0446	4.18331	4.0435	3.50524	2.50524	3.39561	3.50524	3.60253	3.50524	3.4411	2.50524	3.92027	5.0902	3.5322	4.06466	4.18331	3.50524	3.59834	3.50524	3.67635	2.50524
	ATP6V1B1	2.50524	5.0902	4.50524	4.42035	3.76827	4.27462	4.12672	4.85887	3.92027	4.59012	3.50524	4.45844	4.50524	4.28284	3.76827	4.27329	4.50524	4.35671	4.0746	4.18331	4.0902	4.43994	3.76827	4.46173	3.8048	4.73656	3.92027	4.35323	3.76827	4.31914	2.92027	2.50524	4.05457	2.50524	4.16643	3.50524	3.3036	2.50524	3.96467	5.50524	3.79968	3.57924	3.35323	3.50524	4.07228	4.72763	4.08663	4.1682
	ARNTL	3.50524	3.50524	3.82716	3.96091	2.18331	3.82716	3.97472	3.65724	3.50524	3.80662	3.82716	4.4425	3.18331	3.01981	4.76827	4.32276	4.18331	4.1516	3.55104	3.99066	3.50524	4.34327	3.18331	4.20458	4.38976	3.68211	3.50524	4.12191	5.0902	4.29808	3.92027	3.50524	4.19208	5.31259	4.16643	3.50524	3.68211	3.50524	4.1101	3.50524	4.09924	4.06466	3.18331	3.0902	4.47281	2.92027	4.32324	3.3797
	RPS7	4.82716	4.50524	5.75316	4.97587	5.18331	5.12262	5.93408	4.72763	5.2422	4.73386	4.31259	4.86951	5.35323	5.01981	4.50524	4.38618	5.50524	4.80185	5.43368	5.35323	4.50524	4.45324	5.18331	4.50524	5.19711	5.37399	5.2422	5.10931	5.35323	5.14725	7.64819	7.14909	6.59477	7.14909	7.09856	6.79802	7.48947	6.31259	6.57491	6.82716	6.19094	7.42723	6.57562	7.05982	6.53694	6.92027	6.52382	7.0183
	HMGCS1	4.0902	4.50524	3.50524	4.80222	4.76827	5.25526	3.97472	4.14267	4.2422	4.81839	4.50524	4.58	4.50524	4.01981	4.50524	4.47638	4.76827	4.74986	3.94336	3.76827	2.50524	4.3855	4.76827	4.61521	4.19711	3.98167	4.50524	4.5893	3.99066	4.72631	3.92027	2.50524	5.20297	4.0902	5.5384	4.99066	3.4411	2.50524	4.36322	3.50524	4.5455	4.50524	3.76827	3.82716	4.64759	3.92027	4.87136	3.92027
	GCSAML	4.0902	3.92027	3.82716	3.96091	2.18331	4.45519	3.8048	4.14267	1.92027	4.19781	3.50524	4.14047	3.99066	3.50524	3.18331	4.35482	4.76827	4.39106	4.30593	4.50524	2.50524	4.3855	3.18331	3.93449	4.38976	3.88856	3.50524	3.90577	4.50524	4.18789	4.2422	2.50524	3.84812	4.0902	3.5384	3.18331	3.3036	2.50524	3.94264	4.50524	3.70805	3.25731	3.50524	2.50524	3.80346	2.92027	3.93621	4.50524
	TSPAN9	4.50524	4.50524	4.50524	4.30669	2.18331	4.15433	4.71169	4.14267	3.50524	4.0657	2.50524	4.56536	3.99066	4.50524	4.76827	4.13243	4.99066	4.35671	4.79897	4.76827	5.31259	4.37156	4.50524	4.07584	4.38976	3.98167	5.1682	4.35323	4.64274	4.3399	3.50524	2.50524	3.92904	3.50524	3.83386	3.18331	3.78903	4.50524	3.77825	2.50524	3.92706	3.71674	4.0902	4.0902	3.93621	2.92027	3.87136	4.31259
	STIP1	4.50524	4.50524	5.5927	4.93054	4.76827	5	4.89226	4.50524	5.3797	4.65724	5.5927	4.60886	3.99066	4.69788	5.18331	4.78954	4.18331	4.91241	5.22346	4.35323	5.0902	4.75115	4.50524	4.97631	4.93408	5.56664	5.72763	4.99752	5.50524	5.28208	3.92027	5.67516	4.96786	4.50524	5.28842	5.0902	5.2296	5.0902	5.1101	5.31259	5.28511	5.06466	4.64274	4.50524	4.91224	4.2422	5.00585	5.31259
	FADS3	4.82716	5.0902	3.82716	4.46342	3.18331	4.36773	4.61215	4.2422	4.2422	4.44573	2.50524	4.5205	4.35323	3.86781	4.76827	4.705	3.76827	4.90054	4.72096	3.50524	2.50524	4.3855	4.18331	4.47638	4.26423	4.50524	4.2422	4.6773	4.64274	4.68635	4.2422	2.50524	4.17005	3.50524	4.07897	4.50524	4.06914	2.50524	4.2422	3.50524	4.23675	3.95775	4.18331	4.31259	4.07228	4.2422	4.29878	4.3797
	PSMD7	4.0902	3.92027	3.50524	4.50524	3.76827	4.27462	4.26423	4.79474	4.2422	4.49059	3.82716	4.47421	3.18331	4.15731	3.76827	4.40161	4.76827	4.2296	4.6385	4.35323	4.0902	4.20862	4.18331	4.35482	4.8048	4.88856	3.2422	4.51482	4.18331	4.32956	1.92027	2.50524	4.41447	5.31259	4.2688	3.99066	4.06914	2.50524	4.29531	2.50524	4.64768	3.42723	3.76827	3.0902	4.15634	3.92027	4.46184	3.92027
	MAGED2	4.0902	4.2422	4.82716	4.15731	5.18331	4.29373	4.38976	4.79474	3.50524	4.5483	4.50524	4.36004	4.76827	4.50524	5.64274	4.44694	4.99066	4.45741	4.79897	3.76827	2.50524	4.19285	3.18331	4.46173	4.26423	4.50524	4.62071	4.47609	4.64274	4.5235	4.72763	4.0902	4.90257	4.0902	4.88633	4.35323	4.06914	4.82716	4.41213	4.82716	4.67213	4.90116	4.43123	3.82716	4.64759	3.92027	4.70454	4.82716
	IMPDH1	4.50524	3.92027	3.82716	4.42035	4.18331	4.33121	3.12672	4.50524	4.2422	4.50524	4.50524	4.47421	4.35323	4.28284	4.18331	4.33888	3.76827	4.35671	4.01047	4.35323	2.50524	4.46642	4.76827	4.43199	4.61215	3.98167	3.92027	4.43629	4.35323	4.2659	3.50524	2.50524	3.95504	4.82716	4.30779	3.99066	4.06914	2.50524	3.87447	2.50524	4.28511	3.57924	4.50524	3.82716	4.35916	2.92027	3.78597	3.92027
	BHLHE41	2.50524	3.50524	4.82716	4.20884	4.76827	4.02308	3.61215	4.79474	2.92027	4.28527	3.82716	4.01674	3.76827	3.69788	3.18331	4.09495	3.18331	4.24846	3.6385	3.18331	4.50524	4.20862	2.18331	4.43199	4.12672	3.88856	4.2422	4.00434	3.50524	4.00503	1.92027	2.50524	4.12496	2.50524	4.10134	3.99066	3.78903	2.50524	3.80292	4.0902	4.00613	3.71674	4.0902	3.82716	3.80346	3.92027	3.78597	3.92027
	KLHL24	4.82716	4.72763	1.50524	4.30669	4.18331	4.23563	3.97472	4.50524	3.50524	4.47579	4.0902	4.2905	4.76827	4.50524	3.18331	4.35482	4.50524	4.26708	4.45793	4.50524	4.0902	4.37156	4.99066	4.23934	3.38976	4.3036	3.2422	4.34251	3.99066	4.32956	3.50524	2.50524	4.29743	3.50524	4.00971	5.27077	4.56664	4.0902	4.29531	4.50524	4.22026	4.06466	5.04129	4.50524	4.61824	5.2422	4.71382	4.50524
	CCDC137	5.96467	4.92027	6.20568	6.53077	6.99066	6.85638	6.16235	6.54476	6.96467	7.07064	6.45943	6.93649	6.54086	6.01981	6.27077	6.72354	5.99066	6.90945	7.0902	7.33305	6.75316	7.32711	6.57562	7.20677	7.07158	7.348	7.27782	7.39665	7.54086	7.32045	7.72763	7.50524	8.08873	6.96467	8.14775	6.82716	7.68211	7.41213	8.02356	7.45943	8.19306	7.12767	7.27077	7.38788	8.01713	7.72763	8.0274	7.07002
	SMG9	4.50524	3.50524	3.50524	3.28284	2.18331	3.56937	2.38976	3.33531	1.92027	3.16128	3.0902	3.27257	3.18331	3.50524	2.18331	3.33888	3.18331	3.53626	2.87297	3.50524	3.50524	3.41298	3.18331	3.46173	3.38976	3.78903	3.72763	3.4057	3.50524	3.42007	2.92027	4.0902	3.57395	2.50524	2.5384	2.76827	3.56664	4.50524	2.96467	3.50524	3.06272	1.84227	3.50524	1.50524	3.15634	1.92027	3.15634	2.92027
	GRM4	2.50524	4.50524	4.31259	4.66135	4.50524	4.29373	4.61215	4.58324	3.92027	4.50524	4.67516	4.45844	3.50524	3.69788	3.76827	4.28997	4.50524	4.63988	4.6385	4.50524	4.0902	4.54304	4.76827	4.58849	4.44865	4.2296	4.3797	4.5432	4.35323	4.42007	3.92027	2.50524	4.19208	4.0902	3.57082	3.50524	3.88856	2.50524	4.18706	2.50524	4.02524	4.34477	3.76827	3.50524	4.22284	3.92027	4.22284	3.62071
	EGFL7	4.0902	4.72763	3.82716	4.04838	4.18331	4.34958	3.8048	4.03575	4.2422	3.87588	4.0902	3.88138	2.76827	3.86781	3.76827	4.11381	4.18331	4.24846	3.87297	2.76827	4.0902	4.22422	3.76827	4.25641	4.19711	4.1516	4.62071	4.0313	3.99066	4.18789	3.50524	2.50524	3.63954	4.0902	4.10134	2.76827	2.98167	3.50524	3.80292	2.50524	3.77731	4.06466	3.50524	3.0902	3.83781	3.92027	4.14267	3.50524
	PNPO	4.0902	4.50524	3.50524	3.76827	4.50524	4.40336	4.12672	3.79474	4.2422	4.14267	4.0902	4.21743	4.35323	4.15731	3.18331	4.13243	4.50524	4.33923	3.79897	3.76827	4.50524	4.51795	3.76827	4.46173	3.97472	4.1516	4.2422	4.36388	4.35323	4.43943	4.2422	4.0902	4.07842	3.50524	4.64883	3.76827	3.78903	2.50524	4.62071	3.50524	4.25305	3.25731	4.27077	3.82716	4.38262	3.50524	4.4837	4.00774
	IRAK3	4.0902	2.92027	3.82716	4.28284	4.50524	4.25526	4.12672	3.33531	3.92027	4.19781	4.50524	4.07993	3.76827	4.39832	3.76827	4.16895	4.99066	4.26708	4.40902	1.18331	3.50524	4.17691	2.18331	4.07584	3.89226	3.56664	3.92027	4.3317	3.99066	4.23298	4.50524	4.50524	4.03033	4.0902	3.80689	4.50524	4.1516	4.82716	4.27782	3.50524	4.06272	4.25731	3.50524	4.31259	3.87136	1.92027	3.65724	4.44383
	TMEM184C	3.50524	4.2422	3.50524	3.96091	2.18331	3.56937	2.8048	4.65724	3.50524	3.6038	3.0902	3.67857	3.50524	4.01981	3.18331	3.77776	3.18331	3.98167	3.72096	3.50524	3.50524	3.89451	3.18331	3.8243	3.8048	4.3036	2.92027	4.0966	3.18331	3.85447	3.50524	2.50524	3.46961	2.50524	3.2489	3.99066	3.1516	2.50524	3.44383	5.0902	3.44974	2.84227	2.76827	3.50524	3.83781	4.50524	3.20978	3.72763
	TVP23C	4.0902	3.50524	3.82716	3.76827	3.76827	3.97654	4.12672	3.79474	3.50524	4.14267	4.50524	4.21743	4.35323	4.28284	3.18331	4.25641	4.50524	4.11096	4.01047	5.18331	4.0902	4.16079	3.18331	4.09495	3.8048	4.2296	3.92027	4.05778	4.18331	3.9655	3.50524	4.0902	3.35714	4.0902	3.63356	3.99066	3.88856	2.50524	3.67516	4.0902	3.73151	2.84227	4.18331	3.50524	3.83781	3.92027	3.76827	4.0902
	EIF4A2	4.0902	4.72763	5.0902	5.50524	5.18331	5.37672	4.89226	5.58324	5.3797	5.44573	4.31259	5.19857	5.43123	5.39832	6.0902	5.63493	5.64274	5.61103	5.22346	5.35323	4.82716	5.78834	4.99066	5.91311	6.01425	5.4411	5.2422	5.51004	5.64274	5.75365	6.87447	5.96467	6.10769	5.67516	6.2539	6.2277	7.05849	6.31259	6.06493	6.50524	6.09473	6.68357	6.39276	6.0288	6.2454	6.0902	6.28951	6.32966
	CDSN	2.50524	4.2422	4.0902	4.93054	4.99066	4.43812	3.97472	4.14267	4.2422	4.51973	4.0902	4.34296	4.76827	4.94581	3.76827	4.53352	4.76827	4.33923	4.45793	4.35323	3.50524	4.37156	4.50524	4.49088	4.38976	4.2296	3.72763	4.44634	3.50524	4.58565	2.92027	2.50524	4.19208	2.50524	3.60253	4.64274	3.56664	3.50524	3.5927	3.50524	3.9066	3.42723	3.64274	2.50524	4.10085	3.92027	3.82074	3.50524
	MRPL41	4.0902	3.92027	3.82716	4.67973	3.18331	4.58496	3.61215	4.42277	3.50524	4.47579	4.96467	4.48981	4.18331	1.69788	3.76827	4.25641	4.50524	4.04776	4.30593	4.35323	4.0902	4.128	3.76827	4.58849	4.26423	4.62553	3.92027	5.07083	3.50524	4.91105	4.2422	5.50524	4.7476	4.0902	4.93695	4.50524	3.78903	4.82716	4.83914	4.82716	4.8434	4.78087	4.64274	4.50524	4.68581	4.92027	4.72304	4.77825
	NT5C2	2.50524	4.2422	4.0902	3.99066	4.18331	3.77372	3.61215	3.50524	3.92027	4.19781	3.0902	4.19857	3.76827	3.69788	3.76827	4.13243	2.18331	4.19113	3.55104	3.50524	3.50524	4.04261	3.76827	4.22206	4.26423	3.78903	4.2422	4.14678	3.50524	4.31914	4.2422	4.0902	4.07842	2.50524	3.86033	3.50524	4.2296	4.50524	3.5927	4.82716	4.06272	4.34477	3.99066	3.82716	4.18331	3.92027	4.34728	4.1682
	LRWD1	4.50524	4.2422	4.0902	4.67973	4.18331	4.33121	4.61215	4.79474	4.2422	4.25092	4.0902	4.36004	4.18331	3.86781	3.76827	4.37059	4.18331	4.63988	4.30593	5.27077	4.50524	4.49241	3.76827	4.46173	4.32836	4.4411	4.2422	4.37445	3.99066	4.38054	3.50524	2.50524	4.45146	3.50524	3.7514	3.99066	3.78903	4.50524	4.04956	4.82716	4.37723	4.1642	3.99066	3.50524	4.23577	3.92027	4.02833	3.2422
	PRPF39	4.0902	4.72763	4.96467	5.01981	5.50524	4.91617	4.71169	5.0902	5.2422	4.97391	5.0902	5.07993	5.18331	3.86781	5.50524	4.89142	4.99066	5.12122	5.25148	4.35323	4.50524	5.09445	3.76827	5.10441	5.16235	5.59638	5.0902	5.12191	5.18331	5.09936	5.0902	4.0902	5.06655	4.82716	5.00971	4.88375	4.4411	5.0902	4.79064	4.50524	5.13487	4.95775	4.50524	4.82716	5.02833	5.2422	4.95198	4.82716
	QRSL1	2.50524	3.92027	4.50524	4.15731	3.76827	4.29373	3.38976	4.2422	4.2422	4.47579	4.0902	4.39359	4.35323	3.69788	4.76827	4.71739	3.18331	4.47353	4.59543	3.76827	4.50524	4.22422	4.50524	4.47638	4.32836	4.2296	4.0902	4.2651	4.18331	4.23298	5.50524	4.0902	3.63954	2.50524	4.16643	4.35323	3.3036	2.50524	4.1101	3.50524	4.46382	3.95775	3.76827	3.0902	4.43965	3.92027	3.92027	3.50524
	PYGL	2.50524	2.92027	5.20568	4.56578	5.64274	4.85316	3.61215	4.50524	3.92027	4.50524	4.67516	4.66489	4.64274	3.86781	4.50524	4.38618	3.76827	4.55153	4.0746	4.64274	4.0902	4.51795	4.50524	4.37059	4.89226	4.2296	4.3797	4.70268	3.76827	4.70247	4.2422	4.50524	5.29743	4.0902	5.5547	3.99066	4.1516	2.50524	5.29531	5.31259	5.41394	3.71674	4.0902	5.31259	5.76381	4.2422	5.51057	4.0902
	DLK2	4.0902	3.50524	3.0902	4.33015	4.99066	4.06817	3.8048	4.58324	4.50524	4.00516	4.67516	4.27257	4.18331	7.35609	4.99066	4.37059	3.18331	4.13142	3.94336	4.18331	4.0902	4.29977	4.76827	4.46173	3.97472	4.50524	2.92027	4.2422	4.64274	4.1764	3.92027	4.50524	3.90257	2.50524	3.63356	3.76827	3.98167	2.50524	3.98636	2.50524	3.68421	3.71674	3.18331	3.0902	3.76827	2.92027	3.83781	3.62071
	WDR11	3.50524	4.92027	2.50524	4.35323	4.50524	4.25526	3.61215	4.14267	3.92027	4.19781	3.50524	4.10039	3.76827	4.39832	3.76827	4.33888	3.76827	4.45741	4.40902	3.99066	4.82716	4.65084	3.76827	4.44694	4.26423	4.4411	3.50524	4.39536	3.18331	4.40044	4.50524	3.50524	4.17005	4.82716	4.30779	4.18331	3.78903	2.50524	4.26012	4.50524	4.23675	3.71674	3.76827	4.50524	4.10085	4.50524	4.32324	4.50524
	PPT1	4.0902	3.92027	3.82716	3.86781	4.50524	4.06817	4.12672	3.79474	1.92027	3.80662	4.31259	4.05917	3.18331	4.01981	2.18331	4.09495	3.76827	4.0902	4.55104	4.18331	2.50524	3.81434	2.18331	3.77776	4.26423	4.4411	5.44383	4.29878	4.50524	4.28743	4.72763	5.31259	4.10188	6.20568	4.10134	4.18331	5.11096	5.0902	3.96467	5.31259	4.00613	4.95775	4.50524	5.31259	4.07228	4.92027	4.12886	4.44383
	ZNF880	4.0902	3.92027	4.0902	4.18331	3.18331	4.0458	3.97472	4.2422	4.50524	4.2682	4.67516	4.37691	4.35323	4.50524	3.18331	4.35482	2.18331	4.26708	3.72096	3.76827	2.50524	4.28497	4.76827	4.38618	4.05272	4.83965	4.2422	4.42616	4.18331	4.32956	2.92027	3.50524	4.3765	2.50524	3.7514	3.18331	3.3036	2.50524	3.67516	2.50524	4.26917	2.57924	3.18331	3.82716	3.51588	1.92027	3.87136	3.92027
	ZNF613	4.82716	5.2422	4.67516	5.28284	5.18331	5.05703	4.12672	4.72763	3.92027	5.18876	5.31259	5.06959	4.99066	4.69788	5.35323	4.96596	5.50524	5.2296	4.94336	4.88375	3.50524	5.28497	4.50524	5.17794	5.16235	5.02607	5.0902	5.2537	5.57562	5.04982	2.92027	3.50524	4.68684	4.0902	4.61813	4.50524	4.1516	2.50524	4.62071	3.50524	4.67213	4.34477	4.27077	3.50524	4.79474	2.92027	4.72304	3.92027
	PARK7	3.50524	3.92027	3.50524	4.13084	4.50524	4.33121	4.26423	4.92027	3.92027	4.31882	4.50524	4.41008	3.99066	4.50524	4.18331	4.38618	3.76827	3.76303	4.45793	4.18331	3.50524	4.37156	4.50524	4.57494	4.66278	4.37399	4.50524	4.4057	4.76827	4.48674	3.92027	2.50524	4.86193	5.0902	5.00971	4.64274	4.1516	4.0902	5.12973	3.50524	5.13487	4.06466	4.43123	4.96467	4.91224	3.92027	4.86305	5.2422
	CHRDL1	4.0902	4.2422	4.0902	4.20884	4.76827	4.11189	4.26423	4.42277	3.50524	4.02563	1.50524	4.34296	3.76827	4.28284	5.18331	4.16895	3.18331	3.88856	4.45793	3.99066	3.50524	3.97046	3.18331	4.1508	3.50524	3.98167	3.92027	4.08377	3.50524	4.2767	2.92027	2.50524	3.76239	2.50524	3.43652	3.99066	4.88856	3.50524	3.67516	4.0902	3.92706	4.50524	4.50524	2.50524	3.71382	3.50524	3.78597	4.2422
	OR52R1	4.50524	4.50524	3.0902	4.67973	3.76827	4.64572	3.97472	4.33531	4.72763	4.23343	3.82716	4.4425	4.35323	4.15731	3.76827	4.16895	2.18331	4.42462	4.25148	4.64274	4.0902	4.17691	4.18331	4.38618	4.55968	4.2296	4.50524	4.29878	4.50524	4.32956	1.92027	2.50524	3.73265	4.0902	4.10134	4.50524	3.56664	4.50524	3.89755	4.82716	3.98677	2.84227	3.35323	1.50524	3.80346	3.50524	3.88785	3.50524
	RNF225	2.50524	3.92027	4.67516	4.58541	4.18331	4.48875	4.38976	3.79474	4.50524	4.38367	4.31259	4.42638	3.18331	4.39832	4.18331	4.33888	4.18331	4.73656	4.68032	5.0902	3.50524	4.37156	3.76827	4.44694	4.38976	4.3036	4.2422	4.49559	4.50524	4.71841	3.50524	4.0902	4.60711	3.50524	4.38275	3.50524	4.1516	4.82716	4.1682	4.50524	4.42117	4.06466	3.76827	2.50524	4.4057	4.2422	4.08663	3.50524
	TRPM5	2.50524	4.50524	4.0902	4.01981	4.76827	4.36773	4.12672	4.50524	5.0902	4.33531	3.0902	4.23605	5.0902	4.28284	3.76827	4.33888	3.76827	4.11096	3.79897	3.76827	2.50524	4.31441	4.18331	4.43199	3.50524	3.68211	3.72763	4.38494	4.18331	4.2767	1.92027	2.50524	4.45146	3.50524	4.1875	3.99066	2.98167	4.50524	4.42807	3.50524	4.15235	3.42723	3.18331	3.82716	4.43965	4.2422	4.38262	4.3797
	GPR157	3.50524	3.50524	4.50524	4.2586	3.76827	4.45519	4.38976	4.2422	2.92027	4.6038	3.82716	4.4425	5.0902	4.60477	5.35323	4.74184	2.18331	4.80185	4.59543	3.50524	5.0902	4.81434	4.50524	4.38618	4.71169	4.4411	4.92027	4.47609	5.0902	4.5235	1.92027	2.50524	4.73265	4.50524	4.12336	3.99066	3.68211	4.50524	4.31259	2.50524	4.67213	3.57924	3.99066	3.50524	4.4057	3.92027	3.93621	4.31259
	NUDT5	3.50524	3.50524	5.0902	3.99066	3.76827	4.19555	4.61215	4.03575	2.92027	4.25092	4.31259	4.32569	3.50524	3.86781	4.76827	4.30646	3.18331	4.3036	4.01047	3.50524	4.50524	4.17691	3.18331	4.58849	4.12672	4.2296	5.00774	4.37445	3.18331	4.03079	2.92027	2.50524	4.41447	4.0902	4.38275	3.99066	4.88856	4.82716	4.27782	4.50524	4.5322	4.25731	4.27077	5.20568	4.33531	3.92027	4.34728	2.92027
	SDCBP	3.50524	3.92027	4.82716	4.18331	4.76827	4.5536	3.61215	4.79474	3.92027	4.43047	3.50524	4.60886	4.35323	4.15731	3.18331	4.58849	4.99066	4.1516	4.59543	3.76827	5.0902	4.46642	4.99066	4.46173	4.8048	4.50524	4.62071	4.36388	5.0902	4.57694	5.2422	4.0902	4.46961	5.50524	4.5384	4.50524	4.62553	2.50524	4.47486	5.0902	4.40667	4.57924	4.64274	4.50524	4.52645	5.2422	4.47281	4.72763
	FADS6	4.0902	4.50524	3.82716	4.10387	4.76827	4.23563	3.97472	4.58324	3.50524	4.16128	2.50524	4.19857	3.18331	3.50524	4.50524	4.18687	4.18331	4.47353	3.94336	3.99066	5.0902	4.46642	4.50524	4.1508	5.0902	3.78903	3.92027	4.15906	3.50524	3.85447	2.92027	2.50524	3.79154	3.50524	3.4009	4.76827	4.1516	4.50524	3.70163	2.50524	3.8434	3.71674	3.88375	3.0902	3.85468	3.92027	3.87136	3.3797
	PQBP1	2.50524	1.92027	4.0902	3.33015	4.18331	3.87869	3.97472	3.50524	3.50524	3.65724	3.82716	3.53561	3.76827	3.28284	2.18331	4.07584	3.76827	4.11096	3.25148	3.76827	4.50524	4.04261	3.18331	4.09495	3.8048	3.4411	3.92027	4.19528	3.18331	4.12948	1.92027	3.50524	4.21377	5.31259	4.00971	3.76827	3.56664	2.50524	3.96467	2.50524	3.79968	3.84227	4.0902	3.50524	3.85468	4.2422	4.15634	3.82716
	XPO7	4.82716	3.92027	4.67516	4.7158	3.18331	4.61566	4.71169	4.79474	3.50524	4.57632	3.82716	4.758	3.50524	5.15731	3.76827	4.83571	5.35323	4.82716	4.50524	4.76827	3.50524	4.67374	4.18331	4.78954	4.71169	4.62553	4.0902	4.38494	4.35323	4.77286	5.0902	2.50524	4.60711	4.50524	4.50524	4.64274	4.62553	4.82716	4.57848	2.50524	4.55867	5.0122	4.18331	4.82716	4.4837	4.72763	4.43965	4.3797
	TOR4A	3.50524	3.50524	3.0902	3.86781	3.76827	3.40336	4.12672	3.79474	3.92027	3.87588	4.0902	4.05917	4.76827	4.01981	3.18331	3.51945	3.18331	3.56664	4.30593	4.35323	3.50524	3.66234	3.76827	3.75391	3.50524	3.98167	2.50524	3.66873	3.50524	3.92486	3.50524	2.50524	3.57395	3.50524	3.3269	2.76827	1.98167	2.50524	3.20568	5.0902	3.09924	3.84227	3.76827	3.0902	3.71382	3.50524	3.23577	4.2422
	LAMP5	2.50524	4.72763	1.50524	4.37595	4.50524	3.90378	4.38976	4.33531	3.92027	4.53409	2.50524	4.32569	3.76827	4.50524	3.76827	4.28997	4.18331	4.3036	4.45793	4.35323	4.0902	4.42652	3.18331	4.47638	4.71169	3.1516	4.62071	4.27642	4.50524	4.24404	3.50524	3.50524	3.98057	4.82716	3.5384	4.35323	3.98167	2.50524	4.0902	2.50524	3.94724	3.57924	4.35323	2.50524	3.93621	1.92027	3.75035	3.62071
	CD99	4.0902	5.62071	4.0902	4.56578	4.76827	4.94062	5.26423	4.50524	5.3797	4.73386	3.82716	4.47421	5.50524	4.94581	5.88375	4.71739	5.18331	4.93587	4.94336	5.0902	5.0902	4.55542	4.99066	4.65438	5.23106	4.93587	5.1682	4.85385	5.27077	4.87595	5.50524	4.82716	4.98057	4.0902	5.02149	5.64274	6.33923	2.50524	4.64819	4.50524	4.6228	5.11529	5.35323	2.50524	4.76827	5.3797	4.52645	4.82716
	LSM4	4.82716	1.92027	4.31259	4.20884	4.18331	4.25526	2.8048	3.65724	3.92027	3.6038	4.50524	4.07993	3.18331	3.01981	2.18331	3.95555	2.18331	4.00404	3.72096	3.76827	5.0902	4.17691	3.18331	4.27329	3.89226	4.56664	3.72763	4.29878	3.76827	4.10543	4.2422	3.50524	3.95504	4.82716	3.88633	4.35323	4.2296	2.50524	4.20568	3.50524	4.25305	4.1642	4.64274	3.82716	3.71382	4.72763	4.01338	4.31259
	TDO2	2.50524	2.92027	3.82716	4.94581	4.76827	5.15433	4.26423	4.33531	4.2422	4.70877	4.31259	4.32569	3.76827	4.01981	4.18331	4.28997	4.76827	4.2296	3.45793	4.64274	3.50524	4.17691	4.18331	4.35482	4.19711	4.37399	4.2422	4.8078	3.76827	4.84724	3.92027	3.50524	5.61529	3.50524	6.0846	4.50524	3.98167	5.0902	6.2866	3.50524	6.07194	3.57924	4.35323	3.82716	6.01713	4.72763	5.98684	5.00774
	ZHX2	3.50524	3.50524	3.82716	4.20884	3.18331	4.17509	3.38976	4.58324	3.92027	4.14267	1.50524	4.23605	3.50524	3.69788	2.18331	4.27329	2.18331	4.1715	3.72096	4.35323	5.0902	4.28497	2.18331	4.22206	3.89226	3.88856	3.50524	4.17123	4.18331	4.01797	3.92027	2.50524	3.76239	2.50524	3.72283	3.76827	3.68211	2.50524	4.00774	5.0902	3.6353	3.71674	2.50524	1.50524	3.99828	3.92027	3.98301	4.0902
	ATP5MC1	3.50524	4.50524	5.0902	4.86781	4.18331	4.66051	4.50524	3.79474	3.92027	4.65724	4.0902	4.80863	4.18331	4.69788	4.50524	4.58849	4.50524	4.73656	4.90859	3.76827	4.82716	4.8348	4.99066	4.77776	4.32836	4.93587	5.00774	4.81558	4.76827	4.84724	4.50524	4.82716	4.05457	3.50524	4.5384	3.76827	4.78903	2.50524	4.44383	3.50524	4.3319	3.84227	3.99066	2.50524	4.35916	4.50524	4.2486	4.1682
	EME1	4.0902	3.92027	4.67516	4.04838	4.18331	4	3.61215	3.65724	2.92027	4.17966	3.0902	4.19857	3.99066	4.01981	5.35323	4.49088	2.18331	4.11096	3.72096	3.99066	3.50524	4.32891	3.18331	4.41688	4.05272	4.56664	4.3797	4.10931	3.18331	3.9788	3.50524	2.50524	4.17005	4.82716	3.83386	4.18331	3.3036	3.50524	3.92027	4.0902	3.6102	2.57924	3.35323	4.0902	3.95198	2.92027	3.88785	4.0902
	TCEA3	4.0902	4.2422	4.31259	4.67973	4.76827	4.71823	4.71169	4.42277	3.92027	4.73386	4.67516	4.32569	4.35323	4.15731	4.18331	4.27329	4.76827	4.53626	4.30593	4.50524	4.0902	4.62757	3.76827	4.6672	4.19711	4.3036	3.92027	4.64274	4.76827	4.32956	3.50524	4.0902	4.84812	4.0902	5.43652	4.18331	4.73656	4.0902	4.68846	4.82716	4.67213	3.71674	4.35323	3.50524	4.85468	4.2422	4.8293	4.62071
	RBM42	4.0902	4.50524	4.96467	4.69788	3.76827	4.58496	4.8048	4.92027	3.50524	4.67029	4.67516	4.67857	4.35323	5.15731	4.99066	4.705	4.50524	4.69592	4.6385	4.76827	5.31259	4.69628	3.18331	4.705	4.50524	4.93587	4.82716	4.78421	5.43123	4.61149	4.92027	4.50524	4.67125	5.0902	5.07897	4.64274	5.3036	3.50524	4.62071	2.50524	4.8326	4.34477	4.88375	4.0902	4.87136	4.50524	4.66682	4.92027
	RBPMS	3.50524	4.72763	3.82716	4.20884	3.76827	4.43812	3.61215	4.42277	1.92027	4.28527	2.50524	4.73201	3.50524	4.28284	2.18331	4.09495	4.18331	4.42462	4.30593	4.18331	4.0902	4.16079	2.18331	4.18687	4.66278	3.88856	4.50524	4.00434	3.50524	4.35017	4.50524	4.0902	4.39561	2.50524	4.5547	5.57562	5.76303	3.50524	4.32966	4.50524	4.39202	5.46676	5.7379	2.50524	4.80346	1.92027	4.35916	5.50524
	STX5	4.50524	6.1682	5.20568	5.14414	5.35323	5.0458	5.44865	4.72763	5.82716	5.2422	5.67516	5.20803	4.18331	5.69788	5.99066	5.12315	4.99066	5.10061	4.68032	4.50524	5.50524	5.07737	5.64274	5.09495	5.16235	5.1516	5.72763	5.06432	5.0902	4.93854	5.3797	5.96467	4.98057	5.50524	5.02149	4.88375	4.78903	4.0902	5.0288	4.0902	5.10823	5.0122	4.76827	5.31259	4.91224	5.2422	4.90415	4.96467
	BUD23	4.82716	4.72763	4.31259	4.58541	4.99066	4.34958	4.89226	3.92027	3.92027	4.31882	4.31259	4.56536	4.35323	4.01981	4.18331	4.18687	3.76827	4.32152	4.1949	4.76827	4.82716	4.29977	4.18331	4.43199	4.26423	4.1516	3.50524	4.5338	4.64274	4.1764	3.92027	3.50524	4.17005	3.50524	4.22872	3.18331	4.06914	2.50524	4.26012	5.31259	4.42117	3.95775	3.99066	3.82716	4.34728	3.92027	4.22284	4.44383
	APOB	2.50524	4.50524	4.67516	4.75099	3.18331	5.15433	4.26423	4.2422	4.72763	4.86456	4.0902	4.95065	4.35323	4.28284	4.18331	5.21335	4.76827	4.76303	4.25148	4.88375	4.50524	4.69628	5.18331	4.33888	4.75899	4.98167	4.3797	5.52434	5.27077	5.55934	5.2422	2.50524	6.14204	4.50524	6.60253	4.50524	4.2296	5.31259	7.06238	5.67516	7.19728	4.34477	4.76827	5.20568	7.01526	5.62071	6.85259	6.36322
	SPATS1	5.31259	4.2422	3.82716	4.07639	3.18331	4.06817	3.8048	4.65724	3.50524	4.46084	3.82716	4.2905	2.76827	3.86781	4.76827	4.37059	2.18331	4.48947	3.94336	3.18331	3.50524	4.17691	4.18331	4.22206	4.32836	4.3036	4.3797	4.15906	4.50524	4.1764	2.92027	2.50524	4.07842	2.50524	3.50524	3.50524	3.78903	2.50524	4.00774	3.50524	3.86478	3.57924	3.88375	3.0902	3.76827	4.2422	3.82074	3.62071
	JAM2	4.82716	4.50524	4.0902	4.28284	3.76827	4.11189	3.38976	3.65724	4.50524	4.16128	4.0902	4.17947	4.64274	3.50524	2.18331	4.35482	3.76827	4.24846	4.50524	3.50524	4.0902	4.0601	4.50524	4.13243	4.05272	3.78903	4.50524	4.01788	4.50524	4.22184	5.72763	3.50524	4.35714	2.50524	4.10134	4.50524	4.37399	2.50524	4.49013	3.50524	4.34717	5.34477	4.43123	3.50524	5.09376	4.50524	5.13578	5.41213
	CPT2	4.0902	1.92027	5.0902	4.69788	4.50524	4.86598	4.61215	4.50524	4.2422	4.41504	4.0902	4.71883	4.35323	4.50524	4.76827	4.37059	2.18331	4.28545	4.136	4.35323	5.0902	4.57987	4.76827	4.61521	4.44865	3.56664	4.2422	4.73585	4.18331	4.71841	2.92027	2.50524	5.10188	3.50524	5.19791	4.18331	4.2296	2.50524	5.62071	4.0902	5.53887	4.90116	4.0902	3.82716	5.26131	5.2422	5.3942	4.31259
	FLI1	2.50524	4.50524	4.31259	4.48448	3.76827	4.61566	4.12672	2.92027	3.50524	4.23343	3.82716	4.19857	3.50524	4.15731	4.18331	4.07584	3.18331	4.19113	3.87297	4.64274	2.50524	4.46642	3.18331	4.38618	3.89226	4.1516	4.3797	4.35323	3.76827	4.50524	4.72763	4.50524	4.17005	4.0902	3.66393	3.99066	4.06914	5.0902	3.96467	3.50524	3.86478	4.06466	2.76827	3.0902	3.85468	4.50524	4.05778	3.82716
	FAM8A1	2.50524	2.92027	4.0902	3.80222	4.18331	3.97654	4.26423	3.79474	3.92027	3.83007	4.0902	3.88138	3.76827	3.01981	3.76827	3.80122	2.18331	3.88856	3.01047	2.76827	3.50524	3.79358	3.18331	3.99677	4.05272	3.4411	3.72763	3.63397	2.76827	3.74977	1.92027	4.0902	3.63954	2.50524	3.86033	3.76827	3.88856	4.0902	3.89755	2.50524	4.30088	3.42723	4.0902	3.82716	3.7322	3.92027	3.99828	3.72763
	RGS2	3.50524	4.92027	5.0902	4.69788	4.76827	4.86598	4.89226	5.03575	5.0902	4.56238	5.0902	4.65109	3.76827	4.39832	3.18331	4.28997	4.99066	4.48947	4.94336	4.35323	3.50524	4.72945	3.18331	4.57494	4.61215	4.62553	4.2422	4.4057	4.18331	4.36036	4.50524	5.0902	4.55707	4.82716	4.52191	6.04129	5.93587	4.0902	4.53498	4.0902	4.6102	5.3017	4.93819	4.82716	4.12886	5.2422	4.23577	5.34654
	DNPEP	4.0902	1.92027	4.50524	3.66135	4.50524	4.21573	2.38976	3.33531	3.92027	3.75852	3.82716	3.97301	4.35323	4.01981	3.18331	3.49088	3.76827	3.83965	3.55104	3.76827	4.50524	3.70742	2.18331	4.27329	4.05272	3.3036	4.0902	4.0966	3.18331	4.09326	1.92027	4.0902	3.82011	5.0902	4.2489	3.18331	3.78903	4.0902	4.20568	4.50524	3.82171	3.71674	3.99066	5.0902	3.83781	2.92027	4.04313	3.72763
	RPS12	7.71469	7.3797	6.20568	6.69336	6.70687	6.98538	7.86008	7.28951	7.1682	6.84742	7.14909	7.12557	7.39276	7.12415	6.99066	6.3268	6.99066	6.45741	7.51682	6.99066	6.41213	5.85998	6.57562	5.96077	6.87088	6.70959	6.53498	6.99238	7.37313	7.0748	9.07002	8.9315	7.69843	8.69506	8.24262	7.97772	8.3953	7.82716	7.5276	7.67516	7.41937	8.01886	7.56701	8.0902	7.77049	8.00774	7.69403	7.67516
	FADS1	2.50524	5.50524	4.82716	4.35323	3.76827	4.5536	4.50524	4.58324	3.50524	4.28527	3.82716	4.2905	4.88375	4.28284	2.18331	4.53352	4.99066	4.42462	4.6385	4.35323	3.50524	4.50524	3.76827	4.33888	5.01425	4.3036	4.62071	4.66012	4.88375	4.61149	2.92027	4.0902	4.03033	2.50524	4.10134	4.50524	4.06914	2.50524	3.98636	4.82716	4.0811	4.34477	4.50524	2.50524	4.22284	1.92027	4.27391	3.72763
	CD248	5.31259	3.92027	3.0902	4.62388	4.76827	4.31259	4.38976	4.03575	4.2422	4.68323	4.31259	4.73201	4.88375	4.60477	4.99066	4.46173	5.76827	4.26708	3.87297	3.76827	5.31259	4.57987	4.99066	4.16895	4.61215	3.68211	4.72763	4.2537	4.18331	4.2767	2.92027	2.50524	4.50524	4.0902	3.98586	4.35323	3.88856	4.82716	4.0902	3.50524	4.09924	3.42723	4.64274	3.50524	4.08663	4.92027	4.02833	4.50524
	LRRC72	3.50524	2.92027	5.20568	3.7335	3.76827	4.27462	3.61215	4.33531	4.50524	4.17966	2.50524	3.80863	2.76827	3.86781	5.50524	3.84702	3.18331	4.13142	3.55104	3.50524	5.31259	3.91388	2.18331	4.03685	3.38976	2.56664	4.0902	4.08377	3.76827	3.88304	1.92027	2.50524	3.82011	3.50524	3.47129	3.18331	3.98167	4.50524	3.50524	3.50524	3.92706	2.57924	2.18331	3.0902	3.82074	3.50524	3.35916	3.50524
	ACE2	3.50524	4.72763	4.96467	4.44204	3.18331	4.50524	4.61215	4.42277	4.72763	4.89825	4.31259	4.48981	4.50524	4.50524	4.76827	4.49088	4.50524	4.68211	4.25148	4.64274	4.82716	4.53055	3.76827	4.58849	4.55968	4.2296	5.00774	4.49559	5.50524	4.62001	2.92027	2.50524	4.35714	3.50524	4.1875	3.99066	3.56664	2.50524	4.3797	4.0902	4.47775	4.1642	3.64274	2.50524	4.31106	5.0902	4.26131	2.92027
	PKD1	4.0902	4.72763	3.50524	4.28284	4.18331	4.17509	3.8048	4.14267	4.2422	3.94197	3.0902	3.90484	4.18331	4.01981	3.18331	3.93449	2.18331	3.93587	3.55104	3.76827	4.0902	3.91388	3.18331	4.22206	4.44865	3.56664	3.92027	3.97686	3.50524	4.18789	2.92027	4.82716	3.70227	2.50524	3.77941	3.99066	4.2296	2.50524	3.77825	2.50524	4.28511	4.34477	3.88375	2.50524	3.82074	1.92027	3.90415	4.3797
	CLDN11	4.0902	4.2422	4.31259	4.44204	2.18331	4.17509	4.38976	4.14267	4.2422	4.14267	3.50524	4.12057	4.18331	3.86781	3.76827	4.07584	3.76827	4.24846	4.136	4.35323	2.50524	4.04261	3.76827	4.32276	3.97472	4.2296	4.0902	4.39536	4.35323	4.11751	3.92027	2.50524	3.98057	2.50524	3.50524	4.64274	4.06914	4.50524	4.1682	3.50524	3.79968	4.84227	4.0902	4.31259	4.14267	2.92027	3.82074	3.92027
	FSIP2	2.50524	4.72763	3.82716	4.2586	3.18331	4.29373	3.38976	4.14267	4.50524	4.08533	3.0902	4.2905	4.64274	3.86781	2.18331	3.95555	3.18331	3.95895	3.35839	3.99066	3.50524	4.128	2.18331	4.28997	4.19711	3.88856	3.50524	4.2537	3.50524	4.4774	2.92027	4.0902	4.00566	2.50524	3.69368	3.50524	3.78903	4.82716	3.80292	5.31259	3.79968	3.06466	2.50524	3.0902	4.07228	3.50524	3.85468	3.82716
	FBXL2	3.50524	3.50524	4.67516	4.23393	3.18331	4.36773	3.38976	4.42277	4.2422	4.25092	2.50524	4.41008	3.99066	4.78534	3.76827	4.33888	4.18331	4.55153	3.45793	4.18331	4.0902	4.07737	4.18331	4.27329	4.44865	4.4411	4.82716	4.38494	4.76827	4.3399	3.50524	2.50524	3.76239	2.50524	3.36437	3.50524	3.3036	2.50524	4.07002	3.50524	3.68421	3.06466	3.99066	1.50524	3.83781	1.92027	3.7322	3.50524
	CES2	4.82716	4.92027	4.31259	4.56578	2.18331	4.43812	3.97472	4.85887	3.50524	4.25092	4.50524	4.62307	3.76827	4.86781	4.50524	4.62838	4.18331	4.47353	4.0746	4.64274	2.50524	4.25491	3.18331	4.64144	4.66278	4.98167	4.82716	5.48587	4.35323	5.4774	4.2422	4.82716	6.76607	2.50524	6.96771	4.64274	4.56664	5.0902	6.53866	5.50524	6.5322	5.1642	5.18331	4.67516	7.07408	6.0902	7.0339	5.75316
	HRK	3.50524	1.92027	3.50524	4.13084	4.76827	4.42084	4.50524	4.03575	3.92027	4.17966	4.82716	4.14047	4.76827	4.01981	4.76827	4.46173	3.18331	4.26708	4.25148	4.64274	2.50524	4.75115	3.76827	4.40161	4.55968	4.2296	4.3797	4.68581	3.99066	4.4774	4.2422	2.50524	4.07842	3.50524	4.4009	3.99066	3.78903	2.50524	3.94264	4.0902	4.37723	4.34477	3.88375	4.50524	4.20978	2.92027	4.18331	4.31259
	PLCD1	2.50524	3.50524	3.50524	3.28284	4.99066	3.47207	3.61215	4.03575	4.72763	4.0657	4.67516	3.92793	4.35323	3.86781	3.76827	4.03685	3.18331	4.06914	3.79897	4.18331	2.50524	3.93298	2.18331	4.11381	3.97472	3.4411	3.50524	3.90577	3.18331	3.83997	3.92027	2.50524	4.39561	5.31259	3.72283	2.76827	4.2296	2.50524	3.3797	2.50524	3.82171	3.06466	4.0902	3.0902	3.49451	3.50524	3.69521	4.2422
	CDCA3	4.0902	4.2422	3.82716	4.39832	4.18331	4.50524	3.8048	3.79474	4.72763	4.65724	4.67516	4.70553	3.50524	4.69788	4.99066	4.64144	4.99066	4.63988	4.50524	4.50524	5.31259	4.53055	4.18331	4.71739	4.84919	4.3036	4.62071	4.62514	4.35323	4.43943	3.92027	4.82716	4.50524	4.0902	4.67888	2.76827	3.88856	3.50524	4.14909	4.82716	4.30088	3.06466	4.43123	4.0902	4.20978	3.50524	4.3942	4.50524
	ZSCAN23	4.50524	3.50524	4.67516	4.28284	4.99066	4.38565	3.8048	4.50524	2.92027	4.21573	3.82716	4.34296	2.76827	4.01981	3.18331	4.56127	4.18331	4.58159	4.35839	3.76827	5.0902	4.49241	5.50524	4.98658	4.12672	4.62553	4.50524	4.43629	3.76827	4.21061	3.92027	2.50524	4.25621	2.50524	4.16643	2.18331	3.78903	4.0902	4.1682	2.50524	4.0811	4.57924	4.35323	3.0902	4.15634	2.92027	3.7322	4.1682
	POLR3A	4.0902	4.50524	4.0902	4.28284	2.18331	4.45519	3.97472	3.79474	3.50524	4.23343	4.50524	4.3082	5.0902	4.50524	3.76827	4.62838	4.18331	4.53626	4.59543	3.76827	3.50524	4.11132	4.50524	4.44694	4.44865	4.88856	3.2422	4.41597	4.50524	4.62847	4.50524	2.50524	4.52272	3.50524	4.5547	3.50524	4.06914	2.50524	4.3797	4.50524	4.39202	3.25731	4.76827	3.50524	4.45079	4.72763	4.14267	4.56413
	THEMIS2	2.50524	1.92027	4.82716	4.44204	4.50524	4.77372	4.12672	4.50524	4.50524	4.5483	3.82716	4.67857	4.50524	3.86781	4.18331	4.49088	4.76827	4.50524	4.35839	4.64274	4.50524	4.29977	2.18331	4.60191	4.38976	4.2296	5.1682	4.27642	4.76827	4.468	3.92027	4.82716	4.25621	3.50524	4.03317	3.76827	3.68211	4.0902	3.94264	4.82716	4.0811	3.95775	3.99066	4.82716	4.10085	1.92027	3.80346	4.0902
	PPIA	5.50524	4.92027	5.31259	4.94581	5.64274	5.32193	5.32836	5.19329	5.0902	5.01543	4.50524	5.01674	5.0902	4.50524	4.76827	4.8243	4.50524	4.62553	5.61713	5.57562	4.82716	4.95184	3.76827	4.83571	4.55968	4.98167	5.1682	5.27077	5.70687	5.41519	6.92027	6.96467	6.27697	7.0288	6.75845	6.1375	6.56664	5.0902	6.68514	6.20568	6.42477	6.68357	6.46871	6.50524	6.68816	6.92027	6.70454	6.57848
	SMCHD1	4.0902	3.50524	3.50524	3.86781	4.18331	4.40336	4.38976	4.14267	1.92027	3.94197	4.0902	4.32569	3.18331	4.15731	2.18331	3.95555	4.50524	4.32152	4.50524	3.99066	2.50524	4.22422	3.76827	4.37059	3.97472	4.2296	4.50524	4.12191	3.99066	4.11751	3.50524	4.0902	3.98057	2.50524	3.20825	3.99066	3.1516	2.50524	3.72763	2.50524	4.0441	3.84227	3.88375	3.82716	3.57817	5.0902	3.95198	4.31259
	GNL3	4.0902	1.92027	2.50524	4.46342	4.99066	4.76005	4.89226	4.72763	4.92027	4.46084	4.0902	4.56536	3.99066	3.01981	4.18331	4.62838	3.18331	4.6541	4.59543	3.50524	2.50524	4.14449	4.50524	4.57494	3.61215	4.4411	3.92027	4.5802	4.64274	4.44902	3.92027	5.31259	4.45146	4.50524	4.52191	3.50524	4.73656	3.50524	4.9537	4.50524	4.93719	3.95775	3.76827	3.50524	4.49451	5.0902	4.59834	4.56413
	NPS	4.0902	2.92027	3.82716	4.15731	4.18331	3.74624	3.97472	4.42277	3.50524	4.12381	2.50524	4.12057	4.35323	3.28284	3.76827	3.91311	3.18331	3.78903	3.79897	4.50524	2.50524	4.04261	4.18331	4.07584	3.97472	4.06914	3.92027	4.1344	3.99066	4.08098	4.2422	3.50524	4.03033	6.0902	3.36437	3.18331	4.06914	2.50524	3.92027	2.50524	3.92706	3.42723	3.50524	4.31259	3.53694	3.92027	4.08663	3.3797
	SMG5	4.50524	3.92027	3.50524	4.48448	4.76827	4.42084	2.38976	4.65724	4.2422	4.44573	3.82716	4.37691	3.18331	4.69788	3.76827	4.74184	3.18331	4.24846	4.30593	3.99066	4.0902	4.27002	4.18331	4.53352	3.8048	4.56664	4.3797	4.35323	3.76827	4.54153	1.92027	5.82716	4.25621	2.50524	3.86033	2.18331	4.2296	3.50524	4.20568	3.50524	4.31647	2.57924	3.76827	4.0902	3.88785	3.50524	4.29878	3.92027
	NDFIP1	4.50524	5.0902	5.0902	5.03416	4.18331	4.91617	4.89226	4.50524	4.50524	4.96334	5.0902	4.95065	4.35323	4.60477	5.35323	5.0069	5.18331	5.04776	4.76049	3.50524	4.50524	5.09445	4.76827	4.94506	4.38976	5.1516	4.72763	4.92747	4.88375	4.78047	3.50524	2.50524	4.73265	3.50524	4.72283	4.99066	3.78903	3.50524	4.67516	3.50524	4.59749	3.95775	4.57562	4.50524	4.72304	2.92027	4.66682	4.0902
	NR2F1	5.31259	3.50524	3.50524	4.42035	3.18331	4.19555	3.97472	4.14267	2.92027	4.38367	2.50524	4.1601	4.18331	3.28284	3.18331	4.46173	3.18331	4.24846	4.30593	3.99066	3.50524	4.35748	2.18331	4.30646	4.26423	3.68211	4.2422	4.2422	3.99066	4.14135	3.92027	2.50524	4.46961	3.50524	4.47129	4.76827	5.06914	2.50524	4.12973	4.82716	4.30088	4.84227	4.64274	2.50524	4.07228	3.92027	4.27391	4.50524
	SREK1	5.0902	4.2422	4.31259	4.30669	4.18331	4.66051	4.89226	4.42277	4.72763	4.69606	4.67516	4.27257	4.18331	3.86781	3.18331	4.23934	4.18331	4.35671	4.25148	4.18331	3.50524	4.63925	3.76827	4.32276	4.61215	4.1516	4.3797	4.35323	4.64274	4.4774	4.92027	4.82716	5.01805	4.0902	4.88633	5.35323	5.37399	4.82716	4.60677	3.50524	4.86478	4.90116	4.27077	5.0902	5.12191	3.92027	4.88785	4.3797
	SMIM2	2.50524	5.72763	5.41213	5.33015	4.76827	5.26497	4.89226	5.0902	4.92027	5.1047	4.82716	5.24527	3.99066	5.15731	5.35323	5.07584	5.35323	5.29456	5.30593	4.64274	4.0902	5.45324	5.18331	5.23073	4.71169	5.02607	4.82716	5.23642	4.64274	5.10543	2.92027	4.50524	4.63954	3.50524	4.72283	4.18331	4.4411	3.50524	4.9537	5.31259	4.88584	4.25731	4.35323	4.50524	4.82074	4.92027	4.92027	4.2422
	DIS3	4.0902	1.92027	4.0902	3.96091	3.76827	4.11189	4.38976	3.50524	2.92027	4.17966	3.0902	3.95065	3.18331	3.01981	4.99066	4.07584	3.18331	4.35671	3.136	3.50524	4.0902	4.0601	3.18331	3.99677	4.32836	3.98167	2.92027	3.99066	3.76827	3.81053	4.72763	5.0902	3.67125	3.50524	3.5384	4.18331	4.2296	2.50524	3.72763	4.50524	3.6353	4.25731	3.35323	3.0902	3.85468	4.50524	3.80346	3.92027
	PTPN11	2.50524	3.92027	3.82716	3.93054	2.18331	4.29373	3.12672	4.2422	4.2422	4.14267	3.82716	4.10039	4.64274	3.69788	2.18331	4.40161	4.18331	4.35671	4.01047	4.64274	4.0902	4.3855	4.76827	4.28997	4.26423	4.06914	3.72763	4.70268	3.18331	4.23298	4.2422	3.50524	4.07842	2.50524	3.96161	3.18331	4.2296	3.50524	4.44383	4.0902	4.15235	4.64963	3.64274	3.0902	3.95198	3.92027	4.12886	4.1682
	DGAT2L6	4.50524	3.92027	4.0902	4.33015	3.76827	4.31259	4.38976	4.50524	4.2422	4.56238	3.0902	4.34296	2.76827	4.15731	3.76827	4.71739	3.18331	4.42462	4.55104	3.99066	3.50524	4.57987	3.18331	4.38618	4.05272	2.78903	4.3797	4.29878	3.76827	4.35017	4.50524	2.50524	4.17005	3.50524	4.07897	3.99066	3.3036	2.50524	3.92027	2.50524	3.9066	3.57924	3.64274	3.0902	4.07228	4.2422	4.01338	4.00774
	SWT1	4.82716	4.72763	4.67516	3.80222	3.18331	3.85316	4.38976	3.79474	3.92027	3.83007	3.0902	4.07993	2.76827	4.15731	2.18331	3.67991	3.18331	4.02607	3.94336	4.35323	5.0902	4.16079	4.76827	3.57494	4.19711	3.4411	3.2422	4.14678	4.35323	3.9788	3.50524	3.50524	4.21377	2.50524	4.48836	4.18331	4.37399	2.50524	4.3797	3.50524	4.02524	4.64963	3.64274	3.0902	4.02833	3.92027	4.15634	3.82716
	NEK8	2.50524	4.92027	4.0902	4.50524	4.99066	4.11189	3.38976	4.42277	2.92027	4.39944	4.0902	4.17947	4.50524	3.86781	4.50524	4.1508	3.76827	4.37399	3.79897	4.50524	2.50524	4.5677	3.18331	4.25641	3.97472	3.68211	4.0902	4.23061	3.76827	4.08098	3.50524	3.50524	4.05457	4.0902	4.07897	3.99066	3.68211	2.50524	3.94264	4.50524	3.94724	3.71674	2.99066	1.50524	4.11492	3.92027	4.01338	4.44383
	LDLRAD1	2.50524	4.50524	4.31259	3.99066	3.76827	4.53766	4.26423	3.50524	5.3797	4.51973	1.50524	4.4425	3.99066	3.69788	4.18331	4.32276	3.18331	4.45741	4.72096	4.18331	5.31259	4.50524	4.18331	4.41688	4.32836	3.68211	4.0902	4.36388	3.76827	4.5235	4.50524	3.50524	4.25621	2.50524	4.03317	3.50524	4.2296	2.50524	4.14909	3.50524	3.47775	3.57924	3.64274	4.0902	4.15634	3.92027	4.23577	4.00774
	LMOD1	2.50524	3.50524	2.50524	4.07639	4.99066	3.68966	3.12672	4.58324	4.2422	4.12381	2.50524	4.17947	4.18331	4.50524	4.50524	4.28997	3.18331	4.11096	4.0746	4.64274	4.82716	4.20862	3.76827	4.32276	4.50524	3.98167	3.72763	4.20715	3.50524	3.86883	3.92027	3.50524	4.07842	2.50524	3.7514	3.99066	4.73656	2.50524	3.94264	3.50524	4.02524	4.78087	4.57562	2.50524	3.59834	3.50524	3.51588	3.72763
	JHY	2.50524	1.92027	2.50524	3.50524	4.18331	2.68966	2.8048	2.33531	2.92027	3.00516	3.0902	2.70553	2.18331	3.28284	4.18331	3.09495	3.18331	2.98167	3.6385	3.18331	2.50524	3.04261	2.18331	2.97631	3.12672	1.98167	2.92027	3.23061	3.50524	3.18789	1.92027	2.50524	3.10188	6.5927	3.03317	1.18331	2.78903	2.50524	2.96467	2.50524	2.82171	2.25731	2.18331	3.0902	2.98301	1.92027	2.75035	3.0902
	TSG101	4.0902	4.2422	5.41213	4.50524	3.76827	4.31259	3.61215	4.03575	4.92027	4.19781	4.31259	4.23605	3.76827	4.01981	2.18331	4.28997	3.18331	3.98167	4.40902	4.76827	3.50524	4.25491	3.18331	4.09495	3.89226	4.1516	4.3797	4.23061	4.99066	4.22184	4.72763	4.50524	4.43309	4.0902	4.05625	4.64274	3.68211	3.50524	4.32966	3.50524	4.02524	3.71674	3.76827	3.50524	4.4057	4.2422	4.34728	4.44383
	ITPKC	3.50524	5.2422	4.50524	4.93054	4.18331	4.95269	4.71169	4.97917	4.50524	5.0458	4.67516	4.93933	4.18331	4.94581	4.18331	4.95555	4.76827	4.9929	4.87297	4.64274	5.0902	5.11132	4.50524	5.06619	5.01425	4.1516	5.0902	5.03797	4.76827	4.86167	3.50524	2.50524	4.77704	2.50524	4.57082	4.64274	4.78903	2.50524	4.64819	2.50524	4.87535	3.84227	4.18331	4.50524	4.58829	2.92027	4.72304	4.56413
	ACSF2	4.0902	4.72763	4.50524	5.03416	4.18331	5.29373	5.44865	4.79474	4.92027	4.9093	4.67516	5.05917	5.27077	4.86781	3.76827	4.80122	3.76827	4.92419	5.70079	5.35323	5.67516	5.23965	5.64274	5.05648	5.44865	5.4411	5.0902	6.00093	5.76827	6.03398	5.72763	6.31259	6.52706	6.41213	6.98285	5.82716	6.28545	5.0902	6.42807	6.0902	6.6102	5.61486	5.27077	5.67516	6.00585	5.92027	6.3562	6.36322
	GPM6A	2.50524	3.92027	4.50524	4.20884	4.18331	4.19555	3.38976	3.50524	3.92027	3.73386	3.50524	3.758	4.18331	3.69788	4.50524	3.84702	3.18331	3.98167	4.25148	3.50524	3.50524	4.128	2.18331	4.03685	4.38976	3.56664	4.2422	3.97686	3.76827	3.88304	4.50524	3.50524	3.95504	2.50524	3.88633	3.50524	3.88856	2.50524	4.0902	2.50524	3.65996	3.71674	3.88375	3.82716	3.80346	1.92027	3.87136	3.50524
	KIAA1324L	4.0902	3.92027	4.82716	4.54588	4.18331	4.80069	4.26423	4.50524	4.92027	4.63077	4.31259	4.34296	3.76827	4.39832	2.18331	4.30646	3.76827	4.21049	4.136	4.18331	5.82716	4.43994	3.18331	4.38618	4.19711	4.56664	2.92027	4.21893	3.99066	4.1764	2.92027	2.50524	4.19208	4.50524	3.50524	3.76827	3.68211	2.50524	3.70163	4.0902	4.25305	3.06466	3.35323	1.50524	3.85468	1.92027	3.5577	3.92027
	HES1	2.50524	1.92027	3.82716	3.54588	4.18331	4.38565	3.8048	4.42277	2.92027	3.63077	4.50524	4.12057	1.18331	3.01981	4.50524	3.80122	3.76827	3.91241	4.136	3.50524	4.0902	3.97046	3.76827	3.91311	4.26423	3.98167	4.3797	3.89113	3.76827	3.89712	3.92027	2.50524	3.95504	2.50524	3.96161	5.64274	5.4411	2.50524	4.0288	2.50524	4.00613	4.25731	4.0902	4.0902	3.93621	2.92027	3.88785	4.44383
	IFNA16	5.0902	4.72763	4.50524	4.56578	4.18331	4.60039	4.89226	4.58324	4.72763	4.50524	4.96467	4.63715	4.18331	3.69788	3.76827	4.86939	4.18331	4.53626	4.25148	5.0902	4.82716	4.51795	3.76827	4.57494	4.12672	4.4411	3.50524	4.41597	4.18331	4.58565	4.50524	2.50524	4.25621	4.0902	4.36437	4.18331	3.1516	4.50524	4.49013	4.82716	4.51878	3.71674	3.99066	3.82716	4.34728	2.92027	4.20978	3.72763
	SH3BGRL2	3.50524	4.72763	4.67516	3.99066	4.76827	4.27462	4.38976	4.65724	2.92027	4.33531	4.31259	4.47421	3.50524	3.86781	4.18331	4.13243	3.76827	4.58159	4.136	3.99066	3.50524	4.16079	4.50524	4.22206	4.75899	4.1516	3.72763	4.21893	3.50524	4.31914	1.92027	2.50524	4.52272	2.50524	4.20825	4.35323	3.88856	2.50524	4.12973	3.50524	4.30088	3.71674	3.88375	3.82716	4.1966	1.92027	3.92027	3.62071
	SLC30A2	2.50524	4.50524	2.50524	4.54588	3.76827	4.71823	4.12672	4.2422	4.50524	4.67029	3.50524	4.92793	4.50524	5.15731	4.76827	4.56127	5.35323	4.58159	4.6385	5.0902	4.0902	4.60392	3.76827	4.50524	4.61215	4.2296	4.3797	4.46624	4.50524	4.41029	1.92027	2.50524	4.43309	4.0902	3.91186	3.99066	4.37399	2.50524	4.26012	3.50524	3.96714	4.06466	3.99066	3.0902	4.35916	3.50524	3.99828	3.92027
	TRIM41	4.0902	2.92027	4.50524	4.5257	4.18331	4.29373	4.89226	4.03575	4.72763	4.6038	5.0902	4.05917	3.50524	4.60477	4.50524	4.40161	2.18331	4.45741	3.94336	4.35323	4.0902	4.11132	4.99066	4.27329	4.50524	4.2296	4.62071	4.45633	3.50524	4.25501	4.50524	2.50524	4.19208	4.0902	4.12336	4.35323	3.98167	3.50524	4.52019	4.0902	4.42117	4.06466	4.18331	4.50524	4.4837	4.92027	4.42842	4.1682
	UGT3A1	4.50524	4.2422	3.82716	4.44204	3.18331	4.17509	4.26423	3.65724	4.50524	4.16128	4.50524	4.2905	3.76827	4.50524	3.76827	4.51945	3.18331	4.13142	3.87297	3.50524	5.0902	4.29977	4.18331	4.20458	4.19711	4.56664	3.72763	4.50524	3.99066	4.2659	3.50524	4.0902	4.73265	2.50524	4.5547	3.76827	4.1516	4.50524	4.98636	4.50524	5.0441	3.84227	3.76827	4.31259	4.75035	4.50524	4.77715	3.82716
	PDE2A	3.50524	4.2422	4.31259	4.44204	4.76827	4.34958	4.38976	4.79474	3.92027	4.59012	5.0902	4.53561	3.99066	4.15731	4.18331	4.51945	4.99066	4.59638	4.50524	4.18331	4.0902	4.70742	4.76827	4.51945	4.50524	4.3036	3.72763	4.5802	4.64274	4.35017	3.50524	2.50524	4.46961	2.50524	4.34576	3.99066	3.98167	4.0902	4.62071	4.82716	4.34717	3.71674	4.50524	4.31259	4.47281	2.92027	4.27391	4.72763
	PDGFA	2.50524	2.92027	1.50524	3.93054	4.18331	4.21573	3.97472	4.33531	3.50524	4.0657	3.50524	3.97301	3.50524	3.28284	4.18331	4.41688	3.76827	4.1715	4.25148	3.76827	3.50524	4.28497	4.18331	4.38618	5.0902	4.2296	4.0902	4.2537	4.50524	4.0686	1.92027	3.50524	4.29743	2.50524	3.69368	4.76827	3.56664	3.50524	3.82716	4.0902	3.75459	2.84227	3.88375	2.50524	4.11492	4.72763	3.67635	3.72763
	CMTM2	3.50524	4.72763	3.50524	4.56578	3.18331	4.61566	5.32836	4.50524	4.50524	4.51973	3.82716	4.71883	4.64274	4.78534	3.76827	4.32276	4.76827	4.70959	4.1949	5.18331	4.82716	4.70742	4.76827	4.57494	4.12672	4.50524	4.72763	4.68581	3.99066	4.44902	3.92027	4.82716	4.41447	2.50524	3.69368	3.76827	3.98167	2.50524	4.1101	4.50524	4.25305	3.84227	4.70687	3.0902	4.02833	2.92027	3.98301	3.0902
	EVL	4.50524	5.72763	2.50524	4.20884	3.18331	4.21573	3.61215	3.92027	3.92027	4.28527	3.0902	4.17947	3.76827	4.28284	2.18331	4.25641	3.18331	4.45741	4.40902	4.64274	4.50524	4.27002	3.18331	4.11381	4.44865	4.83965	3.92027	4.07083	3.50524	4.08098	4.2422	4.0902	4.55707	4.50524	4.38275	4.76827	5.70959	4.0902	4.71469	3.50524	4.42117	5.2115	4.18331	4.0902	4.72304	4.50524	4.51588	5.04956
	STX12	3.50524	4.50524	4.31259	4.23393	4.76827	4.27462	3.97472	3.79474	3.50524	4.65724	3.0902	4.21743	4.35323	4.01981	3.76827	4.1508	2.18331	4.48947	4.25148	4.50524	5.0902	4.35748	4.50524	4.62838	4.61215	4.2296	3.72763	4.29878	4.18331	4.4774	4.92027	2.50524	4.46961	4.82716	4.2688	3.18331	4.50524	3.50524	4.1101	4.50524	4.22026	3.42723	3.50524	4.31259	4.23577	4.2422	4.26131	4.44383
	NFYA	5.0902	5.92027	5.0902	5.75966	4.99066	5.78727	6.0902	5.28951	5.72763	5.43812	5.96467	5.45844	5.50524	5.28284	5.50524	5.45435	5.50524	5.68903	5.94336	5.70687	5.31259	5.26249	5.64274	5.49808	5.47722	5.83965	5.50524	6.09978	5.82716	6.18789	5.92027	5.31259	5.53139	5.67516	5.72283	5.35323	5.76303	5.31259	5.5569	5.50524	5.8326	5.38659	5.57562	4.96467	5.52118	4.92027	5.3942	5.50524
	ARRB2	3.50524	3.50524	3.82716	4.28284	2.18331	4.23563	4.71169	4.79474	4.50524	4.21573	3.82716	4.27257	4.35323	4.39832	4.76827	4.43199	4.99066	4.28545	4.55104	4.50524	4.0902	4.5677	4.50524	4.53352	4.05272	3.98167	4.3797	4.44634	4.88375	4.59432	2.92027	4.82716	4.17005	4.82716	3.77941	4.35323	4.56664	2.50524	4.20568	4.0902	4.20358	3.95775	4.70687	4.96467	3.98301	2.92027	3.93621	3.50524
	FKBP2	3.50524	1.92027	3.82716	4.39832	3.76827	4.53766	3.8048	4.33531	3.92027	4.73386	4.82716	4.2905	3.50524	4.60477	3.18331	4.49088	4.76827	4.45741	4.40902	4.88375	4.50524	4.57987	4.18331	4.51945	4.05272	3.4411	3.72763	4.6773	3.76827	4.54153	4.50524	3.50524	4.86193	4.50524	4.80689	3.18331	4.68211	5.0902	5.0902	4.50524	4.78854	3.84227	5.2277	4.31259	4.7413	5.0902	4.61824	4.67516
	FRAT2	2.50524	4.2422	4.96467	4.42035	4.99066	3.95269	4.12672	4.50524	4.2422	4.59012	4.31259	4.19857	3.50524	3.01981	4.50524	4.22206	4.76827	4.4411	4.25148	4.76827	4.50524	4.17691	3.18331	4.33888	4.12672	3.98167	4.2422	4.2422	4.50524	4.11751	4.2422	3.50524	4.05457	4.82716	4.03317	4.35323	3.68211	4.82716	4.1101	2.50524	4.13487	3.71674	4.18331	3.0902	4.4057	4.2422	4.2864	3.72763
	TRIM48	2.50524	1.92027	3.82716	4.23393	4.50524	3.85316	4.12672	4.65724	3.92027	4.46084	4.0902	4.14047	3.18331	4.01981	3.18331	4.09495	3.76827	4.4411	3.94336	3.18331	4.0902	4.35748	3.18331	4.33888	4.32836	3.56664	3.92027	4.23061	3.18331	4.14135	2.92027	2.50524	4.03033	2.50524	3.66393	3.18331	2.98167	2.50524	4.00774	4.0902	3.50524	3.06466	3.64274	3.50524	3.71382	3.92027	3.75035	3.72763
	MECP2	4.0902	2.92027	2.50524	3.89951	3.18331	4.0458	4.50524	2.65724	4.2422	3.6038	4.67516	3.85754	3.99066	4.39832	3.76827	3.57494	3.76827	3.68211	3.94336	3.50524	2.50524	3.91388	3.18331	3.91311	3.97472	3.78903	4.2422	4.08377	3.76827	3.73418	3.50524	5.31259	3.50524	4.50524	3.72283	3.50524	3.78903	3.50524	3.98636	2.50524	3.96714	4.1642	3.35323	3.50524	3.88785	3.50524	3.61824	3.92027
	CCDC167	3.50524	3.50524	3.82716	3.96091	2.18331	3.97654	4.38976	3.79474	2.92027	4.2682	4.0902	4.14047	3.76827	4.60477	3.76827	4.09495	4.99066	4.26708	4.25148	4.18331	4.0902	4.19285	2.18331	4.25641	4.38976	3.78903	2.50524	4.0313	4.50524	4.0561	2.92027	4.0902	3.67125	2.50524	3.57082	3.99066	3.68211	4.0902	3.80292	5.0902	3.55867	2.25731	3.76827	3.0902	3.83781	2.92027	3.88785	4.0902
	EVC	2.50524	2.92027	3.0902	4.15731	4.76827	3.50524	3.38976	3.14267	2.92027	3.5483	3.82716	3.47421	3.99066	3.01981	3.76827	3.84702	3.76827	3.73656	3.94336	4.18331	2.50524	4.0601	2.18331	3.72967	3.97472	3.4411	2.50524	3.93463	3.50524	3.49602	3.50524	2.50524	3.50524	2.50524	3.50524	3.76827	-0.0183266	2.50524	3.5927	5.0902	3.79968	3.25731	2.50524	3.0902	3.75035	4.50524	3.04313	2.72763
	SEC14L2	3.50524	2.92027	3.82716	4.48448	3.76827	4.31259	3.12672	3.65724	2.92027	4.30214	2.50524	3.37691	4.18331	3.69788	4.76827	3.91311	3.76827	3.93587	3.6385	3.50524	3.50524	3.98884	4.18331	4.27329	3.50524	3.98167	3.50524	4.0446	2.76827	3.86883	3.92027	4.0902	3.98057	2.50524	4.4009	4.18331	3.4411	2.50524	4.42807	5.0902	4.50524	2.25731	3.99066	4.0902	4.59834	3.50524	4.57817	4.0902
	ACSS3	4.0902	1.92027	4.31259	4.66135	3.76827	4.94062	3.61215	4.03575	3.92027	4.50524	3.82716	4.5945	3.50524	3.50524	3.76827	4.51945	4.18331	4.69592	4.45793	4.99066	4.0902	4.42652	2.18331	4.61521	4.44865	4.78903	3.72763	5.12191	3.76827	5.16481	4.2422	3.50524	5.00566	3.50524	5.1875	4.64274	3.78903	4.0902	5.12973	4.50524	5.00613	4.1642	4.82716	4.0902	5.33531	5.50524	5.67159	4.1682
	ZNF343	4.50524	3.50524	3.50524	4.78534	4.18331	4.0458	4.26423	4.65724	3.92027	4.17966	4.0902	4.5945	3.50524	4.15731	4.99066	4.1508	2.18331	4.45741	4.45793	4.88375	4.0902	4.62757	3.76827	4.77776	4.75899	4.06914	4.50524	4.37445	4.50524	4.3399	4.72763	2.50524	4.39561	3.50524	4.20825	2.76827	4.3036	4.0902	4.29531	3.50524	4.06272	4.06466	4.43123	1.50524	3.99828	4.72763	4.23577	4.00774
	NEXN	2.50524	4.2422	4.0902	4.15731	3.18331	4.50524	3.38976	4.33531	4.50524	4.14267	4.31259	4.71883	4.50524	3.69788	2.18331	4.43199	3.76827	4.42462	4.30593	4.35323	3.50524	4.61579	3.18331	4.47638	4.19711	4.68211	4.0902	3.94884	4.64274	4.1993	3.92027	3.50524	3.8756	3.50524	3.77941	3.18331	3.4411	2.50524	3.80292	2.50524	3.68421	3.06466	4.18331	4.50524	3.82074	3.50524	3.75035	3.82716
	SCML1	5.31259	1.92027	4.0902	4.2586	2.18331	4.02308	4.12672	4.03575	4.2422	4.28527	4.31259	4.05917	3.99066	3.86781	3.76827	4.25641	4.50524	4.47353	4.1949	4.35323	3.50524	4.19285	3.76827	3.95555	4.26423	4.1516	3.72763	4.0966	3.50524	4.23298	1.92027	2.50524	3.70227	2.50524	3.98586	3.18331	3.4411	2.50524	4.0288	4.50524	4.23675	3.57924	3.50524	2.50524	4.05778	4.2422	3.85468	3.82716
	G3BP2	3.50524	2.92027	3.50524	4.30669	4.50524	4.21573	3.38976	3.79474	3.50524	3.89825	4.31259	3.83329	3.99066	3.28284	5.35323	3.93449	3.76827	4.2296	3.87297	4.35323	3.50524	4.22422	4.50524	4.50524	3.89226	4.68211	3.2422	4.1344	4.76827	4.38054	3.50524	4.50524	4.12496	4.0902	4.22872	4.76827	4.4411	4.50524	4.57848	2.50524	4.09924	4.25731	4.35323	3.82716	4.16989	4.50524	3.96758	4.1682
	ACE	3.50524	3.50524	4.50524	3.99066	3.76827	4.50524	2.8048	4.14267	2.92027	4.46084	2.50524	4.37691	3.18331	3.69788	4.99066	4.56127	5.35323	4.4411	4.136	4.88375	2.50524	4.45324	4.50524	4.47638	4.44865	3.1516	4.3797	4.07083	2.76827	4.39052	4.50524	6.20568	4.14768	6.31259	3.77941	4.18331	3.78903	4.50524	4.00774	2.50524	3.88584	4.34477	3.99066	3.0902	3.83781	3.50524	3.82074	3.2422
	EPB41L2	3.50524	3.50524	4.82716	4.13084	4.50524	4.33121	4.38976	4.14267	4.72763	4.35161	4.31259	4.10039	3.18331	4.15731	3.18331	4.28997	4.18331	4.42462	3.6385	4.18331	3.50524	4.22422	4.50524	4.61521	4.84919	3.88856	4.3797	3.87633	4.50524	4.18789	2.92027	4.50524	3.95504	4.82716	3.80689	4.88375	4.37399	4.50524	3.98636	2.50524	3.79968	3.71674	3.35323	3.50524	3.85468	4.2422	4.12886	3.72763
	RANBP9	3.50524	4.50524	3.50524	4.50524	4.76827	4.36773	4.71169	4.03575	3.50524	4.35161	3.82716	3.83329	3.50524	4.28284	4.76827	4.22206	4.50524	4.3036	4.1949	3.99066	2.50524	3.95184	2.18331	4.30646	4.26423	4.73656	3.92027	4.29878	4.88375	4.12948	4.50524	2.50524	4.23515	4.0902	4.10134	4.64274	3.88856	4.0902	4.31259	4.82716	4.23675	3.71674	4.35323	4.67516	4.02833	4.72763	4.10085	4.2422
	ZUP1	5.67516	4.2422	4.0902	3.93054	3.76827	4.23563	3.38976	4.14267	4.50524	4.25092	3.50524	4.47421	3.76827	3.69788	5.18331	4.25641	4.50524	4.28545	4.25148	4.88375	4.82716	4.23965	2.18331	4.35482	4.19711	4.06914	3.92027	4.30984	3.99066	4.0561	4.92027	4.50524	3.98057	4.0902	4.14506	4.50524	4.37399	4.50524	4.0902	4.82716	3.98677	3.06466	3.76827	3.0902	4.11492	4.72763	3.85468	4.1682
	UHRF2	4.50524	2.92027	3.82716	3.80222	3.18331	3.71823	2.8048	3.50524	1.92027	3.85316	2.50524	3.78354	4.18331	3.69788	3.18331	4.09495	3.76827	3.6541	3.6385	3.50524	3.50524	4.14449	2.18331	4.25641	3.61215	4.37399	4.50524	3.48587	3.76827	3.93854	2.92027	2.50524	4.07842	3.50524	4.03317	2.76827	3.78903	2.50524	4.0288	2.50524	3.73151	4.1642	4.27077	2.50524	4.07228	4.72763	3.85468	3.92027
	DYNLRB1	3.50524	2.92027	4.0902	3.66135	4.18331	3.95269	3.61215	4.14267	2.92027	3.85316	3.82716	3.67857	2.76827	4.28284	3.76827	4.09495	3.76827	3.95895	3.79897	3.76827	2.50524	3.75115	2.18331	3.80122	3.50524	4.2296	4.0902	3.79998	4.76827	3.91105	3.92027	2.50524	3.70227	4.0902	3.63356	3.18331	3.68211	4.50524	3.92027	4.0902	3.9066	3.84227	3.76827	2.50524	3.65724	3.50524	3.87136	3.92027
	CDC16	2.50524	3.50524	4.50524	3.96091	4.18331	3.77372	3.61215	2.33531	3.50524	3.68323	3.50524	3.62307	3.99066	3.50524	3.18331	4.11381	2.18331	4.35671	3.55104	3.50524	3.50524	3.72945	3.18331	3.84702	3.50524	3.4411	3.72763	3.84627	2.18331	3.85447	1.92027	4.0902	3.39561	2.50524	3.5384	3.76827	3.88856	4.82716	3.67516	2.50524	3.6102	3.71674	2.99066	4.31259	3.99828	3.50524	3.96758	3.92027
	CFAP47	4.50524	2.92027	4.50524	3.93054	4.18331	4.06817	4.26423	3.50524	4.50524	4.08533	2.50524	4.25443	4.35323	4.39832	3.76827	4.03685	3.18331	4.13142	4.01047	3.18331	4.82716	4.00698	3.76827	4.38618	4.26423	3.68211	3.72763	3.87633	3.50524	4.23298	1.92027	2.50524	4.12496	4.82716	3.47129	2.18331	2.98167	2.50524	3.80292	2.50524	3.6102	3.84227	2.50524	2.50524	3.5577	2.92027	3.7322	3.50524
	TMEM92	4.0902	4.2422	4.67516	4.18331	3.18331	3.95269	3.61215	3.79474	3.92027	4.12381	3.82716	4.23605	5.43123	3.69788	4.76827	4.20458	4.18331	4.02607	3.45793	4.35323	2.50524	4.23965	2.18331	4.01695	4.93408	3.88856	2.92027	4.01788	4.88375	4.12948	1.92027	3.50524	3.31761	2.50524	3.69368	3.50524	3.1516	2.50524	3.89755	2.50524	3.6353	4.34477	3.76827	3.0902	3.75035	4.2422	3.82074	2.92027
	GLYAT	2.50524	4.72763	4.0902	4.10387	4.18331	4.27462	3.38976	4.03575	3.92027	4.49059	3.0902	4.5205	3.76827	4.15731	2.18331	4.05648	4.50524	4.19113	4.136	3.50524	4.82716	4.11132	3.18331	4.30646	4.8048	4.4411	4.3797	4.5802	3.18331	4.60293	2.92027	4.50524	6.50083	4.82716	7.13425	3.50524	4.4411	2.50524	5.9259	3.50524	5.93213	5.2115	4.88375	5.75316	6.92228	5.62071	7.18331	6.1101
	PHKA2	5.31259	3.50524	4.0902	4.23393	3.18331	4.38565	3.12672	4.2422	1.92027	4.21573	4.31259	4.17947	3.50524	2.69788	4.50524	4.13243	3.76827	4.33923	3.87297	4.35323	4.0902	4.23965	4.18331	4.38618	4.12672	4.3036	3.72763	4.01788	4.18331	4.29808	2.92027	2.50524	3.63954	2.50524	4.05625	4.18331	3.4411	2.50524	4.27782	2.50524	4.09924	3.71674	4.18331	1.50524	3.82074	3.50524	3.96758	3.50524
	RPP14	3.50524	3.50524	4.0902	4.33015	2.18331	4.31259	4.61215	4.50524	3.50524	4.36773	2.50524	4.12057	4.35323	4.15731	4.50524	4.32276	4.50524	4.26708	3.55104	4.18331	2.50524	4.3855	4.50524	4.25641	4.44865	3.56664	4.50524	4.2537	4.18331	4.45854	3.50524	3.50524	4.55707	4.82716	4.03317	4.50524	4.4411	2.50524	4.18706	4.50524	4.34717	3.25731	3.76827	3.82716	4.11492	4.2422	4.11492	4.2422
	SPN	3.50524	3.92027	4.31259	4.8189	4.18331	4.5536	5.19711	4.42277	3.92027	4.5483	4.50524	4.36004	4.99066	4.01981	4.18331	4.28997	4.18331	4.47353	4.136	3.50524	3.50524	4.32891	4.76827	4.56127	4.12672	4.2296	4.3797	4.49559	4.64274	4.32956	4.2422	2.50524	4.10188	3.50524	4.4009	3.50524	4.4411	3.50524	4.07002	3.50524	3.92706	4.1642	3.64274	3.82716	4.11492	1.92027	4.1966	4.00774
	HNF4A	4.50524	3.50524	4.0902	4.13084	4.18331	4.58496	3.12672	3.79474	4.2422	4.23343	3.50524	4.07993	4.35323	4.01981	4.50524	4.27329	4.99066	4.06914	3.87297	3.99066	4.0902	4.07737	4.18331	3.97631	3.97472	4.1516	4.50524	4.44634	3.99066	4.64524	3.92027	2.50524	5.2245	2.50524	5.69368	3.99066	3.88856	3.50524	5.38788	2.50524	5.49841	4.34477	4.35323	4.31259	5.65724	4.72763	5.69988	4.62071
	TNXB	2.50524	1.92027	3.50524	3.07639	3.18331	3.47207	3.8048	2.92027	1.92027	3.36773	3.50524	3.90484	3.76827	3.01981	4.50524	3.705	3.18331	2.98167	3.72096	3.50524	2.50524	3.41298	3.76827	3.51945	4.26423	3.4411	1.92027	3.81558	2.18331	3.49602	4.50524	2.50524	3.82011	2.50524	3.98586	5.43123	3.56664	4.0902	3.12973	2.50524	3.55867	4.1642	4.88375	1.50524	3.65724	1.92027	3.35916	3.82716
	CLK4	4.50524	4.50524	3.0902	4.48448	3.18331	4.15433	4.71169	4.50524	3.92027	3.96334	4.0902	4.25443	3.50524	3.50524	3.18331	3.89142	4.76827	4.4411	4.0746	4.64274	4.50524	4.29977	4.18331	4.16895	4.26423	4.06914	4.2422	4.32081	4.50524	4.31914	3.50524	2.50524	4.25621	4.50524	4.3269	4.50524	5.19113	4.0902	4.64819	4.0902	4.51878	4.78087	4.57562	4.67516	4.71382	5.0902	4.79474	4.44383
	ESRP1	4.82716	4.72763	4.67516	4.30669	3.76827	4.64572	5.05272	4.33531	4.50524	4.46084	5.0902	4.80863	3.50524	3.86781	4.76827	4.46173	3.76827	4.6541	4.40902	4.18331	2.50524	4.79358	3.18331	4.98658	4.44865	3.56664	4.0902	4.39536	4.50524	4.42007	1.92027	3.50524	4.00566	5.0902	3.93695	3.76827	3.78903	3.50524	4.20568	3.50524	4.06272	3.71674	4.0902	1.50524	4.10085	3.92027	4.22284	3.72763
	KRTAP10-3	4.50524	4.50524	5.82716	4.85169	5.35323	5.0458	5.71169	5.42277	5.50524	4.83007	5.20568	4.80863	5.76827	4.60477	5.35323	4.86939	5.76827	4.66817	5.16575	5.76827	4.0902	4.68506	4.50524	4.93449	5.0902	5.11096	4.62071	4.70268	4.35323	4.67822	5.0902	2.50524	4.39561	4.50524	3.86033	4.76827	5.02607	2.50524	4.31259	2.50524	4.55867	4.84227	5.46871	4.31259	4.53694	4.50524	4.42842	5.47486
	TCF25	4.50524	4.2422	3.82716	4.01981	3.76827	3.95269	3.38976	4.42277	3.50524	3.6038	3.0902	3.53561	1.18331	4.01981	3.18331	3.49088	2.18331	4.11096	3.45793	3.50524	3.50524	3.68506	3.18331	3.57494	3.61215	3.1516	2.92027	3.96292	4.35323	3.9655	1.92027	4.0902	4.07842	4.82716	3.69368	2.76827	4.37399	2.50524	3.92027	4.0902	3.8434	3.42723	3.76827	3.82716	3.95198	2.92027	4.14267	3.92027
	FCGR3A	4.82716	4.2422	3.82716	4.10387	4.18331	4.60039	4.26423	4.65724	3.92027	4.51973	5.67516	4.32569	4.50524	3.86781	4.99066	4.53352	4.18331	4.4411	4.30593	4.18331	4.50524	4.32891	3.76827	4.43199	4.32836	4.50524	5.62071	4.56182	5.70687	4.59432	4.72763	6.41213	4.17005	6.82716	4.28842	3.76827	3.88856	6.67516	4.34654	6.75316	4.22026	3.42723	4.35323	6.5927	4.20978	6.2422	4.38262	3.92027
	UQCRB	3.50524	4.2422	5.31259	4.80222	5.18331	4.90378	4.71169	4.03575	4.72763	4.74624	4.50524	4.62307	4.76827	4.50524	3.76827	4.85825	4.18331	4.40794	4.83644	3.76827	4.50524	4.96118	5.35323	4.27329	4.93408	4.2296	5.2422	5.18331	4.88375	5.23852	3.50524	4.0902	4.62342	2.50524	4.91186	4.88375	4.62553	4.50524	4.89755	3.50524	4.8434	4.06466	5.1375	4.50524	4.95198	4.72763	4.97531	4.50524
	CNOT1	4.50524	4.50524	4.67516	4.58541	4.50524	4.61566	4.61215	4.58324	5.0902	4.88711	4.0902	4.758	4.99066	4.60477	4.18331	4.96596	4.50524	4.69592	4.40902	4.18331	4.50524	4.43994	4.99066	4.75391	4.55968	4.37399	3.72763	4.5338	4.64274	4.84724	4.50524	2.50524	4.80589	4.50524	4.63356	3.99066	4.1516	4.0902	4.67516	4.50524	4.91687	4.64963	4.35323	4.67516	4.66682	4.50524	4.66682	4.44383
	GZMB	5.82716	5.2422	5.31259	5.99066	4.99066	5.98832	6.23106	5.65724	6.56413	6.36773	6.20568	6.35579	6.46871	5.50524	6.93819	6.30646	5.88375	6.76303	6.1949	5.50524	5.31259	6.35039	5.35323	6.33888	6.03361	6.1715	6.34654	6.30432	6.18331	6.37049	6.00774	5.31259	6.58231	5.67516	6.35509	6.2277	6.9929	5.82716	6.3797	5.31259	6.67516	5.50524	5.35323	6.0902	6.2957	5.0902	6.0902	5.27782
	NPY5R	2.50524	3.50524	4.0902	3.66135	3.18331	3.97654	3.61215	3.92027	4.50524	3.89825	4.31259	4.12057	3.18331	3.69788	4.18331	3.95555	3.18331	3.95895	4.1949	3.76827	5.0902	4.17691	4.50524	3.95555	4.05272	2.56664	4.2422	4.08377	5.57562	3.83997	3.92027	2.50524	3.50524	2.50524	3.7514	2.76827	3.3036	2.50524	3.2422	2.50524	3.5322	3.71674	3.18331	4.0902	3.76827	4.2422	3.65724	3.3797
	CSNK1A1	4.0902	3.50524	3.82716	3.96091	3.76827	4.21573	3.8048	3.65724	3.92027	4.08533	3.82716	3.90484	3.76827	3.28284	2.18331	4.20458	5.64274	4.06914	3.01047	3.50524	4.50524	4.37156	3.18331	4.22206	3.89226	3.56664	4.50524	4.14678	3.76827	4.01797	3.50524	2.50524	3.8756	3.50524	3.83386	2.18331	3.4411	4.82716	3.85101	4.82716	4.00613	3.06466	1.76827	1.50524	3.98301	3.50524	3.87136	3.3797
	FAM193A	5.0902	4.72763	3.82716	4.23393	4.18331	4.67516	3.97472	3.92027	3.92027	4.28527	3.0902	4.23605	4.99066	4.39832	3.18331	4.51945	4.76827	4.39106	4.6385	4.18331	4.0902	4.29977	3.76827	4.35482	3.61215	4.06914	2.92027	4.2422	4.50524	4.3399	3.92027	2.50524	4.12496	3.50524	3.96161	4.35323	4.50524	4.50524	3.77825	2.50524	3.94724	4.64963	4.18331	3.0902	4.32324	4.50524	4.45079	4.1682
	PHACTR2	5.96467	3.50524	3.50524	4.04838	3.76827	4.43812	4.97472	4.03575	2.92027	4.85316	3.82716	4.60886	3.76827	3.86781	3.76827	4.99677	3.76827	4.45741	4.40902	3.50524	4.0902	4.54304	3.76827	4.47638	3.26423	4.3036	4.62071	4.56182	4.35323	4.37049	4.2422	2.50524	3.98057	2.50524	4.4009	3.99066	3.88856	2.50524	3.89755	3.50524	4.0811	3.42723	4.50524	3.50524	3.87136	1.92027	4.1966	3.72763
	MIGA1	3.50524	2.92027	3.0902	4.67973	3.76827	4.25526	4.38976	4.2422	2.92027	4.17966	4.0902	4.41008	3.99066	3.69788	4.99066	4.43199	4.50524	4.50524	3.6385	3.18331	4.50524	4.41298	2.18331	4.43199	4.38976	3.98167	4.3797	4.5802	4.35323	4.43943	3.92027	3.50524	4.21377	3.50524	3.80689	4.50524	4.1516	3.50524	4.00774	2.50524	4.11716	4.25731	4.18331	4.96467	4.1966	1.92027	4.11492	4.31259
	GPR65	3.50524	3.50524	4.31259	4.04838	2.18331	4.0458	4.12672	3.65724	4.50524	3.83007	4.31259	4.1601	3.99066	4.15731	2.18331	4.09495	4.50524	4.24846	4.50524	2.76827	2.50524	4.00698	3.76827	3.99677	3.97472	3.68211	3.2422	3.97686	4.76827	3.9655	1.92027	4.82716	3.46961	4.0902	3.72283	4.64274	3.88856	3.50524	3.89755	3.50524	3.77731	2.57924	4.35323	4.31259	3.82074	3.50524	3.67635	4.00774
	NEK2	3.50524	4.50524	4.50524	4.39832	2.18331	4.15433	3.8048	4.42277	3.50524	4.38367	3.0902	4.3082	3.18331	4.01981	4.76827	3.99677	3.76827	4.06914	3.25148	1.18331	2.50524	4.31441	4.18331	3.91311	4.32836	4.37399	2.92027	4.20715	3.76827	4.16481	2.92027	3.50524	3.95504	2.50524	3.5384	2.76827	3.78903	4.50524	3.72763	2.50524	3.47775	2.25731	4.0902	1.50524	3.90415	3.50524	3.69521	3.2422
	FAM3D	4.50524	3.92027	4.67516	4.5257	4.76827	4.40336	3.97472	3.79474	4.72763	4.44573	4.0902	4.78354	4.64274	4.01981	4.18331	4.72967	4.76827	4.4411	4.83644	3.50524	4.50524	4.59195	4.50524	4.58849	3.89226	4.56664	4.72763	4.64274	4.35323	4.50524	4.50524	2.50524	4.25621	3.50524	3.63356	4.64274	3.3036	2.50524	3.94264	2.50524	4.28511	2.84227	3.76827	3.82716	4.02833	3.50524	4.18331	3.62071
	BANP	3.50524	4.50524	4.82716	4.50524	4.18331	4.36773	4.50524	4.14267	3.50524	4.30214	4.31259	4.41008	4.18331	4.01981	3.18331	4.49088	4.99066	4.32152	4.136	4.50524	2.50524	4.22422	4.50524	4.25641	3.97472	4.56664	4.62071	4.37445	4.35323	4.4774	3.50524	4.0902	4.10188	2.50524	3.80689	3.99066	3.88856	3.50524	4.07002	4.0902	3.98677	4.34477	4.35323	3.0902	4.1966	3.50524	4.22284	4.1682
	FGR	2.50524	4.2422	4.31259	4.44204	5.35323	4.34958	4.61215	4.50524	5.50524	4.51973	6.0902	4.88138	4.50524	3.69788	5.50524	4.74184	5.50524	4.59638	5.1949	3.76827	3.50524	4.43994	5.50524	4.78954	4.55968	5.02607	5.77825	4.56182	6.27077	4.59432	5.0902	4.50524	4.48753	6.31259	4.2688	4.50524	4.4411	4.0902	3.98636	3.50524	4.09924	3.95775	4.35323	3.82716	4.04313	5.62071	3.96758	3.82716
	GNPAT	4.50524	3.92027	4.50524	4.07639	3.18331	3.63077	4.38976	3.50524	4.72763	4.23343	4.31259	4.5205	3.50524	3.28284	3.18331	4.28997	4.18331	4.33923	4.1949	4.50524	4.0902	4.00698	4.18331	4.03685	4.26423	3.3036	3.72763	3.94884	2.18331	4.35017	4.2422	3.50524	4.10188	3.50524	4.16643	3.76827	3.78903	4.0902	4.0902	4.82716	3.8434	4.1642	3.76827	3.0902	3.85468	3.50524	4.05778	4.1682
	LALBA	3.50524	3.92027	1.50524	4.15731	4.18331	3.92845	3.12672	3.79474	2.92027	3.92027	3.82716	4.23605	2.76827	3.01981	2.18331	3.84702	2.18331	4.04776	3.87297	3.99066	3.50524	3.93298	4.18331	4.11381	4.61215	3.98167	3.2422	4.28764	3.76827	4.43943	1.92027	2.50524	3.43309	2.50524	3.16643	3.50524	3.78903	4.50524	3.80292	3.50524	3.98677	3.06466	3.88375	2.50524	3.71382	3.50524	3.49451	3.3797
	SRSF2	3.50524	4.50524	4.31259	3.93054	2.18331	4.48875	4.12672	3.92027	4.2422	4.19781	4.82716	4.05917	4.35323	3.86781	4.18331	3.97631	3.18331	4.35671	4.55104	4.18331	2.50524	4.04261	3.18331	4.25641	4.19711	4.68211	3.50524	4.12191	3.50524	4.08098	4.92027	4.0902	4.35714	4.0902	4.52191	3.76827	4.83965	4.0902	4.70163	3.50524	4.58467	5.06466	4.70687	5.20568	4.68581	4.50524	4.58829	5.00774
	AMBP	4.50524	1.92027	4.31259	5.19613	4.50524	5.71823	4.71169	4.33531	4.72763	4.93116	4.50524	5.04868	4.35323	3.69788	3.76827	4.92384	4.18331	5.00404	4.30593	4.35323	4.82716	4.71848	3.76827	5.03685	4.26423	4.88856	4.50524	6.23931	4.64274	6.69241	6.96467	6.20568	9.81035	7.31259	10.2688	6.57562	6.42462	7.75316	9.91922	7.14909	9.9127	6.84227	6.93819	7.80902	9.70542	8.18706	9.69228	8.43991
	CCL24	4.82716	3.92027	4.31259	4.54588	4.18331	4.80069	2.8048	4.42277	4.72763	4.50524	4.50524	5.1601	4.50524	4.15731	3.18331	4.44694	3.76827	4.55153	4.55104	3.99066	3.50524	4.32891	4.18331	4.54746	3.89226	4.50524	4.2422	4.38494	3.76827	4.32956	3.50524	4.50524	4.31761	4.50524	4.28842	3.99066	4.06914	4.50524	4.34654	5.96467	4.50524	3.84227	3.64274	4.50524	4.2486	4.72763	3.85468	4.44383
	SLAMF9	4.0902	3.50524	4.31259	3.89951	3.76827	4.23563	3.97472	3.33531	4.50524	3.92027	3.50524	4.19857	3.76827	3.69788	3.76827	4.25641	2.18331	4.19113	3.79897	5.18331	2.50524	4.14449	3.76827	4.22206	4.19711	3.78903	4.72763	4.23061	2.76827	3.99197	1.92027	4.0902	3.92904	3.50524	3.7514	3.18331	3.3036	2.50524	3.5927	4.82716	4.18671	3.57924	3.64274	3.82716	3.85468	1.92027	3.78597	2.50524
	CSF1R	4.50524	2.92027	3.50524	4.04838	4.50524	3.87869	3.8048	4.2422	2.92027	3.92027	4.50524	3.95065	4.50524	4.01981	4.18331	4.01695	4.18331	4.06914	3.87297	3.50524	2.50524	3.81434	4.50524	3.99677	3.8048	2.78903	4.0902	3.87633	4.35323	4.00503	5.2422	7.26012	4.23515	8.33813	4.2489	3.50524	3.68211	7.36322	4.2422	6.96467	4.0441	4.25731	4.35323	7.67516	4.35916	7.67516	4.50524	4.00774
	ACVR1	4.0902	3.92027	3.82716	3.99066	4.76827	4.70402	3.12672	4.42277	4.2422	4.00516	4.0902	4.37691	3.99066	4.28284	3.18331	4.22206	3.18331	4.13142	4.25148	3.76827	3.50524	4.07737	4.99066	4.13243	4.44865	4.4411	4.72763	3.93463	4.18331	4.0686	3.92027	3.50524	3.92904	2.50524	4.2688	3.99066	2.56664	4.50524	4.0902	4.50524	4.11716	3.84227	4.27077	1.50524	4.07228	1.92027	4.1966	3.82716
	EFNA1	4.0902	3.50524	4.0902	4.20884	3.76827	4.38565	4.71169	4.65724	4.2422	4.17966	4.50524	4.14047	3.76827	4.15731	4.50524	4.18687	3.18331	4.1715	4.1949	4.35323	4.0902	4.23965	3.18331	4.01695	4.32836	4.06914	3.72763	4.18331	4.35323	4.60293	5.2422	2.50524	4.60711	3.50524	4.96161	4.50524	3.98167	3.50524	4.87447	4.0902	4.6353	3.95775	4.35323	4.0902	5.21632	1.92027	5.12886	4.62071
	EPS8L2	4.82716	4.72763	4.67516	4.7335	3.76827	4.53766	4.26423	4.42277	3.50524	4.78277	3.50524	4.70553	5.27077	4.69788	4.99066	4.72967	5.50524	4.4411	4.30593	4.64274	3.50524	4.76187	3.76827	4.62838	4.66278	4.1516	3.50524	4.50524	4.88375	4.66183	4.2422	5.0902	4.86193	5.0902	5.03317	4.76827	4.62553	4.50524	4.76576	2.50524	5.0347	4.06466	4.57562	4.82716	5.34131	3.92027	5.21632	3.62071
	TTPA	4.0902	2.92027	3.82716	4.5257	4.18331	4.78727	4.61215	4.42277	3.92027	4.49059	4.0902	4.56536	4.35323	3.69788	4.18331	4.27329	3.76827	4.66817	4.90859	4.35323	4.50524	4.34327	4.18331	4.22206	4.66278	4.68211	4.82716	5.48099	4.99066	5.23852	5.2422	4.50524	6.61936	5.0902	7.17173	4.88375	4.73656	5.67516	6.60677	5.82716	6.6228	4.78087	5.2277	4.96467	6.52908	5.3797	6.87136	5.50524
	RPS27L	4.50524	4.72763	5.5927	4.85169	4.99066	5.19555	4.50524	4.92027	4.72763	4.50524	3.82716	4.758	4.35323	5.01981	4.18331	4.51945	4.18331	4.37399	4.90859	4.35323	3.50524	4.35748	4.18331	4.40161	4.97472	4.98167	4.2422	4.76023	5.27077	5.09936	5.82716	5.67516	5.48753	6.41213	5.6863	4.18331	5.37399	5.31259	5.42807	4.82716	5.0347	4.90116	4.88375	5.0902	5.38262	5.0902	5.37679	5.34654
	C6orf226	3.50524	4.2422	3.50524	4.10387	2.18331	4.13327	4.61215	4.42277	2.92027	4.17966	3.50524	4.27257	3.18331	3.01981	4.99066	4.28997	4.18331	4.21049	3.45793	3.76827	2.50524	4.42652	3.18331	4.37059	4.66278	3.78903	4.62071	4.28764	3.99066	4.36036	4.2422	2.50524	3.98057	2.50524	3.47129	3.50524	2.78903	4.0902	4.00774	2.50524	4.02524	3.71674	3.99066	3.0902	3.87136	5.0902	3.82074	4.00774
	ERP29	3.50524	2.92027	4.0902	4.85169	4.76827	4.61566	4.12672	4.42277	5.2422	4.39944	5.0902	4.55056	4.50524	4.69788	4.50524	4.20458	3.76827	4.52083	4.72096	4.50524	2.50524	4.20862	5.35323	4.61521	4.38976	4.4411	4.0902	4.77626	5.18331	4.79558	5.72763	6.5927	5.57395	6.67516	5.62587	4.50524	4.62553	4.0902	5.32966	4.50524	5.36228	4.84227	4.99066	5.75316	5.36506	6.00774	5.45633	4.62071
	PDLIM3	3.50524	3.92027	4.0902	4.18331	3.76827	3.87869	3.61215	4.03575	2.92027	4.25092	4.0902	4.14047	3.99066	4.28284	4.50524	3.77776	4.76827	3.6541	3.136	3.50524	2.50524	3.72945	4.18331	4.13243	3.97472	2.56664	3.50524	3.99066	3.99066	4.01797	3.92027	2.50524	3.50524	2.50524	3.47129	3.99066	4.3036	3.50524	3.85101	4.50524	3.70805	4.42723	4.50524	1.50524	3.82074	2.92027	3.71382	4.1682
	AVPR1B	3.50524	2.92027	3.50524	4.28284	4.50524	3.90378	4.12672	4.33531	4.2422	4.2682	3.50524	4.14047	5.0902	3.86781	4.50524	4.22206	3.76827	4.35671	4.35839	4.50524	4.82716	4.72945	3.76827	4.23934	4.38976	4.37399	4.3797	4.27642	4.64274	4.31914	4.2422	4.50524	4.63954	3.50524	4.45401	4.35323	5.02607	3.50524	4.74045	5.31259	4.87535	4.42723	4.76827	3.82716	4.51588	3.92027	4.35916	4.1682
	TRANK1	4.0902	4.2422	4.0902	3.93054	3.76827	4.06817	3.97472	4.58324	3.92027	4.19781	4.0902	4.36004	2.18331	4.15731	4.50524	3.86939	3.18331	4.28545	4.1949	4.76827	2.50524	4.35748	3.76827	4.11381	3.61215	3.78903	4.2422	4.01788	4.76827	4.1764	3.50524	3.50524	4.00566	4.82716	4.16643	3.18331	3.78903	4.50524	3.77825	3.50524	4.18671	3.84227	4.43123	3.50524	4.1966	4.92027	4.07228	3.82716
	ZNHIT1	2.50524	4.92027	4.31259	4.07639	3.18331	4.89129	3.97472	4.65724	4.2422	4.2682	3.0902	4.42638	4.18331	3.69788	4.50524	4.11381	4.50524	4.28545	4.30593	3.76827	4.50524	4.43994	3.18331	4.38618	4.26423	4.2296	5.00774	4.90577	4.18331	4.83267	5.3797	4.82716	4.96786	5.82716	5.4277	4.35323	4.56664	3.50524	5.47486	6.0902	5.11716	4.50524	4.76827	4.50524	5.43965	4.92027	5.36506	4.62071
	CLEC3B	4.0902	3.92027	3.0902	3.99066	3.76827	4	3.8048	4.14267	1.92027	3.94197	4.31259	4.03811	3.18331	4.39832	3.76827	3.91311	2.18331	4.04776	3.55104	2.76827	4.50524	4.128	2.18331	3.77776	4.12672	4.3036	4.50524	4.00434	3.99066	4.14135	5.0902	2.50524	3.84812	5.82716	3.88633	4.76827	4.62553	2.50524	4.0902	4.0902	4.31647	5.74916	4.57562	3.82716	3.83781	4.92027	3.67635	5.0902
	CCT4	2.50524	3.50524	3.50524	4.15731	3.76827	3.90378	3.12672	3.33531	4.50524	3.78277	3.50524	4.4425	3.50524	3.01981	4.18331	3.99677	3.76827	3.86432	3.94336	3.76827	3.50524	4.46642	3.76827	4.20458	4.44865	3.56664	3.50524	4.10931	4.88375	4.09326	3.50524	4.0902	4.07842	4.0902	4.22872	3.50524	4.62553	2.50524	4.34654	2.50524	4.39202	4.1642	3.99066	5.31259	4.49451	4.92027	4.1966	4.1682
	FAM71B	2.50524	1.92027	4.0902	4.2586	5.18331	4.21573	4.12672	4.2422	4.2422	4.02563	3.50524	4.2905	3.76827	4.01981	2.18331	4.13243	3.18331	4.50524	3.94336	2.18331	4.50524	4.42652	3.18331	4.16895	3.61215	3.98167	3.92027	4.0966	3.76827	4.2767	2.92027	3.50524	4.03033	2.50524	3.60253	3.18331	2.3036	2.50524	3.75316	5.0902	3.47775	3.25731	3.76827	1.50524	3.76827	4.50524	3.82074	2.92027
	SNX16	3.50524	3.50524	4.50524	3.83538	3.18331	4.40336	3.61215	4.2422	4.72763	3.92027	3.50524	4.32569	3.99066	3.69788	2.18331	4.09495	4.50524	4.2296	3.79897	2.76827	3.50524	4.17691	3.18331	4.40161	3.8048	3.68211	3.2422	4.08377	4.18331	4.16481	1.92027	4.82716	3.67125	2.50524	3.50524	2.76827	2.78903	2.50524	4.1101	4.50524	3.70805	3.71674	3.88375	3.50524	3.92027	4.72763	3.98301	3.0902
	ARSF	2.50524	4.72763	4.67516	3.80222	3.76827	3.97654	4.12672	4.33531	4.72763	4.41504	3.82716	4.42638	3.76827	2.69788	3.18331	4.32276	4.50524	4.24846	4.1949	4.50524	2.50524	4.32891	3.76827	4.37059	4.05272	4.06914	3.72763	4.41597	4.18331	4.2767	3.92027	2.50524	3.95504	3.50524	3.93695	3.76827	4.1516	3.50524	4.1101	4.0902	4.02524	3.95775	4.27077	3.82716	3.96758	4.2422	3.87136	3.72763
	FAM9B	4.0902	4.2422	3.50524	3.50524	3.18331	4.17509	3.38976	5.33531	3.92027	4.08533	3.82716	4.2905	3.99066	4.15731	4.18331	4.09495	2.18331	4.1715	4.40902	3.76827	4.82716	4.23965	2.18331	4.09495	4.19711	4.3036	4.0902	3.90577	3.76827	3.74977	3.50524	2.50524	3.76239	2.50524	3.96161	2.18331	3.78903	2.50524	3.98636	4.0902	3.65996	3.42723	3.76827	3.0902	3.75035	3.50524	3.78597	2.50524
	CREG1	4.50524	4.72763	3.0902	4.2586	5.35323	4.11189	3.97472	4.03575	1.92027	4.1047	3.82716	3.92793	3.50524	4.01981	3.18331	4.46173	3.18331	4.28545	3.6385	3.76827	3.50524	4.09445	3.18331	4.01695	4.50524	4.1516	4.92027	4.5893	4.76827	4.40044	3.92027	6.31259	3.95504	6.82716	4.82044	4.88375	4.06914	7.0902	5.1101	7.31259	5.16963	4.57924	4.0902	6.86279	4.91224	7.04956	5.01338	4.56413
	CCNL2	3.50524	4.72763	5.0902	4.50524	3.76827	4.58496	4.26423	4.65724	3.92027	4.69606	4.82716	4.32569	4.64274	5.15731	4.18331	4.69251	4.18331	4.32152	4.79897	4.76827	4.50524	4.804	4.76827	4.76589	3.61215	4.50524	4.82716	4.39536	3.18331	4.59432	5.3797	4.0902	4.41447	4.50524	4.63356	5.0902	4.37399	4.50524	4.63452	2.50524	4.8326	5.1642	5.18331	4.82716	4.80346	3.50524	4.86305	5.2422
	ARMCX1	4.82716	4.2422	3.0902	4.13084	4.50524	3.97654	4.38976	4.65724	5.0902	4.36773	2.50524	4.25443	3.99066	4.01981	3.76827	4.32276	5.18331	4.35671	3.6385	3.18331	4.0902	4.29977	3.76827	4.30646	4.55968	4.06914	4.72763	4.39536	3.76827	4.16481	4.50524	4.0902	4.14768	2.50524	4.16643	4.35323	4.50524	3.50524	4.22405	4.0902	4.31647	3.84227	3.50524	4.67516	3.98301	3.92027	4.32324	3.92027
	LIPE	3.50524	4.92027	4.0902	4.94581	4.76827	4.84022	3.61215	5.03575	4.2422	4.65724	5.31259	4.85754	4.35323	4.50524	4.76827	4.64144	4.76827	4.70959	5.30593	5.0902	4.50524	4.92346	4.18331	5.06619	3.97472	5.06914	2.92027	4.98378	5.50524	4.74977	4.2422	2.50524	4.7476	2.50524	4.57082	4.35323	4.56664	4.0902	4.63452	3.50524	4.92706	4.34477	4.50524	4.82716	4.33531	3.92027	4.54736	4.1682
	COX14	3.50524	4.50524	4.82716	4.48448	3.76827	4.45519	3.97472	3.50524	3.50524	4.14267	4.31259	4.48981	4.35323	4.01981	3.18331	4.44694	2.18331	4.50524	4.45793	4.35323	5.0902	4.66234	4.18331	4.54746	3.50524	4.06914	4.2422	4.71104	3.99066	4.54153	2.92027	2.50524	4.71754	4.82716	4.47129	3.99066	4.37399	3.50524	3.92027	3.50524	4.39202	4.1642	3.76827	4.0902	4.42842	4.2422	4.12886	4.1682
	C15orf48	5.67516	5.50524	5.82716	6.48448	5.64274	6.68966	6.16235	6.14267	6.50524	6.82132	6.36322	6.82716	5.35323	5.78534	6.35323	6.42067	6.27077	6.74322	6.89089	6.57562	6.82716	6.77252	6.76827	6.75692	6.31259	6.86432	6.87447	6.87819	6.96467	6.82164	7.00774	6.0902	7.40035	6.31259	7.19791	6.18331	6.48947	5.96467	7.05726	6.0902	7.50524	6.11529	6.0162	6.26012	6.89194	6.72763	6.90618	6.1101
	OCRL	5.0902	3.92027	4.67516	4.37595	4.99066	4.68966	5.26423	3.92027	4.2422	4.21573	4.82716	4.65109	3.50524	4.50524	3.18331	4.20458	5.18331	4.2296	3.87297	4.35323	4.50524	4.32891	3.76827	4.32276	4.75899	4.2296	5.00774	4.39536	3.50524	4.22184	4.2422	4.0902	4.10188	4.0902	3.86033	3.50524	3.78903	4.82716	4.1682	5.0902	4.15235	3.06466	3.35323	3.50524	3.99828	4.50524	3.90415	4.44383
	PRKCB	4.0902	4.50524	4.82716	4.15731	4.76827	4.02308	4.12672	4.85887	3.50524	4.30214	5.0902	4.50524	3.50524	3.69788	4.99066	4.56127	3.18331	4.59638	4.0746	4.18331	3.50524	4.32891	4.76827	4.60191	4.19711	4.88856	3.72763	3.94884	4.35323	4.44902	3.50524	4.82716	4.35714	2.50524	3.98586	2.18331	4.37399	3.50524	4.14909	4.0902	4.11716	3.84227	4.27077	3.50524	4.05778	3.50524	4.04313	4.0902
	PTPRJ	2.50524	4.2422	3.82716	4.18331	4.50524	4.19555	3.12672	4.2422	3.92027	4.30214	4.31259	4.27257	4.18331	3.28284	3.76827	3.99677	4.18331	4.53626	4.35839	4.50524	4.82716	4.14449	4.50524	3.97631	3.38976	4.68211	4.0902	4.45633	3.50524	4.0686	4.2422	4.82716	4.43309	6.31259	4.14506	3.50524	4.73656	4.50524	4.49013	4.50524	4.42117	4.25731	3.64274	4.31259	4.26131	5.3797	4.27391	3.82716
	PKD2	4.0902	3.50524	4.31259	4.35323	3.18331	4.45519	4.26423	3.92027	4.2422	4.6038	3.50524	4.36004	4.35323	4.15731	4.76827	4.50524	4.50524	4.1516	4.50524	4.18331	3.50524	4.3993	2.18331	4.53352	4.26423	4.4411	4.0902	4.39536	3.50524	4.21061	1.92027	2.50524	4.39561	3.50524	3.96161	4.64274	4.73656	4.0902	3.67516	4.0902	4.15235	4.42723	4.70687	4.82716	3.93621	3.50524	4.04313	4.00774
	DPYS	3.50524	2.92027	2.50524	3.86781	4.99066	4.21573	2.8048	3.33531	3.50524	3.65724	3.0902	3.99504	2.18331	3.28284	3.76827	3.75391	2.18331	3.73656	3.79897	3.76827	2.50524	4.00698	2.18331	3.84702	2.8048	3.78903	2.92027	4.00434	4.18331	3.93854	2.92027	2.50524	4.96786	4.0902	5.0902	3.99066	4.3036	2.50524	5.40409	4.0902	5.07194	3.57924	3.64274	4.31259	5.37679	3.50524	5.61824	3.62071
	TRIAP1	2.50524	2.92027	3.50524	3.76827	3.18331	4.06817	3.8048	3.79474	1.92027	3.92027	3.50524	3.83329	3.50524	2.69788	4.18331	4.03685	3.18331	4.00404	4.0746	3.18331	2.50524	3.91388	2.18331	4.11381	3.97472	3.1516	3.72763	3.81558	3.50524	3.86883	1.92027	4.50524	3.8756	2.50524	3.57082	3.76827	2.78903	5.0902	3.70163	4.50524	4.13487	2.57924	3.64274	1.50524	3.96758	3.92027	3.90415	2.50524
	LAMP3	4.50524	1.92027	4.50524	3.76827	4.76827	3.92845	3.38976	3.50524	3.92027	4.23343	4.0902	3.4425	3.50524	3.28284	4.18331	4.40161	3.76827	4.04776	3.87297	3.76827	3.50524	4.04261	3.76827	3.97631	3.8048	4.06914	4.3797	3.86138	3.50524	5.99197	3.50524	2.50524	3.82011	3.50524	3.50524	2.18331	3.98167	3.50524	3.80292	4.0902	3.6102	3.42723	3.76827	4.0902	3.53694	3.50524	3.59834	2.72763
	SRF	4.0902	3.50524	4.0902	4.42035	3.76827	4.52154	4.26423	4.50524	1.92027	4.51973	5.41213	4.48981	5.0902	5.01981	4.99066	4.53352	4.99066	4.33923	3.6385	4.35323	3.50524	4.3993	4.50524	4.41688	4.19711	4.68211	3.92027	4.45633	3.18331	4.41029	3.50524	2.50524	4.19208	4.82716	4.00971	4.18331	3.98167	2.50524	3.77825	2.50524	3.6102	3.57924	3.88375	3.50524	4.07228	2.92027	3.96758	4.0902
	LCA5	2.50524	3.92027	3.50524	4.07639	2.18331	4.34958	3.61215	2.92027	3.92027	4.0458	2.50524	3.90484	3.99066	4.50524	2.18331	3.65438	4.76827	4.1715	3.79897	4.35323	4.50524	4.04261	3.76827	4.51945	3.61215	3.88856	3.92027	3.87633	4.35323	4.24404	2.92027	2.50524	3.92904	5.0902	3.66393	3.18331	4.06914	3.50524	3.56413	2.50524	3.44974	4.06466	3.35323	2.50524	3.63787	3.92027	3.90415	3.62071
	CDKN2AIPNL	2.50524	3.92027	4.31259	4.37595	4.50524	4.47207	4.38976	4.03575	3.50524	4.38367	4.50524	4.48981	3.99066	4.15731	3.76827	4.32276	4.18331	4.19113	3.55104	4.18331	2.50524	4.43994	4.76827	4.25641	4.19711	4.4411	3.72763	4.2651	3.99066	4.23298	3.50524	4.0902	3.73265	2.50524	3.80689	4.35323	4.1516	4.50524	4.1101	4.0902	3.94724	4.50524	4.18331	4.50524	4.07228	4.50524	4.15634	4.1682
	LSM10	2.50524	4.72763	3.0902	4.20884	4.18331	4.17509	4.89226	3.92027	2.92027	3.9844	4.67516	3.83329	3.50524	3.69788	3.18331	3.93449	4.50524	3.73656	3.94336	3.50524	2.50524	4.20862	3.76827	4.20458	3.71169	4.3036	4.0902	4.50524	3.18331	4.37049	1.92027	4.50524	4.50524	4.0902	4.20825	2.76827	4.4411	3.50524	4.18706	2.50524	4.26917	3.84227	3.50524	4.67516	4.20978	3.50524	4.08663	4.2422
	NDUFS1	2.50524	1.92027	3.82716	3.66135	3.18331	5.01159	3.97472	3.79474	2.92027	3.80662	3.82716	3.80863	3.50524	4.60477	3.76827	3.60191	3.18331	3.56664	4.50524	3.76827	3.50524	3.98884	3.18331	3.72967	3.71169	3.68211	3.2422	3.93463	3.50524	4.1764	1.92027	2.50524	3.60711	2.50524	3.3269	3.50524	3.78903	3.50524	3.70163	3.50524	3.58467	3.57924	2.18331	3.0902	3.23577	2.92027	3.59834	3.62071
	OXR1	4.50524	4.72763	3.50524	4.10387	4.18331	4.48875	4.71169	4.2422	3.92027	4.21573	4.0902	4.12057	3.50524	4.15731	3.76827	4.18687	4.18331	4.19113	4.0746	3.50524	3.50524	4.20862	3.18331	4.16895	4.38976	4.50524	4.0902	4.3317	4.18331	4.38054	3.50524	5.0902	4.3765	2.50524	4.64883	4.88375	3.98167	4.0902	5.12973	4.50524	4.85413	4.71674	5.2277	4.0902	5.34131	3.50524	5.20978	4.82716
	HUS1	4.0902	4.92027	2.50524	4.67973	2.18331	4.27462	4.50524	4.14267	4.50524	4.19781	5.0902	4.48981	3.18331	4.78534	4.18331	4.44694	3.18331	4.26708	4.30593	4.18331	4.0902	4.35748	3.76827	4.53352	4.19711	4.2296	3.92027	4.38494	3.50524	4.42978	2.92027	4.0902	3.95504	3.50524	3.83386	3.76827	4.2296	2.50524	4.26012	3.50524	4.25305	4.06466	3.18331	4.50524	4.34728	1.92027	4.12886	4.1682
	NUP88	3.50524	4.92027	3.50524	3.96091	2.18331	3.63077	3.12672	3.14267	3.92027	3.75852	3.0902	3.80863	4.88375	3.69788	3.76827	3.72967	2.18331	4.13142	3.55104	3.18331	2.50524	3.95184	3.18331	3.8243	3.61215	3.98167	4.50524	3.68581	2.76827	3.79558	2.92027	3.50524	4.00566	3.50524	3.91186	3.99066	3.68211	4.50524	3.85101	3.50524	4.18671	3.42723	2.99066	3.50524	3.87136	3.50524	3.96758	2.92027
	TMBIM4	4.0902	3.50524	3.0902	4.2586	4.18331	4.43812	3.61215	3.14267	3.50524	4.19781	4.31259	4.21743	3.99066	4.28284	3.18331	4.16895	3.18331	4.26708	4.01047	4.35323	3.50524	4.19285	4.18331	4.05648	4.19711	4.3036	4.3797	4.29878	4.76827	4.1993	4.50524	5.0902	4.70227	6.31259	4.87339	3.18331	4.83965	4.50524	4.47486	4.50524	4.37723	3.95775	4.57562	4.31259	4.7413	4.72763	4.54736	4.1682
	SBSPON	4.0902	6.92027	4.0902	4.23393	4.99066	4.33121	3.38976	4.2422	4.92027	4.41504	4.31259	4.25443	3.76827	4.39832	4.18331	4.11381	3.18331	4.3036	3.6385	2.76827	4.50524	4.50524	3.18331	4.33888	4.12672	4.4411	4.0902	4.21893	3.50524	4.00503	3.92027	4.50524	4.10188	2.50524	3.50524	4.18331	3.4411	3.50524	3.82716	2.50524	4.06272	4.25731	3.99066	1.50524	3.80346	1.92027	3.69521	3.92027
	PIK3C2A	3.50524	4.2422	2.50524	4.30669	2.18331	4.33121	4.38976	4.33531	3.50524	4.28527	4.0902	4.50524	3.76827	4.01981	3.18331	4.37059	3.76827	4.32152	4.136	4.50524	3.50524	4.29977	4.99066	4.22206	4.50524	4.3036	3.2422	4.2651	4.50524	4.39052	4.2422	4.82716	4.46961	2.50524	4.45401	3.18331	3.1516	4.0902	4.04956	3.50524	4.3319	3.84227	4.27077	4.67516	4.10085	3.50524	4.18331	4.00774
	APBB1	3.50524	4.92027	4.31259	4.07639	4.18331	4.40336	3.12672	3.33531	4.2422	4.33531	4.82716	4.27257	4.35323	4.28284	4.18331	4.23934	3.76827	4.4411	4.25148	4.88375	4.82716	4.20862	3.18331	4.20458	4.32836	4.1516	4.3797	4.21893	5.0902	4.29808	3.50524	4.0902	4.07842	3.50524	3.96161	4.76827	4.1516	4.0902	3.85101	3.50524	3.9066	4.50524	4.43123	4.0902	4.08663	2.92027	3.53694	4.0902
	SND1	3.50524	3.92027	4.67516	4.10387	4.18331	4.63077	4.12672	4.33531	4.2422	4.33531	4.82716	4.32569	5.18331	4.28284	3.18331	4.40161	4.99066	4.42462	4.59543	4.18331	2.50524	4.35748	2.18331	4.25641	4.38976	5.02607	3.50524	4.51482	3.99066	4.43943	5.62071	3.50524	5.06655	5.0902	5.19791	4.88375	5.33923	4.50524	5.36322	4.0902	4.93719	4.78087	5.0902	5.0902	5.01338	4.72763	5.1966	4.72763
	PARP12	3.50524	3.50524	4.50524	4.18331	2.18331	4.67516	4.50524	4.33531	4.50524	4.47579	4.31259	4.17947	4.35323	4.01981	3.76827	4.47638	3.76827	4.24846	4.76049	4.35323	3.50524	4.75115	2.18331	4.58849	4.50524	4.37399	3.2422	4.37445	3.99066	4.35017	4.72763	4.82716	4.54	4.0902	3.77941	3.99066	4.2296	4.0902	4.18706	4.0902	4.09924	4.50524	4.27077	3.0902	4.14267	3.92027	4.11492	4.0902
	IQGAP1	2.50524	2.92027	4.0902	3.99066	3.76827	3.43812	3.38976	3.50524	3.92027	3.73386	3.50524	3.27257	3.76827	3.01981	3.76827	3.8243	2.18331	3.95895	3.35839	3.18331	3.50524	4.22422	2.18331	4.09495	2.97472	3.78903	4.92027	3.65146	4.35323	4.03079	5.3797	4.0902	4.00566	4.50524	3.88633	3.50524	4.3036	3.50524	3.98636	4.0902	3.75459	4.34477	3.99066	3.50524	3.98301	3.92027	3.53694	4.44383
	RORC	4.0902	1.92027	4.0902	4.33015	2.18331	4.15433	2.8048	3.33531	3.50524	4.23343	3.82716	4.27257	3.76827	4.28284	4.18331	4.32276	2.18331	4.37399	3.25148	3.50524	4.50524	4.16079	2.18331	4.40161	4.12672	4.56664	3.92027	4.27642	4.18331	4.22184	3.50524	2.50524	4.43309	3.50524	4.70833	3.99066	3.1516	4.0902	4.80292	3.50524	4.8434	4.06466	4.0902	3.50524	4.67635	4.50524	4.7322	4.50524
	KAT7	3.50524	5.0902	5.31259	4.83538	4.76827	4.78727	5.05272	4.33531	5.0902	4.85316	4.31259	4.69211	3.76827	4.15731	4.18331	4.64144	4.99066	4.77609	4.50524	4.76827	4.0902	4.85498	4.76827	4.80122	4.55968	4.56664	4.50524	4.81558	4.35323	4.82532	5.0902	3.50524	4.45146	4.0902	4.22872	4.50524	4.62553	4.0902	4.62071	4.82716	4.44974	5.06466	5.04129	4.31259	4.58829	2.92027	4.4171	5.00774
	ABHD2	4.0902	5.0902	3.82716	4.58541	4.76827	4.40336	4.26423	4.42277	2.92027	4.74624	4.96467	4.25443	3.99066	3.50524	3.76827	4.53352	4.50524	4.63988	3.6385	4.35323	2.50524	4.51795	4.50524	4.77776	4.93408	3.78903	4.62071	4.30984	4.50524	4.65356	4.72763	4.0902	5.46057	2.50524	5.57882	4.18331	4.2296	4.50524	5.79679	3.50524	5.79968	4.57924	4.88375	4.67516	5.84627	5.0902	5.73676	5.41213
	HTATIP2	4.0902	4.50524	4.0902	3.83538	4.50524	3.71823	4.50524	4.2422	3.50524	4.12381	3.50524	3.80863	4.18331	0.69788	3.76827	4.23934	3.76827	4.21049	4.136	3.76827	2.50524	3.91388	2.18331	4.28997	4.12672	2.98167	3.50524	4.38494	4.35323	4.10543	3.50524	4.50524	3.82011	4.0902	4.03317	4.18331	3.4411	3.50524	3.77825	3.50524	4.16963	4.1642	4.18331	4.67516	3.87136	4.92027	4.04313	3.92027
	TACSTD2	4.50524	4.2422	4.50524	4.10387	4.50524	4.23563	2.8048	3.14267	2.92027	4.08533	3.0902	4.69211	3.50524	4.15731	3.76827	4.72967	4.18331	4.11096	3.35839	3.18331	2.50524	4.3855	4.76827	4.13243	4.44865	3.78903	3.50524	4.2422	2.76827	4.0686	1.92027	2.50524	3.76239	3.50524	3.69368	2.18331	2.56664	3.50524	3.70163	4.0902	3.39202	3.57924	2.50524	4.0902	3.69521	3.50524	3.42842	4.3797
	IFT20	2.50524	4.50524	4.67516	4.44204	4.50524	4.19555	3.97472	4.58324	5.2422	4.65724	4.0902	4.47421	4.88375	5.01981	4.18331	4.69251	3.18331	4.76303	4.136	4.18331	2.50524	4.53055	4.18331	4.76589	4.26423	4.50524	4.0902	4.45633	4.76827	4.61149	2.92027	2.50524	4.73265	4.82716	4.43652	4.50524	3.4411	4.50524	4.50524	3.50524	4.67213	4.50524	4.18331	4.50524	4.77715	4.72763	4.57817	3.82716
	ALKBH2	4.0902	1.92027	5.0902	4.04838	3.18331	4.21573	3.61215	4.03575	3.92027	4.14267	3.0902	4.07993	5.35323	4.01981	3.18331	4.11381	4.18331	4.28545	4.1949	3.50524	4.50524	4.29977	3.18331	4.03685	3.50524	3.56664	4.72763	4.36388	4.64274	4.18789	3.92027	3.50524	4.19208	2.50524	4.10134	2.18331	4.2296	3.50524	4.12973	3.50524	4.11716	2.84227	3.64274	3.0902	4.10085	3.92027	4.15634	4.31259
	EGR3	3.50524	2.92027	3.50524	3.99066	4.50524	4.11189	3.97472	4.14267	3.50524	3.9844	4.0902	4.21743	3.18331	4.15731	4.50524	4.05648	4.50524	4.13142	3.94336	2.76827	2.50524	4.23965	3.18331	4.16895	3.38976	4.56664	3.72763	4.35323	3.18331	4.24404	1.92027	2.50524	3.79154	4.82716	3.57082	4.18331	4.3036	2.50524	3.75316	4.0902	3.73151	2.84227	2.76827	3.0902	3.80346	2.92027	3.65724	3.92027
	PNPLA8	3.50524	4.2422	3.50524	4.44204	3.76827	4.70402	4.26423	4.50524	4.2422	4.2682	4.82716	4.34296	5.18331	4.01981	3.18331	4.35482	4.76827	4.45741	4.35839	4.18331	2.50524	4.61579	3.76827	4.47638	4.38976	4.3036	4.0902	4.35323	4.18331	4.56817	2.92027	4.0902	4.35714	2.50524	4.4009	3.18331	4.1516	3.50524	4.47486	3.50524	4.79968	3.57924	4.18331	3.50524	4.67635	4.72763	4.23577	4.1682
	SIRT2	3.50524	4.2422	3.82716	3.80222	3.18331	4.13327	3.97472	3.14267	1.92027	4.41504	3.82716	3.83329	4.35323	3.50524	3.18331	3.99677	4.50524	4.26708	4.45793	4.35323	3.50524	4.41298	3.18331	4.01695	4.12672	3.88856	3.92027	4.21893	4.35323	4.67822	4.50524	4.50524	4.39561	5.50524	4.58677	3.18331	4.62553	3.50524	4.64819	4.50524	4.55867	4.25731	4.70687	4.0902	4.82074	5.2422	4.62809	4.96467
	SLC49A4	4.0902	4.2422	4.0902	4.18331	2.18331	4.31259	4.38976	4.65724	4.2422	4.36773	4.96467	3.97301	3.50524	4.50524	3.18331	4.20458	5.35323	4.63988	5.3324	4.50524	4.0902	4.37156	4.18331	4.09495	3.97472	3.98167	4.2422	4.2422	4.50524	4.3399	4.72763	2.50524	4.07842	4.82716	4.12336	3.76827	3.3036	3.50524	4.12973	4.50524	4.0441	3.95775	4.27077	4.50524	3.98301	1.92027	3.96758	4.67516
	FBXO15	2.50524	1.92027	4.0902	3.69788	3.18331	4	2.8048	3.14267	1.92027	3.80662	2.50524	3.27257	3.18331	3.69788	3.18331	3.705	3.18331	3.62553	2.87297	3.18331	2.50524	3.89451	3.76827	4.22206	4.05272	1.98167	4.3797	3.48587	3.18331	3.88304	1.92027	2.50524	3.31761	2.50524	3.43652	2.76827	2.3036	3.50524	3.47486	4.50524	3.82171	3.06466	3.64274	5.0902	2.88785	2.92027	3.35916	3.2422
	ACO1	2.50524	2.92027	3.82716	4.15731	2.18331	4.15433	3.8048	3.79474	1.92027	4.12381	4.0902	4.07993	3.76827	3.69788	2.18331	4.18687	4.18331	3.70959	3.79897	2.76827	4.82716	3.85498	3.76827	3.86939	4.19711	3.4411	3.92027	4.1344	3.99066	4.10543	4.2422	3.50524	4.55707	4.82716	4.72283	3.99066	3.3036	2.50524	4.82716	3.50524	4.8434	3.84227	3.18331	2.50524	4.85468	3.92027	4.93621	4.3797
	SF3B6	3.50524	5.62071	3.82716	3.99066	4.18331	3.95269	2.8048	3.65724	1.92027	3.70877	4.31259	3.56536	2.18331	3.50524	3.76827	4.07584	3.76827	3.86432	3.55104	4.18331	2.50524	3.75115	2.18331	4.11381	4.05272	3.3036	3.2422	3.76827	3.18331	3.70247	1.92027	2.50524	3.67125	4.0902	4.36437	2.76827	3.56664	2.50524	3.80292	3.50524	3.79968	3.57924	3.64274	3.0902	3.82074	2.92027	3.83781	3.3797
	TNS2	2.50524	3.92027	4.0902	4.20884	3.76827	4	3.97472	3.50524	5.2422	4.31882	3.0902	4.07993	4.76827	4.28284	2.18331	4.20458	3.18331	4.2296	4.25148	4.64274	2.50524	4.11132	4.18331	4.09495	4.19711	3.88856	4.82716	4.45633	4.18331	4.10543	4.72763	4.0902	4.23515	4.0902	4.82044	5.0902	5.40794	2.50524	4.63452	4.0902	4.8434	5.0122	5.0902	4.31259	4.29878	4.50524	4.63787	5.34654
	MEI1	3.50524	1.92027	3.50524	3.50524	3.76827	3.56937	3.38976	3.65724	2.92027	4.02563	3.50524	3.78354	3.76827	3.69788	2.18331	3.97631	2.18331	3.6541	3.6385	3.50524	2.50524	4.17691	2.18331	3.62838	4.44865	3.98167	3.72763	3.76827	4.35323	3.92486	1.92027	2.50524	3.27697	2.50524	3.43652	2.76827	2.98167	4.50524	3.47486	2.50524	3.58467	2.84227	3.35323	2.50524	3.49451	1.92027	3.26131	3.62071
	TMEM68	2.50524	3.92027	3.50524	4.10387	3.76827	4.33121	4.38976	4.33531	4.72763	4.28527	3.0902	4.50524	4.18331	4.15731	4.18331	4.44694	3.76827	4.3036	3.79897	3.99066	4.50524	4.32891	5.50524	4.23934	3.8048	3.78903	4.3797	4.34251	3.50524	4.1993	1.92027	4.0902	3.98057	3.50524	3.60253	2.76827	4.1516	2.50524	4.1682	4.0902	3.68421	3.25731	3.99066	3.50524	3.98301	2.92027	3.87136	3.2422
	CLDN10	5.31259	4.50524	3.50524	4.13084	3.76827	4.36773	3.61215	4.2422	1.92027	4.1047	3.82716	4.12057	3.99066	3.69788	4.18331	4.38618	4.76827	3.93587	4.30593	3.76827	2.50524	4.00698	3.18331	4.37059	4.55968	3.78903	3.92027	4.1344	3.50524	4.1764	3.92027	2.50524	4.14768	3.50524	3.86033	3.76827	3.1516	2.50524	3.82716	2.50524	3.96714	4.1642	2.76827	3.82716	3.96758	1.92027	3.92027	4.0902
	H1-7	4.50524	4.50524	4.0902	4.33015	3.18331	4.45519	5.05272	4.65724	4.72763	5.01543	4.82716	4.80863	4.50524	3.50524	5.50524	4.88045	4.18331	4.59638	4.6385	4.35323	4.82716	4.51795	5.18331	4.72967	4.71169	4.83965	4.92027	4.93463	4.76827	4.80307	4.92027	2.50524	4.99317	2.50524	5.25888	4.35323	4.50524	4.50524	5.03921	4.50524	5.36977	3.84227	4.35323	4.31259	5.18997	4.92027	5.02088	4.31259
	EPYC	3.50524	3.50524	4.0902	4.07639	4.18331	4.23563	2.38976	4.2422	2.92027	4.31882	4.0902	3.99504	4.18331	4.28284	2.18331	4.43199	3.18331	4.48947	4.35839	3.76827	4.50524	4.25491	4.18331	4.30646	4.38976	3.98167	3.50524	4.38494	5.82716	4.42007	3.50524	4.0902	3.90257	2.50524	4.20825	4.64274	4.2296	2.50524	3.70163	2.50524	4.15235	2.57924	3.64274	3.82716	3.80346	2.92027	3.85468	3.0902
	CFP	2.50524	3.92027	2.50524	4.2586	4.18331	4.15433	4.12672	3.92027	1.92027	4.02563	4.31259	4.23605	4.88375	3.69788	3.18331	3.93449	4.18331	4.28545	4.0746	3.50524	4.50524	4.42652	2.18331	4.18687	4.71169	4.68211	3.72763	3.87633	3.50524	3.81053	3.92027	5.31259	3.82011	6.5927	3.93695	3.76827	2.98167	6.31259	4.26012	6.0902	4.02524	2.84227	2.50524	6.36322	3.85468	5.82716	4.04313	3.62071
	RAD23B	5.67516	5.82716	5.89755	6.04838	6.50524	6.26497	6.29665	6.46459	6.62071	6.53766	6.75316	6.58364	6.39276	6.18973	6.64274	6.40161	6.35323	6.35236	6.35839	6.57562	6.41213	6.28868	6.50524	6.52298	6.50524	6.63988	6.56413	6.86513	7.0162	6.7937	6.67516	5.67516	6.82364	6.50524	6.74431	5.70687	6.06914	6.31259	6.56052	6.41213	6.82171	6.2115	5.35323	5.96467	6.17325	5.82716	6.28329	5.96467
	COMMD5	4.50524	4.2422	3.82716	4.18331	4.99066	4.38565	3.12672	4.58324	4.2422	4.30214	3.50524	4.65109	4.18331	3.86781	3.18331	4.50524	4.18331	4.58159	4.1949	4.88375	2.50524	4.32891	4.50524	4.44694	4.38976	4.06914	3.92027	4.51482	4.50524	4.48674	2.92027	3.50524	4.21377	2.50524	4.05625	3.99066	3.88856	3.50524	3.96467	4.0902	4.25305	3.71674	4.18331	3.82716	4.12886	4.50524	4.2486	3.72763
	PTP4A1	4.82716	2.92027	3.82716	4.60477	4.18331	5.19555	4.71169	5.50524	3.50524	4.5483	4.96467	4.27257	4.76827	4.39832	3.18331	4.80122	4.18331	4.50524	3.72096	4.18331	4.50524	4.47947	4.18331	4.46173	4.05272	4.50524	3.50524	5.0966	2.76827	4.93854	4.72763	5.67516	5.82716	5.31259	6.26385	5.18331	4.62553	4.50524	6.4633	3.50524	5.83801	4.95775	5.43123	5.20568	6.51853	5.0902	6.46459	5.0902
	GOLGA6L7	3.50524	3.92027	6.0288	3.50524	3.18331	3.92845	3.61215	3.14267	1.92027	3.94197	2.50524	3.34296	2.18331	4.50524	3.18331	3.72967	3.18331	3.76303	3.35839	3.99066	4.50524	3.5677	3.18331	3.27329	3.50524	3.3036	3.72763	3.29878	4.50524	3.7652	2.92027	2.50524	3.46961	4.82716	2.93695	2.18331	2.78903	2.50524	3.2422	3.50524	3.47775	2.57924	3.64274	1.50524	3.31106	3.92027	3.31106	2.92027
	ARL6IP4	3.50524	3.50524	4.0902	4.35323	3.18331	4.11189	3.97472	4.42277	4.50524	3.85316	2.50524	4.14047	2.18331	4.60477	4.76827	3.91311	4.76827	4.26708	4.136	3.99066	5.0902	4.09445	3.76827	4.35482	4.05272	4.1516	4.50524	4.08377	3.76827	4.21061	4.50524	5.31259	4.29743	3.50524	4.36437	4.18331	4.2296	2.50524	4.29531	4.82716	4.39202	4.42723	4.70687	4.50524	4.33531	4.2422	4.49451	5.04956
	RPL28	5.67516	6.00774	5.20568	4.8189	5.35323	5.02308	5.8048	4.58324	5.50524	4.70877	4.0902	4.95065	5.76827	4.69788	5.35323	4.71739	4.50524	4.74986	5.70079	5.43123	2.50524	4.70742	3.18331	4.60191	5.23106	4.93587	5.62071	5.10931	5.76827	5.0686	7.72763	7.75316	6.31761	8.20568	6.94316	6.54086	7.24846	6.5927	6.31688	6.82716	6.34337	7.25731	6.78322	7.38788	6.64759	7.27782	6.66204	6.36322
	COL4A5	2.50524	5.2422	4.50524	4.75099	3.76827	4.76005	3.97472	4.85887	4.50524	4.81839	3.82716	4.50524	4.64274	4.60477	5.18331	4.84702	4.18331	4.73656	4.35839	3.99066	4.82716	4.68506	4.99066	4.78954	4.84919	4.83965	4.2422	4.5338	3.76827	4.67005	2.92027	3.50524	4.79154	4.0902	4.57082	3.99066	4.4411	3.50524	4.49013	4.82716	4.55867	4.64963	4.35323	3.0902	4.2864	3.92027	4.16989	5.00774
	DSP	4.0902	4.50524	4.0902	4.54588	5.35323	4.66051	2.38976	4.33531	4.2422	4.51973	4.50524	4.55056	2.18331	3.86781	2.18331	4.30646	3.18331	4.26708	3.6385	3.99066	4.0902	4.42652	4.18331	4.27329	4.71169	4.50524	4.0902	4.69427	4.99066	4.63688	3.92027	3.50524	4.19208	4.0902	4.34576	3.18331	4.1516	3.50524	4.62071	4.0902	4.68421	3.57924	3.88375	3.50524	4.20978	2.92027	4.27391	4.00774
	RPL27	5.67516	5.62071	5.20568	5.45277	6.0902	5.89755	6.23106	5.8899	5.82716	5.63743	5.82716	5.71883	6.18331	5.98328	5.99066	5.46173	6.27077	5.42462	6.05883	6.0902	5.67516	5.50524	5.35323	5.1508	5.95454	5.83965	5.72763	6.0446	6.39276	6.09936	7.31259	7.31259	6.48753	6.75316	7.07897	6.60957	7.1516	6.50524	6.75948	6.41213	6.56195	6.91552	6.7379	6.71469	6.64759	6.87447	6.71151	6.49013
	METTL22	3.50524	2.92027	4.0902	4.10387	3.76827	4.21573	4.89226	3.50524	3.50524	3.94197	3.0902	4.2905	3.18331	4.50524	3.18331	4.33888	3.18331	4.00404	4.45793	3.76827	4.0902	4.17691	2.18331	4.56127	3.97472	3.68211	3.72763	3.86138	3.18331	3.95208	2.92027	2.50524	3.67125	4.82716	3.16643	3.99066	4.06914	2.50524	3.89755	4.0902	3.55867	2.57924	3.18331	3.0902	3.78597	2.92027	3.67635	3.50524
	VPS41	2.50524	6.00774	3.0902	4.35323	2.18331	4.33121	3.61215	3.92027	4.50524	3.89825	4.31259	4.21743	3.76827	3.50524	3.18331	4.28997	3.18331	4.0902	4.30593	4.35323	4.82716	4.3855	2.18331	4.28997	4.44865	2.98167	3.50524	4.08377	4.18331	4.31914	4.50524	2.50524	4.07842	4.0902	4.1875	3.76827	3.88856	4.82716	4.22405	3.50524	4.40667	4.57924	3.88375	3.82716	4.2486	3.50524	3.99828	4.2422
	SMC1A	2.50524	4.92027	5.41213	4.78534	4.99066	4.95269	5.19711	4.33531	5.0902	4.46084	4.50524	4.5205	4.64274	4.28284	3.76827	4.32276	5.35323	4.72314	5.0746	4.99066	4.82716	4.41298	3.18331	4.81281	4.8048	4.56664	5.1682	4.79212	5.35323	4.95881	4.2422	5.31259	4.54	5.96467	4.64883	4.64274	4.93587	5.31259	4.50524	4.50524	4.86478	4.42723	4.50524	5.41213	4.52645	4.92027	4.59834	4.62071
	SMARCA4	4.50524	3.50524	3.82716	3.76827	3.76827	4.13327	3.97472	3.79474	4.2422	4.49059	4.0902	4.05917	3.50524	3.50524	3.76827	3.99677	4.18331	4.26708	4.35839	2.18331	2.50524	4.25491	3.18331	3.99677	4.44865	3.88856	3.50524	4.2651	4.35323	4.43943	1.92027	4.0902	4.07842	3.50524	4.07897	3.76827	3.78903	5.96467	3.94264	4.0902	3.9066	3.71674	4.0902	3.82716	4.01338	3.92027	3.88785	4.00774
	PPIF	3.50524	3.50524	4.50524	4.23393	2.18331	4.02308	3.12672	3.14267	3.92027	4.21573	3.50524	3.97301	3.50524	2.28284	4.18331	4.22206	4.50524	4.21049	3.79897	3.76827	4.0902	4.11132	3.18331	4.38618	3.89226	4.37399	3.50524	4.71936	4.99066	4.39052	3.50524	3.50524	4.35714	4.82716	4.84715	4.35323	4.06914	2.50524	5.29531	3.50524	5.13487	3.42723	3.35323	4.0902	5.31106	3.92027	5.41141	3.92027
	DAB2	2.50524	3.50524	3.0902	3.50524	4.50524	3.25526	4.50524	4.14267	3.50524	3.46084	2.50524	3.37691	3.76827	3.86781	2.18331	3.72967	3.18331	3.47353	4.01047	4.35323	3.50524	3.5677	2.18331	3.49088	4.05272	3.56664	2.92027	3.59834	3.50524	3.71841	3.50524	5.0902	3.43309	2.50524	3.66393	4.50524	4.56664	2.50524	4.00774	4.50524	4.13487	3.57924	4.50524	3.50524	3.83781	4.72763	4.01338	3.92027
	ENTPD5	2.50524	3.92027	3.82716	4.42035	4.50524	4.19555	4.38976	4.50524	3.50524	4.57632	4.50524	4.45844	3.18331	4.28284	4.18331	4.43199	3.76827	4.45741	4.136	4.18331	4.0902	4.54304	4.76827	4.23934	3.61215	4.2296	4.3797	4.41597	5.27077	4.38054	3.50524	2.50524	4.73265	4.50524	5.4277	4.35323	3.3036	3.50524	5.2866	4.50524	5.24492	4.71674	4.0902	5.20568	5.4057	3.50524	5.57817	4.67516
	CCDC196	4.0902	3.92027	4.0902	4.20884	4.76827	4.17509	4.8048	4.58324	4.2422	4.43047	4.0902	4.14047	3.18331	4.15731	4.50524	4.54746	2.18331	4.48947	4.40902	4.35323	4.82716	4.66234	3.18331	4.30646	3.8048	4.88856	4.2422	4.20715	3.50524	4.40044	2.92027	3.50524	3.63954	4.0902	3.36437	3.76827	2.78903	2.50524	4.14909	3.50524	4.26917	3.84227	3.35323	4.50524	3.99828	3.50524	3.95198	4.0902
	RFX8	5.50524	3.92027	4.67516	4.30669	4.50524	4.40336	4.38976	4.92027	2.92027	4.28527	4.96467	4.48981	3.76827	4.50524	4.18331	4.57494	4.18331	4.48947	3.6385	4.50524	3.50524	4.46642	4.99066	4.60191	4.26423	4.62553	4.50524	4.66873	3.76827	4.31914	2.92027	2.50524	4.14768	2.50524	4.03317	3.76827	2.98167	2.50524	4.0902	4.0902	4.16963	3.25731	3.50524	4.67516	3.98301	1.92027	4.15634	4.72763
	CCDC136	4.82716	3.92027	4.0902	4.20884	3.18331	4.5536	4.61215	3.79474	5.0902	4.73386	3.50524	4.56536	3.99066	4.60477	3.18331	4.32276	3.18331	4.4411	4.01047	3.18331	4.0902	4.63925	3.18331	4.27329	4.44865	4.62553	4.2422	4.27642	3.76827	4.42007	1.92027	3.50524	3.90257	2.50524	3.77941	3.76827	4.2296	4.0902	4.0288	2.50524	3.98677	2.84227	4.0902	4.50524	4.34728	1.92027	4.02833	4.1682
	SNX30	4.0902	1.92027	4.0902	4.2586	4.18331	4.15433	4.12672	4.58324	2.92027	4.23343	4.50524	4.34296	3.50524	3.86781	4.18331	4.35482	4.18331	4.42462	3.79897	3.50524	2.50524	4.46642	4.99066	4.43199	4.50524	3.68211	3.72763	4.15906	4.64274	4.35017	4.50524	4.50524	3.98057	4.0902	4.28842	4.18331	3.1516	2.50524	3.96467	3.50524	4.15235	4.06466	3.35323	3.82716	4.1966	4.92027	4.16989	3.82716
	FAM131C	3.50524	4.92027	4.50524	4.37595	4.18331	4.53766	4.50524	4.42277	4.2422	4.64406	4.50524	4.47421	3.99066	4.01981	4.18331	4.62838	4.50524	4.48947	3.94336	3.76827	4.82716	4.41298	5.18331	4.47638	3.89226	4.3036	3.92027	4.29878	3.99066	4.2767	3.50524	2.50524	4.27697	2.50524	3.93695	4.35323	4.78903	2.50524	4.0902	4.50524	4.09924	4.42723	4.18331	3.50524	4.23577	3.92027	4.18331	4.00774
	SOX2	2.50524	2.92027	3.50524	3.62388	2.18331	3.43812	3.12672	3.65724	1.92027	3.73386	3.82716	3.70553	3.99066	4.01981	4.18331	3.72967	3.76827	3.37399	3.55104	3.76827	4.50524	3.51795	3.76827	3.33888	4.12672	3.4411	3.92027	3.73585	3.99066	4.0686	1.92027	2.50524	3.39561	2.50524	2.93695	3.18331	3.4411	4.50524	3.2422	2.50524	3.6102	3.06466	3.35323	3.50524	3.12886	3.50524	3.42842	2.72763
	MCCC1	2.50524	4.2422	3.50524	4.62388	4.18331	4.50524	3.97472	3.65724	3.50524	4.57632	4.50524	4.47421	4.99066	3.69788	4.50524	4.58849	4.18331	4.74986	4.35839	2.76827	4.50524	4.51795	3.76827	4.6672	3.61215	4.56664	3.92027	4.44634	4.50524	4.4774	4.2422	3.50524	4.54	4.50524	4.45401	4.18331	4.3036	3.50524	4.26012	4.0902	4.47775	3.84227	4.93819	3.0902	4.64759	3.92027	4.35916	4.96467
	TSPAN13	2.50524	4.2422	4.0902	4.04838	4.76827	4.34958	4.50524	4.03575	4.50524	4.38367	3.82716	4.14047	3.50524	5.01981	3.76827	4.49088	4.50524	4.24846	4.136	5.0902	2.50524	4.3993	2.18331	4.58849	4.38976	3.4411	4.2422	4.59834	3.50524	4.25501	4.72763	2.50524	4.07842	2.50524	4.2688	3.76827	4.1516	2.50524	4.20568	2.50524	4.18671	4.25731	3.88375	3.50524	4.10085	4.2422	4.31106	4.31259
	SLC10A1	2.50524	4.72763	4.50524	4.23393	3.18331	4	4.26423	4.2422	3.50524	4.17966	3.82716	3.99504	3.50524	4.01981	4.18331	3.93449	4.50524	4.11096	3.55104	3.50524	3.50524	4.22422	2.18331	4.01695	4.26423	3.78903	3.72763	4.17123	3.50524	4.25501	4.2422	3.50524	5.11347	3.50524	5.59467	4.18331	4.2296	2.50524	5.0183	4.82716	5.26917	3.95775	4.50524	4.0902	5.31716	2.92027	5.44523	4.96467
	ANKRD6	4.0902	4.2422	3.50524	3.99066	3.76827	4.31259	2.8048	4.14267	2.92027	4.21573	3.82716	4.42638	4.18331	4.28284	4.50524	4.54746	4.18331	4.13142	3.79897	4.64274	3.50524	4.51795	3.18331	4.38618	4.26423	3.78903	3.50524	4.08377	4.18331	4.30865	2.92027	4.0902	4.07842	4.50524	3.96161	4.64274	3.78903	2.50524	4.0902	3.50524	4.15235	3.57924	3.35323	1.50524	3.99828	4.2422	4.05778	3.0902
	NETO2	2.50524	4.72763	3.0902	4.33015	2.18331	4	3.61215	4.14267	4.72763	4.44573	4.50524	4.34296	3.18331	4.39832	2.18331	4.32276	4.18331	4.13142	4.1949	3.99066	2.50524	4.28497	3.76827	3.99677	3.71169	3.88856	2.92027	4.15906	4.76827	4.24404	1.92027	4.82716	3.82011	2.50524	3.50524	3.99066	3.68211	2.50524	3.50524	2.50524	3.6353	4.1642	3.18331	3.0902	3.47281	3.92027	3.51588	3.92027
	DGCR2	3.50524	4.92027	4.82716	4.35323	4.18331	4.19555	3.8048	3.65724	2.92027	4.21573	4.50524	4.45844	3.99066	4.01981	4.50524	4.07584	3.76827	4.37399	4.45793	4.50524	3.50524	4.53055	3.76827	4.05648	4.19711	4.50524	4.3797	4.39536	4.99066	4.43943	5.50524	5.31259	4.39561	5.0902	4.5547	4.50524	4.98167	4.0902	4.45943	4.0902	4.64768	4.64963	4.57562	4.0902	4.32324	5.0902	4.50524	4.44383
	AP4E1	4.50524	3.92027	4.31259	4.33015	3.76827	4.43812	4.26423	4.65724	3.50524	4.64406	4.96467	4.5945	4.64274	4.60477	4.76827	4.43199	4.18331	4.45741	4.40902	4.99066	3.50524	4.49241	4.76827	4.44694	4.26423	4.2296	4.50524	4.5432	3.76827	4.53254	1.92027	2.50524	4.21377	4.82716	4.3269	4.76827	3.68211	2.50524	4.07002	3.50524	4.23675	4.42723	4.0902	4.50524	4.58829	4.72763	4.26131	4.31259
	NCKAP1	2.50524	5.0902	3.82716	4.01981	3.18331	3.85316	3.8048	3.33531	2.92027	4.02563	4.0902	3.62307	4.18331	3.01981	2.18331	3.72967	3.76827	3.78903	4.30593	4.64274	4.0902	4.11132	2.18331	3.77776	4.61215	3.78903	4.50524	3.93463	3.18331	4.21061	3.92027	4.0902	3.95504	2.50524	3.86033	4.35323	4.2296	3.50524	4.04956	4.0902	4.13487	4.84227	4.50524	3.82716	3.96758	3.92027	4.02833	4.44383
	ADAP2	2.50524	3.92027	3.0902	4.46342	3.18331	3.63077	3.97472	3.79474	4.72763	4.30214	4.96467	4.39359	4.50524	4.15731	2.18331	4.58849	4.50524	4.56664	3.87297	4.35323	4.50524	4.31441	3.76827	4.33888	4.89226	3.68211	4.2422	4.4057	3.99066	4.4774	2.92027	5.50524	4.10188	5.67516	3.96161	3.18331	3.56664	4.0902	4.14909	4.82716	4.0441	3.71674	3.99066	5.20568	4.07228	4.2422	3.96758	3.92027
	CASP12	4.50524	5.0902	3.82716	4.62388	2.18331	4.71823	4.12672	4.33531	3.50524	4.44573	2.50524	4.41008	5.27077	3.69788	2.18331	4.56127	4.76827	4.2296	3.55104	4.99066	4.50524	4.43994	4.76827	4.03685	4.38976	4.50524	4.2422	4.34251	3.18331	4.42007	2.92027	3.50524	4.27697	3.50524	4.16643	4.76827	4.06914	3.50524	4.04956	3.50524	4.50524	3.84227	3.35323	3.0902	4.20978	4.2422	4.31106	4.67516
	NUMB	2.50524	1.92027	4.31259	4.10387	4.50524	4.40336	3.8048	3.92027	3.92027	4.28527	3.82716	3.90484	2.76827	4.01981	3.18331	3.97631	4.18331	4.11096	3.72096	3.76827	4.0902	4.22422	3.76827	3.80122	3.89226	3.98167	4.3797	4.15906	4.64274	4.31914	4.2422	3.50524	4.21377	2.50524	4.14506	4.18331	3.4411	3.50524	4.22405	5.67516	4.09924	4.34477	4.43123	3.50524	4.56797	4.2422	4.59834	4.62071
	EXT2	4.50524	2.92027	4.67516	4.58541	3.76827	4.33121	4.8048	4.72763	4.92027	4.41504	4.50524	4.45844	3.50524	3.01981	4.50524	4.37059	4.99066	4.4411	4.136	4.50524	4.50524	4.59195	2.18331	4.53352	4.38976	4.62553	4.72763	4.36388	4.35323	4.42978	4.50524	2.50524	4.19208	4.0902	4.05625	3.99066	4.37399	2.50524	4.27782	3.50524	4.02524	4.06466	4.0902	3.0902	4.2864	4.92027	4.01338	3.82716
	SCIN	3.50524	3.50524	2.50524	4.15731	3.18331	4.25526	3.8048	3.50524	3.92027	4.33531	4.82716	3.97301	4.35323	3.86781	3.18331	4.16895	3.76827	4.28545	4.1949	4.35323	2.50524	4.09445	3.76827	4.23934	3.97472	3.56664	4.0902	4.0446	3.99066	4.25501	1.92027	2.50524	3.79154	2.50524	3.77941	3.99066	2.98167	4.50524	3.96467	3.50524	4.00613	3.06466	4.0902	2.50524	3.99828	2.92027	4.04313	3.72763
	IGHG3	3.50524	4.2422	4.31259	4.93054	4.99066	5.18536	4.38976	4.65724	5.3797	5.00516	5.0902	5.22677	5.82716	4.78534	5.64274	5.05648	5.50524	5.26708	4.90859	5.0902	4.82716	4.89451	4.50524	4.98658	4.75899	5.68211	5.2422	5.52434	4.64274	5.43462	6.0902	4.50524	5.96146	5.50524	5.93072	5.64274	7.94746	4.0902	5.57132	5.0902	5.75459	4.34477	5.0902	5.20568	5.06504	4.2422	5.11492	6.97556
	BDNF	4.50524	3.50524	3.82716	3.99066	4.50524	4.06817	3.38976	5.03575	4.50524	4.08533	3.50524	4.25443	3.99066	3.69788	4.18331	4.27329	2.18331	4.13142	3.6385	3.50524	3.50524	4.32891	4.18331	4.32276	3.50524	3.56664	2.92027	4.12191	4.18331	4.00503	1.92027	2.50524	3.50524	3.50524	3.91186	3.50524	3.3036	2.50524	3.82716	5.50524	3.58467	3.25731	3.99066	3.82716	3.65724	3.50524	3.65724	4.2422
	TMPPE	3.50524	4.50524	4.31259	4.56578	3.18331	4.7323	3.97472	4.72763	3.92027	4.25092	3.82716	4.74506	3.50524	5.01981	4.50524	4.56127	4.76827	4.35671	4.35839	4.18331	3.50524	4.79358	2.18331	4.43199	4.44865	4.68211	3.72763	4.47609	3.99066	4.24404	3.50524	2.50524	4.29743	2.50524	4.2688	4.76827	3.56664	4.0902	4.07002	5.0902	4.00613	4.78087	4.50524	4.0902	4.16989	3.50524	4.22284	4.00774
	MRPS28	2.50524	3.92027	4.50524	3.93054	3.76827	4.19555	3.97472	4.14267	3.92027	4.23343	3.50524	4.41008	4.50524	3.86781	4.76827	4.46173	2.18331	4.45741	3.94336	3.18331	3.50524	4.47947	3.18331	4.46173	4.44865	4.3036	3.50524	4.20715	3.18331	4.41029	4.50524	4.50524	4.14768	2.50524	4.50524	3.76827	3.78903	3.50524	4.3797	2.50524	4.16963	4.34477	2.76827	4.50524	4.4171	4.72763	5.35323	4.0902
	ABCC2	2.50524	2.92027	2.50524	3.62388	3.18331	3.47207	2.8048	3.33531	3.50524	3.39944	2.50524	3.758	3.99066	4.01981	3.18331	3.67991	2.18331	3.02607	3.6385	3.99066	3.50524	3.59195	3.18331	3.91311	3.26423	3.68211	4.0902	3.56182	2.76827	3.63688	1.92027	3.50524	3.67125	2.50524	3.66393	3.50524	1.56664	4.50524	3.53498	3.50524	3.50524	3.25731	2.99066	3.82716	3.49451	1.92027	3.31106	2.92027
	SYCP3	4.82716	2.92027	4.67516	4.23393	4.18331	4.06817	4.12672	4.65724	1.92027	4.23343	3.82716	4.4425	4.64274	3.86781	3.18331	4.69251	2.18331	4.21049	4.30593	3.18331	2.50524	4.37156	4.18331	4.41688	4.38976	3.98167	4.2422	4.5338	3.18331	4.15313	1.92027	3.50524	4.23515	3.50524	3.77941	3.99066	4.2296	3.50524	4.32966	2.50524	3.79968	3.42723	3.64274	1.50524	4.14267	3.50524	4.05778	3.92027
	MAGEA2	2.50524	3.92027	3.50524	4.42035	3.76827	4.58496	3.97472	3.79474	4.2422	4.08533	3.82716	4.2905	3.99066	4.01981	3.76827	4.05648	4.76827	4.28545	4.30593	2.76827	2.50524	4.29977	3.76827	4.40161	4.61215	3.68211	3.72763	4.18331	3.99066	4.55934	1.92027	2.50524	4.29743	2.50524	3.66393	3.50524	3.88856	3.50524	3.87447	4.82716	4.00613	2.57924	3.18331	3.50524	3.83781	2.92027	3.59834	3.2422
	KLF6	5.31259	4.2422	4.50524	4.64274	4.50524	4.66051	4.61215	4.79474	4.2422	4.38367	4.31259	4.41008	3.99066	4.39832	4.18331	4.53352	2.18331	4.72314	5.1949	4.64274	4.0902	4.61579	4.50524	4.41688	4.38976	4.3036	5.0902	4.60733	3.99066	4.72631	4.92027	3.50524	4.45146	4.0902	4.14506	3.99066	5.06914	2.50524	4.32966	4.82716	4.43553	4.64963	4.50524	4.0902	4.2486	4.50524	4.45079	4.56413
	NGB	5.31259	4.2422	4.0902	4.56578	4.18331	4.47207	4.38976	4.42277	4.92027	4.64406	4.0902	4.34296	3.99066	4.39832	4.76827	4.37059	3.76827	4.45741	3.6385	4.35323	3.50524	4.27002	3.76827	4.54746	4.32836	4.37399	4.62071	4.51482	4.18331	4.3399	1.92027	3.50524	3.98057	4.0902	4.03317	4.64274	3.56664	4.82716	4.29531	3.50524	4.18671	3.42723	4.50524	2.50524	3.98301	3.50524	3.53694	3.2422
	TRAF3IP3	4.50524	5.2422	5.5927	5.0902	5.18331	5.05703	4.97472	4.65724	5.2422	5.05579	5.20568	4.97301	3.76827	4.28284	5.18331	4.97631	5.50524	5.03696	5.27896	5.57562	5.0902	5.82461	4.50524	5.32276	4.71169	5.83965	5.2422	5.0446	4.88375	5.06236	5.3797	4.50524	5.12496	4.0902	5.11239	5.0902	5.59638	4.0902	5.18706	4.0902	5.6353	5.06466	5.1375	3.82716	5.03575	5.50524	5.14267	5.12973
	DAAM2	5.31259	4.92027	3.82716	4.56578	4.18331	4.71823	4.38976	4.33531	4.72763	4.50524	3.82716	4.58	5.0902	4.94581	4.50524	4.60191	5.18331	4.52083	4.59543	3.76827	4.0902	4.85498	3.76827	4.57494	4.19711	4.37399	4.92027	4.50524	4.50524	4.468	2.92027	4.0902	4.03033	3.50524	4.3269	4.76827	4.3036	4.0902	4.18706	2.50524	4.5455	4.34477	4.35323	3.50524	4.26131	4.2422	4.35916	3.82716
	RALGPS2	3.50524	3.50524	5.0902	4.37595	4.76827	4.61566	4.71169	4.58324	4.50524	4.50524	3.82716	4.5945	3.18331	4.15731	4.18331	4.46173	3.76827	4.28545	3.94336	3.76827	4.0902	4.54304	3.76827	4.32276	4.38976	3.68211	3.92027	4.38494	3.76827	4.36036	3.50524	2.50524	4.29743	2.50524	4.16643	5.0902	3.4411	2.50524	4.70163	3.50524	4.30088	3.57924	4.0902	4.50524	4.4057	2.92027	4.16989	3.72763
	YIPF3	2.50524	3.92027	3.82716	4.13084	2.18331	4.19555	3.61215	3.50524	3.92027	3.9844	2.50524	3.88138	3.76827	3.86781	3.76827	4.16895	3.76827	4.21049	4.55104	3.50524	3.50524	4.04261	4.18331	4.13243	3.61215	4.2296	4.62071	4.32081	4.18331	4.16481	4.72763	3.50524	4.17005	5.0902	4.5547	3.76827	4.1516	2.50524	4.49013	5.31259	4.15235	3.95775	3.76827	4.31259	4.4171	3.92027	4.4837	4.31259
	ZXDC	4.50524	4.50524	4.50524	4.67973	3.76827	4.63077	4.12672	4.2422	5.0902	4.53409	4.96467	4.36004	3.99066	3.86781	4.18331	4.8243	4.76827	4.47353	4.59543	4.35323	4.82716	4.59195	4.18331	4.64144	4.93408	4.88856	4.82716	4.55254	4.18331	4.25501	1.92027	2.50524	4.35714	2.50524	4.30779	4.76827	3.78903	2.50524	4.41213	4.50524	4.43553	4.25731	3.99066	4.0902	4.7322	1.92027	4.53694	4.1682
	EARS2	4.82716	4.2422	3.50524	4.15731	3.18331	4.47207	4.26423	4.85887	4.72763	4.41504	4.0902	4.3082	3.99066	4.60477	4.50524	4.50524	3.76827	4.47353	3.94336	3.50524	3.50524	4.37156	3.18331	4.37059	4.05272	4.1516	4.72763	4.32081	3.18331	4.31914	1.92027	4.0902	4.10188	4.50524	4.2688	3.50524	2.78903	4.50524	4.18706	4.0902	4.15235	3.71674	2.99066	4.0902	4.2486	2.92027	4.2486	3.62071
	OR52J3	4.50524	3.50524	4.0902	4.54588	3.76827	4.27462	4.26423	4.65724	2.92027	4.64406	4.50524	4.42638	4.18331	4.50524	4.76827	4.64144	3.18331	4.52083	4.35839	3.99066	4.82716	4.3993	3.76827	4.27329	4.44865	4.56664	3.92027	4.5432	4.35323	4.57694	3.50524	4.82716	3.95504	4.50524	3.77941	4.18331	3.98167	3.50524	4.07002	3.50524	3.9066	3.71674	4.27077	4.0902	4.14267	2.92027	4.01338	3.92027
	CXCL11	3.50524	4.50524	1.50524	4.15731	4.76827	4.31259	3.38976	4.72763	1.92027	4.46084	4.67516	3.90484	3.99066	3.69788	3.18331	3.62838	4.18331	4.11096	4.6385	3.76827	2.50524	4.14449	3.18331	3.75391	3.50524	3.78903	4.62071	4.20715	4.35323	4.42007	2.92027	2.50524	4.10188	2.50524	3.91186	3.50524	3.68211	2.50524	3.89755	2.50524	3.98677	3.06466	3.50524	4.50524	3.69521	1.92027	3.82074	3.62071
	SPATA7	4.82716	3.50524	3.0902	4.60477	4.76827	4.02308	4.26423	3.50524	4.50524	4.35161	4.0902	4.50524	3.99066	3.69788	4.50524	4.46173	3.76827	4.48947	4.50524	4.64274	3.50524	4.35748	4.99066	4.53352	4.19711	3.88856	4.0902	3.97686	4.35323	4.29808	2.92027	4.82716	3.82011	2.50524	3.60253	3.18331	4.1516	4.82716	3.94264	5.31259	3.77731	3.71674	2.99066	2.50524	4.15634	2.92027	3.75035	3.82716
	UNC80	5.31259	3.50524	3.50524	3.7335	2.18331	3.71823	4.12672	4.14267	4.2422	4.12381	3.0902	3.99504	3.50524	4.15731	3.76827	4.18687	4.50524	4.02607	4.01047	3.99066	4.0902	4.27002	2.18331	4.18687	4.38976	4.4411	3.2422	3.94884	4.18331	4.08098	2.92027	3.50524	3.82011	2.50524	3.47129	3.18331	3.4411	2.50524	3.75316	2.50524	3.68421	3.71674	3.50524	2.50524	3.95198	1.92027	3.5577	3.2422
	DDHD2	4.50524	3.92027	1.50524	4.33015	3.76827	4.11189	3.38976	4.14267	4.50524	4.33531	3.50524	4.14047	3.99066	4.01981	3.18331	4.27329	3.18331	4.48947	4.01047	4.76827	3.50524	4.41298	2.18331	4.54746	4.32836	4.37399	3.92027	4.48587	4.50524	4.2767	3.92027	4.50524	3.98057	3.50524	4.07897	4.35323	4.4411	4.82716	4.27782	4.50524	4.3319	4.57924	4.27077	3.82716	4.11492	3.50524	4.10085	4.31259
	SOX13	4.50524	3.92027	4.0902	3.62388	4.18331	3.97654	3.38976	4.33531	2.92027	4.08533	3.82716	4.19857	3.50524	4.01981	4.76827	4.01695	2.18331	3.91241	3.6385	4.18331	3.50524	3.75115	2.18331	4.01695	3.89226	4.3036	4.50524	3.93463	2.18331	4.0561	4.92027	2.50524	4.07842	3.50524	4.03317	3.50524	3.4411	2.50524	3.75316	3.50524	4.0811	4.42723	3.50524	3.0902	3.61824	4.2422	3.61824	4.67516
	RBBP7	2.50524	4.2422	3.82716	4.28284	3.76827	4.34958	4.26423	4.58324	4.72763	4.2682	3.50524	4.73201	4.18331	3.86781	4.99066	4.40161	3.76827	4.1715	4.35839	4.35323	2.50524	4.3993	3.18331	4.16895	4.44865	4.56664	4.92027	4.4057	4.35323	4.30865	2.92027	4.50524	4.46961	2.50524	4.5547	5.0902	4.2296	4.50524	4.42807	4.0902	4.42117	3.42723	3.76827	4.0902	4.46184	4.2422	4.50524	3.92027
	CPSF1	4.82716	4.2422	3.82716	4.75099	2.18331	4.13327	3.38976	4.33531	4.2422	4.16128	3.50524	4.19857	4.35323	4.15731	4.18331	4.05648	4.76827	4.37399	3.94336	4.18331	5.0902	4.28497	3.76827	4.35482	4.38976	3.1516	2.92027	4.27642	4.50524	4.2767	5.0902	5.0902	4.46961	4.50524	4.69368	2.18331	5.1516	4.0902	4.32966	3.50524	4.42117	5.1642	4.82716	3.50524	4.75035	4.50524	4.62809	4.72763
	MEPCE	5.96467	6.62071	6.26012	6.67516	5.99066	6.96168	6.23106	6.26605	7.1682	6.17966	6.45943	6.5205	6.2277	6.15731	6.88375	6.26909	6.35323	6.31706	6.99398	6.57562	6.41213	6.18888	6.35323	6.36666	6.72366	7.19113	6.77825	7.18631	6.67516	7.09326	6.67516	5.96467	6.0725	6.20568	6.22363	6.76827	6.68211	5.0902	6.23769	5.82716	6.46031	6.61486	6.35323	5.20568	5.99066	5.72763	6.00962	6.18706
	LIMD2	5.0902	2.92027	5.31259	4.67973	4.76827	4.77372	5.19711	4.79474	4.50524	4.92027	3.0902	4.96187	4.18331	4.60477	5.18331	4.88045	4.18331	4.81456	5.22346	5.27077	5.67516	4.8348	4.76827	4.99677	4.89226	4.93587	4.50524	5.0902	4.50524	4.95881	1.92027	5.50524	4.70227	5.67516	4.70833	3.50524	4.56664	3.50524	4.53498	3.50524	4.6228	3.84227	4.64274	6.0288	4.7413	5.0902	4.46184	4.87447
	GRIA4	3.50524	4.2422	3.50524	4.20884	3.18331	4.33121	4.61215	4.42277	4.72763	4.28527	4.67516	4.5945	3.76827	4.39832	3.76827	4.65438	4.76827	4.37399	4.136	4.35323	4.0902	4.42652	2.18331	4.25641	4.55968	4.3036	4.2422	4.39536	3.18331	4.42007	2.92027	2.50524	4.03033	4.0902	3.83386	2.76827	3.1516	3.50524	3.85101	5.0902	4.06272	3.42723	3.76827	3.50524	4.05778	1.92027	4.08663	4.0902
	SLC22A1	5.0902	4.72763	3.82716	4.93054	4.18331	5.42084	3.61215	4.2422	2.92027	4.59012	4.50524	4.41008	4.18331	4.39832	2.18331	4.51945	4.99066	4.42462	4.40902	3.50524	3.50524	4.62757	3.18331	4.49088	4.89226	4.62553	4.3797	5.38494	5.0902	5.28743	4.2422	2.50524	5.99943	4.0902	6.57082	4.99066	4.2296	4.82716	6.6785	5.31259	6.93971	5.06466	4.93819	4.31259	6.77049	5.62071	7.04681	5.96467
	ITSN2	2.50524	3.50524	2.50524	4.13084	3.18331	3.87869	3.97472	4.03575	1.92027	3.92027	3.50524	3.99504	2.18331	4.01981	4.50524	3.91311	2.18331	3.76303	3.72096	4.18331	3.50524	4.32891	2.18331	3.89142	4.32836	4.3036	3.92027	4.0446	3.99066	4.01797	3.92027	3.50524	3.73265	2.50524	3.50524	3.50524	3.56664	2.50524	3.72763	5.0902	3.8434	3.84227	3.35323	1.50524	4.07228	4.2422	4.08663	4.1682
	FPGS	3.50524	4.50524	4.50524	4.35323	5.35323	4.47207	3.61215	4.65724	2.92027	4.51973	2.50524	4.758	4.76827	4.28284	4.18331	4.51945	4.18331	4.3036	4.72096	4.88375	5.31259	4.69628	4.76827	4.65438	4.61215	5.53626	4.50524	4.51482	2.76827	4.59432	3.50524	2.50524	4.8756	3.50524	5.5136	4.99066	4.3036	2.50524	5.72117	5.31259	5.64768	4.25731	4.57562	3.50524	5.6133	4.2422	5.71844	5.04956
	TMEM59	4.50524	4.50524	4.67516	4.76827	4.50524	4.84022	4.97472	5.03575	5.50524	4.70877	5.31259	4.74506	3.76827	4.60477	5.18331	4.49088	4.18331	4.53626	4.50524	4.35323	5.50524	4.59195	5.18331	4.78954	5.19711	5.02607	5.00774	5.28204	5.0902	5.09326	6.3797	5.82716	5.69458	6.0902	5.67888	4.50524	5.53626	5.96467	5.9315	5.67516	5.42117	4.84227	5.64274	5.50524	5.83781	5.82716	5.81212	5.04956
	SPACA9	2.50524	2.92027	2.50524	3.7335	4.18331	3.87869	3.12672	4.03575	1.92027	3.63077	4.31259	3.67857	2.76827	2.69788	3.76827	3.705	3.18331	3.68211	3.55104	3.18331	3.50524	3.8348	3.76827	3.60191	3.26423	3.88856	3.2422	3.76827	2.76827	3.5144	2.92027	2.50524	3.39561	5.31259	3.20825	3.18331	1.98167	2.50524	3.34654	2.50524	3.73151	3.25731	3.18331	3.50524	3.23577	3.50524	3.18331	2.2422
	NRP2	4.82716	3.92027	4.0902	3.50524	3.76827	4.13327	4.12672	4.14267	1.92027	3.89825	3.0902	4.23605	4.50524	4.60477	3.18331	4.22206	2.18331	4.11096	4.0746	4.35323	4.82716	3.95184	3.76827	3.67991	4.12672	3.56664	3.92027	3.83101	4.35323	4.11751	4.2422	3.50524	3.79154	3.50524	4.00971	4.50524	3.1516	4.50524	3.72763	4.50524	3.98677	3.84227	2.99066	4.96467	3.53694	3.50524	3.90415	3.92027
	GDE1	2.50524	2.92027	3.50524	4.33015	4.18331	4.36773	3.97472	4.42277	3.92027	3.75852	3.82716	4.05917	3.18331	4.15731	3.76827	4.01695	4.18331	4.39106	5.04289	3.50524	4.0902	3.89451	3.18331	4.28997	4.12672	4.4411	3.72763	4.01788	3.50524	4.12948	3.50524	3.50524	3.79154	2.50524	3.63356	2.76827	3.88856	2.50524	4.07002	3.50524	3.98677	3.42723	2.99066	3.82716	3.88785	3.50524	4.10085	4.31259
	NDUFB10	4.82716	3.50524	4.67516	3.99066	4.76827	4.36773	3.38976	4.58324	1.92027	3.75852	3.0902	4.14047	3.18331	4.28284	4.50524	4.16895	3.76827	3.95895	4.1949	4.35323	2.50524	3.91388	2.18331	4.18687	4.26423	4.68211	4.62071	4.99066	4.18331	4.80307	5.2422	4.0902	5.05457	5.50524	5.28842	4.18331	5.11096	4.82716	5.71469	3.50524	5.57821	4.90116	4.27077	5.0902	5.38842	4.72763	5.37679	4.44383
	PARP14	4.82716	4.2422	5.0902	4.91511	5.18331	5.35869	5.44865	5.28951	5.62071	5.05579	5.41213	5.11052	4.99066	4.60477	6.0902	4.96596	5.18331	4.95895	6.29251	6.1375	5.0902	4.96118	5.18331	5.42445	5.05272	5.59638	5.77825	5.3317	5.57562	5.24404	5.50524	5.67516	5.54	5.0902	5.29814	4.76827	5.06914	4.50524	5.14909	4.82716	5.38465	4.90116	4.57562	5.41213	5.20978	5.3797	5.1079	4.31259
	HECA	2.50524	2.92027	3.0902	4.23393	3.76827	4.27462	2.38976	3.65724	3.50524	4.12381	2.50524	3.73201	2.18331	3.28284	3.76827	4.18687	4.18331	3.76303	4.35839	4.35323	4.50524	3.98884	4.99066	4.09495	4.66278	4.37399	2.92027	4.14678	3.50524	4.28743	3.50524	2.50524	4.14768	4.82716	3.77941	3.76827	4.3036	2.50524	3.92027	3.50524	3.79968	4.78087	4.57562	4.31259	4.18331	4.92027	3.96758	4.44383
	VTI1A	3.50524	3.50524	4.0902	4.18331	4.18331	3.87869	2.8048	4.58324	3.92027	4.31882	4.67516	3.85754	4.64274	4.69788	4.50524	3.86939	2.18331	4.1516	4.40902	3.99066	2.50524	3.97046	4.50524	4.16895	4.44865	3.98167	4.92027	3.87633	4.64274	4.36036	3.92027	4.0902	4.17005	4.50524	3.72283	3.18331	3.88856	4.50524	4.22405	4.50524	4.13487	4.06466	4.18331	4.67516	4.15634	5.2422	4.16989	3.0902
	ETS2	2.50524	2.92027	4.50524	3.89951	3.76827	4.29373	3.8048	3.33531	5.2422	4.1047	3.50524	3.97301	3.76827	4.01981	4.18331	4.01695	3.76827	4.19113	3.79897	3.50524	5.0902	4.00698	3.18331	4.07584	4.19711	3.56664	4.0902	4.0313	3.50524	4.1764	3.50524	2.50524	4.43309	4.50524	4.41882	4.18331	4.3036	3.50524	4.04956	4.0902	4.09924	3.57924	4.35323	4.67516	4.67635	3.92027	4.69521	4.31259
	M6PR	4.82716	4.2422	5.31259	4.67973	5.88375	4.50524	4.26423	3.14267	3.92027	4.33531	4.50524	4.55056	4.35323	5.01981	4.99066	4.16895	4.50524	4.47353	4.76049	4.18331	2.50524	4.65084	4.76827	4.57494	4.44865	4.2296	5.00774	4.29878	5.18331	4.70247	5.0902	5.96467	4.50524	6.50524	4.16643	3.99066	4.56664	4.82716	4.39601	4.82716	4.47775	4.25731	4.43123	4.82716	4.37093	5.0902	4.31106	4.56413
	CNNM3	2.50524	4.72763	3.0902	4.35323	4.50524	4.71823	4.97472	4.33531	3.50524	4.51973	4.0902	4.2905	4.64274	4.01981	3.76827	4.62838	2.18331	4.3036	4.45793	4.64274	5.31259	4.50524	4.18331	4.47638	4.44865	4.88856	4.72763	4.35323	4.88375	4.42007	3.50524	2.50524	4.3765	3.50524	3.66393	3.99066	4.3036	2.50524	4.31259	3.50524	4.34717	3.95775	3.99066	3.0902	3.98301	3.92027	4.1966	3.82716
	RASL11A	2.50524	3.92027	3.82716	4.30669	3.76827	4.70402	4.38976	4.33531	3.50524	4.6038	4.50524	4.39359	4.18331	4.94581	3.76827	4.38618	4.18331	4.62553	4.55104	4.99066	4.0902	4.45324	3.76827	4.57494	4.32836	4.68211	4.3797	4.5432	4.88375	4.49602	4.50524	4.50524	4.3765	3.50524	4.50524	5.35323	5.3036	4.50524	4.5927	2.50524	4.6102	5.06466	4.57562	2.50524	4.4057	4.50524	4.12886	4.87447
	CC2D2A	3.50524	5.62071	3.50524	3.99066	3.18331	5.12262	3.97472	3.65724	3.92027	4.12381	3.0902	4.27257	3.50524	4.01981	3.76827	4.03685	2.18331	4.13142	4.0746	3.99066	2.50524	4.0601	3.18331	4.05648	3.89226	3.98167	3.92027	4.12191	3.76827	4.03079	3.50524	4.0902	3.67125	2.50524	3.57082	3.99066	3.1516	3.50524	3.87447	2.50524	3.79968	3.25731	2.76827	4.50524	3.53694	2.92027	3.7322	3.0902
	ZDHHC4	3.50524	2.92027	4.31259	4.44204	2.18331	4.71823	3.61215	3.79474	4.72763	4.72137	5.0902	4.5205	4.35323	4.50524	3.76827	4.62838	2.18331	4.50524	4.30593	4.18331	3.50524	4.67374	4.18331	4.60191	4.19711	4.50524	4.2422	4.5432	4.50524	4.58565	4.2422	3.50524	4.7476	4.0902	4.86033	4.50524	3.98167	4.0902	4.72763	4.0902	4.87535	4.25731	4.18331	4.67516	4.65724	3.50524	4.65724	5.12973
	ZNF267	2.50524	4.50524	3.50524	3.66135	2.18331	4.21573	4.38976	3.33531	2.92027	4.23343	4.50524	3.99504	3.99066	3.86781	3.76827	4.13243	3.18331	3.88856	4.136	4.35323	4.82716	3.72945	3.18331	4.03685	4.05272	3.98167	4.2422	4.0313	4.50524	3.9655	1.92027	3.50524	4.03033	4.0902	3.88633	3.50524	4.06914	4.0902	4.18706	4.50524	3.92706	4.06466	3.88375	4.67516	3.92027	2.92027	3.92027	3.2422
	ORAI2	4.50524	3.50524	3.50524	4.18331	2.18331	4.06817	4.38976	4.14267	4.2422	3.96334	3.0902	4.19857	3.76827	3.86781	3.18331	4.16895	2.18331	4.3036	4.40902	4.50524	3.50524	4.20862	4.18331	4.16895	4.93408	3.98167	3.2422	4.08377	4.50524	4.11751	3.50524	2.50524	3.70227	4.0902	3.63356	3.50524	3.3036	2.50524	3.92027	3.50524	3.42117	4.25731	3.35323	3.50524	3.76827	3.92027	3.5577	2.92027
	PTMA	5.0902	5.2422	4.82716	5.04838	5.64274	5.88501	5.12672	5.97917	4.50524	4.73386	4.67516	4.71883	5.27077	5.45277	4.76827	4.50524	4.18331	4.61103	6.04289	5.93819	5.0902	4.34327	2.18331	4.51945	5.29665	5.50524	5.31259	5.1406	5.76827	5.09936	7.2422	7.26012	5.97423	7.41213	5.93072	7.43123	7.4411	5.50524	5.99174	6.31259	5.81074	7.78087	7.0288	7.0288	6.09376	7.31259	5.83356	7.20568
	RNF24	4.0902	3.50524	4.0902	4.2586	4.18331	4.53766	3.97472	4.2422	5.0902	4.36773	4.0902	4.50524	4.88375	4.15731	4.76827	4.54746	3.76827	4.56664	4.59543	3.50524	4.0902	4.67374	2.18331	4.49088	4.50524	4.37399	3.2422	4.36388	4.18331	4.45854	4.50524	5.0902	4.17005	4.50524	4.28842	4.35323	4.62553	3.50524	4.44383	4.50524	4.47775	4.95775	4.57562	4.50524	4.45079	3.92027	4.4171	4.1682
	DTNB	3.50524	4.2422	3.0902	4.48448	4.50524	4.47207	4.8048	4.58324	3.92027	4.72137	4.0902	4.5945	4.35323	4.01981	2.18331	4.41688	4.99066	4.45741	4.01047	3.50524	3.50524	4.55542	2.18331	4.58849	4.44865	3.98167	3.92027	4.62514	4.50524	4.5144	4.2422	3.50524	4.39561	3.50524	4.03317	4.18331	4.2296	3.50524	4.41213	2.50524	3.88584	3.84227	4.18331	2.50524	4.18331	4.2422	4.2486	4.00774
	MPP3	4.0902	2.92027	4.50524	5.50524	4.18331	4.33121	3.61215	4.92027	4.72763	4.46084	4.50524	4.25443	4.35323	4.94581	4.76827	4.32276	3.76827	4.59638	4.25148	4.64274	4.50524	4.63925	3.18331	4.50524	4.32836	3.88856	4.0902	4.2651	3.76827	4.57694	3.50524	2.50524	4.00566	2.50524	4.03317	3.76827	3.68211	4.50524	4.31259	4.0902	4.02524	3.25731	3.50524	3.82716	4.20978	3.50524	3.95198	3.50524
	COX7A2L	4.0902	3.92027	4.31259	4.28284	4.50524	4.17509	4.12672	4.03575	4.50524	4.33531	4.0902	4.2905	3.50524	4.50524	4.50524	4.38618	3.76827	4.35671	4.01047	4.35323	4.0902	4.27002	4.76827	4.23934	3.71169	4.4411	4.3797	4.35323	3.99066	4.21061	4.72763	3.50524	3.92904	4.0902	4.22872	4.64274	4.78903	2.50524	4.04956	3.50524	4.51878	4.34477	4.43123	4.0902	4.10085	4.2422	4.26131	4.1682
	SAYSD1	3.50524	2.92027	2.50524	4.28284	2.18331	3.82716	3.61215	4.2422	3.50524	4.00516	4.0902	4.27257	2.76827	4.60477	4.76827	4.09495	4.18331	4.48947	3.45793	3.99066	4.82716	3.98884	2.18331	4.27329	3.97472	4.62553	4.0902	4.17123	3.18331	3.9788	3.50524	2.50524	4.00566	2.50524	3.4009	3.50524	3.68211	4.50524	3.80292	2.50524	3.8434	2.25731	2.18331	3.50524	3.85468	4.50524	3.88785	3.82716
	CHMP4A	3.50524	4.72763	3.50524	4.54588	3.18331	4.40336	4.71169	3.79474	4.2422	4.50524	4.82716	4.5945	3.99066	3.69788	4.18331	4.22206	4.18331	4.50524	4.90859	3.99066	3.50524	4.5677	4.50524	4.64144	4.50524	3.78903	4.2422	4.5338	4.88375	4.43943	2.92027	2.50524	4.25621	3.50524	4.03317	4.88375	4.73656	4.0902	4.49013	4.0902	4.37723	3.57924	4.64274	4.50524	4.12886	3.92027	4.4171	4.87447
	COG6	4.0902	3.92027	4.82716	4.37595	4.18331	4.31259	2.8048	3.79474	4.2422	4.12381	3.82716	4.60886	3.99066	4.50524	4.50524	4.51945	3.76827	4.1516	4.0746	4.18331	3.50524	4.34327	2.18331	4.35482	4.26423	4.06914	3.50524	4.20715	3.99066	4.43943	2.92027	2.50524	4.19208	2.50524	4.07897	4.64274	3.56664	2.50524	4.12973	5.0902	4.25305	3.57924	3.18331	3.50524	4.27391	1.92027	3.83781	4.3797
	XAB2	2.50524	1.92027	3.82716	4.56578	4.50524	4.27462	3.97472	3.79474	4.2422	4.25092	3.0902	4.21743	4.50524	4.28284	2.18331	4.33888	4.18331	4.58159	4.55104	3.50524	4.0902	4.5677	3.18331	4.49088	4.19711	3.78903	4.0902	4.5338	4.35323	4.30865	4.2422	3.50524	4.00566	4.0902	3.36437	2.76827	3.88856	4.0902	4.14909	4.0902	3.96714	4.06466	4.18331	3.50524	4.05778	4.2422	4.23577	4.77825
	NHLRC3	2.50524	4.2422	4.0902	3.7335	3.76827	3.66051	3.61215	3.65724	2.92027	3.75852	3.82716	4.17947	4.18331	3.01981	4.76827	3.8243	3.76827	4.21049	4.01047	3.50524	4.50524	4.17691	4.50524	4.13243	4.12672	3.88856	2.50524	4.08377	4.64274	4.00503	3.50524	5.0902	4.17005	3.50524	3.83386	3.76827	3.78903	4.82716	3.75316	4.82716	3.9066	3.71674	4.18331	4.31259	3.95198	3.92027	3.69521	2.2422
	TARDBP	4.82716	3.50524	3.0902	4.23393	2.18331	4.63077	3.8048	3.65724	2.92027	4.16128	3.0902	4.32569	3.18331	3.69788	4.18331	4.27329	2.18331	4.06914	4.30593	4.35323	2.50524	4.3855	4.18331	4.16895	4.66278	4.4411	4.3797	4.47609	4.50524	4.55046	5.0902	2.50524	4.50524	5.0902	4.63356	4.50524	4.2296	2.50524	4.80292	4.0902	4.75459	4.25731	4.50524	4.31259	4.75934	3.92027	4.89603	4.72763
	RPL36	6.5927	6.77825	6.45943	6.31259	7.27077	6.82059	7.16235	6.62071	5.92027	6.04079	6.36322	6.10546	7.06595	6.62862	6.27077	6.01193	6.76827	6.20568	7.28575	7.16059	5.31259	5.70742	5.35323	5.66081	6.44865	7.03696	7.1101	7.00774	7.43123	7.10695	7.3797	7.26012	6.48753	7.5927	6.95241	6.91123	7.42462	6.82716	6.48252	5.96467	6.30088	6.79647	6.33305	6.82716	6.69521	6.72763	6.55512	6.20568
	PPIE	2.50524	4.2422	4.50524	4.60477	4.50524	3.95269	4.61215	4.42277	3.92027	4.70877	3.50524	4.37691	2.76827	3.01981	4.50524	4.43199	3.18331	3.70959	4.25148	4.18331	2.50524	4.47947	3.18331	4.11381	4.12672	4.2296	3.72763	3.87633	4.35323	4.40044	2.92027	2.50524	4.14768	2.50524	4.41882	4.18331	3.4411	4.50524	4.31259	4.0902	4.39202	3.84227	4.43123	3.82716	4.18331	3.50524	4.27391	4.31259
	MTCL1	3.50524	3.92027	4.31259	3.99066	4.18331	4.23563	3.38976	4.33531	2.92027	4.16128	3.82716	3.758	3.76827	4.60477	3.76827	4.28997	3.76827	3.78903	3.136	3.76827	4.0902	4.34327	2.18331	4.50524	3.61215	4.2296	3.2422	3.87633	4.18331	4.0561	3.50524	3.50524	3.95504	2.50524	3.69368	4.35323	3.1516	2.50524	3.50524	4.0902	3.82171	2.57924	3.35323	4.0902	3.93621	2.92027	3.63787	4.0902
	AMER2	2.50524	3.50524	4.0902	4.37595	4.18331	4.29373	2.8048	4.14267	1.92027	4.23343	4.31259	4.45844	3.50524	3.86781	2.18331	4.18687	3.18331	4.50524	3.72096	4.18331	2.50524	4.16079	2.18331	3.97631	4.38976	3.78903	3.2422	4.17123	4.35323	4.0561	4.2422	4.82716	3.82011	2.50524	3.50524	4.18331	3.78903	2.50524	3.89755	3.50524	3.58467	1.84227	3.50524	4.67516	3.85468	2.92027	3.82074	2.2422
	GNB2	4.0902	5.0902	4.82716	4.10387	3.76827	4.11189	3.38976	4.33531	4.72763	4.21573	3.0902	4.23605	4.18331	4.15731	3.76827	3.86939	3.76827	3.91241	4.0746	4.50524	4.50524	3.66234	2.18331	4.30646	3.38976	4.1516	2.50524	4.01788	3.99066	4.09326	3.50524	5.31259	4.10188	4.0902	4.70833	4.64274	4.06914	4.50524	4.20568	4.0902	3.98677	4.50524	3.64274	4.31259	4.26131	4.2422	4.52645	4.3797
	ANTXR1	2.50524	3.50524	4.50524	4.39832	4.76827	4.43812	4.50524	4.92027	3.92027	4.5483	4.67516	4.73201	4.99066	4.50524	4.18331	4.33888	3.76827	4.62553	3.35839	4.88375	4.50524	4.60392	4.18331	4.71739	4.26423	3.88856	3.2422	4.44634	4.88375	4.1764	4.92027	4.82716	4.14768	4.0902	4.50524	5.50524	5.1516	2.50524	4.27782	3.50524	4.36228	5.06466	4.88375	3.0902	4.08663	3.50524	4.14267	4.87447
	ACIN1	2.50524	3.92027	4.0902	4.39832	4.50524	4.42084	3.97472	4.33531	3.92027	4.28527	3.82716	4.5945	3.50524	3.86781	3.18331	4.56127	4.76827	4.45741	4.76049	4.18331	2.50524	4.27002	4.18331	4.44694	4.19711	4.2296	4.0902	4.49559	5.0902	4.32956	4.2422	4.0902	4.12496	3.50524	4.20825	4.88375	4.4411	4.0902	4.45943	2.50524	4.49156	4.95775	4.70687	4.50524	4.71382	5.62071	4.46184	5.00774
	NHSL1	5.0902	4.50524	3.50524	4.46342	4.76827	4.48875	4.26423	4.33531	4.2422	4.23343	1.50524	4.60886	4.76827	3.86781	2.18331	4.44694	3.76827	4.4411	4.1949	3.18331	3.50524	4.54304	4.99066	4.32276	4.84919	4.1516	4.82716	4.5802	4.18331	4.23298	2.92027	2.50524	4.46961	3.50524	3.7514	3.50524	3.78903	3.50524	4.20568	4.82716	4.37723	4.06466	3.76827	4.0902	4.07228	1.92027	3.99828	4.44383
	UBE2Q2	4.0902	3.50524	4.50524	4.39832	3.18331	4.19555	3.61215	4.42277	3.92027	4.50524	3.82716	4.05917	4.18331	3.86781	3.18331	3.97631	5.18331	4.40794	4.45793	3.50524	4.0902	4.3855	2.18331	4.09495	3.97472	4.2296	2.92027	4.30984	4.50524	4.38054	2.92027	2.50524	4.00566	4.0902	3.63356	4.64274	2.98167	3.50524	4.04956	2.50524	4.11716	3.25731	3.99066	2.50524	3.96758	3.50524	4.02833	4.1682
	FAM47A	2.50524	4.2422	3.82716	4.30669	3.18331	4.33121	5.12672	4.79474	5.2422	4.73386	4.82716	4.74506	3.99066	4.01981	4.76827	4.38618	4.18331	4.40794	4.30593	4.64274	5.0902	4.8348	4.18331	4.69251	4.8048	4.62553	4.2422	4.37445	3.76827	4.53254	2.92027	2.50524	4.23515	4.82716	4.07897	3.76827	4.06914	2.50524	4.07002	2.50524	4.30088	3.42723	4.18331	3.0902	4.22284	2.92027	4.11492	3.0902
	RXFP1	2.50524	3.50524	4.31259	4.35323	3.76827	4.43812	4.38976	4.58324	4.50524	4.30214	2.50524	4.65109	3.99066	4.39832	4.50524	4.58849	4.99066	4.06914	4.25148	3.50524	3.50524	4.3855	2.18331	4.47638	4.05272	4.62553	4.0902	4.46624	3.99066	4.42978	3.50524	4.0902	3.70227	2.50524	3.69368	2.76827	3.1516	3.50524	4.29531	4.0902	3.77731	3.84227	4.27077	4.0902	3.85468	3.92027	3.95198	3.50524
	ANKHD1	4.0902	4.2422	3.50524	4.75099	4.18331	4.5536	3.97472	4.97917	3.92027	4.44573	4.50524	4.56536	4.50524	3.69788	2.18331	4.28997	3.76827	4.32152	4.25148	4.35323	4.0902	4.22422	4.76827	4.37059	4.66278	4.83965	4.3797	4.50524	3.99066	4.60293	4.72763	4.82716	4.79154	3.50524	4.89915	4.99066	5.47353	4.50524	4.49013	4.0902	4.7431	5.1642	4.0902	4.96467	4.93621	4.92027	4.83781	5.12973
	PPP1R3C	3.50524	4.72763	3.0902	3.99066	3.18331	3.87869	4.50524	3.92027	3.50524	4.12381	3.82716	4.23605	4.50524	3.86781	4.18331	4.16895	3.76827	4.28545	4.30593	4.88375	3.50524	4.11132	3.76827	4.1508	4.19711	4.3036	3.2422	4.12191	3.99066	4.23298	4.2422	3.50524	4.52272	4.50524	5.12336	5.27077	4.73656	2.50524	3.67516	4.0902	4.02524	4.34477	4.18331	4.0902	4.02833	2.92027	3.67635	4.96467
	SOX5	3.50524	3.50524	4.0902	4.37595	2.18331	4.38565	3.97472	4.33531	4.50524	4.38367	4.0902	4.34296	3.99066	4.15731	4.50524	4.32276	4.76827	4.40794	3.6385	2.76827	3.50524	4.57987	4.50524	4.43199	4.55968	4.1516	3.72763	4.27642	4.35323	4.38054	1.92027	2.50524	4.70227	2.50524	3.96161	3.99066	4.4411	3.50524	4.26012	4.50524	4.18671	4.25731	4.18331	3.0902	4.12886	4.50524	4.04313	4.0902
	SMOC1	4.0902	2.92027	4.31259	4.10387	4.50524	4.13327	3.61215	4.2422	4.2422	4.14267	4.50524	4.23605	4.50524	4.39832	3.18331	3.93449	4.76827	4.06914	3.6385	3.99066	4.0902	4.53055	3.18331	4.41688	4.32836	4.1516	4.0902	4.1344	4.50524	3.9788	4.2422	4.0902	3.67125	4.82716	3.83386	4.35323	3.88856	2.50524	3.77825	3.50524	3.82171	3.57924	4.0902	2.50524	3.75035	1.92027	3.69521	3.2422
	AGTR1	2.50524	5.2422	4.50524	4.5257	4.18331	4.5536	4.50524	4.50524	5.0902	4.69606	4.31259	4.78354	4.88375	5.0902	5.18331	4.85825	4.18331	4.81456	4.0746	4.35323	4.0902	4.86497	4.76827	4.72967	4.38976	5.11096	4.82716	4.52434	4.50524	4.55934	2.92027	2.50524	4.45146	3.50524	3.98586	2.76827	3.1516	2.50524	4.2422	3.50524	4.09924	3.42723	3.99066	3.0902	4.20978	3.50524	3.82074	3.82716
	CTH	5.0902	3.92027	4.31259	3.96091	3.76827	3.97654	3.12672	4.14267	4.50524	3.6038	4.31259	3.78354	3.99066	3.69788	4.76827	3.95555	4.18331	3.98167	3.35839	3.50524	2.50524	4.29977	3.18331	3.91311	3.71169	3.56664	3.72763	4.05778	4.88375	4.23298	2.92027	2.50524	4.19208	3.50524	3.88633	3.76827	3.78903	4.50524	5.00774	3.50524	4.8326	3.25731	3.50524	1.50524	4.11492	2.92027	4.10085	2.2422
	WFDC8	2.50524	4.2422	4.67516	3.7335	3.76827	3.68966	3.61215	3.79474	4.2422	3.68323	3.82716	3.56536	3.50524	4.60477	4.50524	3.72967	3.76827	4.02607	4.01047	3.76827	2.50524	3.91388	4.50524	3.86939	3.8048	4.1516	4.50524	4.01788	3.18331	3.81053	3.50524	4.82716	3.8756	2.50524	4.05625	3.50524	3.56664	2.50524	3.56413	2.50524	3.36228	3.71674	3.35323	2.50524	3.76827	2.92027	3.35916	2.92027
	CSTB	4.0902	4.2422	4.31259	4.88375	4.50524	4.86598	4.61215	4.14267	4.2422	4.65724	4.31259	4.82101	4.18331	3.86781	4.18331	4.47638	4.76827	4.86432	4.83644	4.35323	2.50524	4.70742	3.76827	4.53352	4.71169	4.78903	4.92027	4.65146	5.0902	4.71046	4.92027	5.0902	4.45146	3.50524	4.58677	4.64274	4.4411	4.50524	4.63452	4.82716	4.43553	4.34477	4.27077	4.50524	4.66682	4.72763	4.67635	4.31259
	NR3C1	2.50524	3.92027	4.0902	4.01981	4.18331	4.19555	3.38976	3.79474	3.50524	4.33531	3.82716	4.01674	3.18331	4.15731	3.18331	3.86939	3.76827	4.26708	4.01047	3.99066	2.50524	3.98884	2.18331	4.27329	4.19711	3.88856	3.50524	4.0966	3.76827	4.14135	4.72763	5.67516	4.14768	5.0902	4.22872	4.64274	4.83965	4.0902	4.45943	5.0902	4.30088	4.57924	4.35323	4.0902	4.2486	4.50524	4.5577	4.50524
	OTOL1	4.0902	4.2422	4.82716	4.5257	2.18331	4.27462	4.97472	4.42277	2.92027	4.47579	4.0902	4.36004	4.35323	3.69788	5.64274	4.44694	2.18331	4.45741	4.50524	3.18331	5.0902	4.43994	3.76827	4.22206	4.75899	3.78903	4.2422	4.39536	4.18331	4.08098	3.92027	4.0902	4.3765	4.0902	3.50524	4.18331	2.3036	2.50524	3.85101	3.50524	4.31647	4.06466	4.50524	3.0902	3.95198	3.92027	4.02833	3.62071
	ANGPTL6	4.0902	3.92027	4.82716	4.33015	2.18331	4.36773	4.38976	3.79474	1.92027	4.28527	3.82716	4.65109	4.35323	4.86781	3.76827	4.22206	4.18331	4.32152	4.25148	4.64274	4.50524	4.3993	4.18331	4.44694	4.19711	4.68211	3.50524	4.56182	3.18331	4.40044	1.92027	4.0902	5.0902	4.0902	5.16643	3.50524	3.98167	3.50524	4.39601	4.82716	4.50524	3.42723	3.76827	3.0902	4.75934	4.92027	4.71382	3.62071
	A1CF	2.50524	2.92027	3.50524	4.39832	2.18331	4.52154	3.8048	4.14267	3.50524	4.38367	4.0902	4.4425	3.18331	3.69788	3.76827	4.27329	2.18331	4.26708	3.72096	3.99066	3.50524	4.20862	3.18331	4.33888	4.12672	3.98167	3.92027	4.89113	4.50524	5.0244	4.50524	3.50524	5.26662	3.50524	5.75845	4.64274	4.4411	4.50524	5.43597	5.0902	5.67213	4.1642	4.0902	4.82716	5.28017	5.2422	5.36506	4.72763
	TMEM219	4.50524	3.50524	3.0902	3.99066	4.18331	4.06817	3.97472	3.92027	4.2422	4.0458	3.50524	3.88138	4.88375	2.69788	4.50524	3.46173	2.18331	3.91241	3.87297	4.50524	4.0902	4.17691	4.50524	3.72967	4.05272	3.3036	2.92027	4.29878	4.35323	4.16481	3.50524	4.82716	4.59063	5.0902	4.91186	3.99066	4.68211	3.50524	4.49013	4.82716	4.37723	4.84227	5.04129	4.31259	4.47281	4.2422	4.60833	4.67516
	SELENOF	2.50524	3.50524	3.82716	4.07639	2.18331	4.23563	3.38976	3.79474	1.92027	4.08533	4.0902	4.01674	4.18331	3.69788	3.76827	3.93449	3.76827	3.6541	4.83644	4.35323	3.50524	4.09445	2.18331	4.11381	3.89226	3.68211	4.2422	4.2422	4.35323	4.35017	3.50524	4.0902	4.52272	5.0902	4.86033	3.76827	4.56664	4.50524	4.50524	3.50524	4.6228	3.95775	4.70687	4.50524	4.60833	4.50524	4.75934	4.2422
	TCHP	2.50524	4.92027	3.0902	4.10387	3.18331	4.43812	3.38976	4.14267	1.92027	4.35161	5.0902	4.2905	3.76827	3.50524	2.18331	4.37059	4.18331	4.50524	4.0746	3.99066	3.50524	4.02491	2.18331	4.44694	4.8048	4.62553	4.0902	4.43629	3.99066	4.22184	4.2422	3.50524	4.10188	2.50524	4.05625	3.76827	3.56664	2.50524	4.12973	3.50524	4.02524	3.57924	3.99066	3.82716	3.99828	1.92027	3.90415	4.77825
	OR52E4	4.0902	5.2422	4.31259	4.07639	4.99066	3.77372	3.12672	4.2422	1.92027	4.17966	3.82716	4.07993	3.99066	4.15731	3.18331	4.13243	4.18331	3.98167	4.55104	3.99066	4.82716	4.25491	4.18331	4.40161	4.61215	4.06914	3.72763	4.05778	3.18331	3.99197	1.92027	3.50524	3.90257	3.50524	3.43652	3.76827	3.3036	3.50524	4.12973	4.0902	3.65996	3.42723	3.35323	3.0902	3.51588	1.92027	3.87136	3.72763
	ABRACL	3.50524	4.2422	3.0902	4.48448	4.18331	3.92845	4.38976	4.72763	4.72763	4.31882	4.96467	4.39359	3.18331	3.28284	4.50524	3.97631	4.18331	4.2296	4.50524	3.99066	3.50524	4.29977	4.99066	4.35482	3.8048	3.98167	4.82716	4.37445	4.64274	4.1993	4.50524	5.31259	3.67125	2.50524	4.07897	2.18331	3.98167	3.50524	4.14909	3.50524	4.16963	4.1642	4.18331	4.31259	3.99828	4.2422	3.88785	3.82716
	ATG101	4.0902	4.2422	4.67516	4.2586	4.18331	4.45519	4.71169	4.14267	2.92027	4.6038	4.0902	4.37691	3.18331	4.60477	4.50524	4.03685	5.50524	4.33923	4.83644	3.76827	4.0902	4.29977	4.99066	4.38618	4.55968	4.56664	4.2422	4.18331	4.18331	4.29808	3.50524	3.50524	4.57395	2.50524	4.36437	2.76827	4.06914	3.50524	4.60677	3.50524	4.65996	3.84227	3.50524	4.31259	4.18331	4.50524	4.14267	4.2422
	GBF1	3.50524	4.50524	3.82716	4.64274	3.76827	4.7323	4.61215	4.03575	4.92027	4.41504	4.0902	4.27257	3.76827	3.69788	4.50524	4.50524	4.50524	4.69592	4.35839	4.64274	4.50524	4.60392	4.50524	4.03685	4.12672	3.78903	4.62071	4.70268	4.18331	4.5235	1.92027	4.50524	4.17005	4.0902	4.10134	4.76827	4.2296	2.50524	4.31259	4.50524	4.44974	4.1642	4.64274	4.0902	4.31106	3.92027	4.2864	4.67516
	JUN	2.50524	1.92027	3.50524	4.23393	3.76827	3.50524	3.12672	3.79474	2.92027	3.70877	4.0902	3.62307	2.76827	2.69788	3.76827	3.65438	2.18331	3.81456	4.136	3.99066	4.82716	3.97046	4.50524	3.80122	5.16235	2.78903	4.2422	3.75215	4.18331	3.74977	5.0902	2.50524	3.46961	2.50524	3.16643	4.50524	5.19113	3.50524	3.94264	3.50524	3.50524	4.25731	4.35323	1.50524	3.88785	2.92027	3.4057	5.20568
	ETV3	4.0902	5.72763	4.96467	5.14414	5.88375	5.70402	5.55968	5.46459	5.2422	5.152	5.96467	5.24527	5.35323	5.39832	5.18331	5.0467	5.76827	4.95895	5.61713	5.35323	4.82716	5.35748	5.35323	5.45435	5.47722	5.26708	4.50524	5.30432	5.50524	5.47271	5.62071	3.50524	5.25621	5.50524	5.3269	5.76827	6.00404	4.0902	5.34654	4.50524	5.34717	5.74916	5.1375	4.82716	5.1966	4.72763	5.29878	4.92027
	PHOSPHO2	4.50524	3.50524	4.96467	4.20884	4.50524	4.33121	4.50524	4.97917	3.50524	4.51973	4.31259	4.50524	4.50524	4.39832	4.99066	4.37059	4.76827	4.37399	4.0746	3.99066	2.50524	4.29977	3.18331	4.13243	4.38976	4.83965	4.72763	4.63397	4.35323	4.08098	2.92027	3.50524	4.10188	2.50524	4.22872	4.35323	3.98167	2.50524	4.42807	4.0902	4.06272	3.71674	3.64274	4.31259	4.15634	2.92027	4.20978	4.50524
	NRROS	4.50524	2.92027	3.0902	3.93054	4.18331	4	4.12672	4.33531	1.92027	4.00516	4.96467	4.05917	3.76827	4.39832	3.76827	3.93449	3.76827	4.26708	4.94336	3.99066	3.50524	3.89451	3.76827	4.01695	3.97472	4.2296	4.72763	4.32081	3.99066	4.1764	2.92027	2.50524	4.29743	3.50524	3.69368	3.50524	4.56664	4.50524	3.92027	2.50524	3.88584	3.57924	4.18331	3.0902	3.98301	4.50524	3.83781	3.82716
	NEK4	4.82716	4.92027	4.82716	4.76827	3.18331	4.64572	4.12672	4.50524	5.3797	4.70877	4.96467	4.88138	4.18331	4.28284	5.35323	4.53352	2.18331	4.42462	4.30593	4.50524	5.31259	4.74034	4.50524	4.56127	4.19711	4.98167	3.50524	5.0966	4.64274	4.81794	4.50524	4.0902	4.62342	5.50524	4.93695	3.76827	4.37399	3.50524	4.68846	4.50524	4.82171	4.34477	4.0902	4.50524	4.23577	4.50524	4.49451	4.3797
	CRTC2	4.0902	3.92027	4.96467	4.58541	3.76827	4.71823	5.19711	4.50524	4.50524	4.63077	5.0902	4.60886	5.57562	4.60477	6.0902	4.37059	4.76827	4.90054	4.55104	4.50524	5.31259	4.82461	4.76827	4.75391	4.50524	4.4411	4.0902	4.86138	4.76827	4.68635	1.92027	2.50524	4.52272	3.50524	4.00971	4.64274	4.1516	2.50524	4.49013	4.82716	4.0441	4.06466	3.76827	4.82716	4.46184	4.2422	4.3942	4.31259
	VPS13C	2.50524	3.50524	4.0902	4.42035	2.18331	3.92845	3.12672	3.79474	3.92027	4.2682	3.82716	4.41008	3.99066	3.69788	3.18331	4.23934	4.18331	4.1516	4.55104	5.0902	3.50524	4.31441	3.18331	4.07584	4.44865	4.2296	4.82716	4.0313	3.76827	4.15313	4.92027	2.50524	4.17005	4.50524	3.77941	4.35323	3.88856	3.50524	4.18706	4.0902	3.9066	4.57924	4.64274	3.0902	4.3942	5.0902	4.04313	4.50524
	OSBPL1A	4.82716	3.92027	4.31259	4.37595	3.76827	4.15433	3.12672	4.65724	2.92027	3.80662	3.0902	4.1601	4.18331	3.28284	4.50524	4.25641	3.18331	4.13142	3.01047	3.18331	3.50524	3.87488	2.18331	3.99677	3.71169	3.68211	3.72763	4.2537	4.18331	4.37049	1.92027	4.0902	3.46961	2.50524	3.91186	3.76827	4.06914	3.50524	3.87447	4.0902	4.11716	4.42723	3.50524	4.50524	4.15634	3.92027	3.85468	4.1682
	C1QL3	4.0902	4.50524	4.96467	4.60477	3.76827	4.48875	4.38976	4.72763	4.2422	4.56238	3.82716	4.2905	3.76827	4.50524	5.35323	4.51945	4.18331	4.56664	4.90859	3.99066	4.50524	4.51795	2.18331	4.46173	4.12672	4.06914	4.3797	4.4057	4.76827	4.24404	2.92027	4.0902	4.17005	3.50524	4.05625	3.50524	4.1516	2.50524	4.45943	4.0902	4.0811	3.57924	3.18331	4.0902	3.71382	4.72763	3.45079	4.2422
	MAX	4.82716	3.92027	4.31259	4.23393	5.35323	4.60039	4.12672	4.72763	3.50524	4.25092	3.82716	4.27257	4.64274	4.60477	3.18331	4.28997	4.50524	4.04776	4.50524	4.18331	4.50524	4.25491	2.18331	4.11381	4.50524	4.3036	4.2422	4.46624	4.88375	4.67005	5.72763	2.50524	4.52272	4.82716	4.4009	4.99066	4.50524	5.0902	4.62071	4.50524	4.47775	5.11529	4.82716	5.5927	4.79474	5.3797	4.35916	5.04956
	NSDHL	6.5927	1.92027	4.0902	4.44204	4.50524	4.25526	4.50524	4.14267	4.2422	4.33531	3.50524	4.50524	4.50524	0.69788	3.76827	4.47638	4.76827	4.4411	4.25148	4.76827	4.0902	4.50524	2.18331	4.16895	4.44865	4.4411	4.62071	4.46624	2.76827	4.31914	2.92027	3.50524	4.46961	4.50524	4.58677	4.50524	3.78903	2.50524	5.12973	3.50524	4.8326	3.95775	4.0902	4.67516	4.83781	3.50524	4.67635	4.0902
	HMGN1	5.50524	5.2422	4.67516	4.07639	4.50524	4.60039	5.12672	4.50524	4.2422	4.57632	5.31259	4.65109	4.76827	4.69788	5.18331	4.28997	4.18331	4.58159	4.83644	4.50524	5.67516	4.57987	4.18331	4.46173	4.84919	4.68211	5.2422	4.57104	4.50524	4.80307	6.2422	5.67516	4.91587	5.50524	5.28842	4.99066	5.68211	5.67516	5.21489	5.82716	5.29301	5.34477	5.43123	4.96467	4.99828	5.3797	5.29878	5.85101
	VSIG4	2.50524	5.0902	4.31259	3.7335	4.18331	3.92845	3.8048	3.65724	2.92027	3.96334	4.50524	3.97301	3.18331	4.01981	2.18331	4.1508	3.18331	4.19113	4.40902	3.50524	4.0902	3.93298	4.99066	4.05648	3.50524	4.3036	4.72763	3.90577	5.50524	3.99197	4.72763	5.50524	3.43309	6.41213	3.98586	3.76827	2.3036	6.89755	4.0288	5.96467	3.86478	3.71674	3.64274	6.31259	3.85468	6.3797	4.10085	2.92027
	GAL3ST4	4.0902	4.2422	4.50524	4.44204	4.76827	4.36773	3.61215	3.92027	4.50524	4.21573	4.31259	4.45844	4.50524	3.69788	5.35323	4.01695	4.50524	4.42462	4.40902	4.76827	5.0902	4.22422	4.50524	4.30646	4.55968	4.06914	3.50524	4.15906	4.35323	4.18789	4.2422	3.50524	3.79154	4.0902	4.00971	3.18331	4.3036	4.0902	4.0902	2.50524	4.06272	3.95775	4.43123	3.0902	3.93621	4.2422	3.87136	4.50524
	SEMA4F	4.0902	5.50524	4.0902	4.30669	3.18331	3.80069	4.26423	3.92027	2.92027	4.12381	3.82716	4.17947	3.99066	3.50524	3.18331	4.05648	3.18331	3.86432	3.87297	3.18331	3.50524	4.17691	5.64274	4.49088	3.97472	3.56664	4.0902	3.90577	2.76827	4.29808	4.2422	2.50524	3.43309	2.50524	3.88633	2.18331	3.1516	2.50524	3.70163	2.50524	3.8434	2.57924	3.50524	3.0902	3.82074	3.92027	4.04313	4.2422
	CARS1	4.0902	2.92027	3.50524	3.7335	4.99066	4.34958	3.38976	3.92027	1.92027	3.94197	3.82716	4.05917	3.76827	3.86781	4.18331	4.09495	3.76827	4.1715	3.45793	3.50524	5.31259	4.17691	4.18331	3.97631	3.50524	3.78903	4.0902	4.15906	3.76827	4.0686	3.92027	2.50524	3.67125	3.50524	3.91186	3.50524	3.3036	2.50524	3.87447	2.50524	4.13487	3.71674	3.50524	3.82716	3.95198	1.92027	3.61824	3.92027
	THBS1	4.50524	4.2422	1.50524	4.39832	4.18331	4.7323	4.89226	4.72763	4.50524	4.80662	4.67516	4.77083	4.18331	4.39832	4.50524	4.86939	4.76827	4.39106	4.0746	4.76827	4.0902	4.62757	3.76827	4.54746	4.71169	4.4411	4.3797	4.5802	5.0902	4.35017	4.2422	3.50524	4.60711	4.50524	4.00971	3.99066	4.1516	3.50524	4.26012	3.50524	4.18671	4.42723	3.88375	3.0902	4.32324	4.50524	3.98301	3.72763
	CPN1	2.50524	1.92027	4.0902	4.20884	5.18331	4.43812	3.12672	3.50524	4.50524	4.00516	3.82716	4.3082	3.18331	4.15731	2.18331	4.03685	4.99066	4.4411	4.30593	3.18331	4.0902	3.93298	3.18331	3.89142	4.50524	4.37399	3.50524	4.5432	3.76827	4.80307	3.92027	2.50524	5.0902	4.82716	4.66393	2.18331	3.78903	2.50524	4.66174	4.0902	4.40667	3.42723	3.76827	3.0902	4.33531	3.92027	4.43965	3.2422
	OSTM1	3.50524	4.50524	3.82716	4.39832	2.18331	4.60039	3.97472	4.65724	2.92027	4.31882	3.50524	4.56536	4.35323	5.01981	4.18331	4.57494	4.18331	4.4411	4.55104	4.18331	2.50524	4.45324	3.18331	4.46173	4.05272	3.88856	4.0902	4.18331	3.99066	4.53254	4.50524	4.82716	4.60711	4.82716	4.38275	4.76827	4.06914	4.0902	4.18706	4.50524	4.28511	3.84227	4.50524	5.0902	4.42842	2.92027	4.26131	4.31259
	SCP2	4.50524	1.92027	3.50524	4.39832	4.99066	4.63077	3.12672	4.03575	3.92027	4.41504	4.31259	4.42638	4.18331	3.86781	4.18331	4.20458	3.18331	4.32152	4.68032	3.99066	5.0902	4.27002	2.18331	4.07584	4.19711	4.4411	4.92027	4.66012	4.35323	4.75751	5.0902	5.31259	5.00566	4.82716	5.86033	4.50524	4.4411	4.82716	5.80902	5.0902	5.91687	4.78087	4.93819	4.96467	5.9082	5.50524	6.13578	5.47486
	NPM2	4.50524	3.50524	3.0902	4.2586	3.76827	4.31259	3.61215	4.97917	3.92027	4.33531	4.82716	4.10039	4.35323	4.50524	4.76827	4.22206	2.18331	4.37399	3.79897	3.99066	3.50524	4.49241	2.18331	4.58849	3.8048	4.06914	4.62071	4.51482	4.18331	4.56817	3.92027	4.82716	4.19208	4.0902	4.1875	4.35323	3.68211	4.0902	4.20568	2.50524	4.28511	3.57924	2.76827	4.0902	4.08663	4.72763	4.05778	4.1682
	CHSY3	4.0902	4.2422	4.31259	4.7158	4.50524	4.5536	4.38976	3.92027	4.92027	4.57632	5.0902	4.758	4.50524	4.01981	2.18331	4.67991	4.76827	4.61103	4.0746	3.99066	4.50524	4.82461	3.18331	4.78954	4.38976	4.62553	3.50524	4.62514	2.18331	4.64524	4.2422	3.50524	4.48753	4.82716	4.03317	4.18331	3.56664	4.50524	4.20568	3.50524	4.3319	4.34477	3.76827	4.67516	4.34728	4.2422	4.43965	4.2422
	SRI	4.0902	3.92027	5.0902	3.99066	4.99066	4.0902	3.61215	3.92027	5.0902	4.43047	3.50524	4.05917	3.18331	3.86781	3.18331	4.25641	2.18331	4.77609	4.136	4.18331	2.50524	4.28497	4.76827	4.09495	4.55968	3.88856	3.50524	4.2422	3.76827	4.0686	5.2422	4.0902	4.23515	5.0902	3.80689	3.99066	4.4411	4.50524	4.0902	4.82716	4.26917	4.06466	4.27077	4.0902	4.20978	4.92027	4.08663	4.50524
	ACHE	4.0902	4.72763	4.0902	4.7335	3.18331	4.50524	4.12672	3.79474	4.2422	4.79474	4.31259	4.90484	4.64274	4.01981	5.18331	4.64144	5.50524	4.32152	4.0746	4.64274	3.50524	4.54304	4.18331	4.99677	4.89226	3.98167	4.0902	4.59834	4.88375	4.44902	3.50524	2.50524	4.3765	2.50524	4.1875	4.76827	4.37399	4.50524	3.92027	4.0902	4.20358	4.06466	4.18331	4.31259	4.22284	2.92027	4.46184	3.82716
	SYNDIG1	5.0902	5.0902	4.82716	5.27077	5.35323	4.86598	4.8048	4.92027	5.3797	4.97391	4.0902	5.2905	4.76827	4.78534	5.76827	5.40927	4.50524	5.32152	5.1949	3.99066	5.31259	5.07737	4.99066	5.29823	4.75899	5.19113	5.00774	4.98378	4.88375	5.16481	4.2422	2.50524	5.00566	3.50524	4.41882	3.50524	4.3036	4.0902	5.0183	4.0902	4.71983	4.25731	4.18331	3.50524	4.8293	3.50524	4.89603	4.44383
	CARM1	2.50524	2.92027	4.82716	4.2586	5.35323	4.50524	4.12672	4.42277	5.3797	4.47579	3.82716	4.45844	3.18331	3.86781	4.18331	4.58849	4.18331	4.32152	4.68032	4.64274	5.0902	4.25491	4.50524	4.18687	4.61215	4.62553	4.2422	4.3317	3.76827	4.29808	2.92027	4.50524	4.10188	3.50524	4.1875	3.76827	4.68211	4.0902	4.1682	2.50524	4.28511	3.84227	4.99066	3.82716	4.34728	3.92027	4.2864	4.31259
	DOLK	2.50524	3.92027	4.0902	4.07639	4.18331	4.02308	3.12672	3.92027	3.92027	4.12381	4.0902	4.10039	3.76827	3.28284	4.18331	4.23934	4.18331	4.19113	3.79897	3.99066	2.50524	3.93298	3.76827	4.16895	3.97472	4.1516	3.50524	4.2422	2.18331	4.22184	2.92027	2.50524	3.90257	4.82716	3.91186	4.76827	3.3036	3.50524	3.5927	2.50524	3.79968	3.06466	3.76827	3.0902	4.05778	3.92027	3.76827	3.62071
	MTREX	2.50524	2.92027	4.0902	3.99066	2.18331	3.63077	3.61215	3.92027	4.2422	3.57632	3.0902	3.88138	3.50524	3.01981	3.76827	4.23934	4.18331	3.50524	4.25148	4.35323	3.50524	4.11132	2.18331	3.57494	4.12672	3.1516	3.50524	3.61627	3.18331	3.92486	3.50524	4.0902	3.76239	4.82716	3.66393	3.99066	3.88856	2.50524	3.89755	4.0902	3.96714	4.34477	4.18331	3.50524	3.69521	4.2422	3.61824	3.50524
	SSU72	4.50524	4.2422	3.0902	4.44204	4.50524	4.17509	3.38976	4.58324	5.0902	4.28527	4.67516	4.41008	4.35323	3.50524	4.18331	4.33888	4.18331	4.45741	4.25148	4.35323	3.50524	4.14449	3.18331	4.27329	4.44865	4.1516	3.2422	4.34251	4.35323	4.15313	4.50524	4.0902	4.17005	2.50524	4.5384	4.50524	4.78903	4.0902	4.64819	2.50524	4.59749	4.1642	4.57562	4.31259	4.52645	4.92027	4.69521	4.00774
	RUBCNL	3.50524	1.92027	4.31259	3.69788	3.76827	3.82716	3.97472	4.03575	3.92027	4.02563	4.31259	3.78354	4.35323	4.69788	4.50524	4.35482	3.18331	4.06914	4.25148	2.76827	3.50524	4.41298	3.76827	4.23934	3.8048	4.50524	2.50524	3.93463	2.76827	3.9655	2.92027	4.0902	3.95504	4.82716	3.47129	3.99066	3.3036	3.50524	3.56413	2.50524	3.79968	2.25731	2.99066	3.0902	3.78597	2.92027	3.49451	3.82716
	GPR173	4.0902	3.50524	2.50524	3.69788	2.18331	3.68966	3.12672	3.65724	2.92027	3.39944	2.50524	3.97301	3.50524	4.28284	2.18331	3.89142	4.18331	3.88856	4.35839	3.99066	2.50524	4.02491	5.50524	3.84702	3.71169	2.78903	4.0902	4.12191	3.76827	3.68635	2.92027	3.50524	3.31761	2.50524	3.57082	3.99066	3.4411	4.0902	3.3797	2.50524	3.39202	3.06466	4.18331	3.0902	3.35916	3.92027	3.31106	3.82716
	CPA4	4.0902	3.50524	5.0902	4.20884	3.18331	4.11189	5.05272	4.85887	3.92027	4.12381	4.82716	4.41008	3.50524	3.50524	3.76827	4.47638	2.18331	4.35671	3.55104	3.50524	4.82716	4.32891	2.18331	4.18687	3.97472	3.78903	4.0902	4.19528	4.35323	4.42007	3.50524	2.50524	3.73265	2.50524	3.4009	3.50524	1.98167	4.50524	3.75316	4.0902	3.68421	2.84227	3.99066	2.50524	3.78597	2.92027	3.59834	3.72763
	PCED1B	3.50524	3.92027	3.50524	3.89951	4.76827	4.42084	4.61215	3.50524	3.92027	4.53409	4.0902	4.39359	3.76827	4.01981	4.50524	4.27329	3.76827	4.35671	5.89089	4.50524	4.50524	4.49241	3.76827	4.41688	4.38976	4.3036	3.72763	4.37445	3.99066	4.42978	2.92027	4.0902	4.17005	3.50524	3.72283	3.76827	4.37399	2.50524	4.22405	4.50524	4.0811	3.42723	3.64274	3.0902	3.99828	4.92027	4.11492	3.92027
	RIN3	4.50524	3.50524	3.82716	3.89951	4.50524	4.06817	3.8048	4.33531	4.2422	4.00516	3.0902	3.95065	4.50524	4.50524	3.76827	3.84702	4.18331	4.24846	4.01047	3.76827	4.50524	4.32891	2.18331	4.16895	3.8048	3.4411	3.50524	4.19528	4.35323	4.08098	3.92027	4.50524	4.19208	5.0902	3.69368	3.50524	2.78903	2.50524	3.82716	4.0902	3.86478	4.06466	3.99066	4.50524	3.99828	3.92027	4.02833	3.82716
	COX6A1	4.50524	3.50524	4.67516	4.76827	4.50524	5.17509	5.19711	4.14267	4.2422	4.96334	4.50524	4.85754	4.50524	4.78534	4.50524	4.6672	4.50524	4.63988	5.01047	5.35323	4.50524	4.66234	3.18331	4.71739	4.50524	5.33923	5.2422	5.63836	5.43123	5.84361	5.92027	6.0902	5.69458	5.82716	6.27864	4.88375	5.3036	5.67516	5.89755	5.67516	5.96219	5.1642	5.35323	5.67516	6.00585	6.0902	5.92427	5.12973
	HIGD2A	3.50524	4.72763	4.0902	4.39832	4.76827	4.71823	4.50524	4.42277	4.50524	4.31882	4.0902	4.48981	3.99066	4.28284	4.18331	4.60191	3.18331	4.68211	4.68032	3.18331	4.0902	4.45324	5.18331	4.33888	4.05272	4.83965	4.62071	4.61627	5.18331	4.79558	3.92027	2.50524	4.73265	5.0902	4.41882	4.76827	4.1516	4.82716	4.26012	4.0902	4.766	4.06466	4.35323	4.31259	4.60833	4.50524	4.7322	4.72763
	HDLBP	5.0902	3.50524	4.31259	4.60477	5.18331	4.45519	4.38976	4.14267	5.62071	4.61735	5.31259	4.85754	4.35323	4.39832	3.76827	4.67991	4.50524	4.53626	4.55104	4.35323	2.50524	4.74034	4.18331	4.54746	4.89226	5.1516	3.92027	5.15906	4.99066	4.93854	6.0902	5.67516	5.59889	5.67516	6.15043	5.82716	5.47353	5.67516	6.29531	5.31259	6.36603	5.8119	5.67516	5.67516	6.13232	5.62071	6.13923	5.72763
	PLD3	4.0902	4.2422	3.82716	3.99066	5.18331	4.13327	3.38976	4.92027	3.50524	4.25092	3.50524	4.23605	3.76827	2.28284	4.50524	4.23934	4.18331	4.55153	4.50524	3.18331	5.0902	4.27002	3.18331	4.32276	3.71169	4.68211	3.92027	4.2537	4.99066	4.32956	3.92027	4.82716	4.73265	6.50524	4.86033	4.64274	5.11096	5.0902	4.77825	5.82716	4.67213	4.78087	4.43123	6.0902	4.7322	5.2422	4.91224	4.67516
	FAM200B	3.50524	1.92027	4.0902	3.93054	2.18331	3.87869	4.38976	2.92027	3.92027	4.23343	3.50524	4.19857	4.76827	3.01981	3.18331	4.07584	4.76827	4.26708	3.35839	3.99066	4.50524	3.8348	2.18331	4.23934	3.38976	3.88856	4.50524	4.0966	3.76827	4.3399	2.92027	3.50524	4.25621	2.50524	3.80689	3.18331	3.56664	4.50524	3.94264	3.50524	3.9066	4.25731	4.0902	4.67516	3.87136	4.2422	3.96758	3.92027
	HYI	4.50524	4.72763	4.67516	3.99066	2.18331	4.68966	4.12672	4.65724	3.50524	4.25092	4.0902	4.36004	4.50524	3.50524	4.76827	4.1508	2.18331	4.00404	4.30593	3.99066	2.50524	4.51795	3.18331	4.07584	3.50524	4.3036	3.72763	4.10931	3.18331	4.31914	4.92027	5.0902	4.54	4.0902	4.86033	4.76827	4.37399	3.50524	4.9537	5.67516	4.89626	5.2115	5.27077	4.31259	4.86305	4.50524	5.11492	5.62071
	TNFRSF21	3.50524	4.2422	3.50524	3.83538	4.99066	4.17509	3.8048	4.14267	2.92027	4.19781	4.0902	4.19857	4.18331	4.50524	2.18331	4.33888	3.76827	3.98167	4.136	4.76827	5.0902	4.22422	3.18331	4.01695	4.12672	3.88856	3.92027	4.29878	4.88375	4.09326	5.72763	6.89755	4.46961	7.79064	4.5384	4.18331	4.1516	6.82716	4.77825	6.75316	4.49156	3.95775	3.88375	7.0288	4.45079	6.56413	4.2864	3.3797
	WIF1	4.0902	3.50524	3.82716	4.37595	2.18331	4.87869	3.38976	4.50524	3.50524	4.53409	4.31259	4.5945	5.0902	4.39832	4.18331	4.1508	4.50524	4.33923	4.59543	3.18331	5.67516	4.3855	2.18331	4.47638	4.75899	3.98167	3.92027	4.61627	3.76827	4.29808	4.2422	2.50524	4.12496	4.50524	3.7514	3.50524	5.26708	2.50524	4.20568	3.50524	4.40667	3.95775	3.35323	3.0902	3.92027	3.92027	3.90415	3.0902
	PTPRH	2.50524	1.92027	3.50524	3.99066	3.18331	3.97654	4.12672	4.03575	4.2422	4.12381	3.82716	3.95065	3.99066	4.78534	3.18331	4.07584	5.35323	4.00404	3.94336	2.18331	4.50524	4.11132	4.99066	4.01695	4.50524	3.78903	3.72763	4.30984	3.76827	4.24404	2.92027	2.50524	3.90257	3.50524	3.36437	4.35323	2.98167	2.50524	3.50524	2.50524	3.73151	2.84227	3.50524	3.82716	3.53694	1.92027	3.7322	3.72763
	CTNNA1	4.50524	4.2422	2.50524	4.20884	4.18331	4.58496	3.38976	4.58324	3.92027	4.44573	4.82716	4.37691	3.76827	4.39832	3.76827	4.43199	4.18331	4.52083	4.76049	3.99066	5.0902	3.98884	3.76827	4.35482	3.89226	4.83965	3.72763	4.21893	3.99066	4.43943	3.92027	2.50524	4.27697	4.82716	4.34576	4.76827	4.37399	3.50524	4.1682	2.50524	4.46382	4.50524	3.99066	3.0902	4.5577	4.72763	4.50524	4.96467
	CYP8B1	4.0902	5.0902	3.50524	4.8189	3.76827	5.34958	4.26423	4.33531	3.50524	4.7707	3.50524	4.42638	3.76827	4.69788	4.76827	4.47638	3.76827	4.59638	4.01047	4.88375	4.0902	4.70742	2.18331	4.64144	3.89226	4.83965	4.92027	4.99066	4.64274	4.93171	3.92027	5.50524	6.70227	5.31259	7.2539	4.35323	4.37399	5.67516	7.10018	5.31259	7.18033	4.64963	5.1375	5.20568	6.61081	6.0902	6.8858	5.20568
	TLR3	4.0902	4.2422	3.82716	3.93054	4.99066	4.52154	3.97472	3.33531	3.50524	4.33531	3.50524	3.85754	3.76827	4.15731	3.18331	4.44694	4.18331	4.1516	4.50524	4.35323	3.50524	4.37156	3.18331	4.46173	4.44865	4.1516	4.50524	4.3317	4.35323	4.78047	3.92027	2.50524	4.43309	7.82716	3.98586	3.99066	2.78903	4.0902	4.42807	4.50524	4.28511	3.57924	3.64274	4.0902	4.02833	3.50524	3.59834	3.50524
	LUC7L3	4.82716	4.72763	3.50524	3.83538	3.76827	3.95269	4.26423	4.58324	4.50524	4.02563	3.82716	4.34296	4.18331	3.69788	3.76827	3.95555	3.76827	4.06914	3.72096	4.18331	4.82716	4.20862	3.76827	4.1508	4.32836	3.78903	3.50524	4.21893	4.50524	4.3399	5.92027	4.50524	4.52272	4.82716	4.43652	5.43123	5.59638	4.50524	4.5927	5.0902	4.64768	5.2115	4.70687	4.50524	4.67635	4.50524	4.65724	5.2422
	NPC1	4.82716	1.92027	4.50524	4.10387	3.18331	4.29373	4.12672	4.14267	2.92027	3.85316	3.0902	4.19857	4.35323	4.28284	5.35323	4.11381	3.76827	4.32152	3.35839	4.64274	5.31259	4.42652	4.50524	4.13243	4.61215	4.2296	5.00774	4.2651	3.76827	4.14135	2.92027	2.50524	4.05457	2.50524	3.60253	3.76827	3.3036	5.0902	3.96467	2.50524	4.00613	3.25731	3.64274	1.50524	3.95198	2.92027	3.96758	4.31259
	ADRA1B	4.50524	3.92027	4.82716	4.48448	4.18331	4.42084	4.71169	4.58324	3.92027	4.73386	3.82716	4.67857	3.99066	4.28284	4.50524	4.60191	4.99066	4.63988	4.45793	3.76827	5.31259	4.59195	4.50524	4.86939	4.26423	4.83965	3.92027	4.63397	4.35323	4.71046	3.92027	2.50524	4.43309	3.50524	4.82044	4.64274	4.4411	2.50524	4.66174	4.0902	4.59749	4.25731	4.50524	3.82716	4.69521	3.92027	4.65724	4.50524
	ITGA6	2.50524	3.92027	4.50524	4.56578	3.76827	4.64572	3.38976	4.97917	4.50524	4.41504	3.50524	4.56536	4.50524	4.15731	3.76827	4.47638	3.18331	4.76303	4.6385	4.76827	4.82716	4.29977	2.18331	4.64144	4.71169	4.56664	4.3797	4.46624	3.99066	4.3399	3.92027	4.0902	4.3765	3.50524	4.34576	3.50524	4.1516	3.50524	4.1101	5.31259	4.36228	4.25731	4.35323	3.82716	4.11492	3.50524	4.12886	4.1682
	TSC2	2.50524	1.92027	4.67516	4.37595	3.18331	4.50524	4.38976	4.50524	4.50524	4.49059	4.50524	4.39359	3.50524	4.15731	3.76827	4.44694	3.18331	4.4411	4.59543	5.0902	4.0902	4.41298	4.18331	4.25641	4.44865	4.3036	2.92027	4.37445	4.99066	4.44902	3.50524	2.50524	4.27697	4.0902	4.36437	4.18331	4.1516	5.31259	3.70163	2.50524	3.8434	3.95775	3.99066	3.82716	3.98301	3.92027	4.16989	4.31259
	CRLS1	3.50524	4.50524	4.67516	4.2586	4.76827	4.47207	4.50524	4.42277	4.50524	4.61735	1.50524	4.23605	2.76827	3.50524	3.18331	4.32276	4.18331	4.42462	4.136	4.64274	3.50524	4.3855	4.76827	4.28997	4.32836	3.56664	3.92027	4.44634	3.99066	4.43943	3.50524	2.50524	4.29743	3.50524	4.58677	4.18331	4.62553	3.50524	4.77825	4.82716	4.3319	3.06466	4.0902	3.50524	4.54736	3.50524	4.50524	4.00774
	PHTF1	5.0902	4.72763	4.50524	5.07639	5.18331	4.7323	5.55968	4.72763	4.2422	4.97391	4.50524	4.86951	4.76827	5.0902	4.18331	4.89142	4.76827	4.92419	5.01047	4.18331	5.82716	4.98884	4.76827	4.90231	4.75899	4.78903	5.2422	4.9699	4.76827	4.9041	4.2422	2.50524	4.65548	5.67516	4.60253	3.76827	4.93587	3.50524	4.22405	5.31259	4.75459	4.57924	4.0902	4.96467	4.42842	5.0902	4.34728	4.67516
	ZNF160	3.50524	3.92027	3.50524	4.35323	4.50524	3.74624	3.38976	3.65724	2.92027	4.02563	4.50524	4.10039	3.50524	3.28284	4.18331	4.18687	3.76827	4.4411	3.94336	2.18331	3.50524	4.22422	2.18331	4.35482	3.71169	3.3036	3.50524	4.10931	3.99066	4.15313	3.50524	4.50524	3.79154	2.50524	3.80689	3.18331	3.4411	2.50524	3.50524	5.0902	3.73151	3.25731	3.35323	2.50524	3.95198	1.92027	3.78597	3.72763
	SPIB	2.50524	4.92027	4.50524	4.2586	3.76827	4.21573	4.71169	3.92027	3.50524	4.30214	4.31259	4.45844	4.35323	4.69788	2.18331	4.61521	2.18331	4.59638	3.94336	4.50524	4.0902	4.69628	4.18331	4.33888	4.19711	4.56664	2.50524	4.44634	4.18331	4.59432	4.2422	2.50524	4.17005	2.50524	4.07897	4.88375	4.2296	2.50524	4.20568	3.50524	4.0811	3.42723	3.18331	4.50524	3.93621	3.92027	3.82074	4.00774
	ATP6AP1L	4.0902	4.50524	3.82716	4.56578	5.35323	4.56937	4.89226	4.79474	4.2422	4.49059	4.82716	4.66489	4.76827	4.01981	3.18331	4.76589	2.18331	4.35671	4.50524	3.50524	3.50524	4.77252	4.99066	4.53352	4.32836	4.78903	4.92027	4.62514	4.99066	4.67005	4.2422	4.0902	4.23515	2.50524	4.12336	4.35323	3.78903	2.50524	4.45943	3.50524	4.16963	3.71674	4.27077	3.50524	4.38262	4.2422	4.10085	4.0902
	GTF3A	2.50524	4.72763	4.0902	4.28284	4.18331	4.17509	4.8048	4.42277	4.2422	4.23343	4.82716	4.1601	4.76827	4.50524	4.18331	4.37059	4.76827	4.4411	4.01047	2.18331	4.0902	4.02491	3.18331	4.44694	4.12672	3.68211	4.72763	4.44634	3.76827	4.49602	4.50524	4.82716	4.43309	5.31259	4.5384	5.0902	4.1516	4.0902	4.45943	3.50524	4.28511	3.95775	4.35323	4.31259	4.50524	4.72763	4.26131	3.82716
	HEATR1	4.0902	2.92027	4.50524	3.89951	4.50524	4.43812	4.71169	4.33531	3.92027	4.30214	1.50524	4.10039	3.99066	3.69788	2.18331	4.38618	3.18331	4.24846	3.94336	3.99066	4.0902	4.35748	4.18331	4.32276	4.44865	3.88856	3.92027	4.4057	3.76827	4.29808	4.2422	3.50524	4.12496	2.50524	3.80689	4.18331	4.1516	3.50524	3.98636	4.0902	4.20358	4.34477	2.50524	4.31259	4.05778	4.50524	4.05778	4.0902
	CSTF1	3.50524	3.50524	4.82716	4.48448	3.18331	4.27462	3.8048	4.14267	3.92027	4.41504	4.50524	4.36004	4.18331	4.39832	2.18331	4.05648	4.50524	4.48947	4.59543	4.88375	4.0902	4.23965	2.18331	4.74184	4.38976	4.3036	2.50524	4.42616	4.18331	4.38054	1.92027	2.50524	4.48753	5.0902	3.98586	2.76827	3.78903	2.50524	4.3797	3.50524	3.86478	4.34477	4.0902	3.0902	3.99828	3.92027	3.85468	4.56413
	GABARAP	4.82716	3.50524	5.31259	4.8189	4.50524	4.64572	4.50524	4.58324	4.50524	4.73386	5.20568	4.62307	4.50524	4.28284	4.99066	4.37059	4.76827	4.48947	5.136	5.27077	4.0902	4.25491	4.50524	4.37059	4.44865	4.62553	4.3797	4.99066	5.18331	4.9788	6.3797	6.96467	5.7476	7.0288	6.3269	5.43123	6.21049	5.82716	5.87447	6.20568	5.38465	5.54271	5.39276	6.36322	5.88375	6.92027	6.15293	5.75316
	KXD1	3.50524	4.72763	4.31259	4.15731	3.76827	4.11189	3.8048	4.42277	1.92027	4.12381	3.50524	4.2905	4.76827	3.50524	4.18331	4.22206	4.18331	4.32152	4.0746	4.99066	4.82716	4.29977	4.18331	5.09495	4.05272	4.37399	4.50524	4.28764	3.50524	4.5235	4.72763	4.0902	4.10188	4.50524	4.05625	3.50524	4.2296	2.50524	4.07002	2.50524	4.6228	2.57924	4.35323	4.82716	4.1966	3.92027	4.16989	3.82716
	CLIP1	3.50524	2.92027	4.0902	4.35323	2.18331	4.52154	4.12672	4.2422	1.92027	4.2682	4.0902	4.58	4.35323	4.28284	4.18331	4.11381	4.76827	4.42462	4.45793	4.88375	5.31259	4.43994	3.76827	4.38618	4.12672	4.3036	3.72763	4.29878	3.99066	4.14135	4.2422	4.0902	4.50524	5.0902	4.45401	4.35323	4.1516	4.50524	4.57848	4.0902	4.64768	4.84227	4.18331	4.50524	4.67635	4.50524	4.51588	4.1682
	DHRS13	3.50524	3.50524	4.0902	4.13084	2.18331	4.48875	3.61215	4.14267	3.50524	4.12381	4.96467	4.37691	4.35323	3.86781	4.50524	4.46173	2.18331	4.11096	4.35839	3.99066	3.50524	4.19285	2.18331	4.44694	4.44865	4.50524	4.3797	4.19528	3.50524	4.31914	1.92027	4.50524	4.07842	4.50524	3.93695	3.99066	3.56664	3.50524	3.56413	3.50524	3.70805	3.42723	3.50524	2.50524	3.93621	4.50524	3.35916	3.2422
	RAB5IF	4.0902	4.50524	5.41213	4.66135	4.99066	4.50524	4.50524	4.33531	5.0902	4.87588	5.50524	4.92793	5.35323	3.01981	5.18331	4.57494	4.50524	4.76303	5.04289	4.64274	4.82716	4.29977	3.76827	4.46173	4.89226	4.98167	5.82716	5.37445	4.76827	5.38554	5.0902	4.0902	5.14768	5.82716	5.2688	3.76827	4.50524	4.0902	5.59975	2.50524	5.50524	4.71674	4.35323	4.82716	5.18997	5.62071	5.08663	4.2422
	PAX2	4.0902	3.50524	4.31259	4.75099	4.18331	9.13194	3.8048	4.33531	2.92027	4.39944	4.67516	4.82101	4.64274	3.50524	3.76827	4.44694	4.99066	4.47353	3.45793	3.50524	3.50524	4.43994	4.18331	4.46173	4.38976	4.2296	5.00774	4.0446	3.18331	4.28743	2.92027	2.50524	3.90257	3.50524	4.2688	2.76827	3.78903	4.82716	4.98636	4.50524	4.11716	3.71674	4.43123	3.0902	3.82074	2.92027	3.80346	4.3797
	TIMM8A	4.0902	3.50524	4.0902	4.23393	4.50524	4.40336	3.8048	4.03575	4.50524	4.44573	3.50524	4.42638	4.35323	4.50524	4.50524	4.35482	3.76827	4.42462	4.40902	3.18331	4.50524	4.16079	3.76827	4.44694	4.8048	4.73656	4.82716	4.43629	3.50524	4.36036	2.92027	2.50524	4.07842	3.50524	4.20825	3.76827	4.3036	4.0902	4.39601	2.50524	4.25305	3.57924	3.64274	3.82716	4.3942	2.92027	4.2486	4.31259
	TBCA	2.50524	2.92027	5.5927	4.7335	3.18331	4.86598	4.8048	5.0902	4.2422	4.75852	4.82716	4.58	4.50524	4.78534	3.18331	4.60191	4.76827	4.59638	4.25148	4.64274	4.82716	4.50524	3.76827	4.32276	4.44865	4.73656	4.92027	4.76827	4.35323	4.68635	5.62071	4.50524	4.8756	2.50524	4.88633	5.0902	4.78903	4.82716	4.88606	4.82716	4.59749	4.84227	4.27077	4.31259	4.81212	4.72763	4.96758	4.1682
	FAM91A1	3.50524	2.92027	4.0902	4.15731	3.18331	4.25526	4.38976	4.58324	2.92027	4.12381	3.50524	4.1601	3.18331	4.60477	3.18331	3.91311	4.50524	4.2296	4.1949	3.76827	3.50524	4.32891	4.18331	4.41688	4.66278	3.78903	2.92027	4.1344	3.76827	4.1764	2.92027	4.0902	4.12496	5.0902	3.80689	4.76827	3.4411	2.50524	4.12973	4.50524	4.0441	3.95775	3.88375	4.31259	4.04313	4.50524	4.20978	4.00774
	ZDHHC14	3.50524	2.92027	4.0902	4.18331	4.18331	4.19555	3.8048	4.72763	4.2422	4.49059	4.31259	4.23605	3.76827	4.39832	4.50524	4.20458	3.18331	4.37399	4.30593	3.99066	5.67516	4.50524	4.18331	4.41688	3.8048	4.4411	3.92027	4.20715	4.35323	4.35017	4.72763	4.0902	4.14768	2.50524	4.10134	4.99066	3.68211	4.0902	4.14909	4.50524	4.15235	4.06466	3.76827	3.50524	4.07228	3.50524	3.99828	4.67516
	DGAT2	2.50524	2.92027	2.50524	3.28284	4.76827	3.53766	2.8048	3.92027	2.92027	3.65724	3.50524	3.5945	3.76827	3.28284	3.76827	3.60191	2.18331	3.50524	3.72096	2.76827	2.50524	3.59195	4.18331	3.54746	3.50524	3.56664	3.50524	3.78421	3.50524	4.22184	1.92027	2.50524	5.4786	4.0902	5.86033	4.35323	3.4411	3.50524	5.21489	3.50524	5.33956	2.84227	4.43123	4.31259	6.51853	5.92027	6.61081	5.12973
	LY75	3.50524	3.50524	4.50524	4.15731	3.18331	4.29373	4.38976	3.33531	4.50524	4.08533	3.82716	3.97301	2.76827	3.01981	2.18331	4.1508	4.50524	4.19113	3.45793	3.50524	3.50524	3.77252	4.50524	4.50524	4.12672	3.68211	3.72763	3.96292	3.18331	4.37049	3.92027	3.50524	3.92904	4.0902	3.77941	3.76827	3.88856	3.50524	3.87447	5.0902	3.68421	3.57924	3.64274	1.50524	3.75035	2.92027	3.4057	3.62071
	EBI3	4.0902	4.92027	1.50524	5.06245	4.18331	5.03449	4.38976	4.72763	5.50524	4.87588	4.96467	4.82101	3.99066	4.15731	4.50524	4.71739	4.76827	4.72314	4.59543	4.64274	4.82716	5.02491	3.76827	4.60191	4.38976	4.93587	4.0902	5.11562	4.88375	5.0244	5.0902	5.50524	5.39561	6.41213	5.78633	4.76827	3.88856	4.82716	5.3797	4.0902	5.66606	4.71674	4.35323	4.82716	5.35916	4.50524	5.27391	5.0902
	ARHGEF12	3.50524	4.2422	3.50524	4.30669	3.76827	3.97654	3.12672	4.42277	1.92027	4.25092	3.0902	4.12057	5.0902	3.01981	3.18331	4.09495	4.76827	4.24846	4.01047	3.50524	5.31259	3.89451	4.18331	4.23934	4.32836	4.37399	4.0902	4.15906	3.99066	4.32956	4.50524	4.50524	4.71754	5.0902	4.87339	5.0902	5.06914	4.82716	4.82716	5.0902	4.71983	4.71674	4.43123	4.50524	4.8293	5.72763	4.87136	4.77825
	RNF181	4.82716	4.50524	3.82716	4.20884	4.76827	4.23563	3.97472	4.50524	4.92027	4.21573	3.82716	4.39359	3.50524	4.39832	2.18331	4.28997	3.18331	4.1516	4.79897	4.64274	4.0902	4.19285	3.18331	5.18687	3.61215	4.3036	3.72763	4.36388	4.88375	4.37049	5.62071	4.0902	5.05457	6.31259	5.48836	5.43123	6.06914	5.0902	5.57848	4.0902	5.51878	5.34477	5.43123	4.96467	5.14952	6.0902	5.35916	5.34654
	SCT	2.50524	5.0902	4.31259	3.99066	4.50524	4.13327	3.97472	4.2422	2.92027	4.23343	3.50524	3.758	3.99066	4.01981	3.18331	4.07584	4.18331	4.2296	4.50524	3.50524	2.50524	4.28497	2.18331	4.23934	4.05272	4.37399	3.50524	4.20715	3.99066	3.91105	3.50524	3.50524	3.82011	3.50524	3.43652	3.18331	4.06914	2.50524	3.80292	2.50524	3.92706	1.25731	2.76827	3.0902	3.98301	1.92027	3.83781	3.82716
	H1-6	4.0902	4.50524	3.82716	4.39832	3.76827	4.15433	4.26423	4.14267	2.92027	4.16128	4.67516	4.3082	2.76827	3.50524	3.18331	4.22206	4.18331	4.24846	4.35839	3.99066	3.50524	4.11132	3.76827	3.95555	3.26423	3.88856	3.2422	4.17123	3.76827	4.11751	2.92027	4.82716	3.79154	4.0902	3.80689	2.76827	3.78903	2.50524	3.72763	2.50524	3.79968	2.57924	3.64274	1.50524	3.96758	4.2422	3.90415	3.50524
	RAI2	4.0902	4.2422	4.31259	4.42035	4.18331	4.13327	3.97472	4.42277	1.92027	4.1047	4.50524	4.17947	3.99066	4.94581	3.76827	4.38618	2.18331	4.21049	4.30593	3.76827	4.50524	4.29977	2.18331	4.51945	4.12672	4.3036	4.82716	4.19528	4.35323	4.22184	3.92027	3.50524	4.21377	3.50524	3.80689	4.18331	4.56664	3.50524	4.07002	5.0902	4.15235	3.95775	4.18331	1.50524	3.87136	3.50524	3.90415	3.50524
	RIN1	3.50524	4.2422	4.50524	4.39832	4.99066	4	4.50524	4.33531	3.92027	4.0657	4.96467	4.19857	3.76827	2.28284	3.76827	4.16895	4.99066	3.93587	3.45793	3.50524	2.50524	4.79358	3.18331	4.27329	4.44865	4.1516	2.92027	4.1344	3.99066	4.1764	5.0902	2.50524	3.92904	2.50524	3.83386	4.18331	3.1516	4.0902	3.96467	3.50524	3.5322	3.42723	3.35323	1.50524	3.83781	2.92027	3.49451	3.92027
	FCGR2C	4.50524	4.2422	4.31259	4.46342	4.76827	5.11189	4.26423	4.79474	3.50524	4.6038	3.50524	4.27257	4.35323	3.69788	4.18331	4.16895	3.18331	4.06914	4.45793	3.18331	4.50524	4.45324	4.76827	4.22206	4.66278	3.78903	3.92027	4.44634	4.88375	4.28743	3.92027	2.50524	4.39561	4.50524	3.77941	3.76827	4.4411	3.50524	4.0288	4.82716	4.23675	4.06466	3.64274	4.50524	3.90415	5.0902	3.67635	4.00774
	FCN3	4.50524	3.50524	4.0902	4.2586	4.18331	4.38565	3.12672	4.03575	4.50524	4.51973	4.0902	4.21743	4.99066	4.39832	3.18331	4.25641	2.18331	4.48947	4.136	4.76827	4.50524	4.3993	4.18331	4.37059	4.44865	4.37399	3.50524	4.48587	4.50524	4.30865	4.92027	2.50524	4.60711	3.50524	4.87339	4.50524	4.62553	4.50524	4.3797	4.0902	4.44974	5.1642	5.04129	4.82716	4.78597	4.72763	4.99066	5.41213
	KRT28	4.50524	5.0902	5.0902	4.83538	4.50524	5.19555	5.32836	5.0902	6.1682	5.49793	5.20568	5.43446	5.18331	5.28284	4.76827	5.1508	5.35323	5.38255	5.76049	5.64274	5.67516	5.81948	5.64274	5.30646	5.63769	5.91241	5.2422	5.59834	5.50524	5.38554	5.2422	3.50524	4.9421	4.82716	4.86033	4.35323	4.56664	2.50524	5.00774	4.82716	4.97699	4.71674	3.88375	4.31259	4.4837	3.92027	4.7322	4.72763
	PLXND1	3.50524	2.92027	3.50524	4.66135	3.18331	4.56937	4.89226	4.72763	4.50524	4.08533	4.31259	4.53561	3.99066	3.50524	4.50524	4.27329	4.50524	4.48947	4.25148	4.35323	4.0902	4.41298	4.50524	4.57494	4.32836	4.06914	4.72763	4.2651	4.18331	4.35017	4.72763	3.50524	4.65548	5.0902	4.43652	4.99066	4.88856	4.82716	4.57848	4.50524	4.77731	5.34477	4.43123	3.82716	4.58829	4.72763	4.63787	5.2422
	EIF3C	2.50524	3.92027	3.82716	4.44204	4.99066	4.71823	4.12672	4.72763	4.50524	4.73386	4.31259	4.82101	3.50524	4.69788	4.18331	4.62838	4.50524	4.66817	5.25148	4.50524	4.82716	4.78309	4.50524	4.58849	4.55968	4.68211	4.3797	4.82331	5.18331	4.73418	5.50524	5.31259	4.9421	5.50524	5.27864	4.88375	5.2296	4.50524	5.32115	4.0902	5.02524	4.1642	4.76827	4.96467	5.15634	5.3797	5.21632	5.1682
	TTC21B	3.50524	6.56413	3.50524	4.13084	3.76827	3.77372	3.97472	3.65724	3.92027	4.02563	3.0902	4.19857	3.99066	3.86781	3.18331	4.16895	3.18331	4.11096	4.0746	3.76827	2.50524	4.02491	2.18331	3.99677	3.8048	3.56664	4.2422	4.17123	3.50524	4.0561	4.2422	3.50524	4.05457	2.50524	3.91186	4.18331	2.78903	2.50524	3.98636	3.50524	3.94724	3.57924	3.35323	3.0902	3.78597	2.92027	3.69521	3.3797
	SORBS2	4.50524	3.50524	4.31259	4.97587	4.50524	4.15433	3.97472	4.58324	3.92027	4.67029	4.0902	4.37691	3.18331	4.60477	4.76827	4.44694	4.18331	4.53626	4.50524	3.76827	4.0902	4.42652	2.18331	4.50524	4.66278	4.37399	3.72763	4.35323	3.76827	4.1764	5.0902	2.50524	4.60711	4.82716	4.89915	5.0902	5.11096	2.50524	4.66174	4.50524	4.73151	5.74916	4.93819	4.50524	5.22932	4.2422	5.1079	5.31259
	JMJD1C	2.50524	4.2422	4.31259	4.13084	4.18331	4.0458	4.26423	4.14267	2.92027	3.89825	1.50524	4.19857	4.99066	3.69788	3.18331	4.16895	2.18331	4.06914	4.1949	3.76827	4.50524	4.3855	3.76827	4.18687	4.44865	3.98167	3.50524	4.39536	3.76827	4.21061	4.72763	4.50524	4.23515	4.50524	4.36437	4.76827	4.68211	4.50524	4.75316	3.50524	4.51878	4.64963	5.04129	4.82716	4.88785	4.72763	4.75934	4.67516
	DMTF1	5.0902	3.92027	2.50524	4.07639	2.18331	4.38565	4.38976	4.33531	4.2422	4.41504	4.0902	4.21743	4.88375	4.15731	4.50524	4.44694	3.18331	4.52083	4.40902	3.76827	3.50524	4.57987	3.76827	4.46173	4.19711	4.06914	4.50524	4.27642	3.99066	4.49602	5.2422	5.0902	4.29743	5.82716	4.10134	4.35323	4.4411	3.50524	4.47486	4.0902	4.40667	3.95775	4.93819	3.50524	4.31106	4.2422	4.01338	4.31259
	ACTR2	5.0902	4.72763	5.41213	4.99066	5.35323	5.05703	5.32836	4.72763	5.2422	4.6038	5.50524	5.13056	4.76827	5.01981	5.50524	4.88045	5.64274	4.83965	4.9773	4.88375	5.67516	4.60392	4.18331	4.40161	3.89226	4.93587	5.3797	5.10297	5.64274	5.0561	5.62071	5.67516	5.0425	5.67516	4.83386	5.18331	5.33923	3.50524	4.86279	5.82716	4.5455	4.42723	4.82716	5.82716	4.92027	6.3797	4.79474	4.44383
	SRPRA	4.50524	3.92027	3.82716	4.33015	3.76827	4.78727	4.97472	4.42277	3.92027	4.41504	4.31259	4.2905	4.50524	3.69788	3.76827	4.11381	4.50524	4.52083	4.25148	4.18331	4.50524	5.20076	3.76827	4.33888	3.71169	4.3036	4.2422	4.59834	3.76827	4.59432	4.2422	5.0902	4.88915	5.0902	5.46267	5.35323	4.83965	4.82716	5.75948	4.50524	5.50524	5.3017	4.50524	4.82716	4.92827	3.92027	5.31716	4.87447
	OSER1	3.50524	4.2422	4.0902	3.50524	3.76827	5.23563	3.61215	3.50524	3.50524	3.94197	4.31259	4.05917	3.18331	2.28284	3.18331	3.95555	3.18331	3.95895	3.55104	2.76827	2.50524	3.85498	3.76827	4.13243	3.50524	3.78903	4.2422	3.5802	3.99066	3.95208	3.92027	3.50524	3.79154	3.50524	3.63356	3.76827	3.1516	3.50524	4.07002	3.50524	3.44974	3.25731	2.50524	3.0902	3.63787	3.92027	3.5577	4.0902
	GNAI2	4.0902	4.50524	4.50524	3.83538	4.76827	4	1.8048	3.65724	2.92027	3.87588	3.82716	3.85754	2.18331	4.01981	3.76827	3.60191	4.99066	3.98167	4.40902	3.76827	4.0902	3.70742	3.18331	3.51945	4.19711	4.4411	3.50524	3.5802	3.76827	3.81053	5.92027	6.50524	4.50524	6.31259	4.69368	4.88375	5.50524	5.0902	4.27782	5.82716	4.09924	4.90116	5.0902	5.20568	4.08663	5.92027	4.23577	5.3797
	CYB5B	4.0902	3.50524	4.50524	4.33015	3.76827	4.40336	3.97472	4.50524	3.92027	4.17966	4.82716	4.19857	3.76827	4.28284	4.76827	3.95555	3.18331	4.13142	3.72096	4.35323	5.31259	3.97046	2.18331	4.28997	4.12672	3.68211	2.50524	4.34251	4.18331	4.16481	4.92027	3.50524	4.46961	5.0902	4.3269	4.99066	4.3036	3.50524	4.57848	2.50524	4.67213	4.57924	4.43123	4.50524	4.54736	4.2422	4.33531	4.62071
	MORF4L2	3.50524	1.92027	4.31259	4.56578	2.18331	4.36773	3.8048	4.79474	5.3797	4.31882	3.50524	4.4425	3.76827	3.69788	3.76827	4.09495	3.76827	4.28545	4.59543	4.76827	4.0902	4.37156	4.18331	4.33888	4.38976	3.1516	4.50524	4.50524	4.35323	4.5144	4.2422	4.50524	4.48753	3.50524	4.64883	4.64274	5.02607	4.50524	5.11995	5.0902	4.88584	4.1642	3.99066	4.31259	4.79474	4.2422	4.93621	4.3797
	BANF1	5.0902	3.92027	5.0902	4.85169	5.64274	4.82716	4.61215	5.03575	4.50524	4.97391	4.96467	4.79614	4.50524	4.15731	3.76827	4.54746	3.76827	4.52083	5.45793	4.88375	4.50524	4.70742	3.18331	4.86939	4.75899	5.4411	5.00774	5.18931	4.76827	5.3139	5.82716	5.31259	5.4423	4.50524	5.47985	4.76827	4.98167	4.0902	5.39601	3.50524	5.36228	4.64963	5.04129	4.96467	5.27391	5.0902	5.38262	5.1682
	ST3GAL4	2.50524	4.50524	4.67516	4.10387	3.76827	4.61566	3.12672	4.03575	4.2422	4.35161	4.82716	4.70553	4.76827	3.69788	3.76827	4.35482	4.76827	4.3036	4.01047	3.76827	4.82716	4.22422	2.18331	4.46173	4.26423	5.06914	3.50524	4.69427	3.18331	4.78047	4.50524	4.50524	4.57395	3.50524	4.73718	4.50524	4.2296	2.50524	4.86279	3.50524	5.00613	4.42723	4.35323	4.0902	5.22932	5.50524	5.00585	4.3797
	TM7SF3	2.50524	3.92027	4.0902	4.66135	3.76827	4.27462	4.38976	3.33531	4.72763	4.08533	5.0902	4.21743	3.99066	4.15731	4.18331	3.93449	2.18331	4.3036	3.94336	4.35323	4.0902	4.20862	4.18331	4.33888	3.8048	3.98167	4.3797	4.2651	4.18331	4.21061	3.92027	4.82716	3.98057	5.0902	4.50524	4.18331	3.98167	4.82716	4.63452	5.50524	4.51878	4.57924	4.76827	4.31259	4.43965	1.92027	4.34728	4.50524
	MTRR	4.0902	3.92027	3.82716	3.99066	2.18331	4.34958	4.26423	3.33531	4.2422	4.38367	4.50524	4.05917	3.18331	4.39832	4.18331	4.13243	3.18331	4.11096	4.1949	4.76827	4.50524	4.14449	3.18331	4.64144	3.61215	4.1516	3.2422	4.2537	3.76827	4.28743	2.92027	4.0902	4.33751	2.50524	4.3269	3.50524	3.68211	4.50524	4.27782	3.50524	4.36228	3.42723	3.50524	4.31259	4.31106	3.92027	3.83781	4.44383
	BCOR	2.50524	1.92027	7.0288	3.69788	3.18331	3.50524	3.12672	3.79474	4.72763	3.70877	4.0902	3.88138	2.76827	3.01981	3.18331	3.8243	4.18331	3.53626	3.45793	3.50524	3.50524	3.63925	3.76827	3.54746	3.38976	3.78903	2.50524	3.83101	4.18331	3.49602	1.92027	4.50524	3.67125	3.50524	2.88633	1.18331	3.68211	2.50524	3.53498	2.50524	3.39202	3.06466	3.18331	1.50524	3.51588	2.92027	3.15634	3.2422
	SAT2	2.50524	2.92027	4.0902	4.50524	4.18331	4.31259	3.97472	4.03575	4.72763	4.02563	4.82716	4.41008	3.76827	4.39832	3.18331	4.07584	4.18331	3.95895	4.90859	3.50524	4.50524	4.28497	3.18331	4.18687	4.32836	4.50524	3.72763	4.64274	4.88375	4.60293	4.2422	4.0902	5.14768	3.50524	5.4277	4.18331	4.37399	2.50524	5.1964	5.0902	5.00613	3.95775	4.93819	4.82716	5.62809	4.2422	5.75035	4.2422
	DHX8	2.50524	1.92027	2.50524	4.01981	2.18331	4	3.61215	4.58324	3.92027	3.65724	3.50524	4.27257	3.99066	1.69788	4.50524	3.91311	3.18331	4.11096	3.94336	4.18331	4.0902	4.04261	4.18331	4.20458	4.55968	4.2296	3.92027	4.05778	4.50524	3.92486	2.92027	4.50524	3.92904	4.0902	3.72283	3.50524	3.68211	4.50524	4.20568	4.50524	4.00613	3.84227	3.35323	3.82716	4.1966	4.2422	4.02833	4.1682
	HLA-DOB	4.0902	5.0902	4.50524	4.23393	3.76827	4.47207	4.26423	4.42277	4.2422	4.51973	3.82716	4.27257	3.50524	4.39832	2.18331	4.18687	4.18331	4.06914	4.40902	4.50524	4.0902	4.41298	3.18331	4.35482	4.84919	4.3036	4.2422	4.20715	4.35323	4.44902	3.50524	2.50524	4.39561	2.50524	4.10134	4.18331	4.68211	2.50524	4.26012	2.50524	3.9066	2.57924	4.0902	3.0902	4.07228	4.72763	3.92027	3.92027
	TPPP2	2.50524	3.92027	3.50524	4.07639	4.50524	3.97654	4.26423	3.79474	3.92027	4.16128	4.50524	4.1601	4.35323	5.01981	4.18331	4.05648	4.50524	4.0902	4.0746	3.76827	3.50524	4.19285	4.76827	4.09495	3.8048	4.3036	4.0902	3.96292	4.76827	3.85447	1.92027	2.50524	4.23515	2.50524	3.36437	4.50524	3.1516	4.50524	3.85101	4.0902	3.8434	3.06466	4.18331	2.50524	3.82074	3.92027	3.85468	3.2422
	KCNA5	3.50524	1.92027	4.0902	3.89951	2.18331	4.11189	0.804796	3.79474	3.50524	4.17966	1.50524	4.07993	3.76827	3.28284	5.35323	4.1508	4.50524	3.86432	4.1949	3.18331	2.50524	4.11132	4.50524	4.03685	4.05272	3.78903	3.92027	4.1344	3.76827	3.82532	2.92027	2.50524	3.79154	2.50524	3.60253	3.50524	3.1516	2.50524	3.34654	5.31259	3.77731	4.25731	3.99066	3.82716	3.69521	1.92027	3.38262	3.92027
	PCDH10	5.50524	3.92027	3.82716	4.13084	3.76827	3.95269	4.12672	4.50524	5.3797	3.9844	3.0902	4.2905	3.76827	3.50524	4.18331	4.38618	5.18331	4.39106	4.1949	3.18331	2.50524	4.09445	3.76827	4.35482	4.19711	4.56664	3.92027	4.41597	3.99066	4.22184	1.92027	2.50524	3.39561	2.50524	3.50524	3.76827	3.4411	2.50524	3.96467	2.50524	3.75459	4.25731	2.18331	2.50524	3.82074	3.50524	3.90415	4.31259
	DPM1	3.50524	4.50524	3.0902	4.07639	3.18331	3.97654	3.97472	4.03575	3.92027	3.87588	3.82716	4.05917	3.18331	3.50524	5.35323	4.1508	2.18331	3.91241	4.0746	3.99066	5.0902	4.04261	3.18331	3.91311	4.05272	4.3036	3.50524	3.97686	3.99066	4.24404	4.2422	2.50524	4.41447	2.50524	3.80689	4.35323	3.98167	3.50524	4.22405	4.0902	4.26917	3.25731	4.35323	3.50524	4.4171	3.92027	4.16989	3.82716
	PPM1B	3.50524	2.92027	4.82716	4.78534	5.18331	5.10109	4.61215	4.50524	2.92027	4.59012	3.82716	4.66489	3.18331	3.86781	2.18331	4.58849	3.18331	4.6541	4.68032	4.88375	3.50524	4.66234	3.76827	4.88045	4.26423	4.68211	4.3797	4.8078	3.18331	5.01797	3.92027	4.50524	4.55707	5.31259	4.7514	4.50524	4.62553	2.50524	4.53498	4.82716	4.30088	4.84227	4.82716	4.31259	4.57817	4.72763	4.91224	4.67516
	PREP	4.0902	4.2422	3.0902	3.99066	2.18331	4	2.38976	3.50524	3.50524	4.16128	4.50524	3.85754	3.50524	4.50524	3.18331	4.1508	3.18331	3.81456	3.35839	3.76827	4.82716	4.09445	4.18331	4.32276	3.89226	3.68211	3.2422	4.12191	4.35323	4.31914	3.50524	4.50524	3.82011	2.50524	3.83386	3.76827	4.50524	2.50524	4.04956	4.0902	4.22026	3.25731	3.50524	3.0902	4.04313	4.72763	4.26131	3.82716
	PIGT	2.50524	1.92027	5.0902	4.15731	3.76827	4.21573	4.50524	4.14267	2.92027	4.39944	1.50524	4.27257	4.18331	3.69788	3.18331	4.22206	3.76827	4.3036	4.01047	2.18331	4.0902	4.45324	2.18331	4.25641	3.97472	4.1516	4.0902	4.07083	4.99066	4.30865	3.92027	2.50524	4.27697	4.0902	4.41882	3.50524	4.62553	2.50524	4.34654	5.0902	4.30088	4.25731	4.43123	4.96467	4.51588	3.92027	4.33531	3.50524
	ZBTB16	3.50524	3.92027	3.50524	4.20884	4.18331	4.0458	3.8048	3.65724	4.72763	3.94197	2.50524	4.01674	4.64274	4.28284	2.18331	4.11381	3.76827	3.91241	4.25148	3.50524	4.50524	4.16079	3.18331	3.93449	3.71169	4.06914	3.72763	4.0446	3.76827	3.93854	4.92027	4.82716	4.52272	4.50524	4.96161	5.76827	5.33923	2.50524	4.80292	4.50524	4.8326	5.0122	5.64274	4.67516	5.2864	4.2422	5.2864	4.62071
	KIF19	4.82716	4.2422	3.82716	4.04838	3.76827	4.23563	3.8048	4.2422	1.92027	4.41504	3.50524	4.32569	4.18331	3.01981	3.76827	4.23934	3.76827	4.32152	4.1949	3.50524	4.50524	4.29977	4.18331	4.25641	3.89226	4.4411	3.50524	4.2422	3.50524	4.12948	1.92027	2.50524	4.41447	4.0902	4.7514	2.18331	3.3036	4.50524	4.72763	2.50524	4.93719	3.71674	4.0902	4.0902	4.82074	3.92027	4.67635	4.31259
	SRGAP2B	4.0902	3.50524	4.50524	4.20884	5.18331	4.23563	3.38976	3.92027	4.2422	4.14267	2.50524	4.19857	3.50524	4.50524	2.18331	4.30646	4.76827	4.3036	4.0746	3.50524	4.50524	3.85498	3.76827	4.11381	4.55968	2.78903	4.0902	4.27642	4.35323	4.25501	5.0902	4.50524	4.10188	5.0902	4.1875	4.99066	4.3036	4.0902	3.75316	4.82716	4.3319	3.25731	3.35323	4.31259	4.4837	4.92027	4.14267	4.3797
	FABP4	4.0902	1.92027	2.50524	3.66135	2.18331	4.70402	3.12672	3.65724	1.92027	4.00516	3.82716	3.92793	4.50524	3.50524	4.50524	3.60191	4.50524	3.91241	3.72096	3.18331	4.50524	4.09445	3.76827	3.62838	4.26423	3.56664	2.50524	3.99066	2.18331	3.9655	3.50524	3.50524	3.76239	2.50524	3.07897	4.50524	3.68211	5.67516	3.82716	4.82716	3.5322	3.57924	3.88375	1.50524	3.38262	2.92027	3.63787	4.62071
	RPS14	5.67516	5.72763	4.96467	5.36464	5.88375	5.65313	5.93408	5.2422	4.92027	5.01543	5.82716	5.35153	5.27077	5.55586	6.0902	5.17794	5.50524	5.28545	6.25148	6.2277	5.31259	4.804	4.76827	4.92384	5.68744	5.50524	5.3797	5.81945	6.57562	5.8068	8.5927	8.20568	7.11347	8.45943	7.83219	7.88375	8.40794	7.50524	7.33813	7.31259	7.06964	8.07109	7.65904	7.5927	7.2864	7.96467	7.2277	7.60677
	PDZK1	4.0902	3.50524	3.82716	4.20884	3.18331	3.97654	4.71169	3.50524	4.72763	4.38367	4.31259	4.17947	4.18331	3.86781	3.76827	4.16895	3.76827	4.32152	4.45793	3.76827	4.50524	3.98884	2.18331	4.11381	4.38976	3.98167	4.50524	4.01788	4.35323	4.42007	4.50524	2.50524	4.23515	2.50524	4.61813	4.18331	3.88856	2.50524	4.83914	2.50524	4.43553	3.84227	3.50524	3.50524	4.57817	4.2422	4.68581	4.31259
	GRIPAP1	2.50524	3.50524	3.82716	4.28284	3.76827	3.90378	4.61215	4.03575	4.92027	4.1047	4.31259	4.14047	3.18331	4.15731	4.18331	4.28997	3.76827	4.48947	4.40902	3.99066	4.82716	4.41298	4.76827	4.41688	4.05272	4.2296	3.92027	4.37445	4.35323	4.39052	4.72763	3.50524	4.23515	4.0902	4.41882	4.35323	4.37399	3.50524	4.0288	4.0902	4.18671	3.95775	4.27077	4.50524	4.46184	4.72763	4.3942	4.31259
	RPL23	7.36322	7.47486	6.89755	6.5257	7.18331	6.71823	7.67516	6.71035	7.44383	6.29794	7.26012	6.64413	7.27077	7.32724	7.54086	6.3823	7.57562	6.61103	7.57894	6.93819	6.0902	5.52426	4.99066	5.86939	6.89226	6.81456	6.31259	6.80194	7.31259	6.90758	8.94264	8.71469	7.69265	8.84509	7.89115	7.65904	8.27169	7.71469	7.43794	7.36322	7.15235	7.95079	7.38298	8.23316	7.31564	8.0902	7.2486	7.27782
	MSN	2.50524	4.72763	4.31259	3.96091	4.18331	4.15433	4.38976	3.65724	4.2422	4.65724	4.67516	4.14047	4.76827	3.86781	4.18331	4.90231	3.76827	4.04776	4.72096	4.50524	2.50524	4.11132	4.50524	4.37059	3.89226	4.1516	3.2422	4.14678	3.99066	4.43943	4.2422	4.0902	4.23515	5.0902	4.2489	4.18331	3.98167	5.0902	3.92027	4.0902	4.00613	4.34477	4.64274	5.41213	3.76827	5.50524	3.67635	4.50524
	SLC17A9	5.0902	4.72763	5.0902	4.23393	2.18331	4.45519	4.61215	4.14267	4.2422	4.25092	3.0902	4.47421	3.76827	4.28284	4.18331	4.33888	2.18331	4.39106	4.76049	3.18331	2.50524	4.69628	4.18331	4.33888	4.12672	3.68211	3.2422	4.4057	3.99066	4.35017	3.92027	2.50524	3.8756	3.50524	4.14506	4.35323	4.2296	3.50524	4.26012	4.0902	3.94724	3.57924	3.76827	3.50524	4.37093	1.92027	4.11492	4.31259
	GSDMD	4.50524	1.92027	3.82716	3.62388	4.99066	3.47207	4.26423	4.03575	1.92027	3.87588	3.0902	4.21743	3.50524	3.69788	4.18331	3.80122	3.76827	3.93587	3.6385	3.99066	2.50524	3.91388	3.18331	4.16895	3.61215	4.62553	3.2422	4.05778	3.99066	3.93854	1.92027	3.50524	3.8756	4.82716	3.57082	3.99066	3.88856	2.50524	3.75316	2.50524	3.26917	2.57924	3.76827	3.0902	3.87136	2.92027	3.53694	3.50524
	GOLGA4	2.50524	2.92027	3.0902	4.07639	4.50524	4.11189	3.8048	3.79474	2.92027	4.1047	4.67516	3.78354	2.76827	3.69788	4.99066	4.16895	3.18331	4.0902	4.01047	3.99066	4.0902	3.97046	2.18331	4.05648	4.44865	4.3036	3.92027	4.2422	4.50524	4.3399	4.72763	3.50524	4.19208	3.50524	4.22872	4.50524	3.98167	4.50524	4.67516	4.50524	4.55867	4.50524	4.0902	5.50524	4.54736	3.50524	4.46184	4.44383
	HLA-DRB1	7.36322	6.82716	6.71469	5.67973	7.31259	5.97654	7.07158	6.33531	5.92027	4.95269	5.75316	4.79614	6.2277	5.69788	5.76827	4.705	4.50524	5.00404	6.85482	6.46871	5.82716	5.10291	6.0902	5.16895	5.87088	6.1715	5.72763	4.9559	6.82716	5.01151	9.80902	10.9104	6.90591	10.8044	7.07332	7.75316	8.54009	9.51646	5.98097	9.26012	6.00613	7.5147	7.4407	9.63966	6.15634	9.52019	6.01713	7.1101
	STK16	5.0902	3.50524	4.67516	4.33015	2.18331	4.52154	4.71169	4.50524	3.92027	4.69606	4.0902	4.42638	3.99066	4.15731	3.18331	4.64144	3.18331	4.48947	4.0746	3.50524	4.50524	4.27002	3.76827	4.47638	3.97472	4.62553	3.92027	4.55254	4.88375	4.55046	4.2422	3.50524	4.29743	3.50524	4.10134	3.50524	3.98167	4.0902	4.0902	4.0902	4.15235	4.25731	3.50524	4.0902	4.2486	3.50524	4.14267	3.72763
	ZBTB14	4.50524	5.0902	3.50524	4.33015	5.50524	3.87869	3.61215	4.03575	2.92027	4.68323	3.0902	3.99504	4.50524	4.28284	4.18331	4.37059	4.18331	4.56664	3.79897	4.50524	3.50524	4.29977	3.18331	4.1508	4.38976	4.3036	3.92027	4.2537	3.50524	4.22184	5.0902	2.50524	3.98057	4.0902	4.14506	1.18331	4.37399	4.0902	3.75316	4.50524	3.82171	4.50524	4.18331	4.0902	4.02833	2.92027	4.01338	3.0902
	PIDD1	4.0902	4.2422	3.0902	4.39832	4.18331	4.29373	4.50524	4.92027	4.92027	4.38367	4.50524	4.32569	4.50524	3.69788	5.35323	4.38618	3.76827	4.37399	3.94336	4.76827	4.50524	4.34327	3.76827	4.40161	4.55968	4.2296	3.50524	4.2651	4.50524	4.30865	2.92027	2.50524	4.07842	2.50524	4.00971	2.76827	3.78903	2.50524	4.14909	2.50524	4.30088	3.71674	4.18331	3.0902	4.08663	3.50524	4.16989	4.1682
	DNAJC9	4.0902	2.92027	4.0902	4.18331	3.76827	4.11189	2.8048	3.65724	4.50524	3.80662	3.0902	3.78354	4.50524	3.50524	4.76827	3.93449	3.18331	4.2296	3.35839	4.35323	8.48252	4.35748	2.18331	4.13243	3.89226	4.1516	3.72763	4.34251	2.76827	4.08098	1.92027	2.50524	4.12496	2.50524	4.2688	4.50524	3.56664	2.50524	3.72763	3.50524	3.47775	3.95775	3.50524	3.50524	4.27391	4.2422	4.20978	3.72763
	RDH11	4.50524	3.92027	3.82716	3.7335	2.18331	4.23563	3.8048	2.92027	3.50524	4.02563	4.0902	4.17947	3.99066	4.01981	3.76827	4.27329	3.76827	4.02607	3.87297	2.76827	4.0902	3.87488	3.18331	4.1508	3.97472	3.3036	4.2422	4.07083	4.18331	4.09326	4.72763	2.50524	4.48753	2.50524	4.58677	4.18331	3.78903	3.50524	4.1101	4.50524	4.26917	3.25731	4.35323	4.96467	4.14267	3.92027	4.1966	4.50524
	SNX14	2.50524	4.50524	3.50524	4.35323	4.99066	4.42084	3.12672	5.0902	3.92027	3.83007	4.0902	4.05917	4.18331	4.01981	3.76827	3.91311	3.76827	4.24846	4.55104	4.35323	2.50524	3.85498	4.76827	3.93449	4.61215	3.98167	3.92027	4.12191	3.99066	4.2659	4.2422	4.0902	3.92904	4.0902	4.2489	4.50524	4.50524	2.50524	4.42807	2.50524	4.34717	4.64963	4.76827	4.31259	4.07228	4.72763	4.22284	4.67516
	ARHGAP9	2.50524	3.92027	4.50524	4.15731	2.18331	4.0458	4.38976	3.65724	4.2422	4.17966	3.50524	3.99504	4.64274	4.39832	4.18331	4.38618	3.18331	4.21049	3.94336	4.18331	4.50524	4.3855	3.18331	4.07584	3.97472	4.3036	4.0902	3.86138	4.50524	4.09326	3.92027	3.50524	4.00566	4.50524	3.98586	3.99066	4.4411	4.0902	3.87447	4.0902	3.86478	3.71674	4.27077	3.0902	3.67635	1.92027	3.85468	3.92027
	COG2	3.50524	3.92027	4.96467	4.5257	4.18331	4.5536	4.26423	4.72763	4.50524	4.74624	3.0902	4.69211	4.50524	4.78534	3.76827	4.74184	4.50524	4.56664	4.136	3.76827	3.50524	4.3993	3.76827	4.81281	4.50524	4.37399	3.92027	4.4057	4.18331	4.73418	3.50524	2.50524	4.17005	2.50524	4.10134	3.50524	4.2296	2.50524	4.26012	4.0902	4.42117	3.84227	4.27077	3.82716	4.32324	3.92027	4.53694	4.44383
	RAB11FIP1	3.50524	3.50524	4.82716	4.56578	2.18331	4.7323	4.50524	4.03575	3.92027	4.56238	3.82716	4.55056	3.76827	4.39832	3.18331	4.54746	2.18331	4.74986	4.1949	3.50524	5.31259	4.59195	4.18331	4.54746	4.19711	4.68211	4.3797	4.30984	4.35323	4.41029	3.50524	4.50524	4.3765	4.0902	3.72283	3.50524	4.4411	2.50524	4.12973	4.50524	3.88584	4.1642	4.27077	3.0902	4.14267	4.2422	4.07228	3.82716
	SPC24	2.50524	4.2422	3.82716	4.58541	4.18331	4.58496	5.19711	5.03575	4.50524	4.92027	5.20568	4.74506	5.18331	3.01981	4.99066	4.81281	4.18331	4.85204	4.72096	3.99066	5.0902	4.81434	3.76827	4.77776	4.75899	5.19113	5.1682	4.74402	4.18331	4.9041	4.2422	5.31259	4.35714	4.82716	4.5384	4.35323	3.56664	3.50524	4.57848	4.50524	4.47775	4.1642	3.99066	2.50524	4.61824	5.2422	4.35916	3.50524
	ABCB6	2.50524	2.92027	4.96467	4.33015	4.18331	4	3.12672	3.65724	3.92027	4.19781	3.50524	3.80863	3.76827	4.50524	4.50524	3.97631	3.76827	4.2296	3.6385	3.18331	3.50524	3.85498	2.18331	3.77776	4.19711	4.78903	3.72763	3.66873	4.99066	3.99197	1.92027	2.50524	4.05457	2.50524	4.36437	3.50524	4.06914	3.50524	4.00774	2.50524	3.75459	4.06466	4.18331	4.0902	3.83781	5.3797	3.80346	4.31259
	ABCA6	2.50524	2.92027	4.67516	4.04838	2.18331	4.02308	3.12672	3.33531	3.50524	4.1047	2.50524	4.01674	3.99066	4.28284	4.76827	4.25641	4.18331	3.95895	3.79897	4.64274	3.50524	3.97046	4.18331	4.11381	3.97472	4.1516	3.72763	3.93463	4.18331	3.85447	3.92027	3.50524	4.00566	3.50524	3.93695	3.76827	4.68211	3.50524	3.96467	2.50524	4.0811	4.34477	3.50524	4.31259	3.83781	2.92027	4.32324	4.1682
	TIMM23	3.50524	3.50524	4.50524	4.2586	3.76827	4.38565	3.8048	3.92027	2.92027	4.08533	4.67516	3.73201	4.35323	3.28284	2.18331	4.01695	4.76827	3.88856	3.87297	3.76827	3.50524	3.81434	3.18331	3.86939	4.32836	3.68211	3.92027	4.28764	4.35323	4.21061	4.92027	5.50524	4.35714	2.50524	4.45401	4.99066	3.88856	4.0902	4.75316	2.50524	4.3319	3.42723	4.0902	4.50524	4.23577	3.92027	4.2486	4.2422
	REG3G	3.50524	1.92027	4.31259	4.30669	4.18331	4.13327	4.61215	4.58324	2.92027	4.38367	3.0902	4.27257	1.18331	3.28284	4.18331	4.38618	4.18331	4.3036	4.136	3.50524	3.50524	4.28497	3.76827	4.47638	4.50524	4.1516	4.82716	4.55254	4.18331	4.30865	1.92027	2.50524	4.27697	2.50524	3.80689	3.50524	4.3036	4.50524	3.87447	4.50524	3.9066	3.42723	3.76827	2.50524	3.92027	2.92027	3.69521	3.2422
	CCDC90B	4.82716	3.92027	3.82716	4.83538	5.18331	4.31259	4.38976	4.65724	4.72763	4.35161	4.67516	4.37691	4.18331	4.28284	4.50524	4.61521	4.50524	4.74986	3.94336	3.50524	4.0902	4.84493	2.18331	4.60191	4.12672	4.68211	4.3797	4.29878	5.0902	4.30865	4.2422	2.50524	4.25621	2.50524	4.16643	4.50524	4.1516	4.0902	4.41213	4.0902	4.23675	3.84227	4.64274	3.82716	4.47281	3.92027	4.43965	4.00774
	ACADS	4.50524	5.3797	4.82716	4.94581	3.18331	5.03449	4.26423	4.50524	3.92027	4.93116	4.0902	4.90484	5.0902	4.86781	5.50524	4.69251	4.99066	4.98167	4.76049	5.35323	4.50524	4.91388	3.76827	4.89142	4.38976	5.11096	4.82716	5.2422	5.27077	5.22742	3.92027	4.0902	5.50524	5.0902	5.39185	4.64274	4.88856	4.0902	5.60677	3.50524	5.52551	4.71674	4.27077	5.20568	5.91224	5.0902	5.8755	5.04956
	GNA13	4.50524	4.2422	1.50524	4.13084	2.18331	4.29373	4.38976	4.33531	4.2422	4.2682	4.50524	4.14047	3.76827	4.01981	3.76827	4.13243	4.18331	4.26708	4.50524	4.18331	2.50524	4.35748	2.18331	4.30646	3.89226	4.2296	3.92027	3.99066	3.99066	4.15313	4.2422	5.50524	4.23515	5.31259	4.3269	4.64274	4.2296	4.82716	4.26012	4.82716	4.34717	4.34477	4.50524	4.31259	4.14267	4.2422	4.29878	4.2422
	DNAJA2	2.50524	4.50524	3.82716	4.62388	5.18331	5.8467	4.8048	4.50524	4.50524	4.53409	3.82716	4.45844	4.18331	4.28284	2.18331	4.32276	4.50524	4.24846	4.55104	3.76827	4.0902	4.19285	3.76827	4.07584	4.12672	4.83965	3.72763	4.52434	3.76827	4.23298	3.50524	2.50524	4.39561	4.50524	4.16643	3.76827	3.4411	2.50524	4.45943	4.0902	4.6102	4.42723	3.88375	4.0902	4.43965	3.92027	4.33531	4.77825
	PRB3	4.0902	1.92027	4.31259	3.76827	2.18331	3.68966	3.12672	3.65724	4.2422	3.94197	2.50524	3.62307	3.50524	3.28284	3.76827	3.97631	3.18331	3.68211	4.45793	3.50524	4.0902	3.85498	3.18331	3.705	3.61215	4.1516	3.92027	3.93463	3.18331	3.49602	3.50524	2.50524	3.84812	4.82716	3.4009	3.76827	2.3036	4.0902	3.53498	2.50524	3.6102	3.84227	3.35323	3.0902	3.49451	3.92027	3.49451	3.62071
	TMEM181	2.50524	4.92027	3.50524	4.48448	3.76827	4.50524	4.26423	3.65724	3.50524	4.68323	3.82716	4.55056	4.18331	3.69788	4.18331	4.32276	2.18331	4.32152	4.45793	3.50524	5.31259	4.54304	3.76827	4.43199	4.50524	4.3036	4.62071	4.5802	3.99066	4.50524	4.2422	4.0902	4.35714	4.0902	3.83386	4.35323	4.2296	4.82716	4.32966	3.50524	4.57173	4.1642	3.64274	4.31259	4.31106	4.2422	4.07228	4.67516
	SEPTIN1	2.50524	3.92027	3.82716	4.04838	3.18331	3.85316	4.26423	4.33531	1.92027	4.08533	3.50524	3.88138	3.76827	4.01981	3.18331	4.35482	4.18331	4.32152	4.01047	3.76827	2.50524	4.19285	3.18331	3.91311	4.12672	3.98167	5.0902	4.20715	3.99066	3.70247	3.50524	3.50524	3.70227	4.0902	3.57082	3.18331	3.88856	2.50524	3.72763	2.50524	3.9066	3.42723	3.50524	2.50524	3.51588	3.92027	3.71382	3.72763
	CCDC107	5.82716	5.82716	5.50524	5.14414	5.35323	4.89129	6.23106	5.50524	4.72763	4.93116	4.82716	4.95065	5.57562	5.22144	5.50524	4.64144	4.99066	4.81456	5.61713	5.0902	5.31259	4.85498	3.18331	4.92384	5.26423	5.1516	4.0902	4.89113	4.50524	4.78804	5.2422	5.0902	4.76239	4.50524	4.70833	4.76827	5.2296	4.50524	4.66174	4.0902	4.86478	5.42723	5.1375	4.82716	4.60833	4.92027	4.51588	5.41213
	PSMB10	3.50524	4.72763	4.31259	4.76827	3.76827	4.5536	4.26423	4.2422	4.2422	4.69606	4.96467	4.34296	3.76827	4.78534	4.18331	4.58849	2.18331	4.53626	4.45793	4.35323	4.50524	4.65084	4.50524	4.54746	4.32836	4.1516	2.92027	4.52434	5.18331	4.43943	3.92027	4.82716	4.05457	5.0902	4.58677	4.35323	4.37399	4.82716	4.20568	4.82716	4.28511	3.84227	4.50524	4.67516	4.54736	3.92027	3.96758	4.2422
	ZMYND11	2.50524	3.50524	4.31259	4.48448	3.76827	3.92845	4.26423	4.42277	3.92027	4.08533	4.31259	4.37691	3.99066	4.01981	3.76827	3.77776	4.18331	4.24846	4.136	4.50524	4.50524	4.19285	3.76827	3.97631	4.32836	3.1516	4.3797	4.17123	3.99066	4.0435	3.92027	4.0902	4.27697	4.0902	4.30779	4.64274	4.50524	4.50524	4.27782	2.50524	4.50524	5.06466	3.88375	4.50524	4.31106	4.50524	4.29878	4.3797
	SREBF1	2.50524	3.50524	3.82716	3.99066	4.18331	3.40336	4.26423	4.03575	3.92027	3.6038	3.0902	3.97301	3.76827	3.50524	3.18331	3.99677	2.18331	4.50524	3.35839	3.50524	2.50524	4.128	3.76827	4.33888	3.89226	4.4411	4.2422	4.10931	4.88375	4.23298	3.50524	4.82716	4.23515	2.50524	4.28842	3.50524	3.88856	3.50524	3.75316	2.50524	3.75459	3.25731	3.50524	4.31259	4.08663	3.92027	4.10085	4.2422
	PPHLN1	2.50524	3.50524	3.82716	3.83538	2.18331	3.50524	2.8048	3.65724	3.50524	3.85316	3.82716	3.73201	3.18331	4.28284	3.18331	4.23934	2.18331	3.91241	3.55104	3.50524	2.50524	4.00698	4.18331	3.91311	3.8048	4.06914	3.72763	3.78421	1.18331	3.63688	3.50524	2.50524	3.43309	4.0902	4.00971	3.50524	3.3036	2.50524	3.56413	4.50524	3.68421	4.90116	3.99066	4.0902	3.78597	4.72763	3.87136	3.72763
	ARMC10	4.50524	3.50524	3.82716	4.15731	2.18331	4.17509	3.97472	3.33531	2.92027	4.47579	4.0902	4.47421	4.35323	3.86781	2.18331	4.51945	3.76827	4.47353	3.94336	4.50524	4.0902	4.43994	4.76827	4.20458	4.75899	4.2296	4.62071	4.07083	4.50524	4.31914	3.50524	4.50524	4.25621	4.0902	3.86033	3.76827	2.78903	4.82716	4.22405	5.31259	4.0811	3.06466	4.27077	3.82716	4.02833	3.50524	4.14267	4.00774
	IGLC1	7.26012	7.5927	3.82716	4.30669	3.76827	4.38565	6.95454	3.50524	1.92027	3.9844	4.0902	4.67857	4.50524	4.28284	3.76827	3.84702	3.18331	4.0902	6.75071	4.50524	2.50524	4.07737	2.18331	3.91311	5.95454	7.66115	5.56413	4.30984	4.76827	4.10543	9.63452	4.50524	5.66338	3.50524	3.5384	10.3022	10.2717	2.50524	5.75316	3.50524	4.36228	7.8042	4.57562	4.50524	3.78597	1.92027	3.7322	7.82716
	TET3	4.0902	4.50524	4.50524	5.07639	4.99066	4.89129	5.32836	5.03575	5.72763	4.80662	5.5927	4.79614	4.99066	4.69788	4.18331	4.51945	5.64274	4.74986	5.1949	5.0902	4.50524	4.70742	3.76827	4.705	4.93408	4.78903	5.0902	5.25941	4.50524	5.21624	5.2422	5.31259	4.9421	5.31259	4.94934	4.50524	4.83965	4.0902	4.9537	4.0902	5.25305	4.64963	4.93819	4.67516	4.99828	4.2422	5.18997	5.00774
	ABLIM2	2.50524	3.50524	4.67516	4.44204	4.18331	4.21573	4.26423	4.97917	4.50524	4.5483	4.96467	4.4425	3.99066	4.50524	4.18331	4.6672	4.50524	4.55153	5.10563	4.99066	4.50524	4.68506	4.50524	4.705	4.55968	4.50524	4.62071	4.66012	5.18331	4.41029	2.92027	4.82716	5.14768	3.50524	5.22872	4.18331	4.2296	3.50524	4.92027	4.0902	4.99648	4.42723	4.27077	3.50524	4.92027	4.50524	4.87136	4.87447
	KTN1	2.50524	4.2422	4.0902	4.15731	4.18331	4.27462	4.71169	3.92027	3.92027	4.56238	4.0902	4.5945	4.18331	4.50524	4.76827	4.49088	5.18331	4.62553	4.59543	3.99066	2.50524	4.3993	3.76827	4.25641	4.50524	4.2296	4.82716	4.2651	4.18331	4.63688	5.0902	4.0902	4.39561	5.0902	4.73718	5.0902	5.73656	4.82716	4.87447	4.82716	4.94724	4.42723	5.35323	5.20568	4.69521	5.3797	4.57817	4.92027
	ATM	4.82716	4.72763	5.0902	4.66135	3.76827	4.76005	4.71169	4.58324	4.2422	4.87588	4.50524	4.83329	4.18331	4.86781	5.18331	4.62838	4.50524	4.82716	4.40902	4.88375	3.50524	4.77252	2.18331	4.81281	4.93408	4.4411	4.50524	4.79212	4.35323	4.73418	4.50524	3.50524	4.67125	2.50524	4.36437	4.50524	5.02607	5.0902	4.62071	4.0902	4.36228	4.78087	4.50524	4.50524	4.79474	4.2422	4.53694	4.72763
	NEMP2	2.50524	2.92027	4.50524	3.69788	3.76827	3.95269	3.8048	3.79474	3.92027	4.16128	3.50524	4.01674	3.50524	3.86781	3.76827	4.25641	3.18331	4.0902	4.0746	3.50524	2.50524	3.97046	2.18331	4.11381	4.26423	3.98167	3.92027	3.92027	3.50524	4.21061	3.92027	4.82716	3.70227	2.50524	3.43652	3.76827	3.1516	2.50524	3.77825	2.50524	3.26917	2.57924	3.50524	3.0902	3.31106	1.92027	3.7322	3.62071
	CCT6A	4.50524	2.92027	2.50524	3.86781	3.76827	4.38565	4.50524	3.79474	1.92027	4.0458	3.50524	4.05917	3.18331	3.50524	3.18331	3.62838	2.18331	4.13142	4.0746	3.99066	4.0902	3.85498	4.50524	3.72967	4.12672	4.4411	4.0902	4.2422	4.76827	4.45854	4.72763	4.0902	4.19208	4.50524	4.28842	3.99066	4.37399	2.50524	4.31259	5.0902	4.68421	3.42723	4.27077	4.82716	4.34728	3.92027	4.27391	4.50524
	GTF2A1L	4.50524	4.72763	4.0902	4.2586	3.18331	3.92845	2.8048	4.58324	3.92027	4.0657	3.0902	4.25443	3.50524	4.01981	4.76827	4.32276	4.76827	4.39106	4.01047	4.99066	4.0902	4.61579	3.76827	4.46173	3.61215	4.3036	3.50524	4.19528	2.76827	4.2767	5.2422	2.50524	4.35714	2.50524	3.72283	3.99066	2.78903	3.50524	3.87447	4.50524	3.75459	2.84227	3.50524	3.50524	3.82074	3.92027	3.69521	4.2422
	BRSK2	2.50524	2.92027	4.31259	4.07639	3.18331	3.92845	4.26423	4.03575	3.92027	4.0657	1.50524	4.03811	4.50524	3.01981	4.50524	4.51945	4.18331	4.73656	3.72096	3.99066	2.50524	3.95184	3.18331	3.99677	4.19711	4.3036	3.2422	4.21893	3.50524	3.92486	2.92027	2.50524	3.90257	4.50524	3.5384	4.18331	3.78903	5.0902	3.27782	3.50524	4.13487	3.06466	2.99066	3.50524	3.85468	3.50524	3.47281	4.00774
	XDH	4.82716	3.92027	4.50524	4.99066	4.76827	4.82716	4.12672	4.14267	3.92027	4.51973	5.41213	4.5945	4.50524	4.60477	3.76827	4.705	5.50524	4.61103	4.30593	3.99066	4.50524	4.5677	4.18331	4.77776	4.75899	4.68211	4.82716	4.81558	4.88375	4.68635	4.2422	4.50524	5.15891	3.50524	5.47129	4.35323	4.2296	3.50524	5.62763	4.0902	5.47775	4.06466	4.27077	4.82716	5.68109	3.50524	5.54736	4.31259
	OR51S1	2.50524	3.92027	3.82716	4.33015	4.18331	4.33121	3.38976	4.2422	4.50524	4.33531	4.96467	4.41008	4.76827	4.28284	3.76827	4.51945	4.18331	4.02607	4.25148	3.18331	2.50524	4.29977	3.76827	4.37059	4.44865	4.37399	4.3797	4.32081	4.76827	4.42007	3.50524	2.50524	4.07842	2.50524	4.2688	3.50524	3.1516	2.50524	3.98636	2.50524	4.39202	3.06466	3.64274	1.50524	4.2486	4.2422	4.32324	4.31259
	RPS23	3.50524	5.50524	4.67516	4.89951	4.50524	4.84022	5.12672	5.2422	5.50524	4.7707	5.5927	4.98407	5.18331	5.22144	4.99066	5.02693	5.18331	5.0151	4.94336	4.18331	5.50524	4.91388	4.99066	4.89142	4.71169	4.83965	4.62071	4.96292	5.18331	4.82532	7.0902	6.50524	5.81302	6.31259	6.44529	6.27077	6.62553	5.0902	6.00774	6.31259	5.88584	6.61486	6.1375	6.45943	6.13923	6.2422	6.00207	6.27782
	MARK2	3.50524	3.50524	3.82716	4.35323	4.99066	4.17509	4.12672	4.03575	3.50524	4.12381	4.0902	4.50524	3.50524	4.01981	4.18331	4.38618	3.76827	3.98167	3.94336	4.35323	2.50524	4.19285	3.76827	4.49088	3.97472	4.1516	4.72763	3.94884	3.50524	4.29808	5.0902	4.0902	3.84812	2.50524	4.5547	4.35323	4.37399	4.0902	4.3797	3.50524	4.09924	3.57924	4.57562	3.82716	4.20978	3.92027	4.18331	4.77825
	HHIP	5.0902	4.2422	3.50524	4.07639	3.76827	4.0902	3.61215	4.03575	1.92027	4.33531	4.0902	4.56536	4.18331	3.69788	4.50524	4.56127	3.76827	4.56664	4.0746	3.18331	4.50524	4.43994	4.50524	4.57494	4.26423	4.62553	2.92027	4.38494	3.76827	4.5144	3.92027	5.0902	5.27697	4.50524	5.50524	4.50524	3.98167	2.50524	4.44383	3.50524	4.58467	3.06466	2.99066	1.50524	4.3942	4.92027	4.83781	3.50524
	SUPT4H1	4.0902	3.92027	4.31259	4.13084	5.64274	4.36773	3.8048	3.14267	1.92027	4.19781	4.31259	3.78354	3.99066	4.15731	3.18331	4.37059	4.18331	4.39106	4.25148	4.18331	4.82716	3.91388	5.35323	3.80122	3.97472	4.4411	4.50524	4.23061	4.99066	4.1764	3.92027	5.50524	4.17005	4.82716	4.45401	4.18331	4.93587	2.50524	4.44383	4.0902	4.16963	4.64963	4.50524	4.67516	4.33531	3.92027	4.65724	4.31259
	SRSF4	4.50524	4.2422	4.31259	4.46342	3.76827	4.67516	3.97472	4.14267	2.92027	4.2682	4.31259	4.34296	3.99066	4.01981	4.99066	4.22206	2.18331	4.3036	4.55104	4.64274	4.82716	3.87488	4.50524	4.38618	4.44865	4.68211	4.62071	4.52434	4.35323	4.55934	4.50524	5.0902	4.41447	4.82716	4.5384	4.18331	4.93587	2.50524	4.70163	4.0902	4.6353	4.95775	4.43123	4.82716	4.59834	1.92027	4.35916	4.56413
	GALNT5	4.0902	2.92027	4.31259	4.5257	3.18331	3.97654	4.12672	4.79474	3.50524	4.30214	4.0902	4.45844	3.99066	5.69788	3.76827	4.23934	4.76827	4.59638	4.45793	3.99066	4.0902	4.29977	3.18331	4.07584	4.50524	4.37399	4.0902	4.14678	4.35323	4.1764	3.92027	3.50524	3.73265	3.50524	4.22872	2.18331	3.68211	2.50524	3.96467	4.0902	4.25305	2.84227	3.99066	2.50524	3.75035	4.72763	3.87136	4.1682
	UTRN	4.50524	4.2422	3.50524	4.62388	4.76827	4.19555	3.61215	4.03575	4.2422	4.16128	4.67516	4.2905	3.99066	4.50524	4.99066	4.07584	4.50524	4.61103	3.72096	3.18331	4.50524	4.53055	3.18331	4.64144	4.05272	3.68211	4.2422	4.3317	4.64274	4.28743	2.92027	4.0902	4.33751	2.50524	4.05625	4.35323	4.1516	4.0902	4.42807	2.50524	4.39202	4.57924	3.64274	4.67516	4.31106	2.92027	4.35916	4.72763
	CEMIP	4.0902	4.50524	4.31259	3.76827	3.76827	3.43812	1.8048	3.50524	3.92027	4.00516	3.82716	4.07993	2.76827	3.69788	4.18331	3.62838	3.76827	3.91241	3.6385	4.50524	4.82716	3.98884	2.18331	3.75391	3.26423	5.11096	4.2422	4.20715	2.76827	4.16481	1.92027	4.0902	3.63954	2.50524	3.80689	3.18331	2.78903	2.50524	3.70163	4.0902	3.77731	3.25731	1.76827	3.82716	3.5577	2.92027	3.31106	2.72763
	STARD3	5.0902	3.50524	3.82716	4.33015	4.50524	3.90378	4.12672	4.14267	1.92027	4.30214	4.50524	4.17947	3.18331	4.15731	3.18331	4.16895	3.76827	3.95895	4.30593	3.50524	2.50524	4.00698	4.50524	4.30646	3.71169	4.1516	3.2422	3.99066	3.76827	4.08098	3.50524	2.50524	3.84812	4.50524	3.7514	3.50524	3.68211	3.50524	4.18706	4.50524	3.79968	4.25731	2.76827	4.31259	3.98301	3.50524	3.93621	3.0902
	CDC7	2.50524	1.92027	4.82716	4.01981	3.18331	4.52154	3.97472	4.33531	2.92027	4.43047	3.0902	4.07993	3.50524	4.39832	5.35323	4.62838	4.18331	4.02607	3.35839	4.88375	4.0902	4.25491	4.18331	4.09495	3.61215	4.3036	3.92027	4.27642	3.99066	4.44902	1.92027	4.0902	4.23515	4.50524	3.96161	3.99066	3.78903	2.50524	4.0288	2.50524	4.3319	3.57924	4.43123	3.50524	4.14267	3.92027	4.2486	4.56413
	CDK17	2.50524	4.2422	4.0902	4.04838	4.50524	4.06817	4.12672	4.50524	2.92027	4.17966	3.82716	4.05917	3.18331	3.28284	2.18331	4.09495	2.18331	4.3036	4.25148	3.99066	4.0902	4.19285	4.99066	4.33888	4.50524	3.78903	3.50524	4.29878	4.18331	4.23298	3.50524	3.50524	4.05457	4.0902	3.86033	5.64274	4.68211	2.50524	3.85101	2.50524	3.96714	4.1642	3.88375	3.50524	4.04313	4.72763	3.83781	4.2422
	XRCC6	3.50524	3.50524	3.82716	4.10387	4.50524	4.36773	3.38976	4.2422	3.50524	3.51973	4.0902	3.4425	3.18331	4.28284	3.18331	3.77776	2.18331	3.62553	4.59543	4.50524	3.50524	3.85498	3.76827	5.85265	3.89226	3.98167	4.0902	3.99066	4.50524	4.38054	5.3797	4.50524	4.65548	4.50524	5.30779	5.0902	5.26708	5.31259	5.2422	4.82716	5.38465	5.3017	5.1375	4.96467	5.22932	4.92027	5.2422	4.44383
	TGFBR2	4.82716	2.92027	3.50524	4.42035	3.76827	4.5536	3.61215	4.50524	5.2422	4.47579	4.82716	4.03811	4.50524	4.39832	3.18331	4.27329	2.18331	4.47353	4.83644	4.76827	4.82716	4.60392	3.18331	4.46173	4.66278	3.98167	4.92027	4.41597	3.76827	4.39052	5.50524	5.0902	4.70227	4.82716	4.69368	4.76827	5.19113	4.0902	4.36322	4.0902	4.57173	4.90116	4.93819	5.0902	4.53694	3.50524	4.4171	4.87447
	AGPAT2	5.0902	4.50524	4.0902	4.75099	4.99066	4.56937	4.71169	4.72763	3.92027	4.59012	4.67516	4.73201	3.99066	4.50524	4.99066	4.61521	4.50524	4.82716	4.76049	4.99066	4.50524	4.86497	4.50524	4.54746	4.8048	4.50524	4.82716	4.76023	4.88375	4.742	3.92027	2.50524	4.7476	4.0902	4.57082	4.99066	4.06914	2.50524	4.74045	4.0902	4.81074	4.57924	4.27077	2.50524	4.75934	4.2422	4.64759	4.3797
	ANTXR2	4.82716	4.72763	5.20568	4.35323	4.50524	4.45519	4.38976	3.79474	4.2422	4.38367	3.82716	4.50524	3.99066	4.60477	3.18331	4.61521	2.18331	4.19113	4.35839	4.18331	2.50524	4.11132	4.50524	4.37059	4.71169	4.50524	4.2422	4.34251	4.18331	4.5144	4.2422	3.50524	4.62342	2.50524	4.67888	4.64274	4.93587	2.50524	4.32966	4.0902	4.42117	4.42723	5.04129	4.0902	4.46184	4.2422	4.14267	4.72763
	RNF19B	3.50524	3.92027	2.50524	4.69788	3.76827	4.19555	4.38976	3.33531	4.50524	4.0657	4.50524	4.17947	2.18331	4.50524	4.50524	4.28997	4.18331	3.93587	5.16575	4.35323	3.50524	4.41298	4.18331	4.51945	4.12672	4.37399	1.92027	4.45633	4.18331	4.18789	2.92027	3.50524	4.05457	4.50524	3.96161	3.18331	4.06914	2.50524	3.89755	4.0902	4.26917	4.1642	5.1375	2.50524	3.88785	4.50524	3.85468	3.62071
	SIGLEC8	3.50524	4.2422	3.82716	4.37595	3.76827	4.45519	4.12672	4.2422	3.50524	4.35161	2.50524	4.4425	3.50524	4.01981	3.18331	4.09495	3.18331	4.56664	3.87297	4.35323	4.0902	4.41298	4.18331	4.32276	3.97472	3.56664	4.0902	4.41597	4.18331	4.0686	3.50524	4.82716	3.95504	3.50524	4.07897	2.18331	3.4411	2.50524	3.5927	4.50524	4.25305	3.71674	3.76827	3.82716	4.08663	4.2422	3.76827	4.0902
	TOMM34	5.50524	5.0902	3.82716	4.83538	5.18331	4.64572	4.97472	3.14267	3.50524	4.69606	4.67516	4.71883	4.76827	4.78534	4.50524	4.54746	2.18331	4.56664	4.40902	4.50524	2.50524	4.54304	3.76827	4.80122	5.01425	5.06914	4.92027	4.86887	4.35323	5.00503	4.72763	3.50524	4.43309	4.0902	4.5547	4.50524	3.68211	2.50524	4.44383	4.0902	4.46382	3.84227	3.76827	3.82716	4.49451	4.92027	4.29878	4.3797
	EML3	4.82716	1.92027	4.0902	4.5257	3.76827	4.06817	4.61215	3.65724	5.3797	4.16128	3.82716	4.2905	4.76827	3.86781	3.18331	4.38618	4.18331	6.35671	4.40902	4.50524	2.50524	4.53055	4.18331	4.38618	3.8048	4.1516	3.50524	4.18331	3.99066	4.1764	4.50524	4.0902	4.05457	3.50524	3.88633	3.99066	4.06914	6.41213	4.22405	2.50524	4.06272	4.42723	4.27077	2.50524	4.29878	1.92027	4.10085	4.3797
	MAPK1IP1L	4.0902	2.92027	4.67516	4.33015	4.18331	4.45519	4.26423	4.2422	5.0902	4.17966	3.50524	4.32569	3.99066	3.86781	3.18331	4.01695	5.18331	4.04776	3.87297	4.35323	2.50524	3.97046	5.35323	4.27329	3.89226	4.2296	3.50524	4.2537	3.99066	4.11751	4.92027	3.50524	4.31761	2.50524	4.2489	4.64274	4.06914	2.50524	4.0902	4.0902	4.28511	4.25731	4.0902	4.31259	4.37093	3.50524	4.45079	4.3797
	GRK7	4.50524	4.2422	4.0902	4.50524	5.18331	4.21573	4.61215	3.65724	4.50524	4.47579	4.67516	4.58	4.18331	4.60477	5.18331	4.53352	4.99066	4.56664	4.01047	4.35323	5.0902	4.46642	3.18331	4.46173	4.19711	4.37399	5.0902	4.4057	3.18331	4.49602	3.50524	2.50524	3.92904	3.50524	4.07897	4.88375	3.98167	2.50524	3.96467	3.50524	3.96714	3.95775	3.88375	1.50524	4.02833	3.50524	3.92027	3.72763
	TTR	5.0902	4.50524	4.82716	4.07639	3.76827	4.33121	4.71169	4.42277	4.72763	4.47579	3.50524	4.63715	3.50524	3.69788	2.18331	4.40161	5.50524	4.63988	4.6385	3.99066	3.50524	4.62757	4.18331	4.56127	4.19711	4.50524	4.3797	4.68581	4.88375	4.69443	6.3797	5.82716	8.13779	5.82716	8.61522	5.64274	5.81456	6.20568	8.68349	5.82716	8.5943	6.3234	6.33305	6.82716	8.57308	7.00774	8.69579	7.34654
	TFAP2C	3.50524	3.50524	4.50524	4.18331	4.18331	4.31259	4.26423	3.50524	3.50524	4.30214	3.0902	4.05917	3.76827	4.28284	4.18331	4.41688	2.18331	4.42462	4.35839	3.18331	4.82716	4.128	4.18331	4.38618	4.32836	4.2296	3.92027	4.07083	4.64274	4.22184	3.50524	2.50524	3.76239	2.50524	3.80689	3.50524	3.88856	3.50524	3.94264	2.50524	3.77731	3.71674	4.64274	4.31259	3.75035	4.2422	3.69521	4.1682
	HDAC11	4.50524	5.50524	5.31259	4.93054	4.18331	5.21573	3.61215	4.85887	4.50524	5.12381	5.20568	5.23605	5.27077	4.86781	2.18331	5.22206	4.50524	5.2578	5.136	4.76827	4.50524	5.23195	4.50524	5.33888	5.05272	5.02607	5.82716	5.00434	4.76827	5.21624	4.2422	2.50524	5.0425	3.50524	4.61813	4.18331	4.88856	4.82716	4.86279	4.82716	4.67213	4.50524	4.99066	4.50524	4.87136	2.92027	4.72304	4.56413
	SMARCC2	2.50524	3.92027	3.50524	3.89951	4.76827	4.13327	4.26423	4.42277	1.92027	4.47579	3.50524	3.85754	4.64274	4.50524	4.76827	3.75391	4.99066	4.24846	4.0746	4.76827	4.50524	4.28497	2.18331	4.43199	4.12672	3.88856	4.0902	3.99066	3.50524	4.03079	4.72763	4.50524	4.31761	4.82716	4.38275	4.99066	5.06914	3.50524	4.1682	4.0902	4.11716	5.11529	4.88375	4.31259	4.3942	5.2422	4.32324	5.1682
	ST13	4.0902	1.92027	3.82716	4.28284	4.76827	4.5536	4.12672	3.79474	3.92027	3.9844	4.96467	3.97301	4.50524	4.69788	4.50524	3.65438	4.50524	4.00404	4.1949	3.76827	2.50524	3.63925	2.18331	4.20458	3.71169	4.4411	3.92027	4.69427	3.76827	4.77286	3.92027	4.0902	4.86193	5.31259	5.03317	4.50524	4.88856	5.50524	5.15868	4.82716	4.81074	4.57924	5.35323	4.50524	4.87963	4.2422	4.94412	5.1682
	CDK16	4.0902	3.50524	4.67516	4.2586	4.50524	4.15433	3.97472	4.14267	3.92027	4.51973	3.50524	4.1601	3.50524	4.69788	2.18331	4.35482	3.18331	4.06914	4.45793	4.50524	4.50524	4.31441	2.18331	4.05648	3.97472	4.06914	4.2422	4.3317	4.64274	4.16481	4.2422	4.82716	4.03033	5.50524	4.16643	4.76827	4.37399	4.0902	4.36322	2.50524	4.26917	4.34477	4.35323	3.50524	4.11492	3.92027	3.93621	4.00774
	DNM2	5.50524	1.92027	3.50524	4.33015	4.50524	4.52154	4.12672	3.92027	4.72763	4.0458	4.50524	4.758	4.76827	4.39832	3.18331	4.23934	3.18331	4.3036	4.55104	5.0902	4.50524	4.49241	3.76827	4.32276	3.97472	4.83965	4.2422	4.47609	5.18331	4.66183	5.2422	4.0902	4.71754	3.50524	4.76547	4.64274	4.83965	2.50524	4.53498	4.50524	4.6102	4.06466	4.50524	4.82716	4.42842	2.92027	4.59834	4.2422
	MIF4GD	3.50524	3.50524	4.31259	4.44204	4.76827	4.21573	4.38976	3.79474	4.50524	4.36773	4.67516	3.85754	4.88375	4.69788	4.50524	4.44694	2.18331	4.1516	3.79897	3.76827	4.50524	4.47947	3.18331	4.27329	4.32836	3.88856	3.92027	4.3317	3.99066	4.11751	3.50524	3.50524	4.03033	3.50524	4.2489	2.76827	4.50524	4.0902	3.98636	4.0902	4.15235	4.06466	3.50524	3.82716	4.01338	5.0902	4.1966	4.56413
	HMOX1	6.96467	4.92027	8.31259	5.82716	8.50524	5.82716	6.05272	4.97917	6.1682	5.2068	6.5927	5.05917	6.04129	5.55586	8.06595	5.41688	7.67516	5.38255	5.9773	4.64274	7.99709	5.71848	7.70687	5.23934	4.93408	4.83965	7.34654	5.38494	8.31259	5.62424	4.92027	8.17766	5.51401	8.57132	5.25888	3.50524	4.50524	8.0902	5.67516	8.26012	5.01572	4.34477	4.50524	8.05982	5.53694	7.77825	5.4057	3.92027
	C10orf53	4.50524	1.92027	4.0902	4.33015	3.76827	4.25526	3.97472	4.58324	4.50524	4.31882	4.31259	4.48981	4.76827	4.01981	4.76827	4.30646	4.99066	4.32152	3.6385	4.18331	3.50524	4.27002	3.76827	4.46173	4.05272	3.98167	4.82716	4.18331	4.35323	4.29808	4.2422	2.50524	3.79154	4.82716	3.72283	3.50524	2.98167	4.0902	3.96467	2.50524	4.0441	3.95775	3.35323	3.50524	3.87136	3.50524	3.98301	3.92027
	SEMG1	2.50524	4.72763	4.50524	4.37595	4.18331	4.33121	4.38976	3.65724	4.50524	4.64406	3.82716	4.5205	4.64274	4.15731	5.35323	4.35482	3.76827	4.77609	4.6385	3.99066	5.0902	4.60392	2.18331	4.40161	4.19711	4.37399	4.2422	4.3317	3.18331	4.37049	3.92027	3.50524	4.03033	2.50524	4.10134	3.99066	2.56664	4.50524	4.22405	4.0902	4.39202	3.95775	3.50524	4.31259	4.32324	2.92027	3.87136	3.50524
	KAT2B	2.50524	3.50524	3.50524	4.07639	3.76827	4.13327	3.97472	3.50524	1.92027	4.0458	2.50524	3.90484	3.50524	3.86781	2.18331	4.03685	4.76827	4.33923	4.30593	3.50524	2.50524	4.19285	2.18331	4.09495	4.12672	3.4411	4.0902	4.20715	3.76827	4.1764	4.50524	4.50524	4.70227	5.0902	4.50524	3.76827	3.88856	3.50524	4.27782	4.50524	4.40667	3.71674	4.35323	4.31259	4.58829	3.50524	4.38262	4.2422
	GATAD1	4.50524	4.50524	4.50524	3.99066	4.18331	4.19555	4.26423	4.14267	4.50524	4.2682	4.50524	4.05917	3.99066	3.50524	2.18331	4.30646	3.76827	3.88856	3.94336	4.35323	4.0902	4.55542	3.76827	4.53352	4.05272	4.4411	4.0902	4.43629	4.18331	4.21061	3.92027	3.50524	4.17005	4.50524	4.3269	4.64274	5.06914	4.0902	4.04956	5.0902	4.28511	4.64963	4.18331	4.50524	4.46184	4.2422	4.57817	3.3797
	APMAP	6.82716	6.96467	7.0902	7.70463	7.27077	7.89443	7.03361	7.12973	7.64819	7.3394	7.86279	7.5927	7.57562	7.05543	7.43123	7.19354	7.27077	7.348	7.51682	7.43123	6.0902	6.76454	6.88375	6.8243	7.81602	7.94168	7.57848	8.17275	7.92477	7.98951	6.72763	6.89755	7.17005	7.0288	7.67888	6.88375	6.70959	5.67516	7.3756	7.0288	7.41937	6.2115	6.65904	4.96467	6.22284	5.50524	6.43404	5.96467
	ECHS1	2.50524	3.92027	4.31259	4.18331	3.76827	4.81399	3.8048	4.14267	3.92027	4.12381	3.0902	4.60886	3.99066	4.15731	4.50524	4.18687	2.18331	4.1516	4.45793	4.18331	4.0902	4.41298	5.18331	4.22206	4.32836	5.3036	5.00774	5.25941	4.18331	5.1235	4.92027	4.50524	5.25621	4.82716	5.7514	5.0902	4.37399	5.0902	6.54232	5.82716	6.50524	3.95775	4.64274	5.75316	5.98301	4.50524	6.03944	5.64819
	PMPCA	4.50524	3.50524	4.0902	4.15731	7.0902	5.31259	2.8048	4.33531	3.92027	4.30214	4.0902	4.12057	3.76827	4.86781	3.76827	4.25641	3.76827	4.58159	4.35839	3.99066	5.82716	3.98884	4.50524	4.20458	4.50524	3.56664	3.50524	4.14678	4.18331	3.81053	2.92027	2.50524	4.31761	3.50524	4.12336	4.18331	3.56664	3.50524	4.41213	3.50524	3.9066	3.57924	3.18331	1.50524	4.32324	1.92027	3.99828	4.1682
	REPS2	2.50524	2.92027	3.82716	4.01981	2.18331	3.80069	3.97472	4.14267	3.50524	4.14267	3.0902	4.2905	4.50524	3.86781	4.18331	3.99677	4.18331	3.62553	4.01047	3.76827	5.0902	3.97046	3.76827	3.89142	4.61215	3.56664	3.2422	4.19528	3.76827	3.86883	4.50524	3.50524	3.95504	3.50524	4.07897	3.50524	3.78903	4.0902	3.72763	4.0902	3.96714	3.06466	3.99066	4.0902	4.05778	1.92027	3.83781	4.1682
	RNF207	4.0902	3.50524	4.67516	4.13084	4.18331	3.80069	3.8048	3.92027	3.50524	4.16128	4.82716	4.21743	3.99066	3.28284	3.76827	4.01695	5.64274	3.93587	3.35839	2.76827	4.82716	4.41298	5.35323	4.05648	4.44865	4.06914	3.50524	4.2651	3.76827	4.10543	1.92027	2.50524	4.03033	2.50524	3.69368	1.18331	3.56664	2.50524	3.96467	3.50524	3.82171	2.25731	3.50524	2.50524	3.80346	2.92027	3.92027	3.0902
	BRI3BP	2.50524	3.50524	4.31259	4.2586	3.76827	4.34958	3.97472	4.33531	3.92027	4.17966	4.50524	4.69211	4.18331	4.39832	3.76827	4.16895	2.18331	4.6541	4.0746	4.50524	2.50524	4.34327	3.76827	4.32276	4.05272	3.68211	4.2422	4.5432	4.76827	4.44902	3.92027	2.50524	4.54	4.0902	4.14506	4.18331	3.78903	3.50524	4.53498	4.0902	4.73151	3.25731	3.88375	3.50524	4.37093	4.72763	4.45079	3.92027
	THUMPD1	4.82716	3.50524	1.50524	4.5257	3.76827	4.43812	3.38976	3.92027	4.72763	4.41504	4.31259	4.32569	4.64274	4.50524	4.50524	4.65438	5.18331	4.61103	4.76049	3.99066	2.50524	4.51795	3.18331	4.20458	4.8048	3.68211	3.72763	4.27642	3.18331	4.62001	4.2422	3.50524	4.17005	2.50524	4.1875	2.76827	4.50524	2.50524	4.12973	4.82716	4.18671	3.95775	4.57562	3.82716	4.08663	1.92027	4.4057	3.72763
	INO80C	4.50524	4.2422	4.0902	4.18331	2.18331	4.50524	4.50524	3.50524	4.50524	4.50524	5.5927	4.56536	3.99066	4.60477	2.18331	4.67991	3.76827	4.37399	4.59543	4.76827	3.50524	4.55542	5.50524	4.88045	4.12672	4.50524	3.2422	4.29878	3.18331	4.36036	2.92027	4.50524	4.33751	2.50524	4.05625	4.50524	3.98167	2.50524	4.27782	4.0902	4.0811	4.42723	3.88375	3.0902	4.27391	4.2422	4.05778	3.92027
	BIRC2	2.50524	3.92027	4.31259	4.20884	3.18331	4.60039	3.12672	4.65724	4.2422	4.47579	4.50524	4.21743	4.76827	4.39832	3.18331	4.30646	4.18331	4.47353	4.50524	3.76827	4.82716	4.32891	3.76827	4.38618	3.61215	4.50524	2.92027	4.34251	3.99066	4.4774	4.72763	3.50524	4.23515	3.50524	4.2688	3.50524	4.62553	4.0902	4.18706	3.50524	4.43553	4.90116	3.88375	4.31259	4.61824	2.92027	4.23577	3.92027
	ADRA1A	5.31259	3.92027	4.82716	4.58541	3.18331	4.80069	4.38976	4.50524	3.50524	4.84166	5.0902	4.70553	4.35323	4.94581	4.18331	4.81281	4.76827	4.94746	4.1949	4.76827	5.31259	4.63925	4.18331	4.58849	4.93408	4.78903	3.72763	4.68581	4.64274	4.44902	1.92027	3.50524	4.57395	4.0902	4.22872	4.35323	3.88856	4.82716	4.49013	4.82716	4.18671	3.25731	3.99066	4.0902	4.22284	4.2422	4.20978	4.56413
	EPHA7	4.50524	1.92027	3.50524	3.93054	2.18331	4.02308	3.61215	3.50524	1.92027	3.89825	3.50524	3.78354	3.99066	4.01981	4.18331	3.75391	3.18331	3.93587	3.136	4.35323	3.50524	3.85498	3.76827	3.80122	3.8048	3.56664	3.72763	4.0446	3.76827	3.65356	2.92027	2.50524	3.43309	2.50524	2.88633	3.18331	2.78903	4.50524	3.34654	4.0902	3.98677	3.25731	2.99066	2.50524	3.35916	2.92027	3.23577	3.82716
	ZNF318	2.50524	4.50524	4.0902	4.13084	2.18331	4.02308	4.12672	4.58324	3.92027	4.1047	4.50524	4.3082	3.76827	3.69788	3.18331	4.28997	2.18331	4.28545	4.0746	3.99066	2.50524	4.32891	4.50524	4.09495	4.44865	4.73656	3.50524	4.21893	3.50524	4.36036	1.92027	2.50524	4.03033	2.50524	4.05625	3.50524	3.4411	3.50524	4.1101	5.31259	4.15235	3.06466	3.88375	3.82716	4.34728	2.92027	3.95198	4.31259
	HNRNPM	4.0902	2.92027	3.82716	4.07639	3.18331	4.17509	3.61215	3.14267	1.92027	3.89825	3.0902	3.88138	3.50524	3.01981	4.18331	3.8243	3.76827	3.93587	3.79897	4.50524	2.50524	3.97046	3.76827	3.91311	3.71169	3.1516	3.92027	3.93463	4.18331	3.79558	4.2422	4.0902	4.54	4.82716	4.12336	3.18331	4.56664	2.50524	4.49013	4.0902	4.16963	4.57924	4.43123	4.0902	4.23577	4.50524	3.96758	4.1682
	DYNLT3	4.0902	3.92027	3.82716	4.10387	3.76827	4.40336	4.61215	4.79474	4.2422	4.19781	4.82716	4.42638	4.35323	4.39832	4.76827	4.22206	2.18331	4.50524	4.25148	4.88375	4.0902	4.19285	4.18331	4.62838	4.32836	4.37399	4.82716	4.2422	2.18331	4.44902	3.50524	4.50524	4.19208	3.50524	4.14506	5.18331	4.3036	3.50524	4.07002	4.0902	3.9066	3.42723	4.0902	3.50524	3.87136	3.92027	3.87136	4.00774
	FIG4	4.50524	3.50524	4.0902	3.96091	2.18331	4.0458	4.50524	4.03575	3.92027	4.44573	3.0902	4.66489	4.18331	3.28284	4.99066	4.01695	3.18331	3.88856	3.6385	3.76827	4.0902	3.95184	4.18331	4.18687	3.61215	3.98167	2.50524	4.15906	4.18331	3.88304	3.50524	2.50524	3.82011	3.50524	3.16643	2.76827	3.68211	4.50524	3.82716	2.50524	3.68421	3.71674	3.35323	3.50524	3.98301	1.92027	3.69521	3.92027
	THSD4	4.0902	4.50524	4.31259	4.97587	3.18331	5.0902	4.8048	4.85887	4.72763	4.92027	4.82716	4.90484	4.18331	4.86781	4.99066	5.10441	5.35323	5.0902	4.72096	4.50524	5.31259	5.07737	4.50524	5.08543	4.32836	4.4411	5.00774	4.85385	3.76827	4.95208	3.92027	2.50524	4.67125	3.50524	4.41882	4.35323	4.56664	3.50524	4.45943	3.50524	4.73151	3.25731	3.76827	3.82716	4.49451	3.50524	4.75934	4.56413
	RGS12	2.50524	5.0902	3.82716	4.44204	3.76827	4.61566	4.12672	4.03575	3.50524	4.43047	4.0902	4.60886	3.99066	5.0902	2.18331	4.22206	4.76827	4.33923	4.1949	4.18331	2.50524	4.47947	4.18331	4.54746	4.66278	4.06914	4.2422	4.29878	3.99066	4.18789	3.50524	2.50524	4.07842	3.50524	3.93695	4.50524	2.98167	2.50524	4.04956	4.0902	3.82171	3.71674	4.35323	4.31259	4.26131	1.92027	4.18331	4.3797
	TAAR6	4.0902	4.50524	4.0902	4.62388	3.18331	4.43812	5.05272	4.58324	3.50524	4.59012	5.31259	4.55056	4.18331	4.01981	4.50524	4.6672	4.50524	4.58159	3.6385	4.18331	5.0902	4.74034	4.50524	4.92384	4.8048	4.88856	3.72763	4.4057	4.64274	4.58565	4.2422	4.0902	4.29743	2.50524	3.86033	4.35323	3.88856	2.50524	4.29531	3.50524	4.06272	3.71674	3.76827	3.82716	4.12886	3.50524	4.02833	4.1682
	DNAH3	4.0902	3.50524	3.0902	4.28284	4.50524	4.47207	4.38976	4.42277	4.2422	4.38367	3.0902	4.2905	3.99066	3.50524	4.18331	4.47638	2.18331	4.63988	4.1949	3.99066	4.82716	4.42652	3.18331	4.53352	3.97472	4.3036	4.2422	4.39536	3.76827	4.08098	3.92027	2.50524	3.84812	2.50524	3.69368	3.50524	4.06914	2.50524	4.14909	5.31259	3.94724	3.95775	3.18331	4.0902	3.88785	4.2422	4.05778	3.50524
	FOXG1	3.50524	1.92027	3.0902	3.96091	3.18331	4.34958	4.71169	3.50524	4.2422	3.87588	4.50524	3.56536	4.18331	3.50524	4.50524	3.99677	5.18331	3.86432	4.136	3.76827	2.50524	4.29977	3.76827	4.43199	4.19711	3.78903	3.72763	4.18331	4.64274	4.44902	3.92027	2.50524	4.70227	2.50524	4.57082	3.99066	2.98167	4.0902	4.5927	2.50524	4.7431	3.57924	4.18331	4.0902	4.76827	2.92027	4.68581	4.31259
	CPEB4	4.0902	3.50524	4.0902	4.33015	4.18331	4.45519	4.26423	4.14267	5.3797	4.25092	4.50524	4.34296	3.76827	4.39832	4.50524	4.50524	3.76827	4.28545	4.136	4.35323	4.0902	4.43994	3.76827	4.01695	4.66278	4.06914	4.2422	4.4057	3.76827	4.41029	4.72763	3.50524	4.39561	4.50524	4.45401	4.18331	4.62553	3.50524	4.34654	4.0902	4.23675	3.84227	4.82716	4.50524	4.34728	4.92027	4.29878	4.3797
	SLFN5	3.50524	2.92027	3.50524	3.96091	3.18331	3.95269	3.61215	4.79474	4.2422	4.1047	3.82716	3.67857	2.76827	3.86781	2.18331	4.32276	3.18331	4.1516	3.94336	3.50524	2.50524	4.16079	4.18331	4.16895	4.26423	3.78903	2.92027	4.14678	2.76827	4.03079	1.92027	2.50524	3.92904	7.0902	3.83386	3.18331	2.78903	2.50524	3.64819	5.50524	3.88584	3.25731	3.35323	3.50524	3.63787	2.92027	3.63787	3.3797
	JTB	3.50524	4.2422	4.50524	4.56578	5.18331	4.63077	5.19711	4.50524	5.3797	5.16128	4.50524	4.82101	4.64274	4.78534	4.76827	4.86939	3.76827	4.61103	4.68032	4.64274	3.50524	4.69628	4.18331	4.60191	4.55968	4.50524	4.50524	4.61627	3.99066	4.78047	4.2422	3.50524	4.39561	2.50524	4.34576	3.50524	3.78903	4.0902	4.3797	4.50524	4.40667	4.06466	3.88375	3.82716	4.38262	3.50524	4.1966	3.72763
	TMEM250	4.0902	5.2422	4.0902	4.93054	4.18331	4.89129	5.61215	4.85887	5.50524	5.03575	5.31259	5.03811	4.64274	4.86781	5.18331	5.02693	4.18331	4.91241	5.27896	4.76827	3.50524	4.86497	4.99066	4.72967	4.89226	5.2296	4.2422	5.28204	4.76827	5.0244	3.92027	4.50524	4.65548	4.50524	4.77941	4.50524	4.50524	2.50524	4.87447	3.50524	4.8434	4.25731	4.64274	4.67516	4.47281	3.50524	4.32324	4.1682
	PRR32	2.50524	4.72763	4.67516	4.48448	4.18331	4.52154	4.26423	4.97917	5.0902	4.23343	3.0902	4.42638	3.99066	4.78534	4.76827	4.28997	3.76827	4.53626	4.0746	4.88375	3.50524	4.51795	3.76827	4.28997	4.55968	4.3036	3.72763	4.29878	4.18331	4.28743	3.92027	2.50524	4.17005	2.50524	3.96161	3.76827	3.88856	3.50524	3.98636	5.67516	4.23675	4.64963	3.88375	4.31259	3.93621	3.92027	3.88785	4.77825
	EIF3L	4.50524	4.92027	4.67516	4.33015	3.76827	4.52154	3.38976	3.92027	4.72763	4.46084	4.0902	4.4425	3.99066	4.39832	2.18331	4.20458	4.99066	4.45741	4.59543	4.50524	4.82716	4.3855	3.76827	4.47638	4.61215	4.37399	4.82716	4.34251	4.88375	4.49602	5.92027	4.82716	5.07842	5.50524	5.2688	5.50524	5.06914	4.0902	5.08014	4.50524	4.96714	5.11529	4.88375	5.0902	5.02833	4.92027	4.92827	4.92027
	TSEN2	2.50524	2.92027	4.0902	3.99066	4.99066	4.31259	3.12672	3.92027	4.2422	4.23343	3.50524	4.05917	4.35323	3.28284	2.18331	4.30646	3.18331	4.04776	3.87297	3.99066	4.50524	4.20862	2.18331	3.93449	4.05272	3.4411	2.92027	4.18331	4.50524	3.74977	1.92027	2.50524	3.50524	3.50524	4.00971	3.76827	3.98167	2.50524	3.70163	5.31259	4.11716	3.84227	3.35323	2.50524	4.05778	3.50524	4.1966	3.92027
	EGR2	2.50524	4.2422	4.0902	4.54588	3.18331	4.17509	3.61215	4.58324	4.2422	4.39944	4.31259	4.39359	4.50524	4.28284	4.18331	4.16895	4.50524	4.4411	4.136	3.18331	4.82716	4.37156	4.18331	4.50524	4.71169	3.56664	4.0902	4.21893	4.18331	4.35017	2.92027	4.0902	3.79154	3.50524	3.80689	4.64274	3.78903	4.82716	3.89755	4.0902	4.0441	4.25731	3.35323	4.50524	3.83781	3.92027	3.96758	4.00774
	TFRC	3.50524	4.50524	2.50524	4.2586	4.18331	3.77372	4.12672	3.14267	4.2422	4.17966	3.50524	4.21743	3.50524	4.50524	4.18331	4.11381	4.76827	4.21049	3.94336	2.18331	3.50524	3.93298	2.18331	4.37059	4.12672	3.4411	4.2422	3.90577	3.50524	3.99197	1.92027	2.50524	3.84812	2.50524	3.36437	2.18331	6.33923	2.50524	3.94264	3.50524	3.98677	3.57924	3.35323	3.0902	3.80346	3.50524	3.53694	3.0902
	COL8A2	4.0902	4.2422	4.31259	4.20884	2.18331	3.82716	3.97472	4.65724	4.50524	4.47579	4.50524	4.1601	3.76827	3.69788	3.18331	3.99677	3.18331	4.35671	4.35839	3.18331	4.82716	3.98884	4.18331	4.23934	4.12672	4.3036	4.50524	4.0966	4.35323	4.1993	2.92027	3.50524	4.07842	2.50524	3.16643	3.50524	3.4411	5.0902	3.80292	4.50524	3.75459	2.84227	3.99066	3.82716	3.98301	3.50524	3.87136	3.72763
	ZDHHC16	3.50524	4.2422	4.67516	4.2586	3.76827	3.87869	3.38976	4.14267	4.50524	3.78277	4.31259	4.47421	3.50524	5.90733	3.18331	3.93449	2.18331	4.02607	3.79897	4.18331	2.50524	4.25491	2.18331	3.86939	3.38976	4.1516	4.2422	4.08377	3.76827	4.11751	3.92027	2.50524	3.95504	4.0902	3.91186	3.76827	3.98167	2.50524	3.94264	3.50524	4.20358	3.42723	2.99066	4.31259	3.88785	3.50524	3.98301	2.72763
	YARS1	3.50524	3.50524	4.67516	5.72468	2.18331	4.11189	3.12672	2.92027	4.2422	4.0458	3.0902	3.97301	4.76827	4.28284	4.18331	3.91311	4.18331	3.76303	3.72096	3.76827	2.50524	4.17691	3.76827	4.07584	3.89226	3.56664	3.72763	3.94884	3.50524	4.57694	3.92027	2.50524	4.12496	2.50524	4.14506	3.99066	3.78903	2.50524	3.87447	2.50524	4.00613	2.57924	4.0902	3.0902	4.16989	3.50524	3.99828	3.62071
	TMBIM6	4.50524	3.50524	2.50524	4.48448	3.76827	4.11189	4.38976	3.50524	4.92027	4.08533	4.67516	4.10039	4.64274	3.86781	3.18331	4.22206	4.76827	4.2296	4.1949	4.64274	3.50524	4.04261	2.18331	4.01695	4.38976	3.56664	3.92027	4.32081	3.50524	4.4774	3.92027	2.50524	4.54	2.50524	4.4009	2.76827	3.1516	2.50524	4.50524	2.50524	4.31647	3.42723	3.76827	4.50524	4.42842	4.2422	4.32324	3.92027
	TMEM100	2.50524	5.2422	4.0902	4.20884	4.18331	4.43812	4.61215	4.33531	4.50524	4.33531	4.82716	4.5945	3.18331	4.60477	3.76827	4.40161	3.18331	4.33923	4.68032	4.50524	3.50524	4.42652	2.18331	4.27329	4.38976	3.56664	4.0902	4.14678	4.64274	4.22184	1.92027	3.50524	4.17005	2.50524	3.7514	3.76827	4.06914	3.50524	3.80292	4.50524	3.82171	4.95775	4.27077	2.50524	4.11492	1.92027	3.78597	3.62071
	MEIS1	2.50524	4.2422	4.31259	4.35323	3.76827	4.13327	3.38976	4.2422	4.2422	4.41504	4.67516	4.42638	4.18331	4.39832	4.50524	4.51945	4.50524	4.52083	4.0746	3.99066	4.50524	4.3855	4.50524	4.22206	3.61215	4.4411	4.2422	4.35323	4.35323	4.35017	2.92027	2.50524	4.29743	4.0902	3.93695	3.50524	4.06914	2.50524	3.96467	4.50524	3.86478	4.50524	4.18331	4.50524	3.7322	3.92027	4.08663	4.3797
	ASAP2	2.50524	4.50524	3.82716	4.35323	3.76827	4.25526	3.38976	4.65724	4.2422	4.38367	4.31259	4.10039	4.35323	4.69788	4.18331	4.67991	2.18331	3.95895	3.94336	3.99066	3.50524	4.32891	3.18331	4.47638	4.05272	4.3036	3.92027	4.18331	4.35323	4.12948	4.2422	4.0902	3.98057	4.82716	3.98586	3.76827	3.98167	3.50524	4.44383	4.0902	3.65996	4.25731	3.64274	4.0902	3.99828	3.50524	4.01338	4.3797
	CFD	4.0902	1.92027	3.82716	3.80222	4.18331	3.80069	3.61215	4.03575	3.92027	3.78277	4.96467	3.758	3.50524	3.86781	4.18331	3.77776	2.18331	3.76303	3.72096	4.18331	5.31259	3.77252	4.99066	3.86939	4.32836	3.78903	4.92027	4.14678	5.0902	4.15313	5.3797	8.75316	4.92904	9.04439	5.02149	5.70687	6.0902	8.20568	4.64819	8.45943	4.40667	4.90116	5.54086	8.44775	4.87136	8.75316	5.12886	3.62071
	KLF15	2.50524	3.92027	1.50524	4.15731	3.18331	4.02308	4.12672	4.03575	1.92027	4.1047	3.50524	4.3082	3.18331	3.69788	3.18331	4.11381	3.18331	4.37399	4.01047	3.18331	4.50524	4.11132	2.18331	3.91311	3.71169	4.2296	4.0902	3.86138	2.76827	4.14135	4.50524	2.50524	4.23515	2.50524	4.36437	3.99066	3.88856	3.50524	4.34654	4.50524	4.31647	3.84227	3.88375	1.50524	4.60833	4.2422	4.54736	3.82716
	CYP2E1	4.0902	1.92027	3.50524	5.03416	4.76827	5.60805	4.61215	3.79474	4.72763	4.67029	4.31259	4.84546	4.88375	3.69788	6.57562	4.78954	3.18331	4.73656	4.01047	2.76827	4.50524	4.31441	4.76827	4.43199	4.05272	4.3036	4.62071	5.25941	4.88375	5.92829	5.3797	6.82716	9.01187	6.50524	9.62393	5.57562	5.50524	5.50524	7.64649	5.50524	8.52299	5.61486	6.27077	5.67516	7.31868	7.77825	9.31297	6.99709
	HBB	4.0902	2.92027	4.67516	4.10387	4.50524	4.33121	4.12672	4.42277	3.50524	4.44573	4.50524	4.14047	4.50524	3.69788	3.18331	4.37059	3.18331	4.35671	4.40902	3.76827	3.50524	4.55542	3.76827	4.47638	4.55968	4.68211	4.3797	4.41597	4.18331	4.1993	5.82716	4.82716	4.79154	3.50524	5.03317	3.50524	4.1516	2.50524	4.18706	3.50524	4.18671	3.06466	3.76827	3.82716	3.99828	4.92027	4.34728	5.00774
	BGN	2.50524	4.72763	2.50524	3.89951	4.18331	4.17509	3.97472	3.50524	4.92027	4.12381	3.50524	4.01674	3.99066	4.01981	3.76827	4.18687	2.18331	4.21049	3.94336	4.18331	2.50524	3.8348	4.99066	4.05648	3.89226	3.88856	3.72763	4.1344	3.18331	4.1764	5.2422	4.50524	4.95504	4.0902	5.30779	4.88375	4.3036	4.0902	5.05982	3.50524	5.18671	5.0122	4.93819	4.82716	5.04313	4.72763	4.32324	5.00774
	ERVV-1	2.50524	1.92027	4.31259	4.33015	3.76827	4.40336	3.38976	3.92027	3.50524	4.38367	3.82716	4.10039	3.50524	3.69788	4.50524	4.44694	3.76827	4.42462	3.6385	3.99066	3.50524	4.19285	2.18331	4.44694	4.12672	4.1516	3.72763	4.30984	3.99066	4.3399	3.50524	4.50524	4.05457	2.50524	3.72283	3.18331	3.3036	2.50524	3.77825	5.0902	3.98677	3.06466	2.50524	2.50524	3.65724	3.50524	3.85468	3.72763
	IGHMBP2	4.50524	2.92027	4.50524	4.23393	3.76827	4.38565	4.50524	3.92027	4.92027	4.36773	3.50524	4.42638	2.76827	4.28284	4.76827	4.58849	2.18331	4.62553	4.72096	4.64274	5.0902	4.87488	3.18331	4.64144	4.55968	4.78903	2.92027	4.63397	4.18331	4.65356	5.82716	5.50524	5.20297	5.67516	5.25888	5.0902	5.62553	3.50524	5.17766	3.50524	5.40667	5.25731	5.1375	4.96467	5.46184	3.92027	5.31716	5.53498
	MOB1B	2.50524	4.2422	3.82716	4.18331	2.18331	4.15433	3.38976	3.33531	3.92027	4.21573	4.0902	4.45844	4.35323	4.28284	3.76827	4.18687	4.50524	4.4411	3.55104	2.18331	4.50524	4.11132	3.76827	4.16895	3.71169	3.4411	3.72763	4.0446	3.99066	4.1993	2.92027	2.50524	3.90257	2.50524	3.57082	3.99066	4.06914	2.50524	3.47486	4.0902	3.39202	3.42723	4.57562	3.50524	4.08663	1.92027	3.76827	4.2422
	RRM2	4.0902	3.92027	2.50524	3.50524	3.18331	3.63077	3.97472	2.92027	3.50524	3.43047	1.50524	3.41008	3.76827	3.01981	3.76827	3.65438	2.18331	3.76303	3.87297	2.76827	3.50524	3.72945	3.18331	3.65438	3.61215	4.06914	3.92027	3.5802	3.99066	3.74977	1.92027	5.0902	3.84812	3.50524	3.3269	1.18331	3.56664	4.82716	3.62071	3.50524	3.3319	2.84227	3.88375	3.0902	3.61824	2.92027	3.15634	2.92027
	HECTD4	4.0902	3.50524	3.0902	4.18331	4.76827	4.02308	4.12672	4.65724	4.2422	4.50524	4.0902	4.14047	3.18331	2.69788	3.76827	4.44694	3.76827	4.04776	3.25148	3.18331	4.0902	4.32891	3.18331	4.1508	3.89226	3.78903	4.92027	4.1344	4.18331	4.1764	1.92027	2.50524	3.8756	2.50524	3.96161	2.18331	3.56664	2.50524	4.07002	3.50524	4.20358	3.06466	3.64274	3.82716	3.82074	3.50524	3.47281	3.2422
	MED13	4.50524	5.2422	4.50524	4.44204	2.18331	4.48875	3.38976	3.79474	4.50524	4.25092	4.31259	4.3082	3.99066	3.69788	4.50524	4.49088	4.50524	4.24846	3.87297	4.35323	2.50524	4.45324	3.76827	4.20458	4.26423	4.06914	4.2422	4.39536	4.50524	4.42978	4.92027	2.50524	4.52272	3.50524	4.66393	4.88375	4.2296	4.82716	4.67516	2.50524	4.766	4.34477	4.18331	5.31259	4.80346	3.92027	4.63787	4.00774
	METRNL	4.50524	4.2422	5.0902	4.39832	2.18331	4.31259	4.97472	4.79474	5.2422	4.47579	4.67516	4.50524	3.50524	4.28284	4.18331	4.41688	3.76827	4.26708	4.87297	4.35323	5.0902	4.46642	4.50524	4.41688	4.50524	4.50524	4.62071	4.57104	4.76827	4.55046	4.2422	4.0902	4.21377	2.50524	3.83386	3.76827	4.4411	2.50524	4.27782	3.50524	4.20358	3.84227	4.57562	4.67516	4.02833	2.92027	4.16989	4.1682
	RTEL1	3.50524	4.92027	4.67516	5.89951	5.88375	6.12262	4.71169	4.92027	5.62071	5.83588	5.5927	5.60886	4.50524	4.60477	6.18331	5.55438	5.88375	5.82088	5.79897	5.70687	5.0902	5.97968	5.50524	5.87493	5.44865	6.28545	5.50524	6.10297	6.0902	6.13246	6.56413	6.50524	7.52923	5.82716	7.67888	6.39276	6.78903	6.0902	7.57848	6.20568	7.76316	6.63235	6.70687	6.75316	7.49316	7.1682	7.47281	6.56413
	CSNK1G3	3.50524	1.92027	3.82716	4.44204	3.76827	4.29373	4.50524	4.03575	2.92027	4.08533	3.0902	4.36004	3.76827	2.28284	4.76827	4.05648	4.18331	4.3036	3.6385	2.18331	2.50524	4.31441	4.18331	4.50524	3.97472	3.88856	3.72763	4.21893	4.76827	4.30865	4.50524	4.50524	4.00566	2.50524	4.20825	3.99066	3.98167	3.50524	4.31259	2.50524	3.77731	3.42723	4.35323	3.50524	4.47281	3.50524	4.02833	4.31259
	TMEM41A	2.50524	4.50524	4.31259	4.44204	4.76827	4.45519	4.71169	4.65724	3.92027	4.56238	3.50524	4.77083	4.76827	3.50524	3.18331	4.69251	4.18331	4.4411	4.90859	3.18331	4.82716	4.61579	2.18331	4.50524	4.12672	4.50524	4.50524	4.56182	4.35323	4.42978	1.92027	2.50524	4.17005	4.0902	3.91186	3.76827	3.1516	2.50524	4.04956	4.50524	4.11716	3.95775	3.76827	4.31259	3.95198	3.50524	4.11492	4.0902
	VSNL1	3.50524	2.92027	3.50524	3.83538	3.18331	4.17509	3.12672	4.03575	2.92027	4.19781	3.50524	4.10039	4.35323	4.39832	3.18331	4.03685	3.18331	4.37399	4.25148	3.99066	3.50524	3.81434	4.18331	4.20458	4.19711	3.68211	3.50524	4.18331	3.50524	4.15313	3.50524	3.50524	3.84812	4.0902	3.7514	3.50524	3.68211	4.50524	3.87447	2.50524	3.92706	2.84227	2.99066	3.0902	3.71382	4.2422	3.93621	3.62071
	MAP3K7	4.50524	3.92027	4.50524	4.5257	3.76827	4.27462	3.38976	4.42277	3.92027	4.50524	3.82716	4.27257	3.76827	4.01981	4.18331	4.20458	4.50524	4.1516	4.0746	4.50524	4.50524	4.14449	4.18331	4.44694	4.44865	4.3036	3.72763	4.30984	4.50524	4.16481	3.92027	4.0902	4.21377	3.50524	3.98586	4.18331	4.68211	2.50524	4.20568	4.50524	4.30088	4.64963	4.88375	3.82716	4.50524	3.50524	3.87136	4.1682
	TCEAL8	4.0902	4.50524	4.0902	4.13084	3.76827	4.52154	4.12672	4.58324	3.50524	4.14267	3.82716	4.42638	3.50524	4.50524	4.18331	4.40161	4.18331	4.32152	4.25148	5.18331	4.0902	4.22422	4.76827	4.30646	4.32836	4.06914	4.3797	4.28764	4.64274	4.4774	4.72763	4.0902	4.46961	4.0902	4.57082	4.76827	4.68211	5.0902	4.94264	4.82716	4.73151	4.64963	4.43123	4.50524	5.01338	5.2422	5.21632	4.56413
	AAMDC	2.50524	4.2422	3.82716	3.80222	3.76827	4.0458	2.38976	4.03575	3.92027	4.38367	3.0902	4.34296	3.99066	3.50524	4.50524	4.11381	4.50524	4.33923	4.45793	3.99066	4.0902	4.28497	3.76827	4.20458	4.44865	4.3036	3.50524	4.0313	3.18331	4.23298	2.92027	4.82716	3.79154	2.50524	3.96161	4.64274	3.3036	2.50524	4.14909	4.0902	3.70805	3.95775	3.64274	4.67516	4.15634	2.92027	3.87136	4.00774
	LRFN2	4.0902	4.2422	3.50524	4.20884	2.18331	4.15433	4.38976	4.50524	2.92027	4.23343	4.0902	3.99504	4.18331	2.28284	2.18331	4.50524	4.50524	4.56664	4.35839	3.99066	4.0902	4.31441	3.18331	4.30646	3.97472	4.4411	4.62071	4.19528	1.18331	4.24404	4.2422	2.50524	3.50524	2.50524	3.77941	3.99066	4.37399	4.50524	3.67516	4.0902	3.9066	3.42723	3.99066	3.0902	3.95198	3.50524	3.76827	4.0902
	OR51J1	3.50524	3.92027	2.50524	4.10387	3.76827	4.33121	3.97472	4.50524	4.2422	4.23343	3.50524	4.32569	3.76827	2.69788	4.18331	4.32276	3.18331	4.1516	3.25148	3.99066	4.50524	4.04261	2.18331	3.75391	3.89226	2.78903	3.92027	4.15906	3.18331	3.78047	5.0902	2.50524	4.03033	4.50524	3.12336	3.99066	3.56664	2.50524	3.87447	4.50524	3.8434	3.42723	2.50524	2.50524	3.51588	1.92027	3.71382	3.3797
	CCNE2	2.50524	6.87447	3.82716	4.20884	4.18331	4.17509	4.26423	4.50524	4.72763	4.1047	4.0902	4.03811	4.88375	4.28284	2.18331	4.32276	3.76827	3.78903	3.72096	2.76827	4.50524	4.31441	3.76827	4.13243	3.89226	3.68211	3.72763	4.0966	4.64274	4.1993	3.50524	3.50524	3.46961	4.82716	3.80689	2.76827	2.98167	2.50524	4.14909	2.50524	3.73151	3.71674	3.50524	3.82716	3.82074	2.92027	3.82074	3.82716
	ZNF526	4.50524	5.2422	3.0902	4.48448	3.18331	4.23563	4.61215	3.50524	2.92027	4.16128	4.0902	4.21743	4.18331	4.15731	2.18331	3.99677	4.76827	4.2296	4.25148	2.76827	4.0902	4.23965	3.76827	4.44694	4.26423	4.3036	4.0902	4.12191	3.50524	4.36036	2.92027	3.50524	3.76239	2.50524	3.47129	2.76827	3.56664	2.50524	3.82716	4.0902	3.94724	3.95775	3.76827	3.0902	3.88785	5.2422	3.93621	3.72763
	C5orf38	2.50524	3.92027	3.82716	3.93054	3.76827	4.11189	4.12672	3.33531	3.50524	3.89825	3.0902	4.14047	3.76827	3.86781	2.18331	3.91311	2.18331	4.1715	3.79897	3.50524	3.50524	4.50524	3.18331	4.41688	3.8048	3.78903	4.2422	3.93463	3.99066	4.09326	2.92027	2.50524	4.59063	3.50524	4.60253	3.99066	3.78903	2.50524	4.53498	4.82716	5.06272	3.95775	3.76827	4.67516	5.13578	4.92027	5.00585	4.31259
	IL24	2.50524	4.92027	4.31259	4.8189	4.50524	5.06817	5.32836	5.2422	4.92027	5.13327	4.31259	4.90484	4.76827	5.01981	4.99066	5.0069	5.18331	5.0902	5.01047	5.0902	5.96467	4.85498	5.18331	5.05648	4.8048	5.1516	5.0902	5.18331	5.0902	4.9788	4.72763	4.50524	5.01805	4.0902	4.72283	5.0902	4.37399	3.50524	4.64819	4.82716	4.86478	4.90116	4.93819	3.0902	4.61824	3.92027	4.59834	4.96467
	MAB21L4	3.50524	3.92027	4.0902	4.42035	3.76827	4.17509	4.12672	4.2422	4.72763	4.16128	3.82716	3.95065	3.99066	4.15731	3.76827	4.50524	3.18331	4.13142	3.136	3.50524	4.82716	4.22422	3.18331	3.51945	3.71169	4.4411	4.2422	4.18331	2.76827	4.12948	1.92027	2.50524	3.98057	3.50524	3.96161	3.50524	3.1516	4.50524	3.87447	3.50524	4.13487	3.95775	3.64274	1.50524	4.01338	3.50524	3.85468	3.82716
	EXT1	3.50524	4.92027	4.96467	4.50524	4.18331	4.48875	4.26423	4.33531	4.2422	4.36773	4.0902	4.50524	4.88375	3.28284	3.18331	4.43199	4.50524	4.42462	4.59543	4.18331	3.50524	4.43994	3.76827	4.20458	4.38976	4.4411	4.0902	4.46624	4.18331	4.468	3.92027	2.50524	4.91587	2.50524	5.36437	4.35323	4.4411	3.50524	4.72763	4.0902	4.77731	4.57924	4.88375	4.31259	4.94412	3.50524	5.06504	4.31259
	COL6A3	2.50524	4.2422	3.82716	3.69788	2.18331	3.66051	3.8048	4.72763	3.50524	3.89825	2.50524	3.83329	3.18331	3.69788	3.76827	4.03685	4.18331	3.6541	3.87297	3.50524	3.50524	3.75115	2.18331	3.72967	4.12672	3.3036	4.3797	4.0446	3.50524	4.01797	3.50524	2.50524	4.14768	2.50524	3.50524	4.18331	4.78903	2.50524	3.64819	2.50524	3.6353	5.06466	4.57562	2.50524	3.59834	4.50524	3.5577	3.62071
	MACF1	3.50524	2.92027	5.20568	4.39832	4.50524	4.42084	3.61215	4.92027	3.92027	4.43047	3.82716	4.34296	3.50524	4.01981	4.18331	4.40161	3.18331	4.4411	4.40902	4.18331	2.50524	4.46642	4.76827	4.33888	4.50524	4.37399	4.2422	4.4057	3.99066	4.3399	5.0902	4.82716	4.55707	4.50524	4.45401	5.0902	5.78903	2.50524	4.63452	5.0902	4.6102	5.50524	5.50524	4.0902	4.68581	4.72763	4.62809	5.1682
	IFT57	3.50524	3.92027	4.50524	4.35323	4.18331	4.33121	5.12672	4.14267	4.2422	4.36773	4.31259	4.3082	4.88375	4.01981	4.18331	4.1508	3.76827	4.48947	4.1949	4.64274	3.50524	4.11132	4.18331	4.46173	4.61215	4.56664	4.2422	4.19528	3.18331	4.03079	2.92027	3.50524	3.98057	3.50524	3.98586	4.18331	4.2296	3.50524	4.04956	2.50524	4.15235	3.84227	3.35323	4.0902	4.02833	3.92027	3.99828	3.82716
	OTC	4.0902	3.92027	4.0902	4.48448	4.50524	4.63077	4.50524	4.65724	3.92027	3.94197	3.50524	4.37691	3.50524	4.60477	4.50524	4.58849	3.76827	4.24846	3.87297	4.88375	4.0902	4.53055	4.50524	4.25641	4.44865	4.06914	4.2422	4.23061	4.50524	4.2767	4.2422	4.0902	5.12496	2.50524	5.33636	3.99066	4.3036	4.0902	5.5276	4.82716	5.42117	3.84227	4.18331	4.0902	5.67635	3.50524	5.73676	4.50524
	EIF2AK1	2.50524	1.92027	4.67516	4.39832	5.50524	4.21573	3.61215	3.92027	4.2422	3.9844	3.0902	4.27257	4.64274	4.28284	4.99066	4.32276	3.76827	4.21049	3.94336	3.18331	4.50524	4.27002	4.18331	4.30646	3.89226	4.50524	3.50524	4.18331	4.50524	4.18789	4.2422	4.0902	4.07842	2.50524	4.2688	3.50524	4.2296	2.50524	4.14909	4.0902	4.34717	4.42723	4.43123	3.82716	4.4171	4.72763	4.51588	3.82716
	ITGA5	4.82716	3.50524	2.50524	4.37595	4.99066	4.31259	3.12672	4.92027	4.2422	3.89825	4.96467	4.36004	4.18331	4.78534	4.18331	3.77776	3.18331	4.39106	4.1949	3.50524	5.0902	4.0601	3.18331	4.23934	4.26423	3.88856	3.2422	4.29878	3.50524	4.32956	3.92027	2.50524	4.05457	4.0902	4.28842	4.18331	4.4411	2.50524	3.53498	4.0902	3.98677	3.95775	4.50524	2.50524	4.22284	3.50524	3.96758	3.92027
	EEF1AKMT1	2.50524	4.72763	4.0902	4.44204	3.18331	3.95269	3.38976	4.03575	4.50524	4.1047	4.31259	4.23605	3.18331	4.39832	3.18331	4.20458	5.18331	4.00404	4.1949	4.64274	4.50524	4.19285	3.76827	4.1508	5.0902	3.98167	4.0902	3.97686	4.64274	4.2659	4.2422	2.50524	4.00566	3.50524	3.57082	3.76827	3.3036	2.50524	3.67516	2.50524	3.58467	3.71674	3.88375	3.50524	3.87136	4.50524	3.95198	4.0902
	SUCLA2	2.50524	4.72763	3.50524	3.96091	2.18331	4.0458	2.8048	4.33531	3.92027	4.12381	3.82716	3.85754	1.18331	4.28284	3.18331	4.07584	4.76827	4.04776	3.55104	2.76827	4.82716	4.09445	2.18331	4.01695	3.89226	4.73656	4.0902	4.0313	2.18331	3.86883	3.50524	4.0902	3.82011	2.50524	4.10134	1.18331	4.37399	4.0902	3.77825	3.50524	3.73151	3.42723	3.50524	3.0902	3.93621	2.92027	3.99828	3.2422
	SRSF11	3.50524	4.50524	4.0902	4.01981	3.18331	4.02308	3.61215	4.42277	4.50524	4.25092	4.0902	4.27257	3.76827	4.28284	3.18331	4.20458	2.18331	4.1516	4.35839	4.64274	2.50524	4.17691	4.99066	4.50524	4.32836	4.50524	4.2422	4.2537	4.50524	4.15313	5.0902	2.50524	4.50524	4.50524	4.80689	3.50524	5.1516	2.50524	4.49013	4.82716	4.92706	5.2115	5.18331	4.67516	4.81212	4.50524	4.98301	5.27782
	SCFD2	3.50524	3.50524	4.0902	4.56578	3.18331	4.33121	5.05272	4.2422	4.92027	4.41504	3.82716	4.42638	4.50524	4.28284	4.18331	4.58849	4.76827	4.55153	4.45793	4.50524	4.82716	4.25491	2.18331	4.54746	4.38976	4.2296	4.62071	4.29878	2.18331	4.18789	4.50524	2.50524	4.45146	4.50524	4.2489	4.64274	4.68211	2.50524	4.07002	3.50524	4.34717	3.84227	4.57562	3.50524	4.38262	4.92027	4.38262	3.0902
	XIAP	4.0902	4.50524	4.0902	3.83538	2.18331	4.40336	4.26423	4.33531	3.92027	4.30214	4.67516	4.27257	4.18331	4.50524	3.18331	4.37059	2.18331	4.2296	4.40902	4.50524	2.50524	4.28497	4.50524	4.41688	4.12672	4.4411	4.3797	4.39536	4.76827	4.42978	2.92027	2.50524	4.35714	2.50524	4.2688	4.18331	4.4411	2.50524	4.41213	3.50524	4.3319	4.25731	4.35323	4.50524	4.65724	3.50524	3.92027	4.3797
	HRNR	4.50524	4.2422	3.0902	4.33015	3.18331	4.5536	4.38976	4.65724	2.92027	4.21573	4.96467	4.17947	4.50524	4.39832	3.76827	4.40161	2.18331	4.55153	4.0746	4.50524	4.50524	4.27002	2.18331	4.18687	4.32836	4.2296	4.62071	4.35323	4.18331	4.30865	3.50524	2.50524	3.82011	2.50524	3.7514	3.18331	3.68211	2.50524	3.64819	5.31259	3.77731	3.95775	2.99066	3.82716	3.83781	1.92027	3.87136	4.1682
	SLN	2.50524	3.92027	2.50524	3.76827	2.18331	3.97654	3.61215	3.33531	2.92027	3.73386	3.50524	3.758	3.99066	3.28284	3.76827	4.01695	3.76827	3.86432	4.0746	4.50524	2.50524	3.95184	2.18331	4.07584	3.71169	3.88856	3.50524	3.99066	2.76827	3.9655	1.92027	3.50524	3.35714	3.50524	3.3269	3.18331	4.1516	2.50524	3.5927	2.50524	3.39202	2.84227	2.99066	3.50524	3.2864	2.92027	3.45079	3.50524
	FAS	2.50524	4.92027	3.50524	4.15731	4.50524	3.82716	3.8048	4.42277	4.2422	4.16128	3.82716	4.2905	3.99066	4.50524	3.76827	3.91311	3.76827	4.26708	4.0746	3.99066	4.50524	4.28497	3.76827	4.33888	4.32836	4.3036	3.72763	4.12191	3.99066	4.16481	1.92027	2.50524	3.95504	4.0902	3.80689	3.18331	3.3036	2.50524	3.77825	5.31259	3.70805	3.71674	3.18331	1.50524	3.90415	1.92027	4.01338	3.2422
	PMP22	4.0902	4.2422	4.31259	4.20884	4.18331	4.13327	4.38976	4.2422	4.92027	4.19781	4.50524	4.55056	4.18331	4.15731	3.76827	4.44694	3.76827	4.52083	4.50524	4.50524	3.50524	4.29977	4.18331	4.27329	4.19711	3.98167	4.92027	4.35323	2.76827	4.1993	3.92027	4.0902	4.21377	4.0902	3.7514	4.64274	4.73656	4.0902	4.1682	4.82716	4.25305	4.50524	4.43123	3.82716	4.12886	4.2422	3.87136	4.2422
	RNF130	2.50524	4.50524	3.50524	4.28284	3.18331	4.36773	4.26423	4.72763	3.92027	4.41504	3.82716	4.21743	3.99066	3.69788	2.18331	4.43199	4.18331	4.6541	4.35839	3.50524	3.50524	4.50524	4.18331	4.37059	3.89226	4.62553	4.2422	4.37445	4.50524	4.48674	2.92027	4.82716	4.41447	5.31259	4.99783	4.50524	4.1516	2.50524	4.64819	4.0902	4.75459	4.90116	3.88375	4.0902	4.72304	5.2422	4.84627	4.50524
	AASS	4.50524	3.50524	4.82716	4.28284	3.18331	4.31259	4.12672	3.33531	4.72763	4.19781	4.0902	3.88138	3.76827	3.28284	3.76827	4.23934	2.18331	3.62553	3.94336	4.35323	4.50524	3.85498	4.50524	3.8243	3.8048	4.1516	4.2422	4.0966	2.18331	4.11751	1.92027	3.50524	4.14768	2.50524	4.10134	3.99066	3.78903	4.50524	4.63452	2.50524	4.73151	4.1642	3.18331	3.0902	4.61824	3.50524	4.77715	3.72763
	KRTAP1-1	2.50524	3.50524	4.67516	4.48448	4.18331	4.27462	4.50524	4.58324	4.50524	4.47579	4.50524	4.21743	4.18331	3.50524	3.18331	4.40161	5.18331	4.33923	4.01047	3.99066	3.50524	4.57987	4.18331	4.35482	4.61215	3.56664	4.3797	4.41597	3.76827	4.59432	3.92027	4.0902	4.03033	4.0902	4.05625	3.99066	3.3036	4.0902	4.14909	3.50524	3.96714	3.42723	3.50524	1.50524	4.05778	3.50524	4.07228	3.72763
	PRR12	4.50524	3.92027	4.82716	4.44204	4.50524	4.43812	4.38976	4.72763	4.92027	4.38367	4.67516	4.48981	3.76827	4.39832	4.50524	4.81281	4.50524	4.59638	4.01047	3.99066	4.0902	4.42652	4.18331	4.49088	4.38976	4.06914	4.0902	4.45633	3.18331	4.15313	4.72763	4.0902	4.12496	2.50524	3.86033	4.76827	4.56664	4.50524	4.2422	4.82716	4.3319	3.57924	4.18331	3.50524	4.42842	3.50524	4.2864	4.87447
	IRF8	4.50524	2.92027	2.50524	4.07639	5.18331	4.19555	4.12672	3.33531	3.50524	4.16128	4.67516	4.45844	4.35323	3.28284	4.50524	4.16895	3.76827	4.32152	4.30593	4.35323	4.50524	4.07737	4.76827	4.47638	4.26423	4.1516	3.72763	4.00434	4.18331	4.14135	4.92027	5.0902	4.35714	4.82716	4.05625	5.93819	6.48947	5.31259	4.0902	4.50524	4.3319	4.25731	3.64274	5.31259	4.15634	5.50524	3.82074	4.92027
	SPCS3	4.50524	4.2422	5.0902	4.85169	4.18331	4.68966	4.71169	4.72763	4.2422	4.46084	4.67516	4.66489	3.76827	3.86781	2.18331	4.46173	3.76827	4.50524	4.79897	3.18331	4.0902	4.69628	3.76827	4.23934	4.8048	4.98167	3.92027	4.71104	4.76827	4.71841	5.0902	4.82716	4.54	4.82716	5.00971	5.18331	5.11096	5.0902	4.9315	4.0902	4.6102	5.06466	5.04129	5.20568	5.03575	5.3797	4.90415	4.44383
	TMEM86A	2.50524	3.92027	4.67516	4.13084	2.18331	3.66051	3.8048	2.92027	4.2422	3.85316	1.50524	3.99504	3.99066	3.69788	2.18331	3.77776	2.18331	4.13142	3.94336	3.99066	4.82716	4.20862	4.76827	3.86939	3.26423	3.1516	3.72763	3.70268	3.50524	3.79558	3.50524	2.50524	4.07842	3.50524	3.69368	3.18331	2.98167	2.50524	3.20568	5.0902	3.3319	2.57924	3.76827	4.50524	3.83781	3.50524	3.35916	3.62071
	AIFM2	4.50524	4.50524	4.67516	4.15731	2.18331	4.0458	4.12672	3.50524	3.50524	4.25092	3.50524	4.17947	4.18331	3.50524	4.76827	4.13243	2.18331	4.00404	4.25148	3.99066	4.0902	4.0601	3.18331	4.40161	4.19711	3.88856	3.72763	4.19528	4.35323	4.43943	3.92027	2.50524	4.00566	2.50524	4.14506	4.64274	3.68211	4.50524	3.75316	2.50524	4.43553	3.25731	3.88375	1.50524	3.82074	2.92027	3.98301	3.50524
	DNASE2B	4.50524	2.92027	3.82716	4.10387	4.18331	4.13327	3.61215	3.50524	4.2422	4.21573	3.0902	4.37691	2.76827	3.86781	4.50524	4.20458	4.76827	4.21049	3.72096	4.50524	4.0902	4.07737	4.18331	4.35482	4.05272	3.88856	3.50524	4.0966	4.64274	4.03079	2.92027	4.0902	3.73265	5.50524	3.91186	3.18331	3.4411	4.0902	3.5927	3.50524	3.96714	3.42723	3.50524	3.50524	3.76827	3.92027	3.59834	3.3797
	ZC3H14	3.50524	4.50524	4.31259	4.42035	3.18331	4.40336	4.8048	4.50524	5.2422	4.50524	4.0902	4.1601	3.50524	4.15731	2.18331	4.33888	4.18331	4.2296	4.136	4.50524	4.0902	4.31441	4.99066	4.32276	4.19711	3.98167	4.2422	4.1344	3.99066	4.31914	3.50524	3.50524	4.57395	4.50524	4.14506	4.76827	3.98167	4.0902	4.26012	4.50524	4.30088	4.64963	3.88375	3.0902	4.23577	3.92027	4.37093	4.67516
	HCST	2.50524	3.92027	4.50524	4.10387	3.76827	3.92845	3.8048	4.65724	2.92027	4.43047	3.82716	4.17947	4.64274	4.60477	2.18331	4.01695	4.76827	4.35671	3.72096	4.18331	2.50524	4.16079	4.18331	4.27329	4.55968	3.88856	4.3797	4.2422	3.99066	3.91105	4.2422	3.50524	3.90257	4.0902	3.88633	4.76827	4.50524	4.50524	3.77825	4.82716	3.77731	3.25731	3.76827	4.0902	4.15634	1.92027	4.07228	4.31259
	FBRS	3.50524	3.92027	4.0902	4.04838	3.76827	4.40336	4.61215	4.03575	2.92027	4.17966	3.82716	3.90484	3.50524	3.86781	4.76827	4.27329	4.18331	4.02607	4.40902	4.50524	4.50524	4.23965	2.18331	3.91311	4.32836	4.06914	3.2422	4.35323	4.18331	4.12948	2.92027	4.0902	3.92904	4.0902	4.10134	3.99066	4.50524	2.50524	4.0288	4.0902	4.16963	4.42723	4.27077	2.50524	4.22284	3.92027	4.14267	3.82716
	CHD9	4.82716	4.2422	4.82716	5.20884	4.50524	4.36773	4.50524	4.92027	4.92027	4.65724	4.67516	4.88138	4.76827	4.39832	5.35323	4.85825	3.18331	5.11096	4.50524	5.18331	4.0902	4.99794	2.18331	5.07584	4.66278	4.50524	4.62071	4.99066	4.35323	4.73418	1.92027	4.0902	4.60711	2.50524	4.79322	3.99066	3.98167	2.50524	4.62071	4.0902	4.50524	3.95775	4.0902	3.0902	4.72304	4.2422	4.38262	4.3797
	MINK1	5.31259	4.72763	4.67516	4.28284	3.18331	4.27462	4.12672	4.58324	3.92027	4.46084	4.0902	4.62307	4.35323	4.60477	2.18331	4.58849	3.76827	4.4411	4.25148	4.35323	3.50524	4.54304	2.18331	4.13243	3.89226	4.56664	3.2422	4.39536	4.88375	4.38054	5.50524	3.50524	4.52272	4.82716	4.30779	3.50524	4.73656	4.0902	4.56413	4.0902	4.46382	4.84227	4.93819	3.82716	4.37093	4.50524	4.4837	4.31259
	MAP3K5	2.50524	4.50524	3.50524	4.46342	3.76827	4.23563	4.71169	4.65724	4.2422	4.28527	4.0902	4.48981	4.64274	3.50524	4.76827	4.05648	4.76827	4.47353	4.50524	4.50524	4.0902	4.22422	4.18331	4.33888	4.97472	4.37399	4.62071	4.39536	3.18331	4.0561	1.92027	2.50524	3.76239	5.0902	4.00971	4.64274	4.37399	2.50524	3.94264	4.50524	4.18671	4.50524	3.99066	3.50524	4.05778	4.2422	3.85468	4.2422
	TM4SF1	4.82716	4.72763	2.50524	4.04838	3.76827	4.68966	3.8048	4.72763	3.92027	4.14267	4.0902	4.25443	4.18331	2.69788	4.50524	3.95555	3.76827	3.98167	4.83644	3.18331	2.50524	3.98884	2.18331	4.16895	4.12672	4.56664	2.92027	3.97686	3.76827	4.25501	5.3797	2.50524	4.07842	2.50524	4.00971	4.18331	4.37399	2.50524	4.26012	2.50524	4.39202	4.95775	4.35323	4.67516	4.29878	2.92027	3.71382	5.1682
	ATXN3	4.50524	4.72763	3.0902	4.35323	3.76827	4.33121	4.61215	4.14267	2.92027	4.31882	4.0902	4.1601	3.18331	4.01981	4.99066	3.84702	3.76827	4.0902	4.01047	4.64274	3.50524	4.32891	3.76827	4.11381	4.19711	3.88856	4.3797	4.20715	3.76827	4.25501	4.72763	3.50524	4.19208	5.50524	3.88633	3.18331	3.98167	4.0902	4.26012	3.50524	4.22026	4.34477	4.18331	4.31259	4.14267	3.50524	4.04313	3.82716
	IER5	4.50524	4.2422	1.50524	4.07639	2.18331	4.17509	3.38976	4.03575	3.92027	4.30214	2.50524	4.25443	3.76827	3.86781	4.50524	3.72967	3.76827	4.32152	4.30593	4.88375	4.50524	3.97046	3.76827	4.1508	4.32836	4.50524	3.2422	3.97686	3.76827	4.15313	1.92027	3.50524	4.10188	4.0902	3.50524	2.76827	3.78903	4.50524	4.07002	3.50524	3.75459	3.42723	3.18331	3.82716	3.88785	1.92027	4.02833	4.2422
	LARP4	4.50524	3.92027	4.50524	4.28284	3.18331	4.23563	3.12672	2.92027	1.92027	4.21573	2.50524	4.19857	3.50524	4.01981	3.18331	4.01695	3.76827	3.88856	4.25148	3.50524	4.0902	4.19285	2.18331	4.37059	4.50524	3.56664	4.72763	3.97686	3.76827	3.9655	4.92027	5.50524	4.23515	3.50524	4.16643	3.76827	4.4411	3.50524	4.44383	4.0902	4.30088	3.84227	3.88375	2.50524	4.57817	1.92027	4.59834	3.82716
	DENND2B	2.50524	3.92027	3.82716	3.66135	2.18331	3.56937	1.8048	3.92027	3.92027	3.63077	1.50524	3.65109	1.18331	3.69788	3.76827	3.33888	2.18331	3.73656	3.72096	3.76827	2.50524	3.66234	3.76827	3.27329	3.71169	4.4411	3.50524	3.76827	3.18331	3.91105	4.50524	2.50524	3.19208	2.50524	3.03317	1.18331	3.68211	4.50524	3.27782	2.50524	3.39202	3.25731	2.50524	3.82716	3.33531	3.50524	3.5577	3.2422
	SNRPA	2.50524	1.92027	1.50524	4.13084	4.18331	4.0458	4.26423	3.79474	3.92027	4.39944	4.50524	4.10039	4.88375	3.69788	4.50524	4.16895	3.18331	4.59638	4.30593	4.35323	4.82716	4.3993	3.18331	4.09495	4.50524	4.50524	4.62071	4.18331	3.76827	4.58565	4.2422	4.82716	4.21377	3.50524	3.86033	4.18331	4.4411	3.50524	4.04956	3.50524	4.11716	4.25731	4.27077	3.50524	4.16989	2.92027	3.88785	4.1682
	SKOR2	4.82716	4.72763	4.0902	4.28284	2.18331	4.21573	3.8048	4.42277	3.92027	4.46084	3.50524	4.07993	3.76827	3.01981	3.76827	4.1508	3.18331	4.61103	4.40902	4.35323	4.0902	4.60392	3.76827	4.47638	4.19711	4.37399	3.92027	4.35323	4.35323	4.23298	2.92027	2.50524	4.12496	2.50524	4.07897	4.35323	3.68211	2.50524	3.67516	2.50524	4.18671	3.84227	3.99066	3.50524	3.88785	2.92027	4.04313	3.50524
	ALDH8A1	3.50524	3.92027	1.50524	3.89951	4.18331	4.06817	2.38976	4.03575	3.92027	4.0657	3.82716	3.95065	3.18331	2.69788	4.18331	4.03685	2.18331	4.13142	3.55104	3.50524	3.50524	4.34327	2.18331	3.99677	4.12672	3.56664	4.0902	4.01788	4.50524	3.74977	2.92027	3.50524	3.82011	2.50524	3.69368	3.50524	2.56664	4.50524	3.5927	3.50524	3.8434	2.57924	2.50524	3.82716	3.67635	3.50524	3.83781	3.50524
	MAGEA8	3.50524	5.0902	4.31259	4.10387	3.18331	4.45519	4.97472	4.65724	4.72763	4.08533	4.96467	4.25443	4.35323	4.69788	3.76827	4.03685	4.18331	4.04776	4.35839	4.35323	3.50524	3.91388	4.50524	4.37059	4.05272	4.06914	3.2422	4.07083	4.18331	4.5144	1.92027	2.50524	3.95504	2.50524	4.16643	3.99066	3.4411	2.50524	4.12973	4.82716	4.0811	2.84227	3.35323	3.0902	3.83781	2.92027	3.87136	4.31259
	PPP1R14A	4.0902	2.92027	3.50524	3.69788	2.18331	3.90378	2.38976	3.79474	2.92027	3.36773	3.50524	3.65109	4.76827	3.69788	4.50524	3.49088	3.18331	3.50524	3.35839	3.18331	3.50524	3.93298	4.18331	3.93449	4.12672	4.2296	3.2422	3.87633	3.99066	3.70247	4.50524	2.50524	3.46961	2.50524	3.12336	4.35323	4.37399	3.50524	3.53498	4.0902	3.6353	3.95775	4.82716	3.50524	3.5577	3.92027	3.51588	3.92027
	CD164	4.0902	4.2422	3.50524	4.50524	3.76827	4.29373	3.38976	4.2422	1.92027	4.0458	4.31259	4.19857	3.50524	4.15731	4.18331	4.33888	4.50524	3.91241	3.6385	4.18331	3.50524	4.09445	3.76827	4.41688	3.26423	4.06914	3.50524	4.0966	3.76827	4.16481	2.92027	2.50524	3.98057	2.50524	4.20825	3.99066	4.4411	2.50524	4.29531	5.31259	4.18671	3.42723	3.99066	3.50524	4.08663	3.50524	3.67635	3.82716
	CCDC9B	2.50524	4.72763	4.0902	4.15731	2.18331	4.25526	3.97472	2.92027	4.72763	4.16128	4.96467	4.3082	3.99066	2.69788	4.76827	4.18687	4.50524	4.42462	3.72096	4.88375	5.0902	4.128	3.18331	4.46173	3.97472	4.2296	2.92027	4.4057	3.76827	4.38054	3.50524	2.50524	4.00566	2.50524	3.66393	3.76827	3.68211	2.50524	4.04956	4.50524	4.09924	3.57924	3.50524	2.50524	4.02833	2.92027	4.08663	4.00774
	MEFV	4.0902	3.50524	4.67516	3.62388	4.99066	3.77372	3.12672	3.92027	1.92027	3.6038	3.82716	3.90484	3.99066	3.69788	3.18331	3.57494	4.50524	4.13142	3.55104	4.64274	2.50524	4.0601	2.18331	3.77776	3.50524	3.4411	2.50524	3.61627	3.99066	3.74977	1.92027	2.50524	3.31761	3.50524	3.66393	1.18331	3.3036	4.0902	3.62071	5.0902	3.42117	2.84227	3.18331	3.50524	3.75035	4.92027	3.33531	2.92027
	GCKR	2.50524	2.92027	1.50524	3.89951	3.18331	3.43812	3.61215	2.92027	4.2422	3.87588	3.0902	3.3082	2.76827	3.01981	3.18331	3.54746	3.18331	3.26708	4.136	2.18331	2.50524	3.59195	2.18331	3.60191	2.8048	2.56664	3.72763	3.73585	3.76827	3.93854	1.92027	2.50524	4.10188	2.50524	4.00971	2.76827	3.1516	2.50524	4.47486	2.50524	4.42117	1.84227	2.99066	3.50524	4.68581	1.92027	4.56797	3.62071
	PCID2	4.0902	5.3797	4.50524	4.69788	5.18331	4.89129	4.8048	4.92027	5.0902	4.67029	4.82716	4.5205	4.88375	4.50524	5.18331	4.37059	4.50524	4.42462	4.79897	5.27077	4.50524	4.68506	4.50524	4.90231	4.55968	4.98167	4.62071	4.59834	4.76827	4.71046	5.0902	4.0902	4.88915	3.50524	4.82044	4.76827	4.93587	4.0902	5.1682	4.50524	5.02524	4.42723	4.88375	4.31259	4.91224	4.72763	4.99066	4.62071
	CD84	4.50524	4.2422	3.82716	4.07639	4.50524	4.11189	4.50524	4.14267	4.72763	4.08533	3.50524	4.34296	4.50524	3.01981	2.18331	4.56127	3.18331	4.32152	3.55104	4.18331	4.0902	4.20862	4.18331	4.1508	4.44865	3.98167	3.92027	4.2537	2.76827	4.1993	2.92027	4.0902	4.03033	4.0902	3.98586	3.50524	3.56664	3.50524	4.18706	4.50524	3.9066	3.42723	3.88375	3.50524	4.02833	2.92027	3.93621	4.50524
	ARFRP1	4.0902	4.72763	4.31259	4.44204	4.18331	4.36773	4.8048	4.14267	3.92027	4.14267	3.50524	4.36004	4.76827	4.50524	2.18331	4.27329	3.76827	4.3036	4.136	4.18331	2.50524	4.37156	4.76827	4.28997	3.71169	4.06914	4.3797	4.3317	4.50524	4.36036	3.50524	3.50524	4.05457	2.50524	4.45401	3.76827	3.98167	4.82716	4.12973	3.50524	4.13487	3.84227	3.99066	3.82716	4.34728	4.2422	3.90415	3.50524
	LARS1	4.82716	3.50524	4.67516	4.37595	4.18331	5.68243	3.12672	4.65724	4.92027	4.0458	3.50524	4.23605	3.76827	4.78534	3.76827	4.35482	3.76827	4.3036	4.35839	4.35323	3.50524	4.3993	4.18331	4.16895	4.71169	4.4411	4.0902	4.5893	3.76827	4.29808	4.2422	4.0902	4.43309	4.0902	4.3269	4.18331	4.73656	2.50524	4.41213	4.82716	4.55867	4.25731	4.70687	2.50524	4.58829	4.50524	4.15634	4.56413
	MCMDC2	2.50524	5.50524	4.0902	4.15731	2.18331	3.97654	3.61215	4.14267	3.50524	3.9844	1.50524	3.83329	3.99066	3.69788	3.76827	3.97631	2.18331	4.13142	4.40902	3.99066	3.50524	4.07737	4.18331	4.43199	4.44865	4.1516	4.0902	4.1344	3.99066	4.2659	2.92027	4.50524	3.82011	4.0902	3.3269	2.76827	3.1516	2.50524	3.89755	4.50524	3.6353	3.06466	2.76827	3.82716	3.69521	4.72763	3.98301	3.62071
	RASSF1	2.50524	2.92027	3.82716	4.48448	3.76827	4.31259	3.38976	4.42277	3.50524	4.47579	3.82716	4.14047	3.76827	4.69788	3.18331	4.22206	2.18331	4.26708	4.25148	3.99066	3.50524	3.98884	4.18331	4.27329	3.89226	4.1516	3.72763	4.34251	3.50524	4.22184	5.2422	3.50524	4.19208	3.50524	4.20825	4.64274	4.88856	2.50524	3.92027	4.0902	4.39202	4.84227	4.82716	4.82716	4.37093	3.50524	4.29878	5.12973
	TUT1	4.50524	3.92027	4.0902	4.15731	2.18331	4.15433	4.61215	4.33531	4.50524	4.00516	3.50524	4.55056	2.76827	4.01981	2.18331	4.50524	3.18331	4.26708	3.94336	4.50524	5.0902	4.57987	3.18331	4.23934	3.8048	3.78903	4.50524	4.2422	2.76827	4.29808	1.92027	2.50524	4.07842	4.0902	4.00971	4.18331	3.88856	3.50524	4.34654	2.50524	4.0811	4.64963	3.35323	4.67516	4.29878	3.92027	4.1966	4.3797
	PDXDC1	3.50524	4.50524	4.50524	4.13084	3.76827	4.17509	3.97472	3.92027	3.50524	4.23343	4.31259	3.92793	3.50524	3.69788	3.76827	3.97631	3.76827	4.13142	4.35839	4.18331	4.50524	3.98884	4.76827	4.35482	4.75899	3.98167	3.50524	4.23061	3.50524	4.2659	4.72763	3.50524	4.48753	3.50524	4.72283	3.76827	4.37399	4.0902	4.49013	4.50524	4.68421	3.84227	3.99066	4.0902	4.90415	4.2422	4.7322	4.00774
	SLC9A8	4.0902	4.2422	3.82716	4.33015	2.18331	4.15433	3.61215	4.50524	3.92027	4.7707	4.50524	4.56536	2.18331	3.50524	3.18331	4.23934	4.50524	4.13142	4.6385	4.50524	4.82716	4.62757	3.18331	4.32276	4.44865	3.78903	3.72763	4.2651	3.76827	4.42978	4.92027	4.0902	4.57395	4.50524	4.67888	3.18331	3.68211	2.50524	4.74045	4.82716	4.31647	4.06466	3.76827	3.82716	4.70454	4.2422	4.63787	3.72763
	LCK	4.0902	4.72763	4.0902	4.23393	3.76827	4.11189	4.26423	3.14267	3.92027	4.2682	5.0902	4.01674	4.76827	4.39832	3.76827	4.28997	4.50524	4.24846	3.79897	3.50524	4.0902	4.22422	3.18331	4.09495	4.05272	3.88856	4.0902	4.3317	3.50524	4.35017	4.50524	4.50524	4.03033	2.50524	4.14506	4.35323	4.88856	4.0902	4.1682	5.31259	3.88584	3.71674	4.50524	4.31259	4.33531	4.50524	3.96758	4.50524
	OAS1	5.0902	4.92027	4.50524	4.97587	4.76827	5.28421	4.61215	5.2422	5.0902	4.81839	5.67516	5.07993	3.99066	3.86781	3.76827	4.44694	4.18331	4.13142	5.136	4.99066	5.31259	4.61579	3.76827	4.61521	5.16235	4.06914	4.3797	4.5802	3.76827	4.54153	3.92027	2.50524	3.82011	5.31259	4.00971	2.18331	4.37399	2.50524	4.18706	4.82716	3.65996	4.1642	4.50524	3.82716	4.34728	2.92027	4.20978	3.82716
	PON2	4.0902	3.50524	3.0902	4.15731	4.50524	4.31259	4.61215	3.79474	4.2422	4.35161	4.31259	4.47421	3.50524	4.78534	3.76827	4.58849	4.50524	4.68211	4.1949	4.64274	4.50524	4.65084	4.76827	4.46173	4.50524	4.56664	3.92027	4.5338	4.64274	4.28743	4.50524	2.50524	5.12496	2.50524	5.39185	3.99066	4.56664	4.0902	4.87447	4.82716	4.9066	3.71674	4.64274	4.50524	5.12191	4.50524	4.87963	4.56413
	RAB5C	2.50524	4.50524	4.0902	4.64274	3.76827	4.47207	3.12672	4.85887	3.92027	4.47579	3.82716	4.21743	3.99066	4.01981	2.18331	4.37059	4.50524	4.35671	4.01047	3.18331	2.50524	4.41298	3.76827	4.6672	4.12672	4.4411	3.72763	4.41597	3.76827	4.42007	5.3797	4.50524	4.48753	4.82716	4.36437	4.64274	4.06914	4.0902	4.32966	4.50524	4.50524	4.06466	4.27077	4.50524	4.20978	4.92027	4.20978	3.3797
	CYSTM1	2.50524	3.92027	4.82716	4.54588	4.50524	4.43812	4.50524	3.79474	4.2422	4.17966	4.31259	4.32569	3.99066	4.15731	4.18331	4.46173	4.50524	4.3036	4.136	4.35323	4.50524	4.41298	4.18331	4.57494	4.32836	4.06914	4.82716	4.49559	4.50524	4.57694	2.92027	4.82716	4.25621	4.50524	4.2688	3.76827	3.78903	5.0902	4.1682	4.82716	3.8434	3.42723	3.18331	3.50524	4.2864	3.92027	3.87136	4.1682
	SH3BP5L	3.50524	3.50524	4.82716	4.04838	2.18331	4.25526	3.38976	4.14267	3.50524	4.1047	4.0902	3.85754	4.88375	3.50524	3.18331	4.13243	3.18331	4.39106	4.50524	3.18331	4.50524	4.20862	2.18331	4.28997	3.50524	3.78903	3.92027	4.18331	3.76827	4.00503	4.2422	2.50524	3.73265	2.50524	3.96161	4.35323	3.78903	4.50524	3.62071	2.50524	3.50524	4.06466	4.76827	2.50524	4.10085	4.2422	3.80346	4.00774
	UBTD1	4.50524	3.50524	4.0902	4.35323	4.18331	4.33121	4.12672	4.2422	4.50524	4.72137	4.50524	4.73201	4.50524	3.50524	4.99066	4.37059	3.18331	4.56664	4.55104	2.18331	4.82716	4.68506	4.50524	4.62838	4.50524	4.1516	4.3797	4.34251	5.35323	4.49602	1.92027	3.50524	4.57395	2.50524	3.66393	3.76827	3.56664	4.82716	4.29531	4.50524	4.20358	3.25731	3.76827	3.50524	4.31106	4.2422	3.99828	4.00774
	KRTAP5-1	3.50524	2.92027	4.82716	4.5257	3.18331	4.27462	4.61215	4.50524	3.92027	4.44573	4.67516	4.41008	3.99066	4.01981	3.76827	4.22206	4.50524	4.37399	4.30593	4.99066	3.50524	4.46642	3.18331	4.1508	4.32836	4.50524	4.3797	4.28764	3.50524	4.23298	3.50524	3.50524	4.12496	4.0902	3.66393	4.76827	4.1516	2.50524	4.26012	3.50524	4.23675	3.95775	4.35323	3.0902	4.14267	3.92027	3.82074	4.44383
	GDAP1L1	5.67516	5.72763	5.0902	5.55586	5.35323	7.08198	5.50524	6.8431	5.50524	5.36773	5.41213	5.5727	5.35323	5.60477	5.18331	5.32276	5.88375	5.5591	5.43368	5.70687	5.31259	5.58592	5.35323	5.74184	5.35938	5.56664	5.67516	5.52434	4.88375	5.5144	4.92027	2.50524	4.90257	3.50524	5.00971	5.27077	4.78903	5.0902	5.22405	4.82716	5.06272	4.64963	3.99066	4.31259	5.00585	4.50524	4.86305	5.00774
	AKR1B1	4.0902	4.50524	3.82716	4.2586	4.76827	4.11189	3.8048	4.33531	3.92027	4.31882	4.67516	4.17947	3.18331	3.86781	4.18331	4.41688	3.18331	4.1715	4.01047	2.76827	3.50524	4.09445	3.18331	4.20458	3.89226	3.68211	3.92027	4.29878	3.50524	3.85447	4.50524	5.0902	4.21377	5.67516	4.20825	4.35323	4.06914	4.0902	3.98636	4.82716	4.28511	3.71674	4.43123	4.67516	3.99828	2.92027	4.08663	4.44383
	ETFB	3.50524	3.50524	4.0902	4.33015	2.18331	4.34958	4.38976	4.42277	3.50524	4.19781	4.67516	4.25443	3.50524	3.86781	2.18331	4.30646	4.50524	4.50524	4.136	3.99066	2.50524	4.19285	3.76827	4.50524	4.32836	4.1516	4.50524	4.46624	4.35323	4.4774	3.92027	4.50524	5.00566	2.50524	5.177	4.18331	4.78903	3.50524	5.45943	3.50524	5.36228	4.71674	4.57562	4.82716	5.61824	3.92027	5.59834	5.20568
	SAMD4B	3.50524	3.50524	4.31259	4.50524	4.50524	4.31259	4.38976	4.14267	5.0902	4.14267	3.82716	3.95065	3.76827	4.01981	3.18331	4.33888	4.18331	4.40794	4.35839	3.99066	3.50524	4.17691	3.76827	4.11381	3.38976	4.3036	4.0902	4.27642	3.18331	4.468	3.50524	2.50524	4.46961	2.50524	4.2489	3.99066	4.3036	5.0902	4.39601	2.50524	4.06272	3.84227	3.99066	4.0902	4.07228	4.72763	3.92027	4.3797
	SOX9	3.50524	4.92027	4.31259	3.80222	2.18331	4.34958	2.38976	4.2422	1.92027	3.92027	2.50524	3.83329	4.50524	3.50524	3.76827	4.11381	4.18331	4.24846	4.136	3.76827	2.50524	3.87488	3.76827	4.16895	3.71169	3.68211	3.2422	4.10931	4.18331	4.58565	4.50524	2.50524	4.27697	4.82716	4.07897	4.50524	4.50524	4.0902	3.98636	2.50524	4.06272	3.84227	3.99066	3.0902	3.87136	3.92027	3.63787	4.1682
	NPRL2	2.50524	2.92027	4.0902	3.99066	3.76827	4.50524	4.12672	3.50524	4.92027	4.1047	2.50524	4.03811	4.50524	4.01981	3.76827	4.13243	4.18331	4.02607	3.94336	3.99066	4.82716	4.04261	2.18331	4.22206	3.8048	3.88856	3.72763	4.0966	3.50524	4.25501	3.50524	3.50524	4.14768	4.82716	3.63356	4.18331	3.4411	2.50524	3.92027	3.50524	4.0811	3.42723	3.64274	4.31259	3.57817	2.92027	3.82074	3.82716
	ENTPD2	4.50524	4.50524	4.0902	4.10387	4.50524	4.17509	3.8048	4.33531	3.50524	4.35161	4.0902	4.56536	3.50524	4.94581	4.50524	4.07584	4.50524	4.42462	4.0746	3.99066	4.50524	4.19285	3.18331	4.13243	3.12672	4.37399	2.92027	4.18331	3.76827	4.37049	3.92027	4.82716	4.10188	4.82716	3.96161	3.76827	3.56664	2.50524	4.14909	3.50524	4.31647	3.95775	4.0902	3.50524	4.29878	2.92027	4.01338	3.92027
	RGS7BP	4.82716	4.50524	4.0902	4.78534	4.76827	4.89129	4.89226	5.03575	4.92027	4.86456	4.31259	4.82101	4.35323	4.28284	3.18331	4.90231	4.50524	4.62553	4.55104	3.76827	5.0902	4.88473	4.50524	4.81281	5.01425	5.19113	4.82716	4.78421	4.64274	4.79558	4.50524	3.50524	4.33751	3.50524	4.5547	3.50524	4.06914	3.50524	4.74045	4.50524	4.5455	5.06466	4.35323	4.96467	4.56797	2.92027	4.50524	4.0902
	ANKRD2	4.0902	1.92027	4.0902	4.07639	3.18331	4.0902	2.8048	3.79474	4.50524	4.08533	4.50524	4.21743	4.50524	3.28284	3.76827	3.99677	3.76827	4.21049	3.01047	3.76827	4.50524	3.8348	2.18331	4.16895	3.61215	4.1516	4.2422	4.15906	4.35323	4.00503	1.92027	3.50524	4.03033	2.50524	3.63356	1.18331	3.1516	4.82716	3.67516	3.50524	3.65996	3.95775	2.99066	3.0902	3.93621	1.92027	3.51588	3.2422
	ST7L	3.50524	4.2422	4.0902	4.23393	4.76827	4.33121	4.38976	4.2422	4.2422	3.94197	4.67516	3.85754	3.50524	4.60477	3.18331	3.84702	3.76827	3.78903	4.1949	3.18331	2.50524	4.128	3.18331	3.8243	4.26423	3.88856	3.50524	4.2651	4.18331	4.1764	4.50524	3.50524	4.45146	3.50524	4.3269	3.99066	4.50524	3.50524	4.39601	4.82716	4.44974	4.57924	4.57562	3.82716	4.54736	4.50524	4.3942	4.50524
	HOXC10	4.82716	4.2422	4.67516	4.50524	2.18331	4.36773	3.8048	4.03575	4.72763	4.38367	3.82716	4.32569	3.99066	3.69788	2.18331	4.20458	4.99066	4.24846	4.25148	3.50524	4.0902	4.34327	2.18331	4.33888	4.55968	4.98167	3.72763	4.29878	3.76827	4.23298	3.50524	4.0902	3.95504	4.0902	3.47129	2.18331	2.98167	4.50524	4.18706	4.0902	3.98677	3.25731	3.64274	3.50524	4.12886	4.2422	3.69521	4.31259
	CRYBB2	4.50524	5.2422	4.50524	4.60477	3.76827	4.38565	3.38976	4.85887	4.50524	4.19781	4.50524	4.39359	3.99066	4.86781	4.76827	4.58849	4.76827	4.50524	3.94336	2.18331	4.82716	4.32891	4.50524	4.61521	4.26423	4.37399	4.62071	4.21893	3.76827	4.21061	1.92027	4.0902	4.14768	3.50524	3.98586	3.76827	3.1516	2.50524	3.70163	4.82716	4.09924	3.71674	3.50524	4.0902	3.71382	1.92027	3.87136	3.0902
	TBC1D9B	4.0902	4.50524	4.67516	4.69788	4.76827	4.47207	3.8048	4.65724	3.92027	4.19781	4.96467	4.50524	3.76827	4.69788	4.50524	4.51945	3.76827	4.47353	4.0746	3.18331	4.0902	4.70742	3.18331	4.57494	4.19711	4.1516	4.92027	4.47609	4.50524	4.59432	3.92027	3.50524	4.59063	4.0902	4.5384	4.64274	4.78903	5.0902	4.85101	2.50524	4.5322	4.71674	4.88375	4.31259	4.49451	5.2422	4.43965	4.44383
	GPAT2	4.50524	4.92027	4.67516	4.99066	5.50524	4.76005	5.44865	4.79474	4.92027	4.81839	4.50524	4.83329	4.50524	4.60477	4.99066	4.75391	4.76827	4.74986	4.50524	5.27077	5.0902	4.76187	4.18331	4.54746	5.26423	5.1516	4.72763	4.66873	3.50524	4.71046	3.92027	4.0902	4.57395	4.0902	4.16643	4.64274	4.88856	2.50524	4.52019	4.0902	4.46382	4.25731	5.04129	4.0902	4.42842	3.50524	4.18331	4.0902
	LAP3	5.67516	4.72763	4.96467	5.01981	5.99066	4.81399	4.71169	4.79474	4.2422	4.63077	5.20568	4.67857	4.88375	4.60477	5.18331	4.51945	4.76827	4.82716	5.83644	5.50524	4.82716	4.49241	4.76827	4.47638	4.66278	4.88856	5.00774	4.9559	5.27077	4.99852	5.62071	6.0902	5.65548	7.0288	5.93072	4.64274	4.56664	4.82716	5.03921	4.82716	4.91687	5.11529	5.0902	5.75316	5.42277	6.44383	5.72763	4.67516
	PEG3	2.50524	2.92027	3.82716	4.28284	2.18331	3.63077	3.97472	4.2422	1.92027	3.96334	2.50524	4.1601	3.50524	4.39832	3.18331	3.75391	3.18331	3.56664	3.6385	2.18331	4.0902	4.14449	4.18331	4.01695	3.89226	4.06914	3.72763	3.97686	3.50524	3.79558	2.92027	2.50524	3.54	5.50524	3.72283	3.50524	3.3036	2.50524	3.50524	4.82716	3.6353	3.57924	2.99066	3.0902	3.88785	1.92027	3.78597	2.92027
[truncated: 7,025 more rows]
[truncated: 15 more columns]

## Sheet: CD68+ Data
Gene Counts (log2)	Group	Infected										Uninfected
	Animal	1		2		3		4		5		6		7		8		9		10
[truncated: 8,052 more rows]

## Sheet: Avg CD68+ Data
Gene Counts (log2)	Group	Infected					Uninfected
[truncated: 8,052 more rows]

[truncated: 10 more sheets: CD68+ Global Test Layout, CD68+ Rel Exp, CD68- Data, Avg CD68- Data, CD68- Global Test Layout, CD68- Rel Exp, Portal Tract Data, Avg Portal Tract Data, Portal Tract Global Test Layout, Portal Tract Rel Exp]
