# Supplementary material for: Hepatic and pulmonary macrophage activity in a mucosal challenge model of Ebola virus disease
Source: Front Immunol. 2024 Nov 20;15:1439971. doi: 10.3389/fimmu.2024.1439971 (PMC11615675; doi:10.3389/fimmu.2024.1439971)
Supplement: Supplementary file 2 [file DataSheet2.zip › S2 Appendix_WTA Panel_Lung.xlsx]

## Sheet: All ROI Data
Gene Counts (log2)
#Analysis Name
#Dataset Name
#Filtered Dataset
Scan Name		NHP Lung WTA	NHP Lung WTA	NHP Lung WTA	NHP Lung WTA	NHP Lung WTA	NHP Lung WTA	NHP Lung WTA	NHP Lung WTA	NHP Lung WTA	NHP Lung WTA	NHP Lung WTA	NHP Lung WTA	NHP Lung WTA	NHP Lung WTA	NHP Lung WTA	NHP Lung WTA	NHP Lung WTA	NHP Lung WTA	NHP Lung WTA	NHP Lung WTA	NHP Lung WTA	NHP Lung WTA	NHP Lung WTA	NHP Lung WTA
ROI Name		001	002	003	004	005	006	007	008	009	010	011	012	013	014	015	016	017	018	019	020	021	022	023	024
Scan Tag
Segment Tag		[DNA]	[DNA]	[DNA]	[DNA]	[DNA]	[DNA]	[DNA]	[DNA]	[DNA]	[DNA]	[DNA]	[DNA]	[DNA]	[DNA]	[DNA]	[DNA]	[DNA]	[DNA]	[DNA]	[DNA]	[DNA]	[DNA]	[DNA]	[DNA]
Segment Name		DNA	DNA	DNA	DNA	DNA	DNA	DNA	DNA	DNA	DNA	DNA	DNA	DNA	DNA	DNA	DNA	DNA	DNA	DNA	DNA	DNA	DNA	DNA	DNA
Target tag	Target Name
	OR14A16	5.40407	5.17239	5.52377	5.60429	5.89301	4.83	5.1612	5.0303	5.05209	5.06704	5.19257	5.60761	4.13812	4.77753	4.66205	5.07891	4.72691	5.25028	4.65042	5.19257	4.54049	5.28003	4.81911	5.03111
	CACNA2D1	4.752	4.92953	4.76193	4.96354	4.41496	4.60761	4.97534	5.25269	5.00205	4.30805	4.74511	5.06704	4.89711	4.19257	4.81406	4.90306	4.42205	4.74778	4.81753	4.4556	5.64003	4.77753	4.95959	4.73737
	HNRNPLL	4.89884	5.06704	4.63069	4.91624	4.60761	5.13812	4.99326	5.16154	5.0356	5.36249	4.98612	4.60761	5.68561	4.5145	5.13599	5.3961	5.14194	4.86326	5.12131	3.87064	5.43358	5.652	5.17986	5.36814
	EMX1	5.4682	5.5618	5.44783	5.83378	5.92953	5.48208	5.19257	5.61526	5.70118	5.5145	5.79347	6.30805	5.24504	4.5145	4.57959	5.54049	5.33459	5.25028	4.98745	4.678	4.90306	5.19257	5.14104	5.33777
	TLR10	4.80262	4.57723	4.76193	4.85065	4.06704	4.96124	4.74087	4.88591	4.72194	4.30805	4.92953	4.60761	3.60761	4.19257	5.19257	4.54049	4.65652	4.38521	4.86192	3.87064	4.90306	5.09946	4.752	4.53807
	ASB9	4.5885	4.41496	4.4083	4.49047	2.60761	3.89711	4.63069	4.44533	4.59266	4.19257	4.14366	4.77753	4.13812	4.19257	4.39902	4.67174	4.65652	4.53206	4.96728	4.4556	5.19257	3.77753	4.56913	4.27503
	EXOC4	5.07392	4.41496	4.23837	4.33128	4.41496	4.60761	4.74087	4.49596	4.40001	4.92953	4.33007	3.92953	4.89711	4.5145	4.74006	4.60761	5.08948	5.41075	4.90499	4.87064	5.05507	4.5145	4.95959	5.32234
	JAGN1	4.80262	4.30805	4.5603	4.88382	4.77753	4.96124	4.95719	4.95991	4.45064	4.19257	4.57108	3.92953	4.60761	4.77753	4.57959	4.43358	5.03503	4.22172	4.59889	4.19257	4.90306	5.4405	4.89884	4.30674
	PRPF19	4.69953	4.60761	4.76193	4.37858	4.30805	5.13812	4.65341	4.59218	4.87806	4.77753	4.60761	4.60761	4.34457	5.19257	5.07709	4.35763	4.72691	4.70714	4.70017	5.04057	3.3181	4.77753	4.98904	4.59053
	PSMD1	5.0321	5.27057	5.09635	5.30703	5.41496	4.34457	5.22327	5.3659	5.13181	4.60761	5.55246	5.5145	5.29566	5.19257	5.19257	5.29792	4.58252	5.06971	5.12131	3.87064	4.05507	4.89301	5.00353	4.973
	CRCT1	3.94464	4.19257	4.4863	5.69117	4.30805	4.75961	4.51139	4.33842	4.70118	5.06704	4.4556	3.19257	4.34457	4.5145	3.66205	4.3961	4.33459	4.43584	4.46139	3.4556	4.05507	4.5145	4.752	4.20944
	MAF	5.07392	4.75056	4.76193	4.55367	4.77753	4.34457	4.7195	4.99553	4.89644	4.77753	4.678	5.06704	5.13812	4.77753	5.19257	4.90306	3.79402	5.68638	4.77173	5.4556	5.54049	5.09946	4.85153	5.79441
	DMAP1	5.07392	4.75056	4.4863	4.85065	5.06704	5.24504	4.93881	4.59218	4.80211	5.19257	4.77753	5.60761	4.89711	4.77753	4.19257	4.35763	4.58252	4.89979	4.86192	3.87064	4.3181	3.99992	4.85153	4.69007
	FUT11	4.64508	4.72308	5.28277	4.6532	4.92953	4.24504	4.78269	4.54487	4.76258	4.41496	4.60761	5.19257	4.60761	4.19257	3.95156	4.90306	4.97844	5.13245	5.06546	4.678	4.3181	4.5145	4.91427	4.64116
	OCSTAMP	5.15409	4.57723	5.09635	4.76423	4.92953	4.60761	5.22327	4.68237	4.87806	5.69507	5.11857	5.77753	4.13812	4.77753	5.07709	5.14817	4.85815	4.78731	5.06546	4.4556	5.43358	4.36249	5.19257	4.53807
	EXOSC1	4.64508	4.57723	4.76193	4.49047	4.06704	4.60761	4.82334	5.0303	4.65875	4.69507	4.678	4.60761	4.68561	3.19257	4.88445	4.4701	4.58252	4.57786	4.74827	4.87064	4.54049	4.77753	4.78594	4.73737
	PALM2AKAP2	4.11457	4.85553	4.88223	4.69117	3.92953	5.02264	4.4863	4.84743	4.54685	4.92953	4.80924	4.60761	5.75961	3.19257	5.49213	5.07891	4.42205	4.22172	4.79481	4.678	4.3181	3.99992	4.86747	4.93292
	PWP1	5.11457	5.19257	5.04573	5.3192	4.92953	5.48208	5.29727	5.39287	5.3069	5.41496	5.21642	4.92953	5.29566	3.77753	5.13599	5.4701	5.54404	5.41075	5.65042	4.19257	4.73314	4.99992	5.20517	5.57759
	CMC1	5.19257	5.25146	4.63069	5.29475	5.19257	5.08154	5.33991	5.31041	5.0356	4.69507	5.37314	4.60761	4.83	4.77753	5.07709	5.41496	5.28878	5.06971	5.53177	5.04057	5.05507	5.5145	5.14104	5.1755
	STAT1	5.40407	5.41496	5.09635	5.49047	5.92953	4.75961	5.04573	5.33842	5.27916	5.30805	5.04057	4.19257	5.24504	4.5145	5.62141	5.41496	5.28878	4.78731	5.20985	5.19257	5.19257	4.5145	5.23004	5.61607
	TPM2	5.19257	4.99992	5.66464	4.67231	4.41496	5.48208	4.99326	5.72544	5.10045	5.36249	5.09303	4.77753	5.29566	5.77753	5.24702	5.4701	5.46387	5.22172	5.37212	5.678	5.43358	4.89301	5.16703	5.48362
	RETREG3	4.69953	4.83	4.82334	4.55367	4.60761	5.02264	4.74087	4.92338	4.7424	4.69507	4.92953	4.92953	5.43768	4.99992	5.19257	5.14817	5.08948	4.53206	5.00735	5.4556	2.73314	4.19257	4.81911	4.87064
	PEBP1	4.5296	3.6665	4.14526	4.28237	3.41496	4.52514	4.43477	4.28184	4.11622	4.30805	4.33007	4.41496	3.60761	3.77753	3.66205	4.19257	4.24148	4.22172	4.37212	2.87064	4.05507	4.652	4.26657	3.91246
	RAB11B	5.37091	5.02264	4.5603	4.93218	4.85553	4.68561	4.84323	4.88591	4.93251	4.60761	4.87064	4.92953	5.89711	5.89301	5.39902	5.52321	5.79402	5.41075	5.38738	5.04057	5.8206	4.652	5.26657	5.24261
	AMIGO1	4.85153	4.27057	4.4083	4.51185	4.5145	4.52514	4.80316	5.16154	4.84058	4.92953	4.53361	2.60761	4.24504	5.19257	4.88445	4.54049	4.50451	4.38521	4.37212	3.87064	4.05507	3.5145	4.73472	4.4556
	GHITM	3.94464	4.6665	4.4863	4.49047	3.60761	4.96124	4.82334	4.72544	4.76258	4.60761	5.19257	4.19257	4.43768	4.5145	4.39902	5.03082	5.28878	5.19257	5.10293	4.4556	4.73314	3.99992	5.12786	4.64116
	RPL37A	7.05317	6.86185	7.15724	7.6216	8.47179	5.92953	5.6978	7.63798	7.65605	6.69507	7.21049	8.14677	8.36249	7.97393	7.82305	7.28773	8.02109	7.84932	6.78331	8.3942	6.54049	6.19257	7.22077	8.80693
	HOXA7	4.5885	4.6665	4.82334	4.93218	3.60761	4.96124	5.208	4.76726	4.9677	5.19257	4.90039	4.19257	4.96124	4.77753	4.88445	4.50573	4.58252	4.74778	4.90499	3.4556	4.54049	5.09946	4.752	4.64116
	KNG1	4.40407	4.83	4.63069	4.99424	4.99992	4.89711	5.28277	4.8079	4.78248	4.92953	5.30805	5.30805	4.13812	4.19257	4.66205	4.73314	4.58252	4.97018	4.98745	2.87064	4.54049	4.77753	5.0321	4.48362
	RPS4Y2	5.0321	4.15193	4.5603	4.57413	4.77753	5.02264	4.4863	3.44533	4.05209	4.5145	3.87064	3.19257	4.89711	4.5145	4.81406	4.43358	3.50451	3.38521	4.30938	2.87064	4.05507	4.89301	4.26657	3.69007
	FKBP8	5.19257	5.2321	4.88223	4.93218	5.19257	4.60761	4.43477	4.84743	5.0356	4.92953	5.28568	5.5145	6.1656	6.19257	5.19257	5.50573	5.42205	5.19257	5.08432	4.4556	5.43358	5.36249	5.29042	5.03111
	DDRGK1	5.80262	5.804	5.4083	5.60429	5.30805	5.86395	5.79296	5.61526	5.58134	4.92953	5.62553	4.92953	5.39188	5.77753	5.53652	5.55757	5.58252	5.16282	5.62488	5.57108	5.3181	5.19257	5.50943	5.4556
	GNRH1	4.94464	4.99992	4.4083	4.74631	4.92953	4.52514	4.97534	4.92338	4.61502	5.25146	4.84027	4.77753	4.68561	4.19257	4.39902	5.12545	4.14194	5.16282	4.74827	4.4556	3.73314	4.36249	5.16703	4.8917
	ETFDH	4.40407	4.63735	5.14526	4.51185	3.41496	4.89711	4.82334	5.09741	4.91458	4.85553	4.37314	5.06704	3.89711	4.19257	3.49213	4.84861	4.79402	4.78731	4.98745	5.19257	3.73314	5.09946	5.27854	4.973
	SAA2	4.98904	4.44891	4.4083	4.79942	5.25146	5.43768	5.07967	4.49596	4.65875	4.60761	4.33007	3.19257	3.89711	3.77753	3.81406	4.67174	4.24148	4.43584	4.37212	3.4556	3.3181	4.652	4.38205	4.42703
	PLCH2	4.26657	4.30805	3.82334	3.85065	4.41496	4.43768	4.38133	4.28184	4.63705	4.5145	4.92953	2.60761	4.13812	4.99992	4.57959	4.50573	4.03503	4.03729	4.43224	3.87064	4.05507	4.5145	4.5885	4.06858
	GSG1L2	3.752	4.19257	4.23837	3.91624	3.92953	3.89711	4.4863	3.72544	3.87806	4.60761	3.98612	2.60761	3.75961	3.77753	3.81406	3.84861	4.24148	4.03729	3.98745	4.19257	4.05507	4.19257	4.31388	4.1755
	PPFIA1	5.15409	4.95338	4.99326	4.86733	4.30805	4.96124	5.07967	4.59218	4.80211	5.13117	4.77753	5.19257	4.89711	5.36249	4.95156	4.76288	5.42205	5.22172	4.88362	5.04057	5.64003	5.09946	5.27854	5.15822
	RIPOR1	4.80262	4.75056	4.4863	4.8167	4.5145	5.08154	4.95719	4.8079	4.78248	5.25146	5.06704	4.41496	5.92953	5.99992	6.04672	5.71803	5.19257	5.43584	5.8399	5.678	4.73314	5.36249	5.44714	5.15822
	CMC2	6.13447	5.94151	5.44783	5.55367	5.96516	5.86395	6.07967	5.70407	5.73221	5.5618	5.66072	5.77753	5.96124	5.36249	6.01569	5.57444	5.33459	5.55514	5.71235	5.4556	5.3181	5.652	5.50943	5.678
	FBXL17	4.80262	5.06704	4.6978	4.8167	5.19257	5.08154	5.26812	5.19257	4.91458	5.25146	5.0136	5.30805	5.43768	5.652	4.57959	5.00616	4.97844	4.43584	5.06546	5.04057	5.43358	5.77753	5.16703	5.44139
	GOT1	4.5885	4.88062	4.4083	4.49047	3.92953	4.96124	5.01096	4.99553	4.42555	4.69507	4.60761	4.60761	4.83	5.36249	4.29948	4.3181	4.97844	4.2783	4.48995	4.678	4.73314	3.5145	4.83541	4.33777
	TRIM37	4.69953	4.60761	4.82334	4.63384	4.06704	5.02264	4.93881	4.95991	4.80211	4.85553	5.21642	4.60761	4.02264	2.19257	4.57959	4.27746	4.42205	4.70714	4.81753	4.19257	5.19257	5.19257	4.69953	4.66582
	C19orf73	4.64508	4.41496	3.93881	4.42438	3.92953	4.60761	4.51139	4.22294	4.70118	4.69507	4.84027	2.60761	4.13812	4.5145	4.57959	4.8206	4.58252	4.48475	4.86192	2.87064	4.54049	4.36249	4.752	4.20944
	WDFY4	4.5885	4.48208	5.14526	4.37858	4.30805	4.34457	4.5603	4.76726	4.2931	4.60761	4.74511	5.5145	4.43768	4.19257	4.88445	4.67174	3.79402	5.06971	5.08432	5.19257	4.90306	5.5145	4.89884	5.19257
	PRIMPOL	4.69953	4.804	4.4863	5.09681	4.77753	4.34457	5.04573	4.84743	4.78248	5.5145	4.84027	3.92953	4.83	3.19257	4.57959	4.79203	5.14194	4.70714	5.22692	5.33007	5.3181	4.99992	4.94464	4.91246
	VEZF1	5.82728	5.77753	5.99326	6.00181	5.5145	5.34457	5.39488	5.54487	5.62608	5.81706	5.678	5.41496	5.89711	5.77753	5.70158	5.70276	5.54404	5.35922	5.48995	5.04057	5.19257	4.99992	5.27854	5.39789
	VPS13B	5.4682	5.48208	5.4083	5.8167	6.28003	5.34457	5.73023	5.63798	5.63705	5.5145	5.58946	5.85553	5.56696	4.5145	5.77753	5.59112	5.61999	5.86326	5.93647	6.19257	5.43358	5.58489	5.4682	5.90212
	RBP5	4.33696	4.85553	4.6978	4.55367	5.19257	5.39188	4.43477	4.59218	4.7424	5.19257	4.4556	4.60761	4.13812	3.19257	4.29948	4.27746	4.03503	4.38521	4.02698	4.19257	4.90306	4.36249	4.5296	4.82757
	MRPL15	4.5885	4.63735	4.5603	4.55367	4.99992	5.02264	4.97534	4.16154	4.01892	4.99992	4.28568	4.60761	4.02264	4.99992	4.57959	4.79203	4.42205	4.43584	4.37212	4.87064	4.05507	3.5145	4.97439	4.42703
	PNLIPRP1	4.80262	4.11011	5.14526	4.49047	3.92953	3.89711	4.53605	4.54487	4.49955	3.19257	4.49513	4.41496	3.89711	3.19257	4.74006	4.43358	3.91955	4.10142	4.62488	1.87064	4.3181	4.19257	4.33696	4.10511
	NDRG2	4.98904	4.77753	4.99326	4.69117	4.30805	5.02264	5.07967	4.28184	5.08451	4.85553	5.4755	4.77753	5.29566	4.19257	5.13599	4.67174	4.58252	5.13245	5.48995	4.678	5.05507	5.28003	5.33696	4.78318
	ALG2	4.4682	5.06704	4.5603	4.8167	4.69507	4.83	4.86286	4.88591	4.70118	4.69507	4.9581	3.19257	4.13812	3.19257	4.88445	4.54049	4.97844	4.78731	4.81753	3.87064	5.64003	3.77753	4.85153	4.80555
	PSTPIP2	4.40407	4.63735	5.19257	4.67231	4.30805	4.96124	4.65341	4.63798	5.05209	5.06704	4.678	4.77753	4.43768	5.19257	4.29948	4.50573	3.91955	4.38521	4.62488	4.19257	5.19257	3.99992	4.68161	4.9531
	DALRD3	4.80262	4.92953	5.14526	4.63384	5.06704	4.89711	5.23837	5.16154	5.06839	5.41496	4.9581	4.92953	3.75961	2.19257	4.95156	5.00616	4.50451	5.25028	4.8399	5.04057	5.3181	4.99992	5.15409	5.012
	GLRA3	4.64508	4.06704	4.4863	4.25727	3.60761	4.68561	4.46076	3.95991	4.65875	5.77753	4.49513	4.60761	3.89711	4.5145	4.19257	4.14817	4.85815	4.16282	4.54545	3.4556	4.73314	4.19257	4.73472	4.20944
	FTSJ1	4.80262	4.6665	4.99326	4.67231	4.5145	4.60761	5.1612	4.63798	4.84058	4.85553	5.04057	3.92953	4.68561	3.19257	4.39902	4.54049	4.79402	4.2783	4.98745	3.87064	4.73314	4.99992	4.83541	4.56454
	HIPK2	4.98904	4.69507	4.23837	4.70979	4.41496	5.24504	5.07967	4.8079	4.84058	5.13117	5.0136	4.77753	4.02264	4.77753	5.29948	5.12545	5.19257	4.82579	4.88362	4.19257	4.73314	4.652	5.0321	4.78318
	SCAF1	5.15409	5.32642	4.6978	4.97897	5.30805	5.24504	5.208	4.99553	5.22201	4.99992	5.04057	5.06704	5.19257	4.19257	4.88445	5.55757	5.58252	5.2783	5.17508	5.19257	5.19257	4.5145	5.15409	5.10511
	POC5	4.98904	4.72308	4.4863	4.57413	4.5145	5.19257	4.74087	5.0303	4.93251	4.99992	4.64323	3.19257	4.13812	3.77753	4.29948	4.73314	5.37898	4.62225	4.92605	4.19257	4.05507	4.77753	4.73472	4.53807
	COX7A2	4.98904	4.2321	4.82334	5.13863	4.69507	4.24504	5.14526	4.72544	5.20737	5.06704	4.57108	4.60761	5.29566	3.77753	4.81406	4.8206	4.97844	4.48475	4.65042	3.4556	4.05507	4.89301	4.71723	4.87064
	RB1CC1	4.5296	4.5145	4.32584	4.8167	3.92953	5.08154	5.04573	4.92338	4.56994	5.41496	4.71194	3.60761	5.08154	4.5145	4.66205	5.03082	4.72691	5.16282	4.98745	4.4556	4.73314	5.58489	5.23004	4.66582
	PLCB2	4.64508	4.41496	4.5603	4.94795	4.60761	5.02264	4.80316	4.68237	5.20737	4.06704	4.9581	4.92953	5.24504	4.19257	4.57959	4.90306	4.50451	4.70714	5.27696	4.87064	4.05507	4.89301	4.81911	5.44139
	ADCK1	4.4682	5.15193	4.23837	4.09681	4.92953	5.08154	4.84323	4.63798	4.87806	4.99992	4.90039	3.92953	3.89711	4.77753	4.66205	4.10237	4.42205	4.74778	4.98745	5.19257	4.90306	4.77753	4.80262	4.14073
	HNRNPAB	5.69953	5.48208	5.14526	5.26987	5.13117	5.64713	4.82334	5.8079	5.64794	5.36249	5.62553	5.19257	5.19257	4.77753	5.62141	5.55757	4.33459	5.2783	5.27696	4.19257	4.3181	4.36249	5.32546	5.70204
	CKAP4	5.26657	5.3802	5.63069	5.46878	6.13117	5.29566	5.31162	5.52062	5.66947	5.25146	5.5145	4.19257	5.60761	4.77753	5.24702	4.8761	5.37898	4.62225	4.90499	4.19257	4.05507	5.28003	5.14104	4.39789
	ERCC2	4.752	4.99992	5.04573	4.79942	4.41496	5.08154	5.04573	5.06424	5.17762	5.60761	5.14366	5.41496	4.52514	5.36249	4.19257	4.60761	4.65652	5.22172	5.30938	4.19257	5.3181	5.19257	5.17986	4.69007
	NDE1	4.33696	3.97684	4.5603	4.79942	4.85553	4.60761	4.9202	4.99553	4.89644	5.25146	5.26296	5.19257	4.68561	5.19257	5.01569	4.84861	5.28878	5.00412	4.77173	5.19257	5.19257	5.19257	4.97439	4.973
	CDK3	4.89884	5.17239	5.44783	4.94795	4.69507	5.02264	5.12914	5.06424	4.76258	4.41496	4.57108	5.06704	4.52514	4.77753	5.24702	5.00616	5.08948	4.78731	5.17508	4.4556	5.05507	5.19257	5.06012	4.66582
	ALDOA	6.89884	7.20255	6.5603	7.99424	7.652	5.86395	5.90134	7.29619	7.73476	6.13117	7.38897	7.30805	7.50377	7.23696	6.79591	6.54049	6.33459	6.54364	6.0367	6.4556	5.54049	6.19257	6.23004	7.08239
	HLA-A	4.89884	5.21247	4.76193	5.51185	4.69507	3.89711	4.86286	4.76726	5.19257	4.41496	4.84027	3.92953	4.89711	5.19257	4.88445	5.45196	4.97844	4.70714	4.90499	2.87064	4.54049	4.36249	4.78594	4.61607
	PRKACA	5.26657	4.69507	5.04573	5.03909	4.41496	4.43768	4.88223	5.06424	5.14724	4.5145	4.98612	3.60761	5.02264	5.19257	5.01569	4.92953	5.08948	5.00412	4.86192	3.4556	4.90306	4.652	5.04618	5.03111
	AASDHPPT	4.33696	4.63735	4.93881	4.94795	4.41496	4.83	4.65341	4.59218	4.78248	4.85553	4.74511	4.19257	4.02264	4.19257	4.66205	4.79203	6.65652	4.86326	4.92605	3.87064	5.05507	4.99992	4.85153	4.66582
	TIAL1	5.5296	5.21247	5.28277	5.3192	5.5145	5.02264	5.11284	5.3659	5.61502	4.99992	5.37314	5.30805	5.43768	5.89301	5.70158	5.4701	5.46387	5.16282	5.02698	5.9581	4.54049	5.09946	5.50943	5.76046
	SELENOH	3.94464	4.57723	4.32584	4.37858	4.69507	4.24504	4.53605	4.44533	4.89644	4.85553	4.23987	4.77753	4.43768	5.19257	4.19257	4.79203	4.14194	4.33275	4.34109	3.87064	4.54049	3.77753	4.97439	4.1755
	CUL5	5.37091	5.39768	5.23837	5.39017	5.30805	5.13812	5.04573	5.06424	4.72194	4.41496	5.3942	4.60761	5.43768	5.652	5.01569	5.43358	4.85815	5.10142	5.12131	4.87064	4.73314	4.77753	5.34836	5.1755
	ATRX	8.31096	8.36472	6.89658	7.58929	8.02546	7.74146	7.76193	7.30332	7.55555	7.13117	7.54777	7.92953	7.40347	7.14677	7.82305	7.77023	7.70963	7.83525	7.13041	7.82484	7.34785	7.09946	7.50688	8.19892
	RAB1A	4.5296	4.57723	4.99326	5.13863	5.19257	4.60761	4.63069	5.12983	4.89644	5.36249	4.80924	4.77753	5.34457	4.77753	5.35011	5.2567	5.24148	5.38521	4.90499	4.87064	5.3181	5.19257	5.0876	5.29097
	FUCA1	5.15409	5.27057	5.44783	5.46878	5.25146	4.75961	5.22327	5.41934	5.33412	5.25146	5.4755	5.92953	5.24504	4.99992	5.19257	5.05507	5.54404	5.00412	5.08432	5.04057	5.19257	4.77753	5.42577	5.29097
	OLAH	4.85153	4.85553	4.32584	4.88382	4.5145	4.75961	5.23837	4.54487	4.87806	5.30805	4.87064	4.19257	4.43768	4.5145	5.24702	4.64003	4.42205	4.62225	4.88362	4.678	4.3181	4.89301	4.62647	4.33777
	PRR3	4.26657	4.41496	4.4863	4.33128	4.5145	4.75961	5.01096	4.54487	4.45064	4.69507	4.60761	4.41496	4.34457	4.19257	4.88445	4.8206	3.91955	4.2783	4.57242	4.4556	5.05507	4.652	4.81911	4.42703
	PDZD7	4.94464	5.06704	4.6978	4.74631	4.06704	3.75961	4.74087	4.33842	4.70118	3.92953	5.11857	3.60761	3.89711	4.5145	4.57959	4.54049	4.72691	4.53206	4.88362	3.4556	4.3181	5.28003	4.68161	4.30674
	ZNF3	4.98904	4.63735	5.14526	4.90012	4.69507	5.19257	4.84323	4.84743	4.91458	5.5145	4.84027	5.19257	4.60761	3.19257	4.95156	4.92953	4.65652	5.10142	5.26047	5.19257	4.05507	4.89301	5.0876	4.56454
	STAC3	4.4682	4.63735	4.23837	4.94795	3.92953	4.43768	5.01096	4.44533	4.93251	4.77753	4.49513	5.06704	4.13812	3.77753	4.49213	4.70276	3.91955	4.33275	4.40249	3.87064	3.3181	4.5145	4.5885	4.56454
	RPL34	6.17346	6.19257	6.36766	6.75977	7.75735	5.08154	5.4989	6.62666	6.63157	6.46559	6.46559	6.77753	7.58743	7.47797	7.13599	6.74063	7.46387	7.61678	6.40249	7.99992	6.2567	6.14677	6.79431	8.27303
	ELOVL7	4.94464	4.41496	4.82334	4.30703	4.19257	5.19257	4.95719	5.06424	5.11622	4.99992	5.0136	4.77753	4.13812	4.77753	4.29948	4.70276	4.85815	4.89979	4.81753	4.19257	4.54049	3.99992	4.81911	4.36814
	GUSB	4.98904	4.85553	4.63069	5.0243	4.85553	5.29566	5.32584	5.09741	5.43815	5.36249	5.04057	5.41496	4.43768	4.77753	4.74006	5.07891	4.97844	5.25028	5.30938	5.33007	4.73314	5.4405	5.30219	5.36814
	SS18L1	3.85153	4.44891	4.4083	4.33128	4.5145	4.52514	4.58415	3.44533	4.32058	4.92953	4.60761	4.60761	4.24504	4.19257	4.49213	4.60761	4.85815	4.43584	4.72442	5.04057	4.54049	3.77753	4.76907	5.08696
	CYYR1	4.5885	4.19257	4.4863	4.74631	3.41496	4.43768	4.58415	4.49596	4.70118	4.60761	4.87064	3.19257	4.52514	4.19257	4.95156	4.70276	3.91955	4.82579	5.00735	4.4556	4.90306	4.99992	4.73472	4.61607
	SQOR	4.4682	4.85553	4.63069	4.40166	3.19257	4.34457	4.4863	4.72544	4.82147	4.06704	4.678	4.77753	4.34457	3.77753	4.57959	4.3961	3.33459	3.89979	4.57242	4.19257	4.3181	3.77753	3.85153	4.48362
	DNAJB13	4.752	4.99992	4.93881	4.88382	4.41496	4.96124	4.99326	4.8079	5.00205	4.77753	4.60761	5.19257	4.52514	4.5145	4.57959	4.35763	4.03503	4.66532	5.00735	4.19257	4.90306	6.09946	5.00353	4.5111
	BCL7B	5.0321	5.27057	5.5603	5.41307	5.06704	5.52514	4.80316	5.33842	5.06839	5.46559	5.43543	5.19257	5.29566	5.36249	5.07709	5.3961	4.85815	4.82579	5.08432	5.04057	5.3181	5.19257	5.31388	5.39789
	RPS9	5.37091	5.34457	4.76193	5.42438	5.5145	5.19257	4.76193	5.56872	5.72194	4.99992	5.0136	5.60761	6.27057	5.99992	5.81406	5.80639	6.44311	6.47268	5.43224	6.3942	5.64003	5.36249	5.69953	6.77753
	KCNH3	5.49923	5.34457	5.28277	5.35512	5.19257	5.34457	5.74087	5.33842	5.25087	5.60761	5.19257	5.06704	4.75961	3.19257	4.81406	5.35763	5.28878	5.22172	5.10293	4.19257	5.43358	5.36249	4.85153	5.15822
	CIC	5.37091	5.13117	5.32584	5.0826	4.77753	4.75961	5.22327	5.16154	5.33412	4.92953	5.16832	5.60761	4.75961	5.5145	5.53652	5.23564	5.33459	5.22172	5.35669	5.33007	4.90306	5.4405	5.21766	5.53807
	SMIM40	6.4838	6.24181	6.14526	6.68648	6.89301	5.86395	5.87258	5.8079	5.52339	5.652	5.64323	5.77753	5.19257	5.99992	5.19257	5.3181	5.46387	5.38521	5.27696	5.4556	4.90306	5.4405	4.95959	5.55136
	MTG1	4.752	4.44891	4.93881	4.55367	4.85553	4.96124	4.90134	5.22294	5.00205	4.60761	5.0136	4.77753	4.75961	4.19257	4.81406	4.98106	4.79402	5.16282	4.37212	4.678	3.73314	4.19257	4.44714	4.64116
	RBM6	4.4682	4.72308	4.88223	4.30703	4.77753	4.52514	4.74087	4.54487	4.72194	5.41496	4.678	5.30805	4.75961	3.77753	3.95156	4.35763	4.03503	4.82579	4.98745	4.678	4.90306	4.36249	4.78594	4.24261
	HEXA	5.26657	5.41496	5.14526	5.45781	5.30805	4.75961	5.0628	4.99553	5.27916	5.30805	5.66072	5.5145	4.96124	5.36249	5.53652	5.43358	5.65652	5.43584	5.32532	4.87064	4.90306	4.77753	5.43649	5.27503
	IL6ST	5.07392	4.63735	4.32584	4.72817	4.85553	4.89711	4.7195	4.8079	4.68012	3.92953	4.77753	5.06704	5.89711	5.19257	5.53652	4.64003	5.24148	5.60023	5.10293	4.4556	4.73314	4.89301	4.86747	5.08696
	RNF167	6.24842	6.36249	5.99326	6.11787	6.6737	5.52514	6.03711	6.29619	6.02728	5.89301	5.98612	6.73689	5.96124	4.99992	5.35011	5.60761	5.14194	5.43584	5.27696	6.04057	5.05507	5.4405	5.44714	5.84927
	DHX33	4.11457	4.5145	5.04573	4.78194	4.30805	5.02264	5.17697	5.25269	4.40001	5.46559	4.74511	3.92953	4.34457	4.77753	4.57959	4.57444	4.91955	4.70714	5.04635	2.87064	4.73314	5.36249	4.78594	4.73737
	HK3	4.69953	5.36249	5.59592	5.34325	4.77753	5.02264	5.11284	5.09741	5.48747	4.77753	5.09303	5.30805	4.75961	4.5145	4.29948	5.05507	4.24148	5.22172	5.29326	5.19257	5.19257	5.09946	4.73472	5.10511
	RIN2	4.89884	4.27057	4.4863	4.78194	4.06704	4.89711	4.80316	4.88591	4.95021	4.06704	4.98612	4.19257	4.24504	4.19257	4.57959	5.2567	4.72691	4.86326	4.98745	4.678	4.90306	4.89301	4.69953	4.42703
	APOC1	5.37091	5.17239	4.88223	5.11089	5.5618	5.19257	5.32584	5.09741	5.19257	5.25146	5.41496	5.30805	5.29566	4.99992	5.01569	5.05507	4.50451	5.2783	5.08432	5.678	5.43358	5.4405	5.35968	4.973
	ZW10	5.07392	4.54621	4.99326	4.55367	4.60761	4.89711	4.97534	4.72544	4.84058	4.06704	4.90039	5.30805	4.52514	4.19257	5.07709	4.60761	4.42205	4.82579	4.8399	2.87064	4.73314	4.89301	4.98904	4.4556
	ASB17	4.33696	4.54621	4.88223	4.30703	4.30805	4.13812	4.67578	4.84743	4.68012	4.85553	4.53361	4.41496	4.60761	4.99992	3.81406	4.50573	4.33459	4.62225	4.62488	3.4556	4.90306	4.652	4.4682	4.1755
	NAB2	4.98904	4.5145	4.76193	4.72817	4.30805	4.24504	4.82334	5.16154	4.56994	4.85553	4.678	5.06704	5.02264	4.5145	4.66205	4.60761	5.28878	5.41075	4.74827	5.19257	4.54049	4.77753	4.68161	4.69007
	ORMDL1	4.5296	4.63735	4.82334	4.46878	4.06704	4.68561	4.74087	4.8079	4.05209	4.30805	3.98612	5.30805	4.13812	5.19257	4.66205	4.67174	4.24148	4.2783	4.8399	4.19257	4.73314	4.5145	4.29042	4.36814
	PRPF8	5.11457	4.69507	5.04573	4.8167	4.41496	4.60761	5.01096	4.76726	5.06839	4.41496	5.04057	4.92953	5.19257	3.19257	4.95156	4.90306	4.50451	4.82579	4.72442	4.87064	1.73314	4.19257	4.71723	5.06858
	RNF217	4.752	4.72308	4.32584	4.61421	3.92953	4.34457	4.63069	4.72544	4.59266	4.77753	4.64323	4.77753	3.89711	3.77753	4.74006	4.84861	4.72691	4.66532	4.67551	4.4556	4.3181	4.99992	4.56913	4.39789
	BCAR3	4.5296	4.77753	4.14526	5.0826	4.77753	4.83	5.208	4.76726	5.16251	4.85553	4.57108	3.60761	4.60761	3.77753	4.66205	4.92953	4.72691	4.62225	4.8399	4.4556	5.05507	3.5145	4.50943	4.39789
	NNMT	4.69953	4.15193	4.5603	4.79942	4.41496	4.89711	4.67578	4.72544	4.49955	4.41496	4.37314	3.19257	4.52514	3.19257	4.07709	4.92953	4.14194	4.43584	4.62488	4.87064	4.54049	4.5145	4.48896	4.36814
	MOB3B	4.19257	4.41496	4.32584	4.00935	4.19257	4.83	4.43477	4.68237	4.42555	4.30805	4.33007	3.92953	4.34457	4.19257	4.81406	4.54049	4.72691	4.53206	4.88362	4.19257	4.05507	4.652	4.89884	4.48362
	TMEM179B	4.0321	4.77753	4.63069	4.37858	5.06704	4.75961	4.32584	4.95991	4.56994	4.5145	4.64323	4.41496	3.89711	4.99992	4.66205	4.57444	4.50451	4.78731	4.57242	4.19257	4.3181	4.652	4.68161	4.91246
	BIN2	4.0321	4.15193	4.4083	4.74631	4.99992	4.89711	4.60761	4.59218	5.16251	4.77753	4.71194	4.41496	4.13812	4.77753	4.07709	4.70276	4.33459	4.82579	4.88362	4.87064	4.73314	5.36249	4.5296	5.20944
	IRGM	4.33696	4.34457	5.09635	4.85065	4.30805	4.89711	4.95719	4.59218	4.54685	5.06704	4.678	3.60761	4.02264	3.19257	4.57959	4.60761	4.33459	4.70714	4.77173	3.87064	5.05507	4.652	4.66346	4.27503
	GPR158	4.89884	5.13117	4.93881	5.00935	4.77753	5.34457	5.4863	5.22294	5.23651	5.36249	5.09303	4.77753	4.52514	4.5145	4.95156	4.64003	4.33459	4.93541	5.12131	4.678	5.05507	5.28003	5.31388	4.80555
	JKAMP	4.5296	4.48208	4.4083	4.23174	4.41496	4.83	4.84323	3.88591	4.05209	4.60761	4.33007	3.19257	3.75961	4.19257	4.07709	4.60761	3.91955	4.16282	4.48995	4.19257	3.3181	3.77753	4.44714	3.99263
	NCBP2AS2	4.85153	4.54621	4.76193	4.51185	3.77753	5.34457	5.23837	4.92338	4.72194	4.19257	4.41496	4.77753	4.24504	4.5145	4.49213	4.57444	4.50451	4.57786	5.00735	3.87064	4.90306	4.5145	4.78594	4.42703
	AEBP1	4.80262	4.57723	5.14526	4.70979	5.13117	5.29566	5.17697	4.92338	4.91458	5.25146	5.11857	5.06704	5.29566	4.19257	4.49213	5.03082	5.54404	4.78731	5.13946	4.87064	4.90306	4.5145	5.04618	4.9531
	HLA-DPA1	5.33696	5.27057	5.44783	5.64355	6.77753	4.89711	5.01096	4.95991	5.36084	5.13117	5.19257	5.5145	6.54621	4.99992	5.77753	5.67174	5.91955	5.88164	5.65042	6.91503	3.73314	5.36249	5.79431	7.39789
	RHCE	4.26657	4.34457	4.32584	4.03909	4.06704	3.89711	4.4863	4.09741	3.98497	4.19257	4.14366	3.19257	3.89711	3.77753	3.95156	4.19257	4.42205	3.97018	4.06546	3.87064	3.73314	3.19257	3.91427	3.69007
	ZNF768	5.87538	6.19257	5.59592	6.0826	6.19257	5.13812	5.61919	6.20784	5.80211	5.99992	6.04057	6.5618	5.96124	4.99992	6.01569	5.76288	5.08948	5.72761	5.66302	5.4556	5.54049	5.58489	6.0321	5.73737
	APOE	6.40407	5.54621	5.63069	5.69117	6.81706	4.89711	4.97534	5.8668	5.42555	5.19257	5.04057	6.73689	6.75961	6.09946	6.10684	5.4701	5.97844	6.75777	5.77173	6.04057	5.8206	5.83643	5.96701	6.9975
	COL8A1	3.85153	4.63735	4.32584	4.25727	4.19257	4.68561	4.86286	4.63798	4.45064	4.60761	4.60761	4.41496	4.60761	3.77753	4.19257	4.14817	4.24148	4.53206	4.59889	4.19257	3.3181	4.89301	4.5296	3.82757
	ZNF609	5.19257	5.2321	4.82334	5.05374	5.06704	4.83	5.35385	5.70407	5.62608	5.19257	5.4556	4.77753	5.72308	5.36249	5.24702	5.27746	5.42205	5.60023	5.32532	6.26296	5.54049	5.09946	5.35968	5.84927
	IL1RL2	4.40407	4.15193	4.63069	4.51185	4.85553	4.60761	4.26812	4.84743	4.40001	4.19257	4.28568	4.41496	4.02264	4.19257	4.49213	4.73314	4.58252	4.33275	4.79481	4.678	4.73314	4.19257	4.68161	4.42703
	NKG7	4.5296	5.08873	5.09635	5.3669	4.85553	4.75961	4.82334	4.88591	5.52339	4.30805	5.23987	5.77753	4.75961	4.5145	5.07709	4.90306	4.85815	5.03729	4.96728	4.87064	4.73314	5.09946	4.85153	4.973
	SAMD8	4.85153	4.72308	4.82334	4.42438	4.30805	4.60761	4.53605	4.59218	4.68012	4.85553	4.57108	4.60761	4.75961	3.77753	4.19257	4.3181	5.03503	4.70714	4.81753	3.87064	5.05507	3.99992	4.73472	4.48362
	MTMR4	4.94464	4.57723	4.5603	5.0243	4.60761	4.68561	4.78269	4.63798	4.84058	4.30805	4.90039	5.19257	4.68561	5.36249	4.49213	4.70276	4.24148	4.43584	4.92605	4.87064	5.3181	4.5145	4.85153	4.76046
	RBM25	4.4682	3.92953	4.14526	4.28237	3.60761	4.89711	4.6978	4.28184	4.32058	3.41496	4.49513	3.92953	4.24504	3.77753	4.39902	4.54049	4.24148	4.48475	4.34109	4.4556	2.73314	3.77753	4.33696	4.56454
	FAM71F2	4.752	4.97684	5.09635	4.42438	5.06704	5.48208	5.0628	5.0303	4.78248	4.99992	5.06704	4.60761	4.68561	5.19257	4.74006	4.57444	4.85815	5.00412	4.77173	4.87064	5.05507	5.36249	5.27854	4.33777
	NPB	6.96701	6.6665	6.4282	7.11089	7.4405	6.08154	6.29727	6.7148	6.93251	6.22232	6.99992	7.38897	7.46005	7.40202	7.57959	8.3181	7.38987	7.35922	6.75417	6.9581	6.59112	6.61883	7.43916	8.38866
	PLTP	4.40407	4.44891	4.99326	4.25727	3.60761	4.83	4.7195	4.72544	4.52339	4.99992	4.678	5.19257	5.08154	5.36249	4.66205	4.70276	4.24148	4.2783	4.67551	1.87064	5.05507	4.652	4.97439	4.61607
	NDUFA1	4.69953	4.69507	5.04573	4.85065	3.60761	4.34457	4.80316	4.88591	4.82147	5.13117	4.80924	4.19257	4.60761	3.19257	4.49213	4.92953	4.97844	5.13245	4.92605	4.19257	3.73314	5.09946	4.95959	4.73737
	LBR	4.40407	4.72308	4.93881	5.05374	4.5145	5.13812	5.22327	5.0303	5.36084	5.06704	5.23987	5.60761	5.24504	4.5145	5.24702	5.14817	4.85815	5.00412	5.13946	5.04057	5.54049	4.89301	5.14104	5.04996
	BRD2	5.11457	5.13117	5.36766	5.13863	4.92953	4.75961	4.88223	5.33842	4.9677	5.06704	4.84027	5.06704	5.48208	4.77753	5.39902	5.21426	5.85815	5.68638	5.22692	5.87064	4.90306	5.28003	5.24232	5.82757
	KCMF1	4.69953	4.804	5.14526	5.11089	5.13117	4.75961	5.17697	5.44533	5.2931	5.5618	5.35177	5.30805	5.72308	4.77753	5.57959	5.05507	5.08948	5.06971	5.24379	5.57108	5.05507	4.77753	4.97439	5.10511
	RDX	5.37091	5.08873	5.09635	5.06824	4.85553	5.72308	4.86286	5.28184	4.98497	5.60761	4.92953	3.60761	6.05239	5.652	5.53652	5.88964	5.88918	5.19257	5.50403	5.04057	5.19257	5.4405	5.31388	5.22612
	COPRS	5.11457	4.99992	4.99326	4.96354	4.77753	4.68561	5.07967	5.28184	5.10045	4.85553	5.49513	5.19257	5.29566	5.19257	5.24702	5.14817	5.28878	5.13245	5.19257	4.4556	4.73314	4.19257	5.2545	4.66582
	B3GNT9	4.64508	4.44891	4.5603	4.30703	4.30805	4.43768	4.63069	4.28184	4.32058	4.92953	4.19257	6.06704	3.60761	4.5145	3.66205	4.3961	4.85815	4.22172	4.43224	3.87064	4.90306	4.36249	4.42577	4.4556
	SERPINF2	4.4682	4.6665	5.19257	4.90012	4.30805	4.75961	4.6978	4.88591	4.80211	4.77753	4.80924	5.19257	4.13812	3.77753	4.57959	4.8761	4.72691	4.82579	4.94681	4.19257	5.73314	5.09946	5.00353	4.53807
	NGDN	5.26657	4.83	5.14526	4.70979	4.60761	4.75961	4.93881	4.99553	4.76258	5.06704	4.84027	4.19257	5.29566	4.5145	4.57959	5.05507	4.79402	4.74778	5.02698	4.19257	4.54049	4.77753	4.94464	4.66582
	SYNGR4	5.43649	5.75056	5.09635	5.8167	6.22232	4.96124	5.63069	4.99553	5.27916	5.19257	5.19257	5.19257	4.68561	4.19257	4.57959	5.14817	4.91955	5.38521	5.29326	4.19257	4.73314	4.652	5.43649	4.973
	C1orf115	5.0321	5.32642	4.93881	5.3192	5.19257	5.52514	4.9202	4.72544	5.00205	4.85553	5.04057	4.60761	5.56696	5.5145	5.24702	4.98106	4.42205	4.74778	5.06546	4.19257	4.3181	4.89301	4.88324	4.59053
	SLC25A20	5.23004	5.3802	5.44783	5.3192	4.85553	4.60761	5.36766	4.92338	5.41283	5.13117	5.4556	4.19257	5.19257	4.99992	5.19257	5.19257	5.42205	4.89979	5.32532	5.04057	5.54049	5.652	5.15409	5.1755
	AHI1	4.11457	4.06704	4.4863	4.63384	4.60761	4.83	4.90134	4.76726	4.82147	4.69507	4.74511	3.19257	4.34457	4.19257	4.39902	4.4701	4.50451	4.62225	4.88362	3.87064	4.54049	4.19257	4.71723	4.30674
	PSMD8	5.33696	5.92953	5.09635	5.72817	5.41496	4.96124	5.33991	5.92338	5.75253	4.92953	5.55246	5.5145	5.86395	5.652	5.81406	5.43358	5.54404	5.57786	5.37212	4.87064	4.05507	4.89301	5.43649	5.49742
	LIMD1	4.89884	4.99992	4.99326	4.90012	5.46559	4.52514	5.0628	4.68237	4.9677	4.92953	4.71194	5.30805	4.96124	3.19257	5.01569	4.50573	4.72691	5.03729	4.94681	4.678	4.90306	4.5145	4.81911	5.39789
	PLVAP	4.4682	5.17239	5.23837	5.52242	5.06704	5.72308	5.12914	4.99553	5.00205	5.19257	4.98612	5.06704	4.34457	2.19257	4.88445	4.8206	4.79402	4.78731	5.00735	4.19257	4.73314	4.77753	4.88324	4.99263
	DTX2	4.80262	4.6665	4.4863	4.83378	4.5145	4.83	4.95719	5.25269	4.85944	4.85553	5.0136	4.19257	5.02264	4.77753	4.74006	4.76288	5.54404	4.97018	4.88362	3.87064	4.54049	4.36249	5.12786	4.64116
	STX16	4.85153	4.95338	5.32584	4.96354	5.30805	4.43768	4.80316	4.76726	4.78248	5.46559	5.06704	5.06704	5.19257	4.5145	5.24702	4.67174	4.33459	5.03729	4.86192	4.87064	5.19257	4.652	4.91427	4.82757
	P2RX4	5.37091	5.08873	4.63069	5.00935	3.60761	5.08154	5.25332	4.95991	4.98497	5.60761	5.4556	4.92953	5.02264	3.77753	5.01569	4.98106	4.85815	5.33275	5.24379	4.678	4.73314	4.77753	5.24232	4.69007
	LRRC42	4.5296	5.11011	5.19257	4.61421	4.85553	4.75961	5.0628	5.0303	5.01892	5.46559	4.64323	4.92953	4.34457	5.19257	5.19257	5.23564	5.54404	4.82579	4.24379	5.77753	4.90306	4.652	5.10115	4.64116
	RGP1	4.98904	4.95338	5.14526	5.28237	5.13117	5.56696	5.39488	5.47087	5.2931	5.06704	5.11857	5.69507	5.08154	5.77753	5.44633	5.35763	4.42205	5.25028	5.74827	4.19257	4.54049	4.5145	5.0321	5.15822
	ILRUN	4.69953	5.02264	5.04573	5.0826	4.92953	4.96124	4.97534	4.68237	5.08451	4.69507	4.98612	4.41496	5.39188	4.19257	3.95156	5.338	4.91955	5.03729	5.04635	4.678	5.54049	3.99992	4.97439	5.03111
	TGFB1	5.30219	5.04501	5.4083	5.29475	5.19257	5.56696	5.23837	5.25269	5.26508	5.25146	5.58946	4.77753	5.89711	4.99992	5.66205	5.8761	5.37898	6.0208	5.73639	6.33007	5.05507	5.4405	5.51955	6.09606
	MITD1	5.19257	5.39768	5.28277	5.82526	5.96516	5.19257	5.57227	5.49596	5.49955	5.36249	5.49513	4.60761	5.24504	5.5145	5.01569	5.05507	5.14194	4.86326	5.15738	4.87064	5.54049	5.09946	5.06012	5.29097
	AMDHD1	4.5885	4.77753	4.63069	4.53291	4.77753	4.83	4.90134	4.63798	4.91458	4.30805	4.84027	3.60761	3.89711	3.77753	5.53652	4.73314	4.50451	4.93541	4.72442	4.678	4.54049	4.77753	4.44714	4.30674
	CLIC5	4.69953	4.804	4.4083	4.86733	4.41496	5.13812	4.26812	4.76726	4.68012	4.19257	4.84027	4.19257	6.92953	5.5145	6.60065	6.4243	5.14194	4.86326	5.24379	3.4556	4.3181	4.77753	5.38205	4.30674
	ULK1	5.19257	5.2321	4.93881	5.3192	5.19257	4.96124	5.39488	5.54487	5.36084	5.25146	4.80924	3.60761	4.96124	5.5145	5.01569	5.19257	5.03503	4.82579	4.8399	4.4556	5.54049	5.36249	5.23004	4.73737
	RPL7L1	5.26657	5.34457	5.23837	5.3669	5.92953	5.29566	5.43477	5.3659	5.55844	5.30805	5.35177	4.19257	4.89711	4.5145	4.81406	5.338	5.61999	5.5086	5.41744	5.4556	5.43358	4.652	5.34836	5.1755
	PDK1	4.26657	5.04501	5.09635	4.59431	4.5145	4.89711	5.04573	5.28184	4.87806	4.77753	4.92953	5.69507	4.68561	4.19257	4.57959	4.95553	4.72691	4.62225	4.8399	4.4556	4.90306	4.89301	4.88324	4.78318
	UGT2B7	4.11457	4.3802	4.5603	4.35512	3.92953	4.34457	4.51139	4.63798	4.11622	3.77753	4.04057	4.41496	4.34457	3.19257	4.49213	3.60761	3.14194	4.22172	4.17508	4.678	4.3181	4.77753	4.31388	4.03111
	SH3KBP1	4.64508	4.92953	4.99326	4.67231	4.60761	5.34457	5.01096	4.92338	4.87806	4.77753	5.04057	5.19257	5.08154	2.19257	5.19257	4.8761	4.65652	5.16282	5.17508	4.19257	5.05507	5.09946	4.97439	5.22612
	ATP6V1F	5.0321	5.11011	4.88223	5.13863	4.92953	4.75961	5.0628	5.09741	5.19257	4.85553	5.09303	4.19257	5.08154	3.19257	4.88445	5.14817	4.79402	4.82579	4.81753	4.87064	4.73314	3.99992	5.0876	5.012
	S1PR5	5.55935	5.44891	5.59592	5.28237	5.25146	6.11011	5.84323	5.72544	5.69069	7.1154	5.80924	5.85553	5.19257	4.19257	4.81406	5.76288	5.61999	5.60023	5.67551	4.87064	5.43358	5.58489	5.76056	5.44139
	IDH2	4.98904	4.88062	4.4863	4.86733	5.5618	4.60761	4.7195	5.22294	5.25087	4.06704	4.87064	4.60761	4.60761	3.77753	5.13599	4.76288	4.65652	4.74778	4.88362	5.4556	4.73314	4.19257	5.04618	5.04996
	LRRC58	4.4682	4.34457	4.5603	4.61421	3.77753	4.24504	4.43477	4.0303	4.84058	4.60761	4.64323	4.19257	4.52514	3.19257	4.57959	4.67174	4.50451	4.38521	4.94681	3.4556	4.90306	4.5145	4.5296	4.36814
	ST6GAL1	4.40407	4.06704	4.4083	4.35512	4.30805	4.83	4.53605	4.22294	4.68012	4.06704	4.04057	3.60761	3.89711	3.77753	4.66205	4.67174	4.50451	4.48475	4.77173	3.87064	4.05507	4.99992	4.60761	5.04996
	NGRN	5.0321	4.75056	4.88223	5.00935	4.99992	4.24504	4.88223	4.76726	4.9677	4.99992	4.71194	4.92953	4.68561	4.77753	5.01569	4.8761	5.33459	5.2783	5.15738	3.4556	5.3181	4.99992	5.12786	4.73737
	OCM	4.40407	5.04501	4.5603	4.63384	4.69507	5.34457	4.84323	4.63798	5.01892	4.77753	4.84027	2.60761	3.75961	3.77753	4.29948	4.70276	4.58252	4.57786	5.00735	4.19257	5.19257	4.5145	5.23004	4.42703
	MRPL3	4.80262	4.60761	5.19257	4.69117	4.85553	5.48208	5.36766	5.31041	4.7424	5.13117	5.3942	5.30805	4.68561	4.5145	4.57959	4.92953	5.24148	5.19257	4.8399	4.4556	5.73314	5.4405	5.23004	4.84927
	FAM174B	4.98904	5.32642	5.4863	5.28237	5.69507	5.43768	5.32584	4.8079	5.38707	5.30805	5.43543	5.06704	5.52514	5.652	5.19257	5.00616	5.08948	5.33275	5.17508	5.04057	4.05507	5.09946	5.38205	5.20944
	ZNF451	4.26657	4.72308	4.63069	4.69117	4.06704	4.96124	4.88223	4.88591	4.85944	4.69507	4.57108	4.92953	3.89711	3.77753	4.29948	4.95553	4.91955	5.53206	4.94681	4.4556	4.73314	5.19257	4.92953	4.84927
	SERPING1	4.94464	5.17239	5.66464	5.3192	4.85553	5.02264	5.1612	5.31041	5.08451	5.06704	5.33007	5.19257	5.29566	4.77753	5.19257	5.21426	5.24148	5.53206	5.58571	5.33007	4.3181	5.19257	5.37091	4.93292
	PPP2R2B	5.5885	5.68086	5.09635	5.39017	5.652	5.52514	5.94803	5.59218	5.62608	5.46559	5.84027	5.92953	5.19257	4.99992	5.24702	5.57444	5.58252	5.4605	5.67551	3.87064	6.2567	5.19257	5.84349	5.5111
	YME1L1	6.55935	6.62256	6.23837	6.97128	6.91139	5.79523	5.53605	6.52062	6.60946	6.03387	6.48535	6.81706	6.13812	6.28003	6.29948	6.04299	5.97844	5.82579	5.9774	5.4556	5.64003	4.89301	5.42577	6.24261
	ABCC3	4.89884	5.17239	5.4863	5.34325	4.5145	5.29566	5.32584	5.31041	5.36084	5.46559	5.49513	4.92953	5.86395	5.5145	5.19257	5.48802	4.91955	5.4605	5.12131	5.19257	5.19257	5.09946	5.35968	5.42703
	UGCG	5.37091	5.27057	4.88223	5.05374	5.30805	5.19257	4.95719	4.44533	4.76258	4.41496	4.98612	4.92953	4.83	5.652	4.74006	4.4701	4.85815	4.57786	4.81753	5.04057	4.54049	4.89301	4.97439	4.8917
	ODR4	4.64508	4.83	4.63069	4.59431	4.06704	5.08154	4.80316	5.19257	5.10045	4.30805	4.49513	4.92953	4.75961	3.19257	4.74006	4.95553	5.03503	4.82579	4.88362	4.4556	4.05507	4.36249	5.14104	4.84927
	CHURC1	5.55935	5.60761	5.4863	5.92423	6.19257	5.48208	5.44783	5.3659	5.54685	5.36249	5.77753	5.5145	5.60761	5.36249	4.95156	5.41496	5.65652	5.62225	5.17508	5.04057	4.54049	4.99992	5.12786	5.69007
	PPP1R9B	5.0321	5.32642	5.04573	5.11089	5.30805	5.13812	5.11284	5.31041	5.33412	5.5145	5.43543	5.41496	5.72308	5.652	5.62141	5.14817	5.46387	5.13245	5.24379	5.04057	5.3181	5.09946	5.16703	5.33777
	ACER2	5.07392	5.11011	5.14526	4.74631	4.69507	5.08154	4.84323	5.16154	4.87806	4.92953	4.92953	4.92953	4.83	4.99992	4.88445	4.76288	4.33459	4.57786	4.92605	5.19257	4.54049	4.5145	5.10115	4.5111
	AIF1	5.0321	5.39768	5.09635	5.70051	5.41496	4.89711	5.31162	5.28184	5.43815	5.13117	6.21642	5.41496	5.08154	4.99992	5.29948	5.05507	4.33459	4.78731	4.92605	4.87064	4.3181	4.77753	4.94464	4.99263
	CERCAM	5.26657	4.97684	4.6978	4.79942	3.77753	4.43768	4.51139	4.76726	4.82147	4.92953	4.33007	4.19257	5.08154	4.99992	4.88445	4.79203	5.03503	4.78731	4.98745	5.04057	5.90306	4.36249	5.07392	4.73737
	REXO1	5.23004	4.72308	4.4863	4.88382	4.99992	4.75961	5.02845	4.88591	5.23651	4.41496	5.19257	5.19257	4.89711	5.36249	5.24702	5.07891	4.85815	5.19257	5.06546	4.19257	4.05507	5.09946	5.38205	5.29097
	UBXN1	4.85153	5.48208	4.99326	5.3669	5.41496	4.52514	4.65341	5.06424	5.08451	5.13117	5.41496	4.41496	5.56696	4.99992	5.49213	5.37699	5.37898	5.35922	4.8399	5.33007	4.05507	4.77753	5.0876	5.78318
	TATDN1	4.752	4.88062	4.88223	4.57413	5.06704	4.83	4.53605	4.59218	4.63705	5.25146	4.57108	3.19257	4.60761	4.77753	3.95156	4.95553	4.85815	4.2783	4.57242	4.87064	3.73314	3.77753	4.68161	4.78318
	NOC4L	5.80262	6.02264	6.04573	5.7553	6.13117	6.19257	6.29003	5.76726	5.85944	5.652	5.92953	5.60761	5.13812	5.19257	5.44633	5.74809	5.72691	6.06971	6.00735	5.77753	5.90306	5.99992	5.71723	5.65354
	RPS25	4.89884	4.92953	4.76193	5.11089	5.46559	5.08154	4.58415	5.06424	5.38707	4.99992	5.14366	5.60761	5.96124	6.36249	5.70158	5.8761	6.24148	6.16282	5.71235	6.57108	4.3181	5.58489	5.93711	6.9975
	GPR1	5.26657	5.62256	5.36766	5.97897	5.92953	5.08154	5.29727	5.09741	5.23651	5.25146	5.37314	5.69507	4.83	5.36249	4.49213	4.64003	4.85815	5.19257	4.88362	5.04057	4.3181	4.77753	5.00353	5.012
	NDUFAB1	4.40407	4.804	4.63069	4.28237	4.06704	3.89711	4.93881	4.39287	4.54685	5.06704	4.4556	3.60761	4.13812	3.77753	3.95156	4.67174	4.50451	4.57786	4.74827	4.87064	4.3181	4.5145	4.73472	4.27503
	CHRNB4	4.69953	4.804	4.6978	5.34325	5.652	5.29566	5.1612	5.09741	5.00205	5.25146	4.9581	4.77753	4.68561	4.5145	4.95156	4.84861	4.72691	4.86326	5.02698	4.87064	4.90306	4.99992	5.00353	4.69007
	ARHGEF15	6.92192	7.00564	6.59592	7.58426	7.52647	5.83	6.13723	5.76726	6.00205	5.89301	5.98612	6.73689	5.52514	4.77753	5.62141	5.23564	5.69214	5.76768	5.48995	6.26296	3.73314	4.77753	5.0876	5.5111
	EIF3D	4.4682	4.27057	3.93881	4.28237	4.19257	4.34457	4.65341	4.59218	4.05209	4.60761	4.28568	4.77753	4.83	5.99992	4.29948	4.64003	5.08948	4.16282	4.57242	4.19257	3.3181	4.77753	4.26657	4.69007
	CYBC1	5.43649	5.60761	5.52377	5.56394	5.652	5.29566	5.4083	5.59218	5.49955	5.06704	5.57108	5.06704	5.43768	5.652	5.49213	5.57444	5.24148	5.78731	5.38738	5.33007	5.19257	5.19257	5.5495	5.80555
	ABCG1	4.40407	4.57723	4.6978	4.55367	3.92953	4.34457	4.93881	4.68237	4.37402	4.5145	4.87064	4.77753	4.13812	3.19257	4.95156	4.8206	4.03503	4.70714	4.30938	4.4556	4.05507	5.58489	4.80262	4.24261
	TAS2R8	4.69953	4.57723	4.4863	4.6532	4.19257	4.43768	4.90134	4.22294	4.85944	4.85553	4.87064	4.60761	3.75961	4.77753	4.81406	4.64003	3.79402	4.53206	4.90499	4.87064	3.73314	4.77753	4.5495	4.39789
	RSL24D1	5.15409	5.804	5.4863	5.55367	5.41496	5.08154	5.12914	5.22294	5.37402	5.46559	5.4755	4.92953	5.34457	4.77753	5.57959	5.29792	5.50451	5.33275	4.92605	4.19257	5.43358	4.77753	5.10115	5.80555
	MAPRE1	4.85153	4.90529	4.88223	4.72817	4.5145	4.96124	5.38133	4.95991	5.19257	5.25146	5.04057	5.77753	5.56696	5.5145	5.62141	5.14817	4.79402	5.16282	5.37212	4.4556	5.05507	4.99992	5.47862	5.57759
	TMIE	4.64508	4.30805	4.6978	4.53291	4.19257	6.11011	4.86286	4.33842	4.37402	4.19257	4.77753	3.92953	4.02264	2.19257	3.81406	4.35763	4.58252	4.38521	4.43224	2.87064	5.43358	4.652	4.42577	3.99263
	B3GLCT	3.94464	4.69507	4.14526	4.23174	4.41496	4.83	4.4083	4.33842	4.11622	3.60761	4.41496	3.19257	4.34457	4.5145	3.95156	4.05507	4.33459	4.33275	4.62488	2.87064	2.73314	4.5145	4.21766	4.14073
	FZD3	4.40407	4.2321	4.23837	3.94795	3.77753	4.13812	3.86286	4.44533	3.95021	3.92953	4.28568	2.60761	4.02264	4.19257	3.81406	4.3181	4.42205	4.38521	4.37212	4.4556	5.19257	4.19257	3.97439	3.78318
	VAMP1	5.37091	5.44891	5.52377	5.57413	5.69507	4.89711	5.47359	4.54487	5.27916	5.06704	5.21642	5.06704	4.60761	4.5145	4.66205	5.2567	4.65652	5.5086	5.10293	5.4556	4.3181	4.99992	5.14104	4.84927
	DLGAP3	5.26657	5.15193	4.99326	5.16585	5.19257	4.83	5.11284	5.09741	5.00205	5.36249	5.06704	5.41496	4.43768	4.19257	4.07709	5.14817	4.85815	4.66532	5.29326	4.19257	4.54049	3.77753	5.0876	4.8917
	VAPA	4.85153	4.5145	4.63069	5.0243	4.77753	5.02264	4.88223	5.0303	5.06839	4.77753	5.11857	4.19257	4.89711	4.77753	5.07709	5.19257	5.37898	5.38521	5.63771	4.678	5.54049	5.58489	5.5495	5.24261
	PKHD1L1	4.69953	4.83	4.88223	4.67231	3.77753	4.52514	4.84323	5.19257	4.80211	5.25146	5.0136	4.92953	4.43768	4.5145	4.39902	4.90306	5.08948	5.16282	4.51797	1.87064	5.43358	4.99992	4.56913	4.39789
	HDDC2	4.80262	4.60761	5.23837	4.88382	4.60761	4.89711	4.90134	4.28184	4.72194	5.19257	5.04057	4.41496	4.13812	4.99992	4.29948	4.50573	4.42205	4.53206	5.00735	4.678	4.90306	5.09946	5.10115	4.82757
	IL17RE	4.0321	4.54621	4.5603	4.6532	4.30805	4.96124	4.80316	4.33842	4.72194	4.5145	5.14366	4.41496	4.60761	3.77753	4.57959	4.50573	3.91955	4.53206	4.77173	4.678	4.90306	4.36249	4.76907	4.66582
	LMF1	4.98904	4.48208	4.04573	4.74631	4.85553	5.02264	4.88223	4.54487	4.56994	4.41496	4.71194	3.60761	4.24504	3.77753	4.57959	4.8761	4.50451	5.16282	5.02698	4.678	4.54049	4.19257	4.76907	4.82757
	RAB30	4.33696	4.5145	4.32584	4.30703	3.60761	4.68561	4.74087	4.54487	4.42555	4.85553	4.74511	4.41496	3.75961	4.99992	4.39902	4.23564	4.03503	4.53206	4.77173	3.4556	4.3181	4.652	4.56913	4.33777
	UBE2Z	4.98904	4.88062	4.23837	5.03909	5.69507	4.89711	4.6978	4.99553	4.72194	4.30805	5.16832	4.77753	5.13812	4.99992	5.24702	5.05507	5.19257	5.13245	5.02698	5.04057	4.3181	5.28003	4.64508	5.41253
	FAM120A	4.26657	4.48208	4.14526	4.37858	4.5145	4.43768	4.32584	4.95991	4.7424	4.30805	4.28568	4.77753	4.89711	4.77753	5.01569	4.4701	4.50451	4.66532	4.72442	5.19257	4.90306	3.5145	4.91427	5.22612
	DDT	3.85153	3.97684	4.88223	3.94795	4.41496	4.24504	4.5603	4.76726	4.37402	4.69507	4.60761	4.60761	5.02264	5.19257	5.53652	4.64003	4.97844	4.74778	4.43224	4.19257	4.05507	3.99992	4.68161	4.71392
	DUSP1	4.89884	4.88062	4.88223	4.78194	5.41496	4.89711	4.76193	5.12983	5.2931	4.92953	4.64323	2.60761	4.89711	4.99992	4.49213	4.67174	4.91955	4.33275	4.48995	1.87064	4.3181	3.77753	4.24232	4.5111
	UBR2	5.33696	5.19257	5.04573	5.05374	4.85553	5.19257	5.23837	4.99553	5.13181	5.30805	4.87064	4.92953	4.89711	4.77753	5.29948	5.14817	5.50451	5.33275	5.54545	5.04057	4.90306	4.99992	4.78594	5.15822
	ECHDC2	4.80262	4.83	4.6978	4.61421	3.77753	5.19257	4.38133	4.59218	4.72194	4.60761	4.678	4.19257	4.75961	4.77753	3.49213	5.23564	5.19257	5.2783	4.79481	4.678	4.54049	4.19257	4.81911	4.61607
	PYHIN1	4.69953	4.77753	5.09635	4.78194	4.85553	4.68561	5.14526	5.22294	4.93251	5.06704	4.87064	5.19257	4.96124	4.77753	4.88445	5.14817	5.24148	4.89979	5.20985	3.87064	5.3181	5.58489	5.31388	4.59053
	IFI44L	5.85153	5.88062	6.44783	6.40738	5.96516	5.13812	5.23837	5.94176	5.69069	5.5145	5.66072	4.41496	4.89711	3.77753	5.35011	5.54049	4.85815	4.93541	5.10293	5.04057	3.73314	4.99992	5.06012	4.78318
	F8A2	4.80262	4.804	4.82334	4.55367	4.92953	4.52514	5.04573	4.92338	5.16251	4.85553	4.87064	6.06704	4.02264	3.77753	4.49213	5.12545	4.79402	4.82579	4.88362	4.678	4.54049	4.5145	4.69953	4.91246
	CLIC2	4.4682	4.27057	4.99326	4.70979	4.77753	4.24504	4.58415	4.39287	4.34754	2.92953	4.4556	5.06704	4.96124	4.99992	4.29948	4.50573	4.79402	4.48475	3.81753	3.4556	4.05507	4.36249	4.29042	4.36814
	IRF2BP2	4.19257	4.85553	4.76193	4.46878	5.19257	4.52514	4.5603	4.95991	4.80211	4.92953	4.60761	4.60761	5.34457	4.99992	5.01569	5.3961	5.65652	5.53206	4.74827	5.33007	4.73314	4.5145	4.42577	5.44139
	STARD9	4.752	4.92953	5.5603	4.74631	2.92953	4.83	5.208	4.63798	5.08451	5.60761	5.11857	4.60761	4.75961	4.5145	5.19257	5.03082	4.50451	4.86326	5.15738	5.33007	4.73314	4.99992	5.2545	4.42703
	TMEM43	4.85153	4.41496	4.4863	4.78194	3.41496	4.60761	4.4083	4.39287	4.80211	4.69507	4.37314	3.92953	4.89711	3.77753	4.81406	4.84861	5.03503	4.43584	4.94681	3.4556	4.3181	3.5145	4.35968	4.53807
	PANK2	4.85153	4.77753	4.6978	4.94795	5.5145	4.60761	5.02845	4.84743	5.0356	4.60761	5.06704	5.06704	5.72308	4.77753	5.07709	5.27746	5.46387	5.2783	5.51797	5.57108	5.43358	5.09946	5.20517	5.61607
	GANAB	4.80262	5.15193	4.5603	4.99424	4.99992	4.68561	4.4083	4.76726	5.01892	4.92953	4.92953	4.92953	5.34457	5.36249	4.88445	4.60761	5.03503	4.86326	4.65042	5.19257	4.73314	4.19257	4.98904	5.19257
	PLSCR3	4.4682	4.97684	4.23837	4.76423	4.30805	4.43768	4.86286	4.76726	4.4753	4.69507	4.4556	4.77753	4.52514	3.19257	3.66205	4.50573	4.50451	4.82579	4.40249	4.678	4.3181	4.19257	4.42577	4.69007
	SLC35D1	5.19257	5.2321	5.28277	5.09681	5.5145	4.34457	5.01096	5.12983	4.68012	4.69507	5.04057	5.41496	4.89711	5.77753	5.13599	5.23564	5.54404	4.93541	5.27696	5.57108	4.73314	5.36249	4.80262	5.30674
	YAE1	5.0321	5.06704	4.88223	5.06824	4.69507	4.60761	5.17697	5.12983	5.05209	4.77753	4.60761	4.41496	4.75961	4.77753	5.13599	4.90306	5.08948	5.10142	5.22692	4.4556	4.3181	5.19257	5.24232	4.8917
	CLDND1	4.752	4.99992	4.93881	4.96354	4.99992	5.08154	5.09635	5.19257	5.01892	4.06704	5.14366	4.92953	4.24504	5.19257	4.57959	4.95553	5.03503	5.00412	5.12131	5.04057	4.73314	5.4405	5.12786	5.20944
	AIRE	5.0321	5.08873	4.76193	4.97897	5.13117	4.68561	5.208	5.16154	4.93251	4.77753	4.90039	4.77753	4.75961	4.19257	4.88445	5.10237	5.37898	4.93541	5.15738	4.87064	5.3181	5.09946	5.37091	4.36814
	IKZF2	4.26657	4.83	5.14526	4.69117	4.77753	5.13812	4.88223	5.09741	5.06839	5.06704	4.77753	4.92953	5.13812	4.5145	5.19257	4.8761	5.37898	4.93541	5.04635	5.19257	5.3181	5.5145	4.86747	4.8917
	ARL2	5.82728	5.34457	5.5603	5.60429	5.652	5.08154	5.76193	5.66035	5.64794	5.92953	5.84027	6.06704	5.48208	4.5145	5.49213	5.55757	4.97844	5.35922	5.40249	5.33007	5.3181	5.652	5.48896	5.66582
	NNT	5.07392	4.77753	5.04573	4.74631	4.41496	4.68561	4.88223	4.72544	4.59266	4.60761	4.92953	4.77753	4.52514	4.99992	3.95156	4.98106	4.14194	4.57786	4.94681	3.87064	4.3181	4.99992	5.07392	4.9531
	PIGM	5.726	5.49838	5.19257	5.64355	5.5618	5.43768	5.46076	5.63798	5.36084	5.69507	5.0136	5.69507	4.43768	5.36249	5.39902	5.2567	5.19257	5.30578	5.17508	4.87064	4.90306	4.99992	5.15409	4.87064
	PAM	4.69953	5.02264	5.09635	4.8167	4.41496	5.19257	4.78269	4.95991	5.00205	5.25146	4.80924	4.77753	4.89711	4.5145	5.01569	5.07891	4.97844	5.30578	5.20985	3.87064	5.43358	5.28003	5.32546	4.4556
	MAJIN	4.33696	4.11011	3.6978	4.06824	4.30805	4.13812	4.84323	4.76726	4.11622	4.41496	4.64323	3.19257	4.52514	2.19257	3.07709	4.35763	3.91955	4.38521	4.54545	1.87064	3.3181	4.89301	4.38205	3.87064
	BMP3	4.5296	4.72308	5.09635	4.85065	4.77753	5.08154	5.11284	5.28184	4.95021	4.85553	4.77753	5.5145	4.43768	4.5145	4.74006	4.92953	6.08948	5.74778	5.00735	4.678	4.73314	4.77753	5.07392	5.42703
	KRTAP19-5	4.85153	4.63735	4.6978	4.51185	4.77753	5.13812	4.88223	4.88591	4.65875	4.92953	4.84027	4.19257	4.24504	4.99992	4.49213	4.92953	4.58252	4.38521	4.54545	4.87064	4.73314	4.89301	4.64508	4.59053
	HSD17B4	5.19257	4.99992	5.28277	5.09681	5.5145	5.19257	5.19257	4.84743	5.11622	4.77753	5.23987	5.30805	5.13812	4.5145	5.57959	4.57444	4.97844	5.5086	5.40249	3.87064	4.54049	4.89301	5.16703	5.04996
	UPK3A	5.49923	5.5145	5.44783	5.73727	5.13117	4.96124	5.44783	5.39287	5.75253	4.99992	5.16832	5.60761	5.02264	4.5145	5.01569	5.4701	5.42205	4.93541	5.10293	5.4556	4.90306	4.89301	5.19257	4.84927
	NAPSA	5.77753	5.94151	5.99326	5.84224	5.19257	5.19257	5.29727	6.11371	6.2931	5.81706	5.72862	5.69507	6.36842	5.89301	5.95156	5.03082	5.50451	5.2783	4.94681	5.04057	4.73314	5.5145	5.14104	5.64116
	NAGA	5.19257	4.77753	4.63069	4.90012	4.60761	4.43768	4.63069	4.22294	4.54685	5.36249	5.06704	4.77753	4.96124	3.19257	5.01569	4.4701	4.85815	4.10142	4.62488	4.4556	5.19257	5.09946	4.5495	4.59053
	ARCN1	4.5296	4.60761	4.63069	4.23174	4.30805	4.83	4.82334	4.54487	4.34754	4.06704	4.678	3.60761	5.08154	4.19257	4.29948	4.54049	4.42205	4.82579	4.74827	1.87064	3.3181	5.28003	4.85153	4.53807
	LETMD1	4.69953	4.72308	4.99326	4.88382	4.5145	4.75961	5.14526	5.06424	5.0356	4.77753	4.92953	5.19257	5.13812	4.77753	4.95156	4.98106	5.14194	4.74778	4.90499	3.4556	4.73314	4.19257	5.20517	5.06858
	ICA1L	4.5885	4.69507	4.99326	4.59431	4.41496	4.83	4.84323	4.54487	5.01892	4.99992	4.90039	4.60761	4.24504	4.77753	4.74006	4.8206	4.79402	4.57786	4.79481	4.678	4.73314	4.89301	4.91427	4.56454
	SLC66A1	4.94464	5.19257	4.88223	5.42438	4.92953	5.48208	5.33991	5.19257	5.14724	5.19257	5.33007	5.92953	4.60761	5.19257	4.57959	5.10237	4.79402	5.30578	4.72442	5.678	4.73314	4.652	4.94464	4.973
	GSTM5	5.0321	4.57723	4.82334	4.6532	4.19257	4.13812	4.6978	4.33842	4.56994	4.19257	4.71194	3.60761	4.24504	4.19257	3.49213	4.73314	4.42205	4.16282	4.67551	4.4556	5.05507	5.09946	4.60761	3.87064
	RBSN	5.11457	5.32642	4.76193	5.16585	4.60761	5.13812	4.93881	5.39287	5.20737	4.77753	4.80924	5.06704	4.43768	4.99992	5.39902	5.29792	4.33459	4.97018	5.13946	4.678	5.19257	4.652	5.01789	5.30674
	ZIC4	5.0321	4.804	5.6978	4.88382	5.06704	4.96124	4.86286	4.84743	4.85944	4.92953	5.16832	3.60761	4.75961	5.36249	5.07709	4.90306	4.79402	4.74778	5.17508	4.4556	5.43358	4.652	5.14104	4.36814
	FAM172A	4.85153	4.85553	4.88223	4.83378	4.77753	5.19257	4.84323	4.92338	4.80211	4.99992	4.74511	4.60761	4.60761	3.77753	4.57959	4.43358	5.28878	4.78731	4.86192	4.87064	4.90306	4.77753	4.76907	4.69007
	USP9Y	3.94464	4.41496	4.88223	4.61421	4.69507	4.52514	4.97534	4.59218	4.76258	3.77753	3.80924	3.92953	4.13812	4.5145	4.57959	4.79203	4.85815	4.74778	4.06546	1.87064	3.3181	3.5145	4.71723	4.30674
	DOCK8	4.26657	4.41496	4.76193	4.51185	4.19257	4.96124	4.74087	4.72544	4.2931	4.19257	4.678	4.19257	4.02264	3.77753	4.39902	4.43358	3.33459	4.33275	4.88362	4.678	3.3181	4.99992	4.56913	4.80555
	PABPC3	4.5296	4.41496	4.32584	4.40166	4.5145	3.89711	4.32584	4.44533	4.2931	4.41496	4.19257	2.60761	5.02264	4.5145	4.74006	4.8206	5.24148	5.03729	5.00735	4.87064	4.73314	4.5145	4.78594	5.20944
	ZFP91	5.07392	5.27057	4.93881	5.35512	5.36249	5.02264	5.09635	4.92338	5.2931	5.06704	5.21642	5.41496	5.72308	3.77753	5.29948	5.03082	4.85815	5.03729	5.17508	4.19257	5.05507	4.5145	4.752	5.62867
	CALM3	6.33696	6.49025	6.57822	6.94795	6.73689	5.96124	5.7195	6.69326	6.84058	6.652	7.09303	7.19257	6.46005	5.89301	5.91839	6.13686	5.79402	5.72761	5.62488	6.19257	5.64003	5.71613	5.57885	6.18406
	RPS3A	6.60285	6.70212	6.16911	6.89606	7.96516	5.75961	5.43477	6.8079	7.15108	6.28003	6.60761	7.73689	8.44331	7.83643	7.43464	7.09069	7.91202	8.05764	6.54545	8.31358	6.19257	5.77753	7.23312	8.89952
	BACH2	4.33696	4.3802	4.32584	4.06824	3.77753	4.43768	4.17697	4.09741	4.08451	4.5145	4.09303	2.60761	4.83	2.19257	4.57959	4.8761	4.79402	4.57786	4.51797	2.87064	4.3181	3.77753	4.86747	4.36814
	HEBP2	5.0321	4.85553	4.76193	4.67231	4.60761	4.83	4.88223	4.72544	4.89644	4.30805	5.06704	4.19257	4.89711	4.19257	4.07709	4.50573	4.97844	4.57786	4.54545	4.4556	4.90306	4.89301	4.81911	4.36814
	HRH4	5.07392	4.75056	5.28277	5.05374	4.5145	5.43768	5.04573	5.31041	4.91458	5.13117	5.41496	4.41496	4.24504	4.77753	4.39902	4.8761	4.72691	4.16282	5.08432	4.87064	5.3181	5.36249	5.20517	4.71392
	MBD5	4.33696	4.48208	4.63069	4.33128	4.41496	5.13812	5.09635	4.8079	4.61502	4.92953	4.98612	4.60761	4.75961	4.19257	4.81406	5.03082	4.24148	4.66532	4.8399	4.87064	4.90306	4.99992	5.00353	4.73737
	NADK2	4.26657	4.27057	4.5603	4.1523	3.92953	4.43768	5.01096	4.49596	4.70118	4.30805	4.98612	3.92953	4.43768	4.5145	4.19257	4.64003	3.91955	4.74778	5.04635	3.4556	5.19257	4.99992	4.752	4.48362
	ATG2A	4.80262	4.48208	4.76193	4.74631	4.06704	4.68561	5.0628	4.39287	5.33412	4.41496	5.04057	4.60761	4.96124	4.19257	3.95156	5.05507	4.14194	4.53206	4.62488	4.87064	4.05507	4.99992	4.92953	4.64116
	JCHAIN	6.574	4.95338	4.04573	5.46878	7.20752	5.08154	5.36766	5.59218	4.7424	5.81706	5.23987	5.77753	4.43768	6.19257	4.29948	4.95553	5.50451	8.51155	5.37212	6.9581	4.73314	6.80728	5.6906	7.23851
	NUTM2A	4.19257	4.02264	4.4083	4.1523	3.77753	3.75961	4.84323	4.68237	4.52339	4.60761	4.28568	4.60761	4.02264	3.77753	3.66205	4.4701	3.91955	3.66532	4.67551	3.4556	4.3181	4.5145	4.50943	3.99263
	MRPL39	5.0321	4.99992	4.6978	5.09681	4.85553	4.75961	4.9202	4.59218	4.98497	5.06704	5.06704	4.41496	4.60761	4.77753	5.07709	5.00616	5.19257	4.86326	4.86192	5.19257	5.05507	5.4405	4.95959	4.61607
	KIF16B	4.89884	4.83	4.6978	4.90012	5.60761	4.02264	5.04573	4.95991	5.22201	4.06704	5.55246	5.69507	5.13812	4.77753	5.01569	5.05507	5.42205	4.78731	4.90499	5.678	5.19257	4.99992	5.16703	5.33777
	IL10RA	4.4682	4.90529	4.93881	4.85065	4.92953	4.68561	4.7195	4.76726	5.06839	4.85553	4.74511	4.77753	5.29566	5.5145	4.74006	5.17054	4.50451	4.33275	5.29326	5.77753	5.64003	4.5145	4.69953	5.15822
	MYL9	6.31968	5.08873	6.97984	5.3192	4.99992	5.64713	4.74087	6.14577	5.19257	6.60761	5.3942	5.19257	6.21904	6.5145	6.66205	5.79203	7.129	6.37227	5.47574	5.33007	6.12545	5.652	5.6358	6.36814
	SMIM28	4.5885	4.48208	4.4863	4.35512	5.36249	4.34457	4.76193	4.72544	4.42555	3.41496	3.98612	4.77753	3.89711	4.19257	4.29948	4.64003	3.50451	4.10142	4.27696	3.87064	4.73314	4.19257	4.56913	4.14073
	EBLN2	4.94464	4.69507	4.6978	4.78194	4.92953	4.68561	4.90134	5.09741	4.4753	5.19257	4.87064	4.77753	4.75961	4.77753	4.07709	5.03082	4.42205	4.97018	4.72442	4.4556	4.54049	4.77753	4.88324	4.9531
	OR10G4	4.89884	5.19257	4.93881	4.93218	4.60761	5.39188	5.29727	4.99553	5.19257	5.13117	5.33007	4.41496	4.52514	4.5145	4.57959	4.67174	5.37898	5.25028	5.10293	4.87064	4.54049	4.652	4.95959	4.91246
	ASAH2B	4.5885	4.27057	4.93881	4.57413	4.19257	5.02264	4.90134	4.22294	4.32058	4.19257	4.28568	4.92953	3.60761	3.19257	5.29948	4.35763	4.42205	4.48475	4.43224	4.678	4.3181	4.77753	4.86747	4.33777
	DHFR2	4.40407	4.2321	4.32584	4.03909	4.06704	4.68561	4.6978	3.95991	4.34754	4.5145	4.49513	4.19257	3.75961	4.5145	4.74006	4.73314	4.14194	4.38521	4.74827	4.4556	4.54049	4.652	4.0876	3.87064
	RNASE13	4.26657	4.44891	4.93881	4.59431	4.19257	4.96124	4.51139	4.68237	4.85944	4.06704	4.84027	3.60761	4.02264	5.19257	4.88445	4.43358	4.50451	4.82579	4.65042	4.19257	5.43358	4.77753	4.97439	4.56454
	NCAM1	4.64508	5.41496	5.09635	5.12482	5.06704	5.48208	5.25332	5.12983	5.22201	5.19257	4.92953	5.19257	4.83	4.77753	4.74006	4.92953	4.50451	4.70714	5.34109	5.19257	4.90306	5.28003	5.23004	4.78318
	DPPA4	5.19257	4.5145	4.6978	4.69117	4.69507	4.89711	4.88223	4.44533	4.49955	4.69507	4.53361	3.60761	4.34457	5.19257	4.07709	4.76288	4.42205	5.03729	4.86192	3.87064	4.3181	4.89301	4.98904	4.39789
	RCN1	6.05317	6.28003	6.46719	6.53291	6.4405	5.56696	5.54823	5.88591	6.04387	5.60761	5.88559	5.30805	5.72308	5.36249	5.19257	5.52321	5.50451	5.60023	5.559	4.678	5.90306	4.89301	5.41496	5.57759
	SLC35D2	5.33696	5.11011	5.19257	5.28237	5.06704	5.34457	5.14526	5.19257	5.22201	4.85553	5.53361	5.30805	4.96124	3.77753	4.88445	5.29792	4.85815	4.89979	5.19257	4.87064	6.2567	5.19257	5.14104	5.19257
	ZNF620	4.80262	4.75056	4.5603	4.53291	3.92953	4.60761	4.76193	4.99553	4.61502	4.92953	4.14366	4.41496	3.43768	4.77753	4.81406	4.90306	4.50451	4.93541	4.48995	4.678	5.05507	4.652	4.95959	4.59053
	ADPRHL2	6.28449	6.28003	5.4083	6.18594	6.1622	5.75961	5.9108	6.12983	6.40001	5.652	5.90039	6.36249	6.08154	5.652	5.39902	5.27746	5.37898	5.68638	5.13946	5.57108	4.90306	5.09946	5.0321	5.57759
	IMMT	4.69953	5.17239	4.88223	4.61421	4.41496	5.02264	4.6978	4.49596	4.78248	4.19257	4.90039	5.5145	4.43768	4.19257	5.24702	5.03082	5.24148	4.78731	4.92605	5.87064	5.19257	4.77753	4.81911	4.84927
	ELOC	4.94464	5.19257	4.93881	4.99424	5.5145	5.56696	5.04573	5.16154	5.05209	4.99992	5.30805	4.41496	5.99227	5.36249	5.39902	5.68733	5.54404	5.91771	5.58571	6.19257	4.54049	5.94746	5.51955	5.52464
	KIAA1211L	5.33696	4.804	5.04573	4.78194	4.5145	4.89711	5.09635	4.92338	4.65875	5.36249	4.9581	4.92953	4.68561	3.19257	4.74006	4.90306	5.42205	4.66532	4.98745	4.4556	4.90306	4.77753	5.15409	4.59053
	RRP8	5.0321	5.28943	5.4083	5.30703	5.46559	5.34457	5.25332	5.25269	5.34754	5.25146	5.11857	5.30805	5.08154	4.19257	5.07709	5.21426	4.65652	4.74778	5.17508	5.04057	4.90306	5.89301	4.98904	4.99263
	FDXACB1	4.64508	4.5145	4.63069	4.33128	3.77753	4.60761	4.88223	4.44533	4.65875	4.60761	5.09303	3.19257	4.43768	4.77753	4.66205	4.67174	3.50451	4.33275	4.67551	4.678	4.90306	4.77753	4.68161	4.59053
	WNT3A	4.40407	4.30805	4.5603	4.61421	4.5145	5.19257	4.9202	3.8079	4.82147	4.19257	4.92953	4.77753	4.24504	3.19257	4.39902	5.03082	4.65652	4.86326	4.96728	2.87064	5.19257	4.36249	4.83541	4.36814
	MCAM	5.0321	4.77753	4.76193	4.91624	4.92953	5.34457	4.84323	4.49596	4.68012	4.5145	4.77753	4.92953	4.83	4.99992	4.19257	5.10237	4.33459	4.86326	5.00735	4.19257	5.05507	4.652	5.06012	4.80555
	STAT2	4.98904	5.48208	5.19257	5.25727	5.85553	5.02264	4.80316	5.3659	5.3069	4.92953	4.9581	3.92953	4.96124	4.19257	3.95156	5.27746	5.08948	4.43584	5.00735	4.4556	5.19257	4.89301	4.89884	5.012
	KIAA1324	4.64508	5.21247	5.32584	4.85065	5.30805	4.60761	5.51139	5.25269	4.98497	4.69507	5.04057	5.41496	5.39188	4.77753	5.07709	5.3961	6.37898	5.89979	5.15738	5.57108	4.73314	5.19257	5.37091	5.33777
	KRT7	6.19257	6.40635	5.4083	5.34325	4.77753	5.86395	5.02845	5.66035	5.45064	4.60761	4.678	4.92953	5.02264	3.77753	4.66205	5.338	4.97844	4.82579	4.40249	3.87064	4.73314	4.5145	4.752	4.66582
	HFE	4.64508	4.69507	5.14526	4.61421	4.30805	5.08154	5.04573	4.8079	4.7424	4.92953	4.678	4.19257	4.52514	4.5145	4.57959	4.70276	3.91955	4.70714	4.79481	2.87064	3.73314	4.89301	4.64508	4.48362
	TRIM28	4.89884	5.13117	4.5603	4.86733	5.19257	5.02264	4.76193	4.88591	5.14724	4.77753	5.11857	4.19257	4.96124	4.5145	5.13599	5.21426	5.19257	5.22172	5.04635	5.33007	4.54049	5.36249	4.98904	4.93292
	G3BP1	5.07392	5.30805	4.99326	4.83378	5.5145	5.08154	4.7195	5.25269	4.82147	4.41496	4.92953	5.60761	6.08154	5.99992	5.39902	5.45196	5.54404	5.70714	4.98745	5.33007	4.73314	4.99992	5.32546	6.04057
	OVGP1	4.752	4.57723	4.82334	4.72817	4.77753	4.75961	4.76193	4.33842	4.87806	5.06704	4.87064	5.30805	3.24504	4.19257	4.29948	5.03082	5.08948	4.78731	4.81753	2.87064	5.64003	4.652	5.06012	4.61607
	C9orf78	5.15409	4.97684	4.76193	5.47967	5.13117	4.24504	4.65341	5.12983	5.32058	4.60761	4.87064	3.19257	5.24504	4.5145	4.66205	4.92953	4.50451	4.57786	4.48995	4.4556	4.3181	4.5145	4.83541	5.03111
	ADD1	5.0321	4.72308	5.4083	5.19257	4.30805	5.02264	4.67578	5.0303	5.01892	5.30805	4.9581	5.60761	5.08154	4.5145	4.57959	4.98106	5.19257	5.10142	4.79481	3.87064	5.64003	3.19257	5.19257	4.8917
	CELF4	5.55935	5.70914	4.88223	5.23174	5.13117	5.64713	5.63069	5.28184	5.36084	4.77753	5.06704	5.60761	4.75961	4.99992	4.57959	5.07891	5.08948	4.78731	4.98745	4.4556	4.90306	4.77753	4.98904	5.03111
	NRARP	4.4682	4.27057	4.14526	4.46878	4.19257	4.02264	4.51139	4.39287	4.11622	4.30805	4.49513	4.92953	4.43768	4.19257	4.39902	5.14817	4.14194	4.78731	4.37212	5.04057	5.19257	4.89301	4.68161	3.82757
	GABRA1	4.80262	5.15193	4.5603	4.83378	4.92953	4.52514	5.07967	4.33842	4.52339	4.92953	4.92953	4.60761	4.60761	5.19257	4.66205	4.35763	4.03503	5.03729	4.90499	3.87064	5.19257	4.77753	4.4682	4.20944
	ENO3	5.11457	5.04501	4.76193	4.88382	4.41496	5.13812	5.1612	4.92338	5.16251	4.92953	5.11857	3.92953	4.52514	4.77753	4.81406	4.92953	5.19257	4.89979	5.26047	5.04057	4.54049	4.652	5.01789	5.14073
	CHCHD5	5.26657	4.95338	4.82334	5.0243	5.46559	5.79523	5.32584	4.84743	4.89644	4.99992	5.06704	4.19257	4.43768	5.36249	4.81406	5.21426	4.79402	5.00412	5.02698	4.87064	4.90306	5.28003	5.07392	5.012
	PPP6R2	4.98904	4.72308	4.82334	4.93218	5.25146	5.02264	5.07967	4.92338	5.00205	4.5145	5.0136	5.77753	5.34457	4.99992	5.49213	5.03082	5.50451	5.06971	5.00735	2.87064	5.43358	4.36249	4.83541	5.12303
	KLF2	5.30219	5.652	5.04573	5.49047	5.5618	5.52514	5.59592	5.0303	5.43815	5.06704	5.35177	5.06704	6.41496	5.652	6.27349	5.99366	5.58252	5.82579	5.59889	5.19257	5.3181	5.19257	5.9963	5.39789
	DUSP5	5.07392	4.804	4.82334	5.46878	4.60761	4.75961	5.01096	5.06424	4.82147	4.30805	4.84027	4.41496	4.24504	5.5145	4.57959	4.60761	5.03503	4.70714	4.62488	3.87064	4.3181	3.99992	4.62647	5.1755
	SAP25	4.80262	4.95338	5.23837	4.86733	4.85553	5.34457	5.29727	4.49596	4.85944	5.13117	5.06704	4.92953	4.24504	4.5145	4.49213	5.338	4.72691	5.00412	4.98745	5.57108	5.64003	4.89301	5.01789	5.38309
	VPS29	5.07392	4.60761	4.76193	5.42438	4.92953	4.43768	5.208	4.68237	5.17762	5.13117	4.80924	4.92953	4.68561	4.77753	5.24702	4.90306	5.03503	5.03729	5.22692	4.4556	5.3181	4.99992	5.00353	5.15822
	AP1M1	5.15409	4.77753	4.93881	4.96354	4.60761	5.02264	4.80316	4.22294	5.10045	4.30805	4.90039	4.92953	4.89711	5.652	4.88445	5.21426	4.91955	4.78731	5.08432	4.87064	4.54049	5.09946	4.86747	4.80555
	PSMD13	5.0321	4.63735	4.76193	4.97897	4.06704	5.19257	4.7195	4.49596	4.87806	4.30805	5.16832	3.19257	5.13812	4.99992	5.24702	5.12545	5.42205	4.57786	5.26047	4.19257	4.05507	4.99992	5.11457	5.03111
	GSN	5.61707	5.06704	5.76193	4.97897	4.99992	4.75961	4.84323	5.76726	4.98497	4.99992	4.87064	4.41496	5.39188	5.36249	5.70158	5.35763	5.79402	5.86326	5.29326	5.57108	5.19257	4.5145	5.55935	5.42703
	TSPAN17	3.85153	4.54621	4.88223	4.35512	4.30805	4.83	5.02845	5.16154	4.78248	4.60761	5.11857	3.60761	4.02264	3.19257	4.74006	4.92953	4.24148	4.33275	4.92605	3.87064	4.90306	4.19257	4.68161	4.10511
	RTL9	4.94464	4.75056	4.88223	4.57413	4.30805	4.75961	5.02845	5.0303	4.87806	5.19257	5.0136	4.19257	4.52514	5.19257	4.74006	4.95553	5.03503	4.74778	4.90499	1.87064	5.05507	4.77753	5.26657	4.42703
	ARIH1	5.0321	5.3802	5.36766	5.25727	5.5618	5.13812	5.01096	5.19257	5.43815	4.92953	5.21642	5.06704	5.34457	4.99992	5.01569	5.2567	4.91955	4.70714	5.30938	5.19257	5.05507	5.09946	5.26657	5.33777
	SRCAP	5.11457	5.02264	4.6978	4.91624	5.36249	4.68561	4.80316	4.92338	4.89644	4.92953	4.92953	4.92953	5.48208	5.19257	5.70158	5.43358	5.08948	5.4605	5.34109	5.33007	5.43358	4.77753	5.35968	5.60336
	BROX	4.5885	5.19257	4.76193	4.90012	4.69507	4.43768	5.31162	4.59218	4.93251	3.92953	4.77753	4.77753	5.43768	4.77753	4.88445	4.57444	5.03503	5.2783	5.06546	4.678	5.43358	4.5145	4.73472	5.10511
	GNAQ	4.98904	5.19257	4.76193	4.96354	4.77753	5.24504	5.01096	4.59218	5.00205	4.69507	5.26296	4.41496	5.29566	5.652	5.35011	5.27746	4.97844	5.48475	4.94681	5.57108	5.19257	5.652	5.3931	5.012
	PACS1	4.69953	4.34457	4.6978	4.63384	3.92953	3.89711	4.58415	4.44533	4.54685	5.06704	4.77753	4.77753	4.75961	4.19257	4.81406	4.64003	4.33459	4.53206	4.59889	5.19257	4.05507	5.09946	4.56913	4.84927
	GRK5	4.4682	4.6665	4.32584	4.83378	4.19257	4.34457	4.88223	3.95991	4.65875	4.69507	4.98612	5.06704	5.29566	4.99992	4.74006	5.17054	4.33459	4.93541	5.04635	4.678	4.05507	5.19257	5.17986	4.69007
	IFI6	8.99992	8.89763	8.19837	8.6532	8.32871	7.63735	6.6978	8.54186	8.43658	6.96516	7.44555	7.36249	5.89711	4.99992	7.45791	6.88288	5.08948	4.93541	5.32532	4.4556	5.54049	5.19257	5.59808	5.14073
	VPS16	4.40407	4.95338	4.6978	5.11089	4.30805	5.24504	5.11284	4.33842	4.98497	4.60761	4.84027	4.92953	5.24504	4.5145	4.66205	5.10237	5.08948	4.97018	5.12131	4.4556	5.64003	4.89301	5.31388	5.19257
	KAT6A	4.752	4.804	4.4863	4.97897	4.19257	4.60761	5.02845	4.54487	5.01892	4.60761	4.92953	3.60761	5.64713	5.19257	5.35011	5.14817	4.97844	5.22172	4.88362	5.4556	4.90306	5.4405	4.94464	5.1755
	ANKRD34B	4.64508	4.83	4.4083	5.03909	4.92953	5.39188	5.35385	4.84743	5.0356	5.06704	4.9581	3.92953	4.24504	4.77753	4.07709	4.60761	4.50451	5.19257	4.96728	4.678	4.73314	4.89301	4.95959	4.73737
	TPST1	4.89884	4.63735	4.99326	4.70979	4.77753	5.39188	5.31162	4.49596	4.7424	5.06704	4.74511	4.41496	4.60761	4.99992	4.57959	5.17054	4.58252	4.74778	4.90499	4.678	5.8206	4.89301	4.86747	4.64116
	GIMD1	4.26657	4.5145	3.6978	4.59431	4.41496	3.89711	4.51139	4.76726	4.65875	4.06704	4.87064	4.77753	3.43768	3.77753	3.29948	4.50573	4.03503	4.2783	4.46139	2.87064	3.73314	3.5145	4.752	4.36814
	NAIP	5.07392	4.48208	4.4863	4.83378	4.30805	5.02264	4.93881	4.54487	4.65875	4.41496	4.678	4.19257	4.89711	2.19257	4.29948	4.35763	3.91955	3.82579	4.70017	3.4556	4.73314	4.77753	4.98904	4.71392
	LSM3	4.89884	4.88062	4.93881	4.86733	4.5145	4.60761	4.74087	4.84743	4.7424	4.92953	4.71194	4.19257	4.60761	4.5145	4.95156	5.19257	4.91955	4.93541	4.74827	4.19257	4.05507	4.652	4.5885	5.08696
	ZDHHC15	5.23004	4.77753	4.4083	4.76423	5.19257	5.24504	4.5603	5.12983	5.13181	4.60761	4.9581	5.30805	4.34457	5.19257	3.95156	4.64003	4.24148	4.82579	5.00735	5.04057	4.90306	4.89301	4.83541	4.59053
	ATP8B1	4.40407	4.69507	5.09635	4.8167	4.5145	4.96124	4.6978	5.12983	4.72194	5.25146	4.71194	4.92953	4.96124	2.19257	4.81406	4.64003	4.97844	4.89979	4.90499	4.678	5.54049	3.99992	4.97439	4.42703
	BMPR2	5.98904	5.75056	5.4863	5.97128	5.19257	4.68561	5.14526	5.63798	5.90554	4.41496	5.77753	5.5145	7.55662	6.77753	7.41099	6.5828	5.91955	6.31933	6.13041	5.77753	5.90306	5.77753	6.5495	5.22612
	DKK1	7.22077	7.24665	6.23837	6.51714	6.58489	6.64713	6.54823	6.40616	6.5642	6.19257	5.84027	6.81706	6.11011	4.5145	5.95156	5.77753	5.69214	5.97018	5.82876	6.26296	5.43358	5.99992	5.48896	6.00235
	NANOS3	5.15409	5.11011	4.99326	4.90012	4.77753	5.02264	4.93881	4.88591	5.0356	4.77753	4.98612	5.30805	4.96124	3.77753	3.81406	4.79203	4.58252	4.86326	5.22692	5.19257	4.3181	4.19257	4.73472	4.73737
	WEE2	4.5296	4.44891	4.14526	4.17927	4.19257	4.83	4.76193	4.76726	4.34754	4.41496	4.28568	5.06704	4.52514	4.19257	4.39902	3.90306	4.03503	4.33275	4.13946	4.4556	4.90306	4.652	4.38205	3.78318
	TCF23	5.49923	5.68086	4.82334	5.28237	5.19257	5.02264	5.65341	5.28184	5.40001	5.19257	5.66072	5.77753	4.60761	5.36249	5.07709	5.14817	5.19257	4.97018	4.92605	5.19257	5.64003	4.5145	5.29042	4.99263
	PPP2R5E	4.98904	4.41496	4.32584	4.20574	4.19257	4.89711	4.51139	4.49596	4.34754	4.69507	4.4556	3.92953	4.24504	5.19257	4.49213	4.43358	3.91955	4.86326	4.77173	4.87064	4.90306	4.652	4.76907	4.03111
	ZBTB34	4.4682	4.5145	4.76193	4.42438	3.41496	4.83	4.74087	4.39287	4.4753	4.5145	4.37314	4.41496	4.75961	4.99992	4.88445	4.73314	4.58252	4.66532	4.57242	3.87064	4.54049	4.77753	4.4682	4.53807
	ATP6V1B1	4.80262	4.5145	4.82334	5.0826	4.41496	4.68561	5.01096	5.06424	4.65875	4.60761	4.92953	3.19257	4.52514	5.652	4.74006	4.90306	5.03503	4.82579	4.8399	4.4556	4.90306	4.19257	5.0876	4.71392
	ARNTL	4.80262	4.15193	5.14526	4.70979	4.69507	5.13812	4.65341	4.44533	4.65875	4.5145	4.53361	4.77753	4.24504	3.19257	4.66205	5.14817	4.58252	4.70714	4.81753	5.678	4.90306	4.89301	4.88324	4.53807
	RPS7	6.64508	6.06704	5.66464	6.45229	7.4405	5.34457	4.80316	6.58049	6.54102	5.652	6.4755	7.46559	7.62751	6.71613	7.01569	6.96196	7.24148	7.20722	6.30135	7.48535	6.2567	5.94746	6.45244	8.12303
	HMGCS1	5.4682	5.04501	5.04573	5.05374	4.41496	5.24504	5.23837	5.31041	4.87806	5.06704	5.06704	3.92953	4.96124	5.89301	5.13599	5.62391	5.08948	5.13245	4.77173	5.19257	5.05507	4.99992	5.29042	4.8917
	GCSAML	4.40407	4.60761	4.4083	4.30703	4.41496	4.68561	4.80316	4.39287	4.37402	4.99992	4.37314	5.06704	5.60761	4.19257	4.39902	4.8206	3.79402	5.41075	4.51797	3.4556	3.73314	5.36249	4.97439	4.53807
	TSPAN9	4.69953	5.06704	4.5603	5.09681	4.60761	5.13812	5.02845	4.39287	4.84058	4.99992	4.87064	3.92953	4.89711	3.77753	4.29948	4.8206	4.58252	4.70714	4.40249	4.19257	4.3181	4.89301	4.83541	4.39789
	STIP1	6.30219	5.5925	5.59592	6.26359	5.92953	5.29566	5.79296	5.68237	5.48747	5.13117	5.91503	5.99992	5.02264	5.99992	5.57959	5.338	6.08948	6.06971	5.47574	6.26296	5.54049	5.652	5.69953	5.83846
	FADS3	5.19257	5.11011	5.32584	5.11089	3.92953	5.34457	5.19257	5.0303	4.78248	4.92953	5.06704	4.92953	5.34457	4.5145	5.44633	4.8206	5.24148	5.33275	5.17508	5.04057	4.73314	5.4405	5.01789	4.80555
	PSMD7	4.98904	4.88062	5.04573	4.74631	5.13117	4.83	5.22327	4.95991	5.06839	5.25146	5.26296	5.30805	5.02264	3.77753	4.81406	4.76288	4.79402	4.82579	4.88362	4.19257	4.90306	4.652	5.26657	4.84927
	MAGED2	4.98904	5.11011	4.4083	4.86733	5.19257	4.83	5.23837	5.31041	5.20737	4.69507	4.9581	5.30805	4.89711	4.99992	4.81406	5.21426	5.03503	5.19257	5.08432	4.19257	5.05507	4.5145	5.15409	4.84927
	IMPDH1	5.15409	4.804	5.19257	4.94795	3.92953	5.08154	4.86286	4.68237	5.00205	4.60761	4.80924	5.06704	4.34457	5.5145	5.24702	5.45196	4.65652	4.89979	5.22692	5.4556	5.64003	5.09946	5.0321	4.8917
	BHLHE41	4.94464	4.27057	4.93881	4.6532	4.85553	5.08154	4.84323	4.88591	4.82147	4.77753	4.74511	2.60761	4.96124	4.77753	4.88445	5.10237	4.85815	5.06971	5.37212	5.04057	4.05507	4.77753	5.0321	5.57759
	KLHL24	4.5296	4.63735	4.99326	4.74631	5.25146	5.24504	5.1612	5.22294	4.84058	4.19257	4.74511	4.19257	5.19257	4.19257	4.66205	5.00616	4.97844	4.78731	5.22692	4.4556	4.05507	5.28003	5.30219	5.06858
	CCDC137	8.76162	8.62627	7.22706	7.94991	8.56761	8.6713	8.72487	7.68783	7.901	7.47797	7.88187	8.32185	7.82139	7.61883	7.54741	7.37699	6.9493	7.09356	6.48287	7.04057	6.48802	6.36249	7.19257	7.77186
	SMG9	3.94464	3.77753	3.6978	3.55367	3.19257	3.75961	4.07967	4.09741	3.95021	4.30805	3.80924	3.92953	4.13812	2.19257	3.07709	4.00616	4.24148	3.48475	3.86192	1.87064	5.43358	4.19257	4.21766	4.27503
	GRM4	5.19257	4.99992	5.36766	5.45781	5.13117	5.39188	4.90134	5.12983	5.20737	5.36249	5.26296	5.06704	4.24504	4.99992	5.07709	4.54049	5.46387	4.78731	5.34109	5.04057	4.73314	4.5145	5.10115	4.84927
	EGFL7	4.752	4.69507	3.82334	4.78194	4.30805	4.83	4.90134	4.72544	4.65875	4.30805	4.71194	5.19257	5.39188	4.19257	4.57959	4.57444	3.79402	4.22172	4.40249	4.87064	4.05507	5.28003	4.73472	4.4556
	PNPO	4.4682	4.72308	4.88223	4.69117	4.92953	4.83	5.02845	4.63798	4.76258	4.41496	4.60761	3.92953	4.68561	4.77753	4.88445	4.60761	4.33459	4.93541	4.8399	4.678	4.3181	4.89301	5.06012	4.61607
	IRAK3	5.07392	5.43203	5.04573	5.19257	4.69507	5.13812	4.97534	4.88591	5.43815	4.99992	5.0136	4.77753	5.02264	4.77753	4.95156	4.8206	4.33459	4.57786	4.90499	4.4556	4.54049	5.19257	4.97439	4.76046
	TMEM184C	4.5296	4.44891	4.32584	4.28237	3.77753	4.52514	4.78269	4.49596	4.23651	4.69507	4.33007	4.41496	4.43768	5.36249	3.49213	4.4701	4.03503	4.16282	4.02698	2.87064	4.73314	3.5145	4.35968	4.1755
	TVP23C	4.98904	5.08873	4.5603	4.86733	4.41496	4.34457	4.78269	5.16154	4.7424	4.5145	4.71194	5.19257	4.52514	3.77753	4.39902	4.57444	4.42205	4.57786	4.46139	3.4556	5.05507	5.4405	4.89884	4.71392
	EIF4A2	6.33696	6.27057	5.93881	6.30703	6.62997	6.08154	6.16911	5.72544	6.07647	5.81706	6.30805	6.5145	6.99227	7.19257	7.01569	6.5145	6.61999	6.9529	6.43224	6.82484	6.12545	5.99992	6.53959	7.09152
	CDSN	4.0321	4.77753	4.99326	4.67231	4.69507	4.24504	5.1612	4.33842	4.76258	4.5145	4.92953	4.60761	3.60761	5.19257	4.88445	4.92953	4.33459	4.74778	5.17508	3.4556	4.3181	5.09946	4.94464	4.69007
	MRPL41	5.19257	5.19257	5.32584	5.28237	4.19257	4.34457	4.95719	5.06424	5.45064	4.77753	4.84027	4.92953	5.08154	4.99992	5.53652	5.07891	5.19257	5.13245	5.12131	5.04057	4.3181	4.77753	5.0876	5.25891
	NT5C2	4.40407	4.54621	4.93881	4.53291	3.92953	4.52514	4.67578	4.76726	4.84058	5.19257	4.64323	4.92953	4.75961	4.77753	4.81406	4.4701	4.72691	4.70714	4.67551	5.19257	5.05507	4.36249	4.86747	4.973
	LRWD1	4.5885	4.60761	5.19257	5.0243	5.06704	5.19257	5.12914	5.12983	4.85944	4.99992	5.09303	4.92953	4.34457	4.99992	4.19257	5.10237	5.37898	4.82579	4.81753	4.87064	5.64003	4.77753	4.98904	4.91246
	PRPF39	6.07392	6.28943	5.32584	5.57413	5.77753	5.64713	5.73023	5.72544	5.81182	5.13117	5.9581	5.5145	5.92953	5.19257	5.70158	5.96835	5.9493	5.82579	5.44689	5.77753	5.64003	5.94746	5.49923	6.1755
	QRSL1	4.85153	5.04501	4.99326	4.96354	4.85553	4.89711	5.11284	4.76726	5.08451	4.85553	4.74511	4.77753	4.60761	5.5145	4.88445	4.67174	4.50451	4.89979	5.17508	4.19257	4.3181	4.77753	5.20517	4.66582
	PYGL	5.11457	4.6665	5.09635	5.03909	4.5145	5.34457	4.97534	5.0303	5.16251	5.25146	5.4755	5.41496	4.34457	4.99992	4.81406	4.73314	4.65652	4.57786	4.74827	3.87064	3.73314	5.19257	4.83541	4.71392
	DLK2	4.26657	4.77753	5.19257	4.6532	4.30805	4.96124	4.99326	4.49596	4.85944	4.19257	5.04057	4.77753	4.13812	4.19257	4.66205	4.76288	4.24148	4.03729	4.62488	4.19257	5.05507	4.99992	4.68161	4.20944
	WDR11	4.89884	4.77753	4.4083	4.78194	4.92953	4.89711	5.22327	4.95991	4.78248	4.30805	5.16832	4.41496	4.68561	4.77753	5.49213	4.90306	4.79402	4.93541	4.74827	5.19257	4.90306	4.5145	4.92953	4.973
	PPT1	4.69953	5.08873	4.5603	5.49047	4.92953	5.08154	4.97534	4.95991	5.36084	4.99992	5.43543	5.30805	5.34457	5.652	4.81406	4.98106	4.85815	4.74778	4.54545	4.678	5.05507	4.99992	4.64508	4.99263
	ZNF880	4.4682	4.92953	5.36766	4.90012	4.06704	5.08154	4.78269	4.84743	4.87806	4.99992	4.92953	3.92953	5.34457	4.19257	4.74006	4.3961	4.79402	4.86326	4.94681	4.678	4.54049	3.99992	5.0876	4.42703
	ZNF613	5.5296	5.53044	5.79296	5.37858	4.85553	5.48208	5.81328	5.7465	5.58134	5.36249	6.06704	5.06704	5.08154	4.19257	5.39902	5.59112	5.37898	5.41075	5.78331	5.678	5.73314	5.58489	5.81089	5.42703
	PARK7	4.5296	5.02264	5.09635	4.91624	5.60761	5.08154	4.9202	5.16154	5.01892	5.13117	5.16832	4.77753	4.83	5.19257	5.19257	4.73314	5.28878	5.13245	5.04635	5.04057	4.54049	5.28003	5.37091	5.06858
	CHRDL1	5.40407	4.60761	5.82334	4.91624	5.06704	4.96124	4.82334	5.47087	5.00205	4.85553	5.19257	5.30805	4.89711	5.99992	5.39902	4.8761	5.28878	5.43584	5.26047	5.04057	5.3181	5.5145	5.55935	4.76046
	OR52R1	4.94464	4.97684	5.04573	4.6532	3.77753	5.19257	5.02845	4.72544	5.19257	5.5145	4.87064	3.92953	4.13812	3.77753	4.29948	4.73314	4.50451	4.10142	5.22692	4.4556	4.90306	4.89301	4.78594	4.24261
	RNF225	5.37091	5.32642	4.14526	5.20574	5.25146	4.75961	5.47359	5.22294	5.27916	4.99992	5.3942	5.30805	4.89711	4.19257	5.07709	5.21426	5.19257	4.89979	4.86192	5.678	5.43358	5.19257	4.68161	4.91246
	TRPM5	5.07392	4.60761	5.09635	4.35512	4.69507	4.60761	4.74087	5.31041	4.78248	5.06704	4.74511	4.41496	4.43768	4.77753	3.49213	4.92953	5.14194	5.03729	4.77173	3.4556	4.73314	4.19257	5.01789	4.82757
	GPR157	5.07392	5.32642	4.5603	5.05374	5.25146	5.64713	5.22327	5.22294	5.00205	5.13117	5.30805	5.30805	5.02264	4.99992	4.57959	5.338	4.97844	5.13245	5.15738	3.4556	6.19257	5.4405	5.31388	5.10511
	NUDT5	4.89884	4.72308	4.76193	4.79942	4.77753	5.34457	5.1612	5.06424	4.95021	5.13117	5.09303	5.19257	4.52514	3.77753	4.95156	5.03082	5.61999	4.89979	4.98745	3.87064	5.05507	5.28003	5.0876	4.80555
	SDCBP	4.26657	4.85553	5.04573	5.19257	4.69507	5.13812	5.04573	5.09741	5.13181	4.30805	5.11857	4.60761	5.24504	4.99992	5.07709	5.00616	5.08948	5.5086	4.96728	4.19257	4.54049	5.28003	5.2545	5.53807
	FADS6	4.89884	4.41496	4.23837	4.30703	4.41496	4.83	4.78269	4.88591	4.84058	5.19257	4.92953	3.60761	4.83	4.19257	4.95156	4.76288	4.24148	4.43584	4.81753	3.4556	4.90306	4.99992	4.95959	4.39789
	PQBP1	4.752	4.41496	4.82334	4.25727	3.92953	4.68561	4.76193	4.76726	4.59266	3.19257	4.33007	4.19257	4.83	4.19257	3.81406	4.43358	4.50451	3.97018	4.51797	4.678	3.73314	4.652	4.4682	4.71392
	XPO7	5.19257	5.27057	5.4863	5.63384	5.69507	5.43768	5.09635	5.54487	5.63705	5.13117	5.53361	6.06704	5.52514	5.5145	5.24702	5.54049	4.91955	5.35922	5.22692	4.4556	4.90306	5.5145	5.44714	4.91246
	TOR4A	4.19257	4.6665	4.5603	4.59431	4.92953	4.43768	4.53605	3.88591	4.40001	4.99992	4.57108	4.60761	3.24504	3.19257	4.88445	4.27746	3.50451	4.2783	4.43224	1.87064	4.3181	3.5145	4.0876	3.64116
	LAMP5	4.752	4.92953	5.04573	4.83378	4.60761	5.34457	4.90134	5.06424	4.70118	4.92953	4.9581	3.92953	3.60761	4.5145	4.39902	5.03082	5.08948	4.48475	4.70017	3.87064	4.3181	5.09946	4.97439	4.27503
	CD99	6.28449	6.26105	5.6978	6.12482	6.5145	5.75961	5.77235	6.04737	6.2931	5.5618	6.23987	5.69507	7.02264	6.4405	6.35011	6.19257	5.79402	5.91771	5.51797	6.11857	4.73314	5.58489	6.01789	6.11409
	LSM4	4.80262	4.5145	4.93881	4.78194	4.19257	4.68561	5.01096	4.59218	4.72194	4.85553	5.16832	4.92953	5.19257	3.19257	4.29948	4.4701	4.79402	4.74778	4.88362	3.4556	4.05507	5.19257	4.66346	4.8917
	TDO2	5.0321	4.5145	4.82334	4.78194	3.77753	5.19257	4.86286	5.0303	4.70118	4.19257	4.57108	4.77753	4.75961	3.19257	4.74006	4.50573	4.65652	4.57786	4.57242	5.04057	4.73314	5.28003	4.68161	4.5111
	ZHX2	4.85153	4.27057	4.5603	4.28237	4.41496	4.83	4.76193	5.06424	4.70118	4.5145	4.90039	4.19257	4.24504	4.19257	3.81406	4.8761	4.58252	4.93541	4.81753	4.19257	4.90306	4.77753	4.38205	4.71392
	ATP5MC1	5.11457	5.34457	4.99326	5.23174	5.25146	5.02264	5.33991	5.33842	5.20737	4.30805	5.28568	5.19257	4.96124	4.99992	5.07709	5.3181	4.91955	4.97018	4.74827	5.04057	5.73314	5.4405	5.11457	4.9531
	EME1	4.64508	4.75056	4.76193	4.6532	4.99992	4.34457	4.63069	4.54487	4.56994	4.99992	4.98612	4.92953	4.43768	4.5145	4.66205	4.64003	4.50451	4.82579	4.96728	2.87064	4.54049	4.89301	4.40407	4.10511
	TCEA3	4.69953	4.60761	4.99326	4.88382	4.5145	4.52514	4.93881	5.12983	4.9677	5.13117	5.19257	4.92953	5.19257	5.36249	4.66205	4.98106	4.79402	5.03729	5.15738	4.678	5.19257	5.5145	4.73472	4.48362
	RBM42	5.726	5.62256	5.4083	5.63384	5.46559	5.64713	5.43477	5.3659	5.7116	5.5145	5.41496	6.13117	5.83	5.652	4.88445	5.29792	4.97844	5.38521	5.35669	4.87064	5.3181	5.58489	5.55935	5.38309
	RBPMS	5.07392	5.04501	5.04573	5.03909	4.41496	4.83	4.74087	4.99553	4.80211	5.13117	4.77753	4.41496	6.05239	5.89301	6.01569	5.67174	6.00701	5.60023	5.38738	4.19257	5.54049	5.09946	5.57885	5.52464
	STX5	5.98904	5.94151	5.66464	5.7553	5.5145	5.92953	5.9108	5.84743	5.63705	5.69507	5.85553	5.5145	5.86395	5.89301	5.84968	5.77753	5.14194	5.76768	5.94681	5.77753	5.90306	5.83643	5.89106	5.66582
	BUD23	5.07392	4.95338	4.63069	5.37858	5.19257	4.75961	5.01096	5.28184	5.26508	5.19257	5.55246	5.19257	4.75961	5.5145	4.95156	4.76288	4.72691	4.78731	5.10293	4.4556	5.19257	4.99992	4.92953	4.9531
	APOB	5.23004	4.83	5.59592	5.09681	4.69507	5.39188	5.22327	5.06424	5.17762	4.99992	5.0136	4.60761	4.43768	4.19257	4.39902	5.19257	4.42205	4.33275	5.12131	3.4556	4.3181	4.77753	5.01789	4.5111
	SPATS1	4.69953	4.60761	5.04573	4.72817	4.92953	4.89711	5.1612	5.16154	5.00205	4.69507	5.04057	4.60761	3.89711	4.19257	4.81406	4.8761	4.79402	4.57786	4.92605	4.678	5.05507	5.28003	5.10115	4.82757
	JAM2	4.69953	4.41496	5.19257	5.19257	4.69507	4.83	4.9202	5.22294	5.10045	4.30805	4.84027	5.19257	6.05239	5.5145	5.24702	5.57444	4.97844	4.82579	5.24379	4.87064	5.3181	4.652	5.60761	4.93292
	CPT2	5.37091	4.95338	5.14526	5.13863	4.85553	5.24504	4.97534	5.0303	4.9677	4.92953	5.21642	5.41496	5.56696	4.99992	4.29948	4.8761	4.72691	5.10142	5.27696	4.19257	5.43358	4.77753	5.0321	4.73737
	FLI1	4.69953	5.15193	4.4863	4.72817	4.60761	5.13812	4.95719	5.06424	4.65875	5.25146	5.0136	4.60761	5.13812	4.5145	4.19257	5.12545	3.91955	4.82579	5.29326	4.19257	4.54049	5.36249	5.23004	4.80555
	FAM8A1	4.4682	4.5145	4.4863	4.30703	4.5145	4.34457	4.76193	4.22294	4.34754	4.41496	4.74511	2.60761	4.43768	4.19257	5.74006	4.43358	3.91955	4.2783	4.59889	3.87064	4.3181	4.89301	4.64508	4.56454
	RGS2	5.23004	5.04501	5.5603	5.79942	5.19257	5.24504	5.04573	4.84743	5.22201	5.06704	5.23987	2.60761	6.48208	6.4405	5.84968	4.84861	5.54404	6.30578	5.93647	5.678	5.64003	5.58489	5.71723	5.42703
	DNPEP	4.64508	5.11011	5.14526	4.91624	4.85553	3.02264	4.38133	4.59218	4.82147	4.06704	4.71194	4.60761	4.24504	4.19257	4.29948	4.90306	3.65652	4.33275	4.48995	4.87064	4.3181	4.652	4.71723	4.56454
	RPS12	7.86945	7.54621	8.31519	9.10034	9.81218	6.60761	5.96629	8.72279	8.93806	7.92953	8.31358	8.81706	8.49296	8.21494	7.85845	7.2723	8.18008	8.15906	6.89434	8.55714	6.48802	6.83643	7.28449	8.89562
	FADS1	5.55935	5.49838	5.52377	5.60429	5.89301	4.89711	4.9202	5.66035	5.7116	4.92953	5.49513	4.60761	5.24504	4.99992	5.44633	5.19257	4.91955	5.30578	5.30938	4.87064	4.90306	5.36249	5.2545	5.22612
	CD248	4.80262	4.75056	4.99326	4.91624	4.60761	4.96124	5.25332	4.95991	4.84058	5.96516	5.09303	3.19257	4.02264	4.99992	4.19257	4.43358	4.91955	4.89979	5.30938	4.678	4.73314	4.99992	5.27854	4.66582
	LRRC72	4.4682	4.2321	5.04573	4.70979	4.30805	4.89711	4.7195	4.68237	4.70118	4.19257	3.92953	4.60761	4.43768	4.77753	4.07709	4.8206	4.03503	3.97018	4.54545	4.4556	4.73314	4.89301	4.48896	4.59053
	ACE2	4.94464	5.08873	4.6978	4.99424	4.60761	4.60761	5.4863	5.09741	5.36084	5.25146	5.4755	5.06704	4.75961	5.36249	5.13599	5.2567	5.24148	5.35922	5.44689	5.04057	4.90306	5.5145	5.26657	4.71392
	PKD1	4.64508	4.804	4.63069	4.83378	3.77753	4.60761	5.02845	4.63798	4.76258	4.77753	4.74511	4.19257	4.34457	5.19257	4.74006	4.67174	4.58252	4.62225	4.94681	4.87064	5.05507	3.5145	5.11457	4.82757
	CLDN11	4.752	4.63735	4.4083	4.88382	4.5145	3.43768	4.93881	4.84743	5.05209	5.5145	4.49513	5.41496	4.34457	5.19257	4.39902	4.70276	4.50451	4.43584	5.00735	4.19257	5.54049	5.36249	4.89884	4.36814
	FSIP2	4.752	4.83	4.76193	4.49047	4.30805	4.34457	4.88223	4.16154	4.78248	4.19257	4.77753	3.92953	4.68561	3.77753	4.57959	4.43358	3.14194	4.43584	4.74827	4.87064	4.73314	4.99992	4.76907	4.20944
	FBXL2	4.64508	4.2321	4.82334	4.6532	4.19257	4.68561	4.90134	4.54487	5.01892	5.81706	4.77753	4.92953	3.43768	3.19257	5.13599	5.17054	4.85815	4.62225	5.00735	4.4556	4.90306	4.77753	4.83541	4.10511
	CES2	5.40407	5.32642	4.99326	5.13863	5.06704	5.48208	5.09635	4.84743	4.9677	4.19257	5.28568	5.41496	4.60761	3.77753	4.49213	4.84861	4.65652	5.06971	5.13946	4.4556	4.90306	5.36249	4.92953	5.10511
	HRK	5.19257	5.11011	5.04573	4.88382	5.30805	5.86395	5.04573	4.99553	5.0356	4.41496	5.06704	5.5145	5.24504	5.99992	4.66205	5.68733	4.85815	5.06971	5.13946	4.4556	5.73314	4.99992	5.12786	5.27503
	PLCD1	4.40407	4.804	4.04573	4.51185	4.5145	4.52514	4.6978	4.72544	4.52339	4.60761	4.71194	4.19257	4.52514	3.19257	4.57959	4.14817	4.50451	4.10142	4.40249	3.4556	4.90306	4.36249	4.5885	4.5111
	CDCA3	5.11457	5.13117	5.4863	5.05374	4.5145	5.34457	5.35385	5.06424	4.7424	4.99992	5.0136	3.92953	4.24504	4.77753	5.24702	5.05507	4.03503	4.97018	5.37212	4.19257	5.64003	5.09946	5.19257	4.87064
	ZSCAN23	4.5885	4.97684	4.5603	4.57413	4.99992	5.02264	5.17697	5.19257	4.7424	5.06704	4.19257	3.60761	4.43768	5.19257	4.95156	5.03082	4.24148	5.10142	4.77173	3.4556	4.73314	5.09946	5.06012	5.03111
	POLR3A	5.33696	5.11011	5.09635	5.00935	4.30805	4.89711	5.07967	5.28184	4.89644	5.46559	4.90039	4.92953	5.60761	4.77753	4.81406	5.10237	5.03503	4.74778	5.12131	4.87064	4.90306	5.58489	4.91427	4.99263
	THEMIS2	4.98904	5.04501	5.23837	5.20574	5.46559	4.96124	5.28277	5.33842	5.41283	4.85553	5.35177	5.30805	5.02264	4.99992	4.66205	4.8761	4.79402	4.78731	4.88362	5.04057	4.3181	5.19257	5.06012	5.14073
	PPIA	6.31968	6.7842	6.50516	6.62896	6.83643	6.11011	5.94803	6.26734	6.32058	5.5618	6.13117	6.81706	6.97684	6.28003	6.44633	6.4428	6.77753	6.65467	6.22692	7.11857	5.64003	5.89301	6.37649	7.10511
	SMCHD1	4.5296	5.02264	5.09635	4.6532	4.69507	4.68561	4.65341	4.63798	4.9677	4.5145	4.57108	4.19257	4.34457	5.19257	4.07709	4.70276	4.65652	3.97018	4.98745	4.678	4.73314	4.5145	4.752	4.56454
	GNL3	5.37091	5.41496	5.19257	5.17927	5.30805	4.75961	4.76193	5.49596	5.27916	4.19257	5.19257	5.5145	4.52514	4.99992	5.07709	4.54049	5.65652	5.16282	5.15738	5.04057	4.54049	4.89301	5.12786	5.06858
	NPS	3.94464	4.6665	4.5603	4.49047	4.19257	4.24504	4.88223	4.76726	4.61502	5.06704	4.678	3.92953	4.02264	4.19257	4.57959	4.76288	4.58252	3.97018	4.54545	4.4556	5.54049	4.36249	4.71723	4.33777
	SMG5	5.23004	5.21247	4.88223	5.03909	4.60761	4.60761	5.17697	4.76726	4.9677	4.30805	5.06704	5.06704	4.89711	4.99992	5.19257	4.84861	4.97844	5.22172	5.08432	4.4556	4.3181	4.99992	5.19257	5.1755
	NDFIP1	5.11457	5.25146	5.59592	5.26987	5.5145	5.79523	5.5603	5.61526	5.34754	5.73689	5.90039	4.60761	5.13812	4.77753	5.49213	5.27746	4.85815	5.60023	5.61195	5.57108	5.3181	5.28003	5.35968	4.91246
	NR2F1	4.64508	4.69507	4.93881	5.06824	5.13117	5.48208	4.78269	5.12983	4.65875	5.13117	5.33007	5.06704	4.68561	4.77753	5.24702	5.19257	4.85815	5.43584	5.43224	4.87064	5.43358	5.19257	5.06012	5.1755
	SREK1	4.94464	5.34457	5.32584	5.51185	5.36249	4.60761	4.82334	5.12983	5.22201	5.06704	5.09303	5.41496	5.89711	5.99992	5.57959	5.17054	5.14194	5.35922	5.08432	4.87064	4.90306	5.19257	4.97439	5.85999
	SMIM2	5.61707	5.49838	5.96629	5.64355	5.69507	5.96124	5.87258	5.56872	5.72194	5.69507	5.85553	5.06704	5.68561	4.5145	5.24702	5.76288	4.97844	5.55514	5.77173	5.77753	5.43358	6.05055	5.86747	5.65354
	DIS3	4.19257	4.54621	4.63069	4.25727	4.06704	4.02264	4.86286	4.54487	4.42555	4.5145	4.87064	4.41496	5.08154	3.77753	4.88445	4.57444	4.03503	4.22172	4.57242	4.678	5.3181	4.5145	4.64508	4.53807
	PTPN11	4.752	5.19257	4.4083	4.67231	3.92953	4.75961	4.90134	4.49596	4.72194	5.19257	4.71194	4.41496	4.96124	5.5145	4.57959	4.8206	4.65652	4.62225	5.22692	5.33007	5.43358	4.5145	4.86747	4.73737
	DGAT2L6	4.98904	4.83	4.63069	4.69117	4.19257	5.48208	5.01096	4.63798	4.61502	5.13117	5.14366	4.60761	4.43768	4.77753	4.95156	4.95553	4.33459	5.16282	4.72442	4.678	5.05507	5.28003	4.88324	4.5111
	SWT1	4.69953	4.54621	4.88223	4.63384	4.69507	4.68561	4.53605	4.92338	4.89644	4.41496	4.80924	4.41496	4.75961	4.77753	5.49213	4.95553	4.58252	4.89979	5.12131	4.4556	4.05507	4.19257	4.5495	4.61607
	NEK8	4.69953	4.77753	4.63069	4.72817	4.06704	4.60761	5.31162	4.59218	4.72194	5.13117	4.80924	4.19257	4.34457	5.36249	4.88445	5.12545	4.97844	5.4605	4.65042	4.19257	3.73314	5.28003	4.76907	4.82757
	LDLRAD1	5.37091	4.95338	5.4863	5.29475	5.06704	4.83	5.12914	4.99553	4.78248	5.13117	4.80924	4.60761	4.89711	4.19257	5.19257	5.48802	4.72691	5.19257	5.08432	4.4556	5.19257	5.4405	5.19257	4.82757
	LMOD1	4.98904	4.69507	4.82334	4.6532	4.30805	4.43768	4.63069	4.8079	4.76258	4.85553	4.678	5.06704	4.34457	4.5145	4.57959	5.03082	4.58252	4.78731	4.79481	4.4556	5.54049	5.36249	4.68161	4.59053
	JHY	3.5296	4.34457	4.04573	3.67231	2.92953	4.43768	4.29727	3.88591	4.17762	3.92953	3.92953	3.60761	3.60761	2.19257	3.49213	3.73314	4.24148	3.97018	3.90499	3.87064	4.05507	4.89301	3.81911	4.1755
	TSG101	5.19257	4.804	4.32584	4.90012	4.41496	4.60761	4.6978	4.72544	5.00205	4.60761	5.0136	4.77753	5.29566	4.77753	4.49213	4.95553	4.42205	4.70714	4.86192	4.4556	5.19257	4.77753	4.80262	4.99263
	ITPKC	5.26657	5.48208	5.59592	5.40166	5.69507	5.68561	5.66464	5.78773	5.49955	5.60761	5.64323	5.60761	5.24504	4.77753	5.01569	5.45196	5.28878	5.55514	5.51797	5.33007	5.43358	5.77753	5.48896	5.24261
	ACSF2	6.93333	6.87439	5.96629	6.44119	6.5618	6.81272	7.10874	6.31041	6.3069	5.46559	6.20454	6.5618	6.72308	6.4405	6.42287	5.80639	5.91955	6.0208	5.68789	6.3942	5.43358	5.19257	5.81911	6.43423
	GPM6A	5.19257	5.3802	4.93881	5.09681	4.92953	4.83	5.07967	5.06424	5.45064	4.41496	5.06704	5.5145	4.89711	3.19257	4.81406	5.2567	4.50451	4.93541	4.88362	3.4556	4.54049	4.36249	4.78594	4.9531
	KIAA1324L	4.64508	4.3802	4.88223	4.85065	4.30805	4.75961	5.26812	4.88591	4.84058	4.99992	4.80924	4.60761	5.24504	5.652	5.29948	4.92953	4.33459	5.13245	5.38738	4.19257	4.54049	4.652	5.23004	4.61607
	HES1	5.0321	4.99992	4.99326	4.57413	4.92953	5.13812	4.6978	4.59218	4.65875	4.5145	4.64323	4.41496	5.08154	4.99992	5.74006	5.2567	4.91955	4.86326	4.81753	3.87064	5.54049	4.77753	4.71723	4.48362
	IFNA16	5.67256	5.62256	5.4863	5.8756	6.06704	5.13812	5.11284	5.49596	5.48747	5.5618	5.16832	5.30805	5.13812	4.5145	4.66205	5.00616	5.19257	4.86326	4.98745	4.4556	5.3181	5.09946	5.21766	5.08696
	SH3BGRL2	4.5296	4.57723	4.6978	4.6532	4.41496	5.08154	4.78269	4.76726	4.72194	5.13117	5.0136	3.60761	4.24504	3.77753	4.07709	4.3961	4.50451	5.19257	4.98745	1.87064	5.54049	5.28003	5.10115	4.64116
	SLC30A2	4.89884	5.08873	5.32584	5.09681	4.85553	5.52514	5.0628	5.12983	5.14724	5.25146	5.04057	5.19257	4.60761	4.99992	4.81406	5.03082	4.72691	5.2783	5.19257	5.19257	5.05507	5.19257	4.85153	4.76046
	TRIM41	5.07392	5.06704	5.04573	5.1523	4.99992	5.34457	4.97534	4.88591	4.82147	5.36249	5.26296	5.92953	4.52514	5.36249	5.07709	4.67174	4.97844	5.13245	4.77173	5.57108	1.73314	4.5145	4.91427	5.15822
	UGT3A1	4.5885	4.34457	4.4863	4.51185	3.92953	4.43768	4.63069	4.92338	4.72194	4.85553	4.77753	4.92953	4.75961	3.77753	4.57959	4.79203	4.85815	4.78731	4.67551	2.87064	5.3181	5.09946	4.5495	4.4556
	PDE2A	5.0321	5.17239	5.32584	4.86733	4.60761	5.02264	5.208	4.95991	5.0356	4.5145	4.92953	4.77753	4.83	5.99992	4.81406	4.79203	4.85815	5.38521	4.70017	4.19257	4.54049	5.36249	4.71723	5.59053
	PDGFA	4.4682	4.3802	5.44783	4.28237	4.60761	4.89711	5.09635	4.33842	4.70118	5.13117	5.16832	3.92953	4.02264	5.19257	4.57959	4.79203	4.42205	4.2783	5.08432	4.4556	4.90306	5.28003	4.89884	4.64116
	CMTM2	5.4682	5.02264	4.93881	5.19257	5.41496	5.60761	5.17697	5.19257	5.0356	5.36249	4.98612	4.77753	4.83	4.19257	5.07709	5.19257	4.42205	4.97018	5.17508	3.87064	5.8206	5.4405	5.20517	5.22612
	EVL	4.89884	4.69507	4.6978	4.85065	5.30805	5.39188	4.67578	4.99553	4.87806	4.30805	4.678	5.85553	5.68561	5.652	5.57959	5.50573	5.08948	5.53206	5.29326	6.4556	3.73314	4.89301	4.98904	6.43423
	STX12	5.23004	5.54621	4.6978	5.23174	4.60761	5.19257	5.01096	5.3659	5.36084	5.13117	5.0136	4.60761	5.39188	4.19257	6.04672	5.338	4.91955	5.13245	5.26047	4.87064	5.64003	5.28003	5.23004	4.84927
	NFYA	7.18305	7.49025	6.82334	7.60429	7.91139	6.46005	6.86773	7.05583	7.44128	6.38897	7.15604	8.1622	6.58743	6.58489	7.04672	6.3181	6.40068	6.2783	5.81753	6.82484	5.54049	5.28003	6.04618	6.94305
	ARRB2	5.23004	4.92953	4.32584	5.12482	5.60761	5.13812	4.86286	5.0303	5.0356	5.5145	4.92953	4.92953	4.96124	4.99992	4.88445	5.27746	5.03503	4.82579	5.27696	5.19257	5.05507	4.652	5.07392	5.03111
	FKBP2	5.26657	5.04501	5.28277	4.78194	5.13117	5.13812	5.32584	5.63798	5.20737	4.77753	5.0136	3.19257	5.13812	5.5145	4.19257	5.3961	5.88918	5.13245	5.12131	5.57108	4.3181	5.28003	5.29042	5.4556
	FRAT2	5.23004	5.19257	5.14526	4.94795	4.85553	4.96124	5.0628	4.95991	4.78248	4.60761	4.98612	5.19257	4.68561	4.77753	4.95156	5.14817	4.85815	5.10142	5.00735	2.87064	4.54049	4.89301	5.01789	4.87064
	TRIM48	4.85153	4.63735	4.63069	4.69117	4.85553	4.89711	5.23837	5.25269	4.89644	5.06704	4.92953	4.41496	4.60761	2.19257	4.88445	4.54049	4.42205	4.48475	4.77173	3.4556	4.54049	4.652	4.5296	4.56454
	MECP2	4.4682	4.72308	4.14526	4.53291	4.19257	4.52514	4.23837	4.54487	4.2931	4.99992	4.60761	4.92953	5.19257	3.19257	4.74006	4.35763	4.24148	4.48475	4.79481	4.678	4.73314	4.77753	5.07392	4.82757
	CCDC167	4.69953	4.34457	4.82334	4.86733	4.19257	4.60761	4.95719	4.88591	4.32058	4.99992	4.87064	5.06704	4.68561	4.19257	4.39902	4.43358	4.33459	4.48475	4.77173	4.678	4.73314	4.652	4.5885	4.82757
	EVC	2.94464	4.34457	4.32584	4.09681	3.92953	4.43768	4.67578	4.22294	3.54685	4.77753	4.04057	4.41496	4.34457	3.77753	3.29948	4.43358	4.42205	4.16282	3.81753	3.87064	3.73314	4.19257	4.73472	3.53807
	SEC14L2	4.89884	4.92953	4.82334	4.25727	4.69507	4.24504	4.76193	3.88591	4.7424	4.06704	4.87064	4.41496	4.02264	4.77753	4.29948	4.76288	3.79402	4.62225	4.59889	4.19257	5.05507	4.89301	4.89884	4.03111
	ACSS3	4.4682	4.95338	4.63069	5.23174	3.77753	5.43768	5.0628	4.39287	5.05209	4.99992	4.80924	5.06704	4.83	2.19257	4.29948	4.8761	4.85815	4.53206	4.92605	4.19257	4.73314	5.5145	4.98904	4.48362
	ZNF343	4.94464	4.804	5.52377	5.0243	4.60761	4.83	5.26812	5.31041	4.76258	5.19257	5.19257	5.19257	5.13812	4.99992	4.95156	5.27746	5.42205	4.97018	5.15738	5.19257	5.19257	3.99992	5.07392	5.03111
	NEXN	4.11457	4.88062	4.32584	4.63384	4.19257	4.89711	4.97534	4.84743	4.61502	5.13117	4.92953	5.06704	5.48208	4.77753	4.81406	4.64003	4.65652	4.53206	5.37212	4.4556	5.05507	4.652	4.97439	4.8917
	SCML1	4.4682	4.34457	4.76193	4.44675	4.06704	4.68561	4.53605	4.22294	4.20737	4.69507	4.37314	4.19257	4.43768	4.77753	4.66205	4.05507	4.65652	4.33275	4.62488	4.19257	5.54049	4.99992	4.81911	4.33777
	G3BP2	4.80262	4.75056	4.5603	4.72817	3.92953	4.43768	5.02845	4.68237	4.78248	4.77753	5.06704	3.92953	4.89711	4.77753	4.19257	5.03082	4.91955	5.22172	4.96728	4.678	4.54049	4.19257	5.19257	5.38309
	ACE	5.55935	5.04501	4.82334	5.00935	4.92953	5.13812	5.01096	4.84743	5.60388	4.77753	4.49513	4.41496	7.00754	5.77753	6.27349	6.4701	5.79402	5.33275	6.20985	3.4556	4.90306	4.89301	5.73472	4.36814
	EPB41L2	4.64508	4.97684	4.6978	4.51185	4.85553	5.13812	5.01096	4.49596	4.72194	5.5145	4.678	3.19257	4.43768	3.19257	4.74006	4.92953	4.65652	4.82579	4.8399	1.87064	5.3181	4.89301	5.32546	4.39789
	RANBP9	5.0321	4.99992	5.04573	5.23174	4.92953	5.52514	4.99326	4.92338	5.08451	5.13117	4.92953	4.92953	5.29566	4.99992	4.19257	4.84861	4.79402	5.03729	5.02698	4.4556	4.73314	4.77753	4.88324	5.1755
	ZUP1	4.89884	4.97684	4.93881	5.16585	5.25146	4.89711	5.12914	5.12983	5.10045	5.77753	4.80924	4.77753	4.83	3.77753	4.74006	4.60761	4.65652	5.22172	4.81753	5.4556	4.73314	4.99992	4.83541	4.93292
	UHRF2	4.19257	4.30805	4.5603	4.57413	4.41496	5.19257	4.4083	4.72544	4.4753	3.77753	4.60761	3.60761	4.83	5.19257	4.88445	4.64003	4.33459	4.66532	4.57242	5.33007	4.90306	3.77753	4.40407	5.25891
	DYNLRB1	4.64508	4.2321	4.04573	4.17927	4.99992	4.68561	4.29727	4.68237	4.08451	3.92953	4.53361	4.41496	4.34457	4.5145	4.29948	4.3181	4.42205	4.48475	4.74827	4.19257	5.05507	5.09946	4.76907	4.64116
	CDC16	4.26657	3.92953	4.4083	4.35512	3.60761	5.08154	4.6978	4.59218	4.32058	4.41496	4.84027	4.41496	4.02264	4.77753	4.19257	4.60761	4.42205	4.53206	3.98745	1.87064	4.90306	4.36249	4.50943	4.39789
	CFAP47	4.5296	4.27057	4.23837	4.49047	3.77753	4.34457	4.80316	4.63798	4.52339	4.85553	4.77753	1.60761	3.43768	3.77753	4.29948	4.64003	4.14194	4.16282	4.37212	3.4556	5.05507	3.99992	4.5495	3.91246
	TMEM92	4.26657	4.60761	5.04573	4.53291	4.19257	4.60761	4.86286	4.59218	4.52339	5.06704	4.49513	4.41496	4.02264	3.19257	4.39902	3.95553	4.91955	4.62225	4.96728	1.87064	4.90306	4.99992	4.752	4.10511
	GLYAT	4.26657	4.19257	4.4083	4.8167	4.69507	4.96124	4.97534	5.09741	4.78248	4.77753	5.0136	4.19257	4.96124	5.19257	4.57959	4.4701	4.14194	4.86326	4.81753	3.4556	5.19257	4.77753	4.66346	4.33777
	PHKA2	4.69953	4.34457	4.4863	4.63384	4.06704	5.39188	5.01096	4.63798	4.78248	4.5145	4.80924	4.60761	4.52514	5.77753	4.49213	4.84861	4.65652	4.70714	4.62488	4.678	5.64003	4.19257	4.66346	4.42703
	RPP14	4.94464	4.88062	4.76193	4.86733	4.69507	4.34457	4.80316	4.8079	5.11622	4.92953	4.90039	4.41496	4.96124	4.19257	5.24702	5.05507	4.97844	5.10142	4.88362	4.4556	5.19257	4.99992	4.94464	4.8917
	SPN	5.26657	5.02264	5.5603	5.25727	5.89301	4.43768	4.99326	5.12983	5.46302	5.06704	4.87064	4.92953	4.68561	4.19257	5.19257	5.21426	4.79402	5.16282	5.08432	5.19257	5.05507	4.19257	4.88324	5.53807
	HNF4A	4.98904	4.44891	4.88223	4.93218	4.5145	4.24504	4.7195	4.99553	4.87806	4.92953	4.678	2.60761	4.68561	4.5145	4.29948	4.60761	3.79402	4.57786	4.8399	4.4556	4.73314	4.36249	4.91427	4.1755
	TNXB	3.94464	4.27057	4.04573	3.91624	4.69507	3.43768	4.29727	3.44533	4.4753	3.77753	4.28568	3.92953	4.43768	2.19257	4.74006	4.84861	4.14194	4.93541	4.59889	3.4556	4.73314	4.5145	4.50943	4.06858
	CLK4	4.69953	4.99992	4.4863	5.0243	4.77753	4.89711	5.23837	5.16154	5.17762	4.60761	5.0136	5.19257	5.13812	5.77753	4.95156	5.29792	5.08948	5.55514	5.29326	5.678	5.05507	3.99992	5.0876	5.60336
	ESRP1	4.69953	5.13117	5.44783	4.90012	3.77753	5.19257	5.19257	5.12983	4.65875	5.19257	5.0136	5.5145	4.60761	4.5145	4.88445	5.3181	4.85815	5.16282	5.22692	5.04057	4.90306	4.89301	4.88324	4.99263
	KRTAP10-3	7.15409	7.29877	6.50516	7.1523	7.89301	6.64713	6.80316	6.9326	6.91458	6.41496	6.66938	7.5618	5.60761	6.09946	5.57959	6.5828	6.28878	6.55514	6.0367	7.29691	5.05507	5.94746	5.74338	6.33777
	TCF25	4.5885	4.15193	4.23837	4.00935	3.60761	4.52514	4.38133	4.28184	4.32058	4.41496	4.77753	4.19257	4.24504	4.99992	4.49213	4.3961	4.03503	4.82579	4.72442	3.4556	4.05507	4.77753	4.60761	4.4556
	FCGR3A	5.43649	4.75056	5.23837	5.33128	4.92953	4.89711	4.93881	5.33842	5.22201	5.25146	5.5145	5.19257	4.96124	5.19257	4.07709	4.8761	4.50451	4.57786	5.26047	4.87064	5.19257	5.36249	5.07392	4.66582
	UQCRB	5.07392	5.32642	5.23837	5.46878	5.36249	5.29566	5.4083	4.59218	5.42555	5.36249	5.678	5.19257	5.60761	5.5145	5.24702	5.27746	5.33459	5.03729	5.20985	4.19257	5.73314	5.28003	5.14104	5.06858
	CNOT1	4.98904	5.41496	5.66464	5.34325	5.652	5.43768	5.36766	5.19257	5.54685	5.06704	5.0136	5.06704	5.60761	5.77753	5.49213	5.37699	5.33459	5.22172	5.13946	5.04057	5.54049	4.99992	5.57885	5.79441
	GZMB	7.16381	7.5344	6.23837	7.26359	8.1545	6.46005	6.7195	6.78773	7.33075	6.71613	7.20454	6.85553	6.48208	6.89301	6.86717	6.90306	5.97844	6.08565	6.09365	6.19257	5.8206	5.77753	6.30219	7.42342
	NPY5R	4.69953	4.44891	3.82334	4.33128	3.92953	4.68561	4.58415	4.72544	4.61502	4.41496	4.74511	4.41496	3.02264	4.19257	3.95156	4.23564	4.58252	4.33275	4.20985	3.4556	5.19257	4.77753	4.48896	4.33777
	CSNK1A1	4.5296	4.3802	3.93881	4.37858	4.19257	4.96124	4.51139	4.84743	4.9677	4.41496	4.64323	2.60761	4.43768	3.77753	3.66205	4.27746	4.42205	4.2783	4.57242	3.87064	5.19257	5.09946	4.5495	4.30674
	FAM193A	5.07392	4.804	5.23837	5.17927	5.36249	4.89711	4.9202	5.12983	4.9677	4.92953	5.04057	5.19257	4.52514	4.77753	4.88445	4.8206	4.65652	5.35922	5.08432	5.33007	4.90306	5.652	5.00353	5.06858
	PHACTR2	4.33696	4.804	5.36766	4.96354	4.41496	5.02264	5.12914	4.95991	5.06839	5.19257	5.09303	4.41496	4.43768	4.5145	5.13599	4.76288	4.79402	4.53206	5.12131	4.19257	4.73314	4.89301	5.12786	4.36814
	MIGA1	4.5885	4.804	4.4863	4.76423	4.60761	5.24504	5.28277	5.09741	4.78248	4.5145	4.71194	5.19257	4.13812	3.19257	5.07709	5.07891	5.08948	4.70714	4.90499	5.19257	4.3181	5.19257	5.06012	4.78318
	GPR65	4.0321	4.27057	4.76193	4.46878	3.92953	4.83	4.43477	4.68237	4.42555	4.92953	4.41496	4.41496	4.96124	4.5145	4.39902	4.3961	4.65652	4.74778	4.77173	5.19257	5.54049	4.77753	4.76907	4.73737
	NEK2	4.69953	4.75056	4.5603	4.67231	4.19257	5.08154	5.17697	4.22294	4.7424	4.85553	4.9581	5.06704	4.52514	3.77753	4.49213	4.92953	4.03503	4.82579	4.96728	4.4556	4.90306	5.4405	4.86747	4.71392
	FAM3D	4.94464	4.90529	4.93881	5.26987	4.41496	5.02264	5.42159	4.92338	4.87806	5.46559	5.28568	4.41496	4.34457	4.77753	4.29948	4.70276	5.24148	4.74778	5.30938	5.33007	5.05507	4.99992	5.10115	4.66582
	BANP	5.23004	5.25146	4.88223	5.00935	4.77753	4.02264	5.28277	4.8079	4.72194	5.30805	4.678	5.06704	4.83	5.5145	4.66205	4.95553	5.50451	4.86326	5.19257	4.19257	4.73314	4.89301	4.94464	5.03111
	FGR	4.94464	5.02264	4.88223	7.00935	5.99992	4.89711	5.1612	5.66035	6.56994	5.60761	6.54307	5.5145	5.56696	5.19257	5.44633	5.50573	4.42205	4.93541	4.98745	4.678	4.73314	4.652	4.97439	4.82757
	GNPAT	4.752	4.19257	4.93881	4.6532	3.92953	4.96124	5.04573	4.8079	5.00205	5.41496	4.23987	3.60761	4.96124	4.77753	3.81406	4.54049	5.46387	4.53206	4.57242	3.4556	5.3181	4.77753	4.89884	4.78318
	LALBA	4.11457	4.44891	4.4863	4.30703	4.41496	4.83	4.65341	4.49596	4.80211	4.99992	4.14366	4.60761	4.68561	3.19257	4.39902	4.3961	4.42205	4.22172	4.48995	1.87064	4.73314	4.652	4.69953	4.30674
	SRSF2	4.40407	4.83	4.99326	4.83378	5.19257	4.96124	4.88223	4.99553	5.06839	5.06704	5.04057	5.19257	5.08154	5.77753	5.44633	5.64003	4.91955	5.60023	5.13946	5.87064	5.3181	3.99992	5.23004	5.78318
	AMBP	4.85153	4.57723	4.76193	4.61421	4.41496	5.02264	5.01096	5.0303	4.4753	4.99992	5.19257	2.60761	4.52514	3.77753	4.49213	4.90306	4.58252	4.53206	4.70017	3.87064	5.19257	5.19257	4.73472	3.91246
	CCL24	5.0321	5.11011	5.23837	5.25727	5.46559	4.68561	5.19257	5.16154	5.11622	5.13117	5.14366	5.60761	5.02264	5.5145	5.07709	5.23564	4.79402	5.10142	5.13946	5.678	4.73314	4.89301	5.12786	4.973
	SLAMF9	4.85153	4.99992	4.93881	4.25727	4.30805	4.68561	4.80316	4.22294	4.40001	4.5145	5.11857	4.92953	4.60761	4.5145	4.88445	4.67174	3.79402	4.48475	4.74827	5.33007	4.05507	4.5145	4.68161	4.10511
	CSF1R	3.85153	4.41496	4.5603	4.85065	4.69507	4.43768	4.4863	4.92338	4.52339	4.41496	4.60761	4.92953	5.48208	4.5145	4.81406	4.54049	4.24148	4.16282	4.67551	4.678	2.73314	4.652	4.29042	4.66582
	ACVR1	4.752	4.63735	4.6978	4.23174	4.92953	4.83	4.93881	4.92338	4.91458	4.99992	5.09303	3.92953	4.52514	5.19257	4.39902	4.92953	5.14194	5.10142	4.88362	4.19257	5.19257	4.89301	5.0321	4.99263
	EFNA1	5.15409	5.5618	4.4863	5.23174	4.77753	5.24504	5.0628	5.25269	5.17762	4.41496	4.74511	5.06704	5.24504	4.99992	4.57959	5.35763	5.33459	5.16282	4.81753	4.19257	4.90306	4.5145	5.10115	4.66582
	EPS8L2	5.23004	4.95338	4.82334	4.93218	4.60761	5.43768	5.02845	5.19257	4.78248	4.5145	4.9581	4.60761	5.52514	5.5145	5.66205	5.67174	5.37898	5.10142	5.71235	4.4556	5.98106	5.36249	5.44714	4.9531
	TTPA	4.89884	4.97684	4.93881	5.06824	5.19257	4.43768	4.9202	5.39287	4.98497	4.5145	5.06704	5.5145	4.75961	4.77753	5.01569	4.90306	4.85815	4.48475	4.79481	4.4556	4.05507	3.99992	4.91427	4.56454
	RPS27L	5.26657	5.652	5.23837	5.62406	5.5145	4.89711	5.0628	5.68237	5.48747	5.5618	5.62553	5.85553	5.56696	4.5145	5.66205	5.3181	5.72691	5.16282	5.30938	5.4556	5.54049	5.19257	5.0876	5.80555
	C6orf226	4.80262	4.63735	4.14526	4.59431	4.06704	5.29566	4.88223	4.59218	4.45064	4.69507	4.87064	4.41496	4.43768	4.5145	4.49213	4.67174	4.24148	4.16282	4.88362	4.678	5.43358	4.36249	4.86747	4.24261
	ERP29	4.89884	5.06704	5.19257	5.43561	5.652	5.02264	5.01096	4.88591	5.22201	4.92953	5.26296	5.5145	5.24504	4.99992	5.19257	5.3961	5.14194	5.41075	5.17508	5.4556	5.54049	5.4405	5.06012	5.61607
	PDLIM3	4.5296	4.6665	4.5603	4.49047	4.06704	4.52514	4.46076	4.68237	4.63705	4.06704	4.678	5.19257	4.24504	4.77753	4.39902	4.90306	4.42205	5.2783	5.04635	4.4556	4.54049	4.36249	4.69953	4.69007
	AVPR1B	5.26657	5.60761	4.93881	5.44675	5.19257	5.64713	5.53605	5.22294	5.00205	4.60761	5.06704	4.77753	5.39188	4.77753	4.66205	5.21426	4.50451	5.03729	5.00735	5.33007	4.3181	4.89301	5.20517	5.49742
	TRANK1	4.40407	4.92953	4.4083	4.79942	4.69507	4.24504	4.86286	4.72544	4.54685	5.36249	4.90039	4.19257	4.24504	4.77753	4.66205	4.60761	4.24148	4.43584	4.79481	4.4556	4.05507	4.77753	4.88324	4.9531
	ZNHIT1	4.94464	5.06704	4.5603	5.09681	5.19257	4.52514	4.97534	4.99553	4.45064	5.5618	5.11857	5.69507	5.34457	4.19257	5.39902	5.03082	4.58252	5.25028	4.98745	5.33007	4.3181	4.652	5.33696	5.41253
	CLEC3B	4.752	4.5145	5.14526	4.86733	4.5145	4.52514	4.76193	4.92338	4.89644	4.30805	4.87064	5.41496	6.39188	5.5145	5.62141	5.73314	5.65652	5.93541	5.24379	4.87064	5.05507	5.5145	5.5885	5.39789
	CCT4	4.5885	4.69507	4.99326	4.30703	4.60761	5.02264	4.86286	4.76726	5.05209	4.69507	4.53361	5.5145	4.83	3.77753	5.29948	4.92953	5.03503	5.16282	4.74827	4.87064	4.54049	5.09946	4.83541	5.10511
	FAM71B	4.26657	4.15193	4.32584	4.86733	3.60761	4.24504	4.67578	5.09741	4.78248	4.69507	4.71194	4.19257	4.13812	5.19257	4.29948	4.23564	4.65652	5.00412	4.62488	4.4556	5.05507	4.99992	4.91427	4.78318
	SNX16	4.94464	4.44891	4.76193	4.42438	3.41496	5.34457	4.99326	4.63798	4.42555	5.5145	4.71194	4.41496	3.24504	4.19257	3.49213	4.57444	4.03503	4.48475	4.8399	3.4556	4.05507	4.89301	4.88324	3.9531
	ARSF	5.23004	4.77753	4.76193	4.91624	4.77753	4.68561	5.14526	4.84743	5.11622	4.5145	4.98612	4.60761	4.13812	2.19257	4.88445	4.76288	4.58252	4.74778	4.90499	4.678	4.73314	4.652	4.71723	4.42703
	FAM9B	4.752	3.88062	4.5603	4.59431	4.06704	4.75961	4.58415	4.95991	4.70118	4.41496	4.87064	4.41496	4.13812	4.77753	4.29948	4.76288	4.33459	4.38521	4.72442	4.4556	4.90306	4.5145	4.95959	4.03111
	CREG1	4.40407	4.60761	4.82334	4.63384	4.19257	4.83	4.82334	5.25269	5.16251	4.41496	4.87064	4.41496	4.34457	4.5145	4.74006	5.07891	4.91955	5.00412	4.98745	5.19257	4.90306	4.5145	5.24232	4.76046
	CCNL2	5.43649	5.32642	4.93881	5.35512	5.36249	4.60761	4.97534	5.31041	5.25087	5.25146	5.28568	5.92953	5.48208	5.19257	5.53652	5.65597	5.54404	5.48475	5.44689	5.04057	5.64003	4.19257	5.60761	5.61607
	ARMCX1	5.0321	5.04501	5.36766	5.44675	4.69507	4.02264	4.97534	5.16154	4.98497	4.06704	5.23987	4.19257	4.89711	3.77753	4.95156	5.07891	4.97844	5.13245	4.94681	2.87064	5.19257	4.19257	5.23004	4.1755
	LIPE	6.11457	6.17239	4.82334	5.37858	5.46559	5.24504	6.1612	4.95991	5.69069	5.13117	5.62553	5.30805	5.24504	4.77753	5.01569	5.29792	5.24148	5.25028	5.00735	5.19257	5.05507	4.99992	4.76907	5.20944
	COX14	4.89884	4.97684	4.76193	4.8167	4.69507	4.60761	5.0628	4.72544	4.78248	5.25146	5.14366	3.60761	4.96124	3.77753	5.01569	5.03082	4.79402	4.93541	5.04635	4.19257	4.3181	4.5145	5.12786	4.87064
	C15orf48	7.92192	7.92049	6.85308	7.50653	7.61883	7.25786	7.71681	7.0043	7.17008	6.99992	7.48044	7.49025	7.42637	7.05055	7.16455	6.94907	5.88918	6.43584	6.30938	6.678	5.90306	6.36249	6.62647	7.11409
	OCRL	4.752	4.804	4.76193	4.94795	4.60761	4.83	4.95719	4.99553	4.98497	5.41496	5.16832	4.77753	4.89711	4.99992	4.49213	4.79203	4.97844	4.82579	4.96728	4.87064	5.19257	4.99992	4.97439	4.64116
	PRKCB	4.752	4.85553	5.5603	5.0826	4.99992	5.13812	5.23837	5.06424	5.2931	5.41496	4.98612	4.60761	4.68561	5.36249	4.74006	4.8206	4.65652	4.70714	5.10293	5.678	4.54049	4.99992	4.97439	5.03111
	PTPRJ	4.752	4.85553	4.6978	4.55367	4.69507	4.89711	4.90134	5.09741	5.00205	5.13117	5.11857	4.19257	4.34457	5.36249	5.07709	4.8761	4.58252	4.53206	4.94681	4.678	4.90306	4.77753	4.71723	5.03111
	PKD2	4.80262	4.69507	5.23837	4.91624	4.69507	4.43768	5.01096	4.95991	5.20737	5.36249	4.9581	4.60761	4.34457	4.77753	5.35011	5.27746	4.79402	5.19257	5.02698	5.57108	4.73314	5.4405	5.42577	5.06858
	DPYS	4.4682	4.15193	4.4863	4.00935	4.19257	4.13812	4.4083	4.22294	4.34754	3.77753	4.41496	4.41496	4.02264	3.77753	4.49213	4.57444	3.79402	4.10142	4.54545	4.4556	2.73314	4.36249	4.60761	3.99263
	TRIAP1	5.0321	4.41496	4.88223	4.1523	4.06704	4.60761	4.4083	4.54487	4.23651	4.41496	4.71194	4.41496	3.89711	4.5145	5.01569	4.8761	3.79402	4.89979	4.46139	5.04057	4.73314	4.77753	4.48896	4.71392
	LAMP3	5.19257	5.83	5.36766	5.3669	4.41496	5.29566	5.09635	5.56872	5.87806	5.30805	5.37314	4.19257	5.92953	5.89301	6.27349	5.83468	5.85815	5.33275	4.88362	3.4556	4.05507	4.99992	5.00353	5.22612
	SRF	5.19257	5.5145	5.44783	5.58426	5.5618	5.43768	5.25332	5.19257	5.23651	4.69507	5.30805	5.69507	5.79523	3.19257	5.01569	5.10237	4.97844	4.86326	5.06546	5.57108	3.73314	4.99992	4.89884	5.38309
	LCA5	4.80262	4.19257	4.5603	4.37858	4.5145	5.02264	4.82334	4.59218	4.2931	4.06704	4.84027	3.92953	4.43768	3.77753	4.49213	4.43358	4.79402	4.57786	4.70017	3.4556	5.05507	4.77753	5.01789	4.69007
	CDKN2AIPNL	4.4682	4.97684	4.63069	4.74631	4.19257	5.02264	4.9202	4.33842	4.84058	4.60761	4.87064	4.92953	4.60761	3.19257	5.01569	4.90306	4.58252	5.2783	5.13946	5.04057	5.19257	4.19257	5.2545	5.012
	LSM10	4.5885	4.85553	5.04573	4.91624	4.92953	5.08154	4.67578	4.49596	4.78248	4.99992	5.06704	4.92953	4.60761	5.19257	4.19257	4.67174	5.37898	4.70714	4.57242	3.87064	5.19257	4.19257	5.04618	4.73737
	NDUFS1	4.4682	4.34457	4.99326	4.25727	4.06704	5.13812	4.46076	4.68237	4.11622	4.85553	4.57108	4.19257	3.02264	3.19257	4.57959	4.3961	4.58252	4.53206	4.24379	2.87064	4.73314	4.5145	4.69953	4.14073
	OXR1	5.37091	4.97684	4.88223	5.00935	4.5145	4.52514	4.99326	4.63798	5.08451	4.85553	5.09303	5.06704	5.08154	4.77753	5.19257	5.4701	5.79402	5.48475	4.94681	5.57108	5.05507	5.58489	5.06012	5.29097
	HUS1	4.752	4.77753	4.76193	4.93218	4.99992	5.13812	5.31162	4.8079	4.68012	4.99992	4.80924	4.92953	4.89711	3.19257	4.66205	4.79203	4.97844	4.97018	5.20985	3.4556	4.90306	4.99992	4.95959	5.08696
	NUP88	4.19257	4.19257	4.5603	4.40166	4.5145	3.89711	4.6978	4.72544	4.26508	4.60761	4.4556	4.41496	4.68561	3.77753	3.81406	4.3181	4.50451	4.43584	4.72442	4.678	3.3181	4.19257	4.40407	4.56454
	TMBIM4	3.64508	4.88062	4.99326	5.0826	4.30805	4.96124	4.88223	4.92338	5.11622	4.99992	5.06704	4.77753	5.19257	4.5145	4.74006	5.2567	5.46387	4.97018	4.8399	4.678	3.73314	5.09946	4.73472	5.36814
	SBSPON	4.94464	5.02264	5.14526	4.70979	5.06704	4.68561	4.65341	5.16154	5.05209	5.13117	5.28568	3.92953	5.75961	5.652	5.44633	5.14817	5.50451	4.97018	5.22692	4.87064	5.43358	5.09946	5.15409	4.53807
	PIK3C2A	5.26657	5.04501	4.63069	5.24456	4.99992	5.13812	4.88223	5.0303	5.23651	4.41496	4.87064	4.41496	5.56696	4.77753	4.57959	4.76288	4.97844	4.89979	5.04635	4.87064	4.73314	4.652	5.06012	5.14073
	APBB1	4.98904	4.92953	4.93881	4.76423	4.69507	5.24504	5.02845	5.09741	5.00205	4.60761	4.37314	4.77753	5.13812	4.99992	4.57959	4.98106	5.08948	5.19257	5.15738	4.19257	5.54049	3.5145	4.97439	4.93292
	SND1	5.55935	5.48208	4.63069	5.33128	5.5618	5.02264	4.78269	5.47087	5.11622	5.06704	5.5145	5.85553	5.02264	4.77753	5.44633	4.95553	5.82644	5.30578	5.13946	5.87064	5.3181	5.28003	5.32546	5.48362
	PARP12	5.55935	5.77753	5.66464	5.55367	4.77753	5.29566	5.14526	5.25269	5.51152	4.69507	5.43543	5.41496	4.83	4.5145	5.53652	4.95553	4.42205	5.16282	4.8399	4.87064	5.19257	4.5145	4.76907	4.64116
	IQGAP1	4.19257	4.44891	4.63069	5.13863	4.06704	4.52514	4.46076	4.59218	4.7424	4.69507	4.60761	4.41496	5.48208	4.19257	4.66205	4.90306	4.79402	4.62225	4.81753	4.678	4.05507	4.36249	4.98904	5.38309
	RORC	5.07392	4.77753	4.32584	4.53291	4.69507	4.96124	4.86286	4.33842	4.59266	4.69507	4.60761	4.60761	3.02264	4.19257	4.57959	5.12545	5.08948	4.53206	4.79481	4.4556	5.05507	4.77753	4.89884	4.78318
	KAT7	5.85153	6.08873	5.93881	6.19917	6.22232	5.92953	5.74087	5.90477	5.79233	5.77753	5.88559	5.69507	5.79523	5.89301	5.49213	5.60761	5.19257	5.60023	5.32532	5.678	5.05507	5.77753	5.14104	5.60336
	ABHD2	5.5296	5.30805	4.63069	5.2188	4.69507	5.08154	5.22327	4.99553	5.40001	5.25146	5.30805	4.77753	5.48208	5.652	5.24702	5.48802	5.79402	5.25028	5.30938	4.4556	4.54049	5.19257	5.5885	5.27503
	HTATIP2	5.07392	4.57723	5.09635	4.70979	4.41496	4.24504	4.67578	4.54487	4.65875	4.41496	4.49513	4.19257	5.29566	3.77753	4.19257	4.50573	4.33459	4.10142	4.86192	4.4556	5.05507	4.5145	4.78594	4.53807
	TACSTD2	4.89884	5.11011	5.23837	4.76423	4.19257	4.96124	4.9202	4.8079	4.78248	4.69507	4.90039	3.92953	5.43768	4.99992	4.95156	4.76288	5.42205	5.16282	4.88362	4.4556	4.90306	4.652	5.14104	4.48362
	IFT20	5.40407	5.15193	5.14526	5.20574	5.13117	5.24504	5.14526	4.92338	5.06839	4.85553	5.33007	5.06704	4.75961	4.19257	4.66205	5.21426	4.85815	4.82579	5.41744	4.678	4.54049	4.652	4.89884	4.8917
	ALKBH2	4.80262	4.72308	4.14526	4.70979	4.77753	4.75961	5.0628	4.49596	4.49955	4.92953	4.37314	4.77753	5.02264	4.99992	4.66205	4.76288	4.97844	4.74778	4.72442	4.87064	4.73314	4.36249	4.64508	4.87064
	EGR3	3.94464	4.41496	4.99326	4.67231	4.85553	5.08154	4.90134	5.06424	4.4753	5.25146	4.64323	4.41496	4.60761	3.19257	4.57959	4.64003	4.14194	4.48475	5.00735	4.678	5.3181	4.5145	4.64508	4.4556
	PNPLA8	5.19257	5.06704	4.82334	5.05374	4.69507	4.24504	5.25332	4.39287	5.00205	5.25146	4.90039	4.41496	4.89711	4.77753	4.57959	4.84861	4.65652	4.82579	4.94681	3.87064	4.05507	4.89301	4.97439	4.76046
	SIRT2	4.752	5.04501	4.4083	4.90012	4.60761	5.08154	4.93881	4.88591	4.93251	4.60761	4.87064	4.41496	5.19257	4.77753	5.13599	5.10237	5.03503	5.2783	4.88362	4.678	4.73314	5.19257	5.21766	4.99263
	SLC49A4	4.94464	4.75056	5.04573	4.97897	4.85553	4.89711	5.26812	4.99553	4.84058	4.60761	4.87064	4.77753	4.83	4.99992	5.01569	5.03082	5.28878	4.97018	5.06546	4.4556	5.05507	4.99992	4.85153	4.87064
	FBXO15	4.33696	4.11011	4.14526	4.06824	3.60761	4.43768	4.51139	4.09741	4.14724	3.92953	4.14366	4.41496	3.75961	3.19257	4.19257	4.14817	3.50451	4.10142	4.34109	3.87064	2.73314	4.5145	4.21766	4.27503
	ACO1	4.26657	4.85553	5.09635	4.63384	4.06704	4.75961	4.97534	4.72544	4.45064	5.30805	5.11857	4.19257	4.60761	2.19257	4.95156	4.43358	4.50451	4.78731	4.94681	4.19257	4.73314	4.99992	4.89884	4.80555
	SF3B6	4.11457	4.72308	4.4863	4.46878	3.92953	3.43768	4.4083	4.49596	4.42555	3.60761	4.60761	4.41496	4.60761	3.77753	4.57959	4.57444	4.58252	4.48475	4.62488	3.4556	4.3181	4.652	4.5296	4.36814
	TNS2	5.0321	5.19257	5.09635	4.85065	4.60761	5.08154	4.78269	5.31041	4.98497	4.99992	4.84027	3.92953	6.21904	7.19257	6.5145	6.00616	5.65652	5.64395	5.48995	4.4556	5.3181	5.652	5.76056	5.27503
	MEI1	4.11457	4.19257	4.4863	4.17927	4.41496	4.13812	4.46076	4.09741	4.37402	4.30805	4.4556	4.41496	3.24504	4.5145	4.81406	3.90306	4.24148	3.89979	3.98745	3.87064	2.73314	3.99992	4.42577	4.24261
	TMEM68	4.89884	4.44891	4.88223	4.6532	4.5145	4.60761	4.7195	4.59218	4.70118	4.99992	4.74511	4.77753	4.24504	4.99992	3.95156	4.84861	4.65652	4.57786	4.72442	4.4556	4.90306	3.99992	4.5495	4.42703
	CLDN10	4.94464	4.97684	4.6978	4.61421	4.92953	4.43768	4.88223	4.88591	4.56994	4.41496	4.678	3.60761	4.24504	3.77753	4.81406	4.54049	4.50451	4.70714	4.79481	4.19257	4.73314	4.5145	5.00353	4.42703
	H1-7	5.80262	5.43203	5.14526	5.45781	5.73689	4.75961	5.25332	5.39287	5.55844	4.85553	5.41496	5.69507	5.34457	3.77753	5.24702	5.91636	5.03503	5.25028	5.38738	4.678	4.73314	5.28003	5.37091	5.69007
	EPYC	4.80262	4.90529	4.63069	4.83378	3.77753	5.08154	5.25332	5.06424	4.9677	5.30805	5.04057	4.60761	4.75961	5.19257	4.19257	5.03082	4.50451	5.22172	5.08432	4.4556	4.73314	4.77753	5.00353	4.78318
	CFP	4.19257	4.3802	4.82334	4.78194	2.92953	5.19257	5.0628	4.63798	4.49955	4.5145	4.71194	4.77753	4.13812	4.99992	4.19257	4.3181	4.50451	3.97018	4.59889	4.678	4.73314	4.19257	4.76907	4.1755
	RAD23B	7.94464	7.74374	6.96629	7.84434	7.95633	7.06704	7.40495	7.24531	7.42871	7.09946	7.66506	7.53834	7.27057	6.94746	6.84968	6.79203	6.28878	6.44822	6.12131	6.77753	6.12545	5.77753	6.3653	6.96309
	COMMD5	5.30219	5.21247	4.93881	4.99424	4.60761	5.39188	5.0628	4.63798	5.11622	4.5145	4.57108	5.60761	4.83	4.5145	4.39902	5.3181	5.37898	4.48475	4.96728	5.04057	5.05507	5.36249	4.66346	5.1755
	PTP4A1	4.85153	5.13117	5.52377	5.0826	5.06704	5.29566	4.95719	5.12983	5.40001	4.99992	5.35177	4.60761	5.43768	3.77753	4.57959	4.84861	6.70963	6.5086	5.10293	5.77753	4.54049	4.77753	5.15409	5.84927
	GOLGA6L7	3.752	4.06704	3.5603	3.88382	3.60761	4.13812	4.17697	4.0303	4.32058	4.41496	3.98612	4.41496	2.43768	4.5145	3.49213	4.14817	4.14194	4.33275	4.10293	3.87064	4.05507	4.652	4.50943	3.64116
	ARL6IP4	4.85153	4.27057	4.6978	4.51185	4.5145	5.13812	4.84323	5.25269	4.87806	4.69507	4.92953	3.19257	5.39188	5.652	4.66205	4.84861	5.37898	5.00412	5.22692	4.678	4.73314	4.89301	4.89884	5.30674
	RPL28	6.11457	5.54621	6.04573	6.19917	7.23696	5.72308	5.52377	6.68237	6.65335	5.652	6.02715	6.69507	7.46005	6.89301	6.96786	6.57444	7.42205	7.22891	6.02698	8.13743	5.19257	6.58489	6.45771	8.42884
	COL4A5	5.37091	5.41496	5.44783	5.06824	4.30805	4.68561	5.29727	5.47087	5.40001	5.73689	5.35177	4.41496	5.29566	3.77753	5.74006	5.2567	5.85815	5.64395	5.43224	5.77753	4.73314	5.09946	5.38205	5.08696
	DSP	4.85153	4.69507	4.99326	4.76423	4.69507	5.19257	4.88223	4.44533	5.0356	4.99992	4.92953	5.60761	4.52514	4.19257	4.39902	4.70276	4.42205	5.10142	4.74827	4.4556	5.19257	5.19257	4.92953	4.66582
	RPL27	6.71283	6.49025	6.63069	6.96354	7.42779	5.92953	5.52377	6.9141	6.84532	6.36249	6.81706	7.19257	7.35654	7.05055	7.01569	6.89637	7.24148	6.96156	5.9774	7.04057	5.90306	5.83643	6.45771	7.88909
	METTL22	4.80262	4.72308	4.4863	4.83378	4.30805	5.08154	4.5603	4.22294	4.7424	4.77753	4.23987	4.92953	4.60761	4.19257	4.49213	4.73314	4.50451	4.43584	4.67551	5.33007	5.05507	3.19257	4.69953	4.82757
	VPS41	4.5296	4.44891	5.04573	4.53291	4.69507	5.34457	4.90134	4.88591	4.76258	4.69507	4.80924	3.92953	5.19257	4.77753	5.24702	4.98106	4.91955	5.00412	4.62488	4.19257	4.05507	4.5145	5.01789	5.06858
	SMC1A	6.0321	6.18252	5.93881	6.3492	6.58489	5.43768	5.17697	6.54487	6.40644	5.60761	6.0136	6.13117	5.34457	4.5145	5.53652	5.43358	5.72691	5.57786	4.79481	5.33007	5.3181	4.36249	5.0321	5.84927
	SMARCA4	4.69953	4.54621	4.5603	4.30703	4.69507	4.89711	4.84323	4.09741	5.06839	5.36249	4.49513	4.19257	4.60761	4.77753	4.81406	4.70276	5.03503	4.86326	4.94681	5.33007	5.73314	5.4405	4.86747	5.19257
	PPIF	4.89884	4.63735	4.14526	4.88382	4.77753	4.24504	4.67578	5.06424	5.01892	4.85553	4.60761	3.60761	4.68561	3.19257	4.07709	4.43358	4.14194	4.82579	4.94681	4.87064	4.73314	4.5145	4.86747	4.53807
	DAB2	4.11457	4.27057	4.5603	4.30703	3.60761	4.43768	4.29727	3.54487	4.45064	4.5145	4.37314	3.19257	4.43768	3.19257	4.19257	4.14817	4.85815	4.86326	4.54545	3.4556	4.90306	4.19257	4.21766	4.20944
	ENTPD5	5.19257	4.75056	5.23837	4.6532	4.77753	5.34457	5.23837	5.0303	4.87806	4.99992	4.84027	4.77753	5.02264	3.77753	3.95156	4.60761	5.19257	4.93541	4.86192	4.87064	4.3181	4.77753	5.00353	4.53807
	CCDC196	4.752	5.08873	5.19257	4.74631	4.60761	5.19257	5.09635	5.0303	4.9677	4.92953	5.28568	4.92953	4.43768	4.99992	5.07709	5.19257	4.65652	4.48475	5.06546	5.33007	5.3181	5.58489	5.04618	4.71392
	RFX8	5.19257	5.06704	5.32584	4.6532	4.85553	5.43768	5.208	4.84743	4.68012	4.77753	5.06704	4.92953	4.60761	4.19257	4.81406	4.64003	4.42205	4.86326	5.32532	5.33007	4.73314	5.5145	5.0321	4.20944
	CCDC136	4.80262	4.92953	5.04573	4.96354	4.69507	4.89711	5.09635	4.95991	5.00205	4.92953	4.80924	4.41496	4.68561	4.5145	5.19257	4.54049	4.42205	4.86326	5.58571	5.33007	4.73314	5.19257	5.07392	4.80555
	SNX30	5.19257	5.36249	5.04573	5.20574	5.19257	5.19257	5.09635	4.95991	4.95021	4.99992	5.11857	4.41496	5.08154	3.19257	4.74006	4.95553	5.42205	5.13245	5.00735	3.87064	5.05507	4.5145	4.752	4.61607
	FAM131C	5.26657	5.36249	5.4083	5.42438	5.60761	5.24504	5.38133	4.99553	5.38707	5.13117	5.06704	4.77753	4.34457	4.5145	3.95156	5.17054	5.03503	4.86326	5.27696	5.04057	3.73314	4.36249	4.91427	4.80555
	SOX2	3.5296	4.06704	4.04573	4.1523	3.92953	4.13812	4.32584	4.22294	3.91458	4.92953	4.64323	3.92953	4.13812	4.19257	3.49213	4.64003	4.33459	4.10142	4.43224	2.87064	4.54049	4.77753	4.50943	4.20944
	MCCC1	4.94464	5.15193	4.88223	5.00935	4.99992	4.68561	4.95719	5.52062	5.23651	4.69507	5.06704	4.60761	4.52514	5.652	4.81406	5.05507	5.24148	5.10142	4.94681	4.678	4.05507	5.4405	5.24232	4.84927
	TSPAN13	4.752	5.06704	5.04573	5.17927	4.60761	4.60761	5.07967	5.0303	5.00205	5.46559	4.98612	5.30805	5.02264	5.5145	5.62141	4.79203	5.69214	5.22172	4.90499	3.4556	3.73314	4.89301	5.17986	4.973
	SLC10A1	4.64508	4.804	4.6978	4.33128	4.19257	4.34457	5.02845	4.49596	4.32058	4.41496	4.9581	3.60761	3.89711	3.77753	4.19257	4.54049	4.91955	3.74778	4.43224	4.19257	2.73314	4.652	4.40407	4.5111
	ANKRD6	4.94464	4.60761	4.6978	4.46878	4.69507	4.60761	5.04573	5.0303	4.56994	5.30805	4.678	4.60761	4.13812	4.99992	4.49213	5.14817	5.50451	4.48475	5.06546	4.87064	4.73314	5.5145	4.71723	4.20944
	NETO2	4.85153	4.69507	4.23837	4.6532	4.06704	4.60761	4.82334	4.76726	4.7424	4.60761	4.74511	4.19257	4.24504	2.19257	4.81406	4.50573	4.14194	4.57786	4.67551	3.87064	3.3181	4.36249	4.78594	4.42703
	DGCR2	5.77753	5.5145	5.14526	5.28237	5.30805	4.68561	4.90134	5.19257	5.43815	4.99992	5.28568	5.5145	5.39188	4.77753	5.81406	5.3181	5.54404	5.00412	5.37212	5.57108	4.3181	4.652	5.23004	5.44139
	AP4E1	5.07392	5.2321	4.76193	5.12482	5.30805	5.13812	5.35385	5.06424	5.10045	4.77753	5.04057	5.06704	4.89711	5.19257	5.39902	5.00616	5.24148	5.19257	5.48995	5.19257	5.8206	4.99992	5.41496	4.973
	NCKAP1	4.33696	4.88062	4.93881	4.76423	3.77753	5.02264	4.5603	4.76726	4.70118	4.92953	4.64323	4.19257	5.08154	4.77753	5.07709	5.12545	4.91955	4.70714	5.00735	3.87064	5.05507	5.19257	4.98904	4.33777
	ADAP2	4.98904	4.85553	4.76193	4.91624	4.85553	4.75961	4.95719	5.12983	4.80211	4.92953	4.71194	4.41496	4.13812	3.77753	3.49213	4.79203	4.97844	4.82579	4.98745	3.4556	5.05507	5.09946	5.06012	4.42703
	CASP12	4.98904	4.92953	5.09635	4.8167	4.69507	4.68561	5.28277	4.95991	5.08451	5.30805	4.87064	5.19257	4.68561	4.19257	5.19257	5.3181	5.58252	5.10142	5.13946	4.87064	4.90306	5.19257	5.00353	5.04996
	NUMB	4.4682	4.85553	4.32584	4.70979	4.85553	4.68561	4.65341	4.76726	4.52339	4.19257	4.80924	3.19257	4.60761	4.19257	5.39902	5.10237	4.79402	4.38521	5.00735	3.87064	5.19257	5.28003	5.33696	4.71392
	EXT2	4.80262	5.08873	4.82334	4.88382	3.92953	5.08154	5.07967	4.59218	4.82147	5.81706	5.11857	4.19257	5.08154	4.5145	5.13599	4.54049	4.91955	4.89979	4.81753	5.04057	5.64003	4.89301	5.12786	4.61607
	SCIN	4.752	4.34457	5.09635	4.76423	4.41496	5.72308	4.88223	4.39287	4.9677	4.60761	4.49513	5.06704	4.52514	3.19257	4.39902	4.4701	4.50451	4.74778	4.62488	5.19257	4.05507	5.09946	4.81911	4.30674
	IGHG3	6.49923	5.79083	5.4863	6.00181	7.90223	5.52514	5.47359	5.66035	5.85944	6.03387	6.44555	4.92953	5.43768	10.6764	4.88445	5.3961	5.72691	9.22172	5.35669	7.11857	4.90306	4.36249	4.91427	8.10961
	BDNF	4.40407	4.34457	4.82334	4.40166	4.69507	4.34457	4.5603	4.84743	4.80211	4.41496	4.57108	3.19257	4.43768	4.19257	4.49213	4.35763	4.03503	5.84465	4.70017	2.87064	4.54049	4.19257	4.752	4.53807
	TMPPE	5.0321	5.13117	4.88223	4.99424	5.46559	5.02264	5.26812	5.31041	5.17762	5.06704	5.09303	5.60761	5.02264	4.99992	4.88445	4.95553	5.03503	4.86326	5.26047	5.33007	5.54049	5.28003	5.26657	4.9531
	MRPS28	4.5296	4.85553	5.19257	4.70979	4.99992	4.68561	4.99326	4.68237	4.56994	4.77753	4.84027	4.60761	5.13812	4.5145	4.66205	4.84861	4.58252	4.74778	5.22692	4.4556	4.73314	5.5145	4.86747	4.48362
	ABCC2	4.19257	3.92953	4.23837	4.09681	3.41496	4.13812	4.35385	3.88591	3.87806	3.19257	4.37314	3.19257	4.43768	4.19257	3.95156	3.73314	4.14194	4.10142	3.98745	3.4556	3.3181	3.99992	3.97439	3.59053
	SYCP3	4.64508	4.60761	4.93881	4.90012	3.60761	5.13812	5.07967	4.8079	4.85944	5.30805	5.09303	3.60761	4.43768	5.19257	4.81406	4.90306	4.50451	4.93541	5.15738	4.87064	6.05507	4.99992	4.89884	4.99263
	MAGEA2	4.33696	4.41496	4.76193	4.86733	3.60761	5.08154	5.208	5.22294	4.65875	5.19257	4.37314	4.19257	4.43768	4.77753	4.29948	4.8206	4.03503	4.48475	4.67551	4.19257	4.3181	4.19257	4.5885	4.53807
	KLF6	5.85153	6.31726	5.63069	5.86733	5.60761	5.96124	5.54823	5.63798	6.04387	5.5145	5.94389	5.06704	5.64713	5.5145	5.07709	5.05507	5.50451	5.38521	5.19257	4.87064	4.90306	4.89301	5.20517	5.08696
	NGB	4.64508	5.15193	5.04573	4.91624	4.41496	5.60761	5.25332	4.68237	4.93251	4.69507	4.74511	4.60761	4.24504	5.19257	4.74006	4.70276	4.85815	5.00412	4.98745	3.87064	5.3181	5.71613	4.91427	4.69007
	TRAF3IP3	7.10451	7.15707	5.59592	5.95577	6.4405	6.97684	7.22327	5.41934	5.75253	4.69507	5.4755	5.85553	5.39188	6.19257	5.74006	5.80639	5.50451	5.80668	5.57242	6.72862	5.43358	5.19257	5.57885	6.65969
	DAAM2	4.98904	4.48208	5.23837	4.94795	4.99992	5.13812	5.09635	5.06424	5.08451	4.60761	5.16832	4.41496	4.83	5.89301	5.39902	4.8206	5.19257	5.00412	5.13946	5.33007	4.73314	4.652	5.04618	4.93292
	RALGPS2	4.80262	4.69507	4.76193	4.91624	4.85553	4.89711	5.19257	4.92338	5.10045	4.30805	5.09303	4.77753	4.68561	4.5145	4.81406	4.57444	4.91955	5.13245	4.90499	4.19257	5.05507	5.58489	4.89884	4.82757
	YIPF3	4.4682	4.11011	4.6978	4.83378	4.30805	4.75961	4.86286	4.76726	4.54685	4.69507	4.98612	5.19257	5.08154	5.19257	5.29948	4.84861	5.03503	4.33275	4.62488	2.87064	5.05507	3.5145	5.11457	5.22612
	ZXDC	4.80262	4.92953	4.6978	5.12482	5.06704	5.29566	5.11284	5.28184	5.23651	5.13117	4.80924	4.92953	4.24504	4.77753	5.01569	4.95553	5.08948	5.30578	5.26047	5.04057	5.43358	4.89301	5.34836	5.12303
	EARS2	4.94464	4.95338	4.88223	4.59431	4.30805	4.43768	5.25332	4.63798	4.7424	4.30805	4.80924	4.77753	5.24504	5.19257	3.95156	4.84861	5.24148	4.93541	5.34109	5.04057	3.73314	5.36249	5.0321	4.53807
	OR52J3	4.98904	4.83	5.66464	4.6532	4.5145	5.19257	5.208	5.06424	4.93251	4.41496	5.04057	4.92953	4.13812	4.99992	4.88445	4.60761	3.79402	4.43584	4.81753	4.87064	5.19257	4.36249	5.17986	4.56454
	CXCL11	4.19257	5.02264	4.76193	5.24456	6.28003	4.13812	4.43477	4.72544	4.40001	5.13117	4.71194	3.60761	4.13812	4.19257	3.81406	4.23564	4.65652	4.62225	4.72442	4.19257	4.3181	5.19257	4.48896	4.1755
	SPATA7	4.40407	4.804	4.76193	4.72817	3.60761	4.89711	4.95719	4.76726	4.56994	4.99992	4.57108	4.77753	4.52514	5.19257	4.95156	4.92953	4.03503	4.82579	4.77173	4.4556	5.05507	4.5145	5.04618	4.10511
	UNC80	4.89884	4.54621	4.63069	4.63384	4.99992	5.43768	5.39488	4.49596	4.63705	5.13117	4.49513	5.06704	4.13812	3.77753	4.07709	4.8206	4.50451	4.97018	4.67551	5.33007	5.05507	2.77753	4.64508	4.42703
	DDHD2	4.85153	4.77753	5.09635	4.79942	4.60761	5.89711	5.42159	5.06424	4.78248	5.19257	4.92953	4.60761	5.13812	4.19257	4.39902	5.19257	5.08948	5.33275	4.81753	4.4556	5.3181	5.4405	5.19257	5.19257
	SOX13	4.80262	4.75056	4.23837	4.55367	4.30805	4.02264	4.67578	5.09741	4.91458	4.41496	4.92953	3.60761	5.02264	3.77753	5.66205	5.07891	4.91955	4.53206	5.20985	3.87064	5.19257	5.09946	5.15409	4.06858
	RBBP7	4.89884	4.95338	5.09635	4.94795	4.69507	5.48208	4.90134	5.39287	5.20737	5.25146	4.87064	4.60761	5.60761	4.99992	4.88445	4.73314	5.37898	5.00412	5.10293	4.678	4.3181	4.5145	4.92953	5.32234
	CPSF1	5.37091	5.13117	4.6978	4.85065	4.99992	4.75961	4.84323	5.28184	5.19257	4.85553	4.84027	5.41496	5.34457	5.19257	5.24702	5.27746	5.50451	5.55514	5.44689	5.77753	5.8206	5.28003	5.38205	5.96309
	MEPCE	8.09439	8.1622	7.20416	8.1557	8.47179	7.34457	7.14927	8.33495	8.11818	7.37579	7.82484	8.34907	7.71381	6.83643	7.5145	7.2723	7.03503	6.83525	6.51797	7.54307	6.19257	6.74716	6.69507	7.66582
	LIMD2	5.49923	5.44891	5.19257	5.76423	5.99992	5.34457	5.17697	5.59218	5.7116	5.25146	6.06704	5.92953	5.29566	4.77753	5.13599	5.52321	5.19257	5.30578	5.32532	6.57108	4.54049	5.99992	5.6358	5.74896
	GRIA4	4.5296	4.88062	5.19257	4.55367	4.5145	5.08154	5.33991	5.09741	4.82147	5.46559	5.16832	4.60761	4.52514	4.77753	4.81406	4.92953	4.50451	4.70714	4.96728	4.4556	4.05507	4.5145	4.86747	4.42703
	SLC22A1	4.94464	4.95338	5.14526	4.85065	4.19257	4.96124	5.01096	5.0303	5.14724	4.92953	4.9581	5.06704	5.19257	4.5145	4.57959	4.8761	4.24148	4.62225	4.92605	4.4556	5.19257	4.19257	5.16703	4.56454
	ITSN2	3.752	4.06704	4.23837	4.49047	4.60761	4.24504	4.43477	4.63798	4.61502	4.06704	4.64323	4.77753	4.43768	2.19257	4.88445	4.27746	4.97844	3.89979	4.34109	5.04057	4.90306	3.99992	4.38205	4.56454
	FPGS	5.19257	5.28943	5.09635	5.00935	4.69507	4.60761	5.04573	5.41934	5.11622	4.85553	4.98612	5.69507	5.08154	4.19257	4.74006	5.23564	5.24148	4.74778	4.94681	4.678	5.8206	4.5145	4.60761	4.93292
	TMEM59	5.726	5.62256	5.82334	6.05374	5.77753	5.48208	5.14526	5.72544	5.7116	5.41496	5.57108	5.30805	6.27057	5.5145	6.13599	5.52321	6.19257	5.88164	5.46139	5.57108	5.05507	4.89301	5.37091	5.90212
	SPACA9	3.94464	4.19257	4.23837	4.33128	3.19257	4.02264	4.58415	3.95991	4.23651	3.19257	4.19257	4.41496	3.24504	4.99992	3.81406	4.00616	3.79402	4.03729	4.37212	1.87064	4.73314	3.99992	4.31388	4.20944
	NRP2	4.64508	4.6665	4.32584	4.28237	4.30805	4.24504	4.60761	4.28184	4.52339	4.85553	3.92953	5.06704	4.75961	4.77753	5.07709	4.76288	4.79402	4.57786	4.79481	4.678	4.54049	4.652	4.92953	5.04996
	GDE1	4.4682	4.48208	3.82334	4.76423	4.06704	5.02264	4.74087	4.8079	4.80211	4.85553	4.64323	4.60761	4.13812	4.99992	4.39902	4.67174	4.72691	4.74778	4.67551	4.87064	4.73314	4.652	4.83541	4.53807
	NDUFB10	5.07392	5.13117	5.23837	5.0243	5.06704	4.43768	4.9202	5.19257	5.0356	5.13117	5.16832	5.30805	5.08154	5.89301	5.49213	4.79203	5.37898	5.13245	4.54545	4.87064	4.3181	4.5145	4.83541	5.19257
	PARP14	7.0321	7.1673	6.4863	7.16922	7.08334	6.19257	6.03711	6.9689	7.10441	6.28003	6.80138	6.99992	5.43768	6.09946	6.42287	6.35763	5.69214	5.82579	5.61195	5.19257	5.64003	5.36249	5.68161	6.23439
	HECA	4.4682	4.97684	5.14526	4.72817	4.69507	4.75961	4.86286	4.88591	4.82147	4.77753	5.0136	4.19257	5.08154	4.19257	5.01569	4.8206	4.97844	4.89979	4.92605	5.19257	3.3181	4.99992	5.01789	4.973
	VTI1A	4.89884	4.54621	4.82334	4.94795	4.5145	4.60761	4.88223	4.92338	4.63705	4.60761	4.74511	4.60761	5.13812	4.99992	5.39902	4.57444	4.79402	4.89979	5.17508	4.4556	5.19257	4.36249	4.64508	5.03111
	ETS2	4.94464	4.85553	3.93881	4.76423	4.5145	4.75961	4.74087	5.16154	4.84058	4.99992	4.678	4.60761	5.29566	4.99992	5.35011	5.2567	4.91955	4.97018	4.72442	5.19257	4.73314	4.36249	5.29042	4.91246
	M6PR	5.33696	5.2321	5.28277	5.46878	5.89301	3.75961	4.58415	5.22294	5.25087	5.60761	5.4755	5.19257	5.34457	4.77753	5.24702	5.41496	4.97844	4.93541	4.65042	4.87064	4.54049	3.99992	4.95959	5.42703
	CNNM3	4.89884	5.06704	5.52377	5.05374	4.92953	5.19257	5.07967	4.84743	5.25087	4.92953	5.0136	5.30805	4.75961	4.5145	4.88445	4.98106	5.14194	5.33275	4.90499	3.87064	4.90306	4.77753	5.0876	4.93292
	RASL11A	5.64508	5.32642	5.32584	5.29475	5.25146	4.83	5.36766	5.3659	5.40001	5.46559	5.82484	5.30805	5.19257	5.5145	5.29948	5.48802	4.85815	5.38521	5.13946	4.4556	4.54049	5.28003	5.00353	5.30674
	CC2D2A	4.5885	4.3802	4.14526	4.55367	3.92953	4.43768	4.76193	4.63798	4.82147	4.77753	4.28568	3.19257	4.89711	4.19257	5.13599	5.21426	4.24148	4.22172	4.59889	4.19257	5.19257	4.77753	4.5495	4.48362
	ZDHHC4	5.30219	5.25146	5.23837	5.0826	4.69507	5.24504	5.09635	5.22294	4.63705	5.41496	5.11857	4.19257	5.13812	4.99992	4.95156	5.14817	5.33459	5.10142	5.04635	4.87064	5.8206	4.99992	5.48896	4.87064
	ZNF267	4.26657	4.804	4.5603	4.74631	5.25146	4.52514	4.88223	4.68237	4.52339	5.06704	4.49513	4.77753	4.68561	5.36249	4.07709	4.70276	4.58252	4.70714	4.88362	5.04057	4.05507	5.09946	4.50943	5.25891
	ORAI2	5.0321	4.60761	5.14526	4.83378	4.85553	5.13812	4.99326	4.09741	5.33412	4.77753	5.11857	5.85553	4.43768	4.99992	3.66205	4.8206	4.79402	4.86326	4.96728	2.87064	5.54049	4.5145	4.81911	4.73737
	PTMA	6.96701	6.57723	7.26074	7.27925	7.53834	5.56696	4.86286	7.25269	6.95021	6.5618	6.69507	7.03387	8.10302	7.89301	7.652	7.2567	7.60137	7.49672	6.92605	7.84792	6.8206	6.71613	7.12123	8.16039
	RNF24	5.92192	5.54621	5.36766	5.24456	4.85553	5.48208	5.23837	5.12983	5.2931	4.77753	5.14366	4.92953	5.68561	5.19257	4.81406	5.4701	4.91955	4.97018	5.29326	4.19257	5.19257	5.83643	5.34836	5.27503
	DTNB	5.49923	4.75056	5.4863	4.93218	4.77753	5.29566	5.01096	4.59218	5.01892	5.30805	5.21642	5.30805	5.08154	4.99992	5.24702	5.07891	5.19257	5.48475	5.20985	5.57108	5.3181	4.5145	5.30219	5.32234
	MPP3	5.11457	5.06704	5.19257	5.12482	4.85553	4.89711	5.11284	5.22294	5.10045	4.69507	4.98612	3.60761	4.96124	5.19257	5.53652	5.37699	5.58252	5.33275	5.19257	4.678	4.90306	4.89301	5.37091	5.14073
	COX7A2L	4.752	4.69507	5.23837	5.2188	5.13117	4.43768	4.86286	5.06424	5.20737	4.85553	4.98612	4.92953	5.02264	4.77753	4.07709	5.10237	4.79402	5.19257	5.00735	5.19257	5.64003	4.89301	4.98904	5.25891
	SAYSD1	4.4682	4.30805	4.23837	4.28237	4.06704	4.43768	4.65341	4.09741	4.52339	4.30805	4.71194	4.60761	3.60761	3.77753	3.49213	4.76288	4.58252	4.57786	4.96728	3.87064	3.73314	4.99992	4.86747	3.73737
	CHMP4A	5.15409	5.36249	4.76193	5.00935	4.92953	4.83	5.19257	5.09741	4.93251	5.5145	5.21642	5.41496	4.75961	4.5145	4.29948	5.3181	5.54404	5.35922	5.29326	4.678	5.43358	5.19257	5.3931	5.46968
	COG6	5.15409	4.83	4.99326	4.72817	4.77753	4.43768	4.80316	5.09741	4.72194	4.77753	4.87064	4.60761	4.83	3.77753	5.01569	4.50573	4.65652	5.00412	4.86192	5.04057	4.3181	5.28003	4.78594	4.4556
	XAB2	4.85153	4.75056	5.36766	4.91624	4.5145	4.96124	4.86286	5.3659	4.70118	4.92953	5.0136	3.92953	5.02264	4.77753	4.74006	4.92953	4.58252	5.13245	5.04635	4.87064	4.90306	5.19257	5.01789	4.9531
	NHLRC3	4.98904	4.63735	4.32584	4.72817	4.06704	4.68561	4.7195	4.63798	4.95021	5.30805	4.53361	3.92953	4.68561	4.99992	5.13599	4.79203	4.85815	4.57786	4.72442	4.678	5.19257	5.36249	4.50943	4.36814
	TARDBP	5.40407	4.75056	4.99326	5.06824	4.99992	4.96124	5.23837	5.3659	5.19257	4.92953	5.09303	5.30805	5.02264	5.89301	4.81406	5.14817	4.91955	5.5086	5.30938	5.04057	4.73314	3.99992	5.34836	5.29097
	RPL36	7.77753	7.60007	7.2718	7.6314	8.64653	6.50377	6.26812	8.01302	7.87111	7.37579	7.652	8.80728	7.62751	6.94746	6.77753	6.48802	7.08948	6.6968	6.14845	6.62553	5.54049	6.14677	6.49411	7.92273
	PPIE	4.98904	5.11011	5.09635	5.57413	5.25146	5.02264	5.11284	4.72544	5.05209	5.06704	5.11857	5.19257	5.34457	4.19257	5.44633	5.03082	5.28878	5.16282	4.8399	3.87064	5.19257	5.09946	5.0876	5.08696
	MTCL1	4.5296	4.69507	4.5603	4.69117	4.5145	5.13812	4.82334	4.95991	4.61502	4.69507	4.77753	4.92953	4.60761	4.77753	5.49213	4.73314	4.72691	4.74778	4.86192	2.87064	5.43358	4.89301	4.98904	4.5111
	AMER2	4.80262	4.34457	3.5603	4.25727	4.30805	5.08154	5.02845	4.72544	4.72194	4.30805	4.74511	2.60761	4.13812	3.77753	4.95156	4.14817	4.14194	4.57786	4.8399	4.678	5.05507	4.36249	4.48896	4.36814
	GNB2	4.5296	4.63735	3.5603	4.55367	4.41496	4.68561	4.86286	4.54487	5.06839	4.30805	4.04057	2.60761	4.83	3.77753	4.74006	5.07891	5.08948	4.53206	5.13946	4.19257	5.05507	4.36249	4.91427	4.91246
	ANTXR1	5.4682	5.54621	5.14526	4.93218	4.69507	5.02264	5.25332	5.39287	5.25087	5.5618	4.77753	5.06704	5.08154	5.77753	5.53652	5.50573	5.24148	5.4605	5.51797	4.87064	5.05507	5.19257	5.56913	5.1755
	ACIN1	5.11457	5.06704	4.6978	4.76423	4.69507	4.96124	4.99326	4.22294	4.65875	4.85553	4.92953	4.19257	5.29566	5.19257	4.95156	5.27746	5.85815	5.35922	5.43224	5.57108	4.54049	5.652	5.44714	5.41253
	NHSL1	4.89884	4.99992	5.19257	4.86733	5.19257	5.02264	5.25332	5.19257	5.10045	5.5618	5.0136	5.19257	4.83	4.99992	4.74006	5.27746	5.08948	4.78731	5.29326	4.4556	5.3181	5.19257	5.55935	4.69007
	UBE2Q2	4.33696	4.75056	4.93881	4.8167	4.69507	4.89711	4.6978	4.68237	5.10045	4.99992	5.19257	4.41496	4.89711	4.99992	5.24702	4.98106	4.24148	4.48475	5.02698	4.678	4.54049	4.5145	4.97439	4.61607
	FAM47A	4.64508	4.99992	4.76193	4.96354	4.60761	5.60761	5.46076	5.06424	5.01892	5.25146	4.9581	5.06704	4.52514	4.19257	4.66205	5.21426	4.79402	5.22172	5.17508	5.678	5.3181	4.36249	5.32546	4.69007
	RXFP1	4.33696	4.83	5.32584	4.76423	5.06704	4.60761	5.208	4.99553	4.72194	4.99992	5.28568	4.77753	5.39188	4.19257	4.66205	4.64003	4.14194	4.97018	5.41744	4.4556	4.54049	5.652	4.97439	4.78318
	ANKHD1	5.64508	5.08873	5.52377	5.23174	4.99992	5.19257	5.29727	5.06424	5.08451	5.19257	4.98612	5.19257	5.43768	5.77753	5.44633	5.60761	5.46387	5.2783	5.15738	5.04057	4.54049	4.5145	5.41496	5.77186
	PPP1R3C	4.98904	4.88062	5.04573	4.46878	3.92953	5.02264	5.25332	4.8079	4.42555	5.13117	3.98612	4.60761	4.89711	5.36249	4.74006	5.00616	4.24148	4.86326	4.96728	3.87064	5.43358	4.19257	4.97439	4.27503
	SOX5	4.5885	5.32642	4.93881	4.76423	4.69507	4.89711	4.99326	4.59218	5.05209	4.85553	4.678	5.30805	4.02264	4.19257	4.66205	4.70276	3.79402	4.74778	4.98745	4.678	4.73314	4.5145	4.98904	4.82757
	SMOC1	4.85153	4.3802	4.82334	4.70979	4.06704	4.43768	5.19257	4.88591	4.98497	4.30805	4.77753	4.92953	4.89711	4.19257	3.81406	4.8761	4.24148	4.74778	4.48995	3.87064	5.19257	4.5145	4.91427	4.27503
	AGTR1	5.15409	4.85553	5.09635	4.76423	4.19257	5.52514	4.95719	5.22294	5.0356	4.69507	5.06704	4.77753	4.75961	3.77753	4.81406	5.17054	4.79402	4.2783	5.24379	4.4556	4.90306	5.28003	5.06012	4.66582
	CTH	4.4682	4.77753	5.04573	4.37858	4.19257	4.02264	4.35385	4.49596	4.59266	4.60761	4.53361	4.60761	4.34457	5.36249	4.29948	3.79203	4.24148	4.22172	4.51797	3.4556	4.54049	4.19257	4.5495	4.06858
	WFDC8	3.40407	4.30805	4.5603	4.51185	4.41496	4.52514	4.84323	4.16154	4.01892	3.77753	4.80924	4.19257	3.75961	4.77753	4.57959	4.19257	4.42205	3.57786	4.70017	4.19257	3.73314	4.5145	4.5885	4.53807
	CSTB	5.43649	4.804	5.23837	4.97897	5.30805	5.19257	5.25332	5.16154	5.2931	5.41496	5.0136	5.06704	5.52514	4.5145	4.88445	5.50573	4.72691	5.70714	5.43224	5.9581	5.43358	4.5145	5.45771	5.30674
	NR3C1	4.89884	4.85553	4.88223	5.1523	4.77753	4.60761	4.53605	4.44533	4.78248	4.85553	4.64323	4.19257	5.02264	6.09946	5.44633	5.05507	5.03503	5.41075	5.04635	3.4556	4.05507	5.36249	5.26657	5.12303
	OTOL1	5.15409	4.90529	4.88223	5.34325	5.19257	5.29566	4.99326	5.19257	5.01892	5.30805	4.92953	4.92953	4.13812	3.19257	5.01569	4.70276	4.79402	4.97018	5.04635	4.19257	4.73314	5.28003	4.50943	4.48362
	ANGPTL6	5.26657	4.88062	4.82334	4.86733	4.92953	4.96124	5.35385	4.99553	4.7424	4.85553	5.14366	5.30805	4.60761	4.99992	4.49213	4.98106	4.85815	4.38521	5.04635	3.87064	5.19257	4.99992	5.0876	4.76046
	A1CF	3.85153	4.48208	4.32584	4.28237	4.41496	4.96124	4.82334	4.88591	4.59266	5.30805	4.37314	4.77753	4.02264	4.5145	4.57959	4.4701	3.91955	4.38521	4.65042	4.4556	4.54049	4.5145	4.66346	4.20944
	TMEM219	4.94464	5.02264	5.09635	4.8167	4.60761	4.68561	4.7195	4.88591	4.76258	4.41496	4.57108	5.06704	4.89711	3.19257	4.74006	5.3181	4.72691	5.10142	4.67551	4.87064	3.73314	3.99992	4.94464	4.973
	SELENOF	4.85153	5.19257	5.04573	5.45781	4.85553	4.75961	4.63069	4.76726	5.00205	4.92953	4.37314	4.41496	5.64713	5.19257	5.66205	4.98106	5.42205	5.16282	4.8399	4.87064	5.05507	4.89301	4.88324	5.27503
	TCHP	4.4682	4.75056	4.6978	4.83378	5.19257	4.75961	4.97534	4.59218	4.68012	4.77753	4.92953	5.06704	4.43768	4.99992	4.49213	4.64003	5.08948	5.22172	4.81753	3.87064	4.73314	5.09946	4.73472	4.36814
	OR52E4	3.85153	4.90529	5.23837	4.86733	4.77753	4.96124	4.90134	4.44533	4.87806	4.69507	4.64323	3.92953	3.75961	4.19257	4.29948	4.64003	5.03503	4.53206	4.57242	4.87064	4.90306	3.99992	4.44714	4.36814
	ABRACL	4.752	4.90529	5.32584	5.2188	5.36249	5.13812	5.07967	4.84743	5.13181	4.5145	5.16832	4.60761	4.83	3.19257	5.29948	5.10237	4.85815	4.93541	5.17508	4.87064	5.98106	3.19257	4.97439	5.15822
	ATG101	4.69953	5.30805	5.4863	5.1523	5.19257	5.02264	5.19257	5.06424	5.43815	5.13117	5.35177	3.92953	4.89711	4.5145	4.88445	4.79203	4.24148	5.00412	5.13946	5.4556	4.73314	4.77753	4.89884	4.61607
	GBF1	4.85153	4.6665	4.82334	5.03909	4.69507	5.34457	4.88223	5.39287	5.4753	4.69507	5.33007	5.5145	5.52514	4.5145	4.88445	5.00616	5.33459	5.2783	4.96728	4.4556	5.05507	4.5145	4.94464	5.19257
	JUN	4.4682	4.90529	4.88223	4.49047	4.06704	4.68561	4.4863	4.59218	4.4753	4.30805	4.33007	4.77753	5.72308	5.36249	5.01569	4.84861	7.20495	6.58909	4.34109	4.87064	4.3181	4.652	4.50943	5.06858
	ETV3	7.06358	6.83	6.54215	6.84645	7.05055	5.89711	5.90134	6.75692	6.73221	6.13117	6.22819	6.5145	6.74146	6.4405	6.60065	6.14817	6.24148	5.9529	5.88362	6.19257	5.3181	5.36249	6.06012	6.56454
	PHOSPHO2	5.23004	5.02264	5.73023	5.3192	5.60761	5.29566	5.38133	4.59218	4.9677	4.60761	5.33007	5.06704	4.43768	4.99992	5.01569	4.50573	5.37898	4.86326	4.98745	4.19257	4.90306	4.36249	4.86747	4.71392
	NRROS	5.4682	5.43203	4.76193	5.29475	5.73689	4.96124	5.25332	4.88591	5.06839	5.19257	5.23987	5.06704	5.48208	4.5145	5.70158	5.19257	4.65652	5.00412	5.06546	5.678	4.54049	5.19257	4.98904	5.12303
	NEK4	5.92192	5.62256	4.88223	5.61421	5.96516	5.56696	5.65341	5.54487	5.05209	5.13117	5.23987	5.5145	5.34457	4.5145	5.57959	5.37699	5.19257	5.55514	5.44689	4.4556	5.05507	5.5145	5.31388	5.42703
	CRTC2	5.40407	5.08873	4.99326	5.0243	4.85553	4.96124	5.23837	5.16154	4.9677	4.85553	5.16832	5.19257	5.43768	5.19257	5.19257	5.338	5.03503	4.70714	5.29326	4.87064	5.43358	4.89301	5.06012	4.973
	VPS13C	4.5296	4.2321	4.82334	4.67231	3.77753	4.43768	4.84323	4.16154	4.7424	4.41496	4.74511	3.92953	5.39188	4.19257	4.81406	4.90306	4.65652	5.03729	4.98745	5.19257	5.19257	4.5145	5.04618	4.71392
	OSBPL1A	4.69953	4.41496	4.88223	4.76423	4.19257	4.52514	4.86286	4.76726	4.84058	3.92953	4.71194	4.60761	4.60761	4.99992	4.49213	4.79203	4.91955	4.62225	4.77173	4.87064	4.73314	5.19257	4.92953	4.91246
	C1QL3	5.726	5.60761	5.32584	5.9082	5.652	4.83	5.52377	5.52062	5.34754	5.13117	5.26296	5.92953	4.68561	4.5145	4.19257	4.73314	4.42205	4.10142	4.72442	2.87064	4.73314	4.99992	4.64508	5.03111
	MAX	5.37091	5.2321	5.59592	6.00935	5.69507	4.83	4.93881	5.16154	5.14724	5.06704	5.16832	5.41496	5.24504	5.652	5.29948	5.3961	5.50451	5.2783	5.26047	5.33007	5.19257	4.99992	5.14104	5.49742
	NSDHL	5.11457	4.75056	5.4863	4.70979	4.5145	4.52514	5.14526	5.06424	4.95021	4.06704	4.90039	4.41496	4.43768	5.77753	5.29948	4.84861	4.79402	4.66532	4.77173	4.678	4.3181	5.09946	4.83541	4.76046
	HMGN1	5.92192	5.77753	5.66464	6.01684	5.96516	5.64713	5.4863	5.39287	5.88728	5.5618	5.58946	5.92953	6.13812	5.99992	6.32502	5.95553	6.72691	6.33275	6.05593	6.72862	5.64003	5.83643	5.89884	6.99263
	VSIG4	4.80262	4.54621	5.32584	4.17927	4.41496	4.89711	4.60761	4.0303	4.68012	4.77753	4.77753	4.60761	4.13812	4.5145	4.07709	4.43358	4.24148	4.62225	4.65042	2.87064	5.05507	4.5145	4.5495	3.91246
	GAL3ST4	5.30219	5.06704	5.4863	5.40166	5.5145	4.89711	5.38133	5.06424	5.23651	5.13117	4.53361	5.06704	4.34457	5.5145	4.39902	5.19257	4.42205	5.4605	4.86192	5.33007	5.3181	5.4405	5.0321	5.24261
	SEMA4F	4.85153	4.90529	5.04573	4.88382	4.77753	5.13812	5.31162	4.63798	4.95021	4.77753	5.04057	4.77753	4.02264	4.5145	4.66205	4.67174	4.58252	4.22172	4.90499	3.4556	4.90306	5.09946	5.14104	4.14073
	CARS1	4.40407	4.60761	4.6978	4.97897	4.5145	4.52514	4.97534	4.63798	5.05209	4.69507	4.87064	4.19257	4.60761	3.19257	4.81406	4.67174	5.54404	4.38521	4.27696	4.87064	4.3181	4.5145	4.88324	4.91246
	THBS1	4.98904	5.21247	5.66464	5.85901	4.30805	5.39188	5.26812	4.99553	5.68012	5.19257	5.23987	3.92953	4.75961	4.99992	4.49213	4.73314	4.50451	5.00412	5.24379	3.4556	5.73314	5.4405	5.2545	4.78318
	CPN1	4.19257	4.54621	5.04573	4.20574	4.06704	5.52514	4.4083	4.16154	4.49955	4.77753	4.4556	2.60761	4.24504	4.99992	4.19257	4.05507	4.03503	4.2783	4.37212	3.4556	4.54049	3.5145	4.11457	3.73737
	OSTM1	5.37091	5.13117	4.93881	5.00935	5.13117	5.48208	4.93881	4.54487	5.11622	5.5145	5.26296	5.06704	5.29566	4.5145	5.39902	4.90306	5.33459	4.78731	4.72442	3.87064	5.54049	4.19257	5.10115	5.04996
	SCP2	4.752	4.95338	4.76193	4.8167	4.92953	4.89711	4.82334	4.99553	5.01892	4.19257	4.4556	4.92953	5.13812	5.19257	4.81406	5.338	5.82644	5.2783	5.41744	4.678	5.19257	4.99992	5.06012	5.36814
	NPM2	4.80262	5.02264	5.04573	4.6532	4.85553	4.96124	5.14526	5.06424	4.80211	4.5145	4.80924	3.60761	4.60761	3.77753	4.66205	4.64003	4.58252	4.78731	5.06546	4.4556	4.3181	5.09946	5.2545	4.39789
	CHSY3	4.80262	5.08873	5.76193	4.94795	4.77753	5.83	5.42159	5.0303	5.3069	4.92953	4.80924	3.92953	5.34457	4.5145	4.81406	4.92953	5.03503	5.00412	5.30938	5.33007	4.90306	5.36249	5.31388	4.73737
	SRI	5.19257	5.41496	4.82334	4.91624	4.85553	5.08154	4.84323	4.8079	4.87806	4.92953	5.23987	5.06704	4.96124	5.652	5.77753	4.95553	4.79402	4.93541	4.81753	5.04057	4.54049	4.5145	4.98904	5.22612
	ACHE	5.07392	4.88062	5.19257	5.2188	5.19257	5.29566	5.25332	5.06424	4.9677	5.5145	5.37314	5.19257	4.75961	4.5145	4.74006	5.07891	4.65652	5.13245	5.15738	4.87064	5.3181	4.99992	5.29042	5.06858
	SYNDIG1	5.77753	5.53044	5.9108	5.5012	5.13117	5.79523	5.90134	5.56872	5.76258	5.81706	5.87064	5.30805	5.48208	4.77753	5.49213	5.60761	5.61999	5.62225	5.72442	5.04057	5.73314	5.71613	5.98173	5.32234
	CARM1	4.98904	4.85553	4.88223	4.76423	4.69507	5.13812	5.04573	4.72544	5.22201	4.85553	5.23987	4.19257	4.75961	4.99992	4.95156	4.8761	5.33459	4.70714	5.06546	4.87064	5.73314	4.36249	5.01789	4.87064
	DOLK	4.89884	4.63735	4.4083	4.42438	4.30805	4.34457	4.9202	4.59218	4.32058	4.60761	4.57108	4.19257	4.34457	3.77753	4.66205	4.76288	4.72691	4.66532	4.72442	3.4556	4.90306	4.652	4.5495	4.33777
	MTREX	4.4682	4.97684	4.76193	5.05374	5.25146	4.75961	4.6978	4.88591	4.4753	4.41496	4.60761	3.60761	4.02264	5.19257	4.49213	4.10237	5.08948	4.93541	4.27696	5.19257	5.05507	3.77753	4.60761	4.9531
	SSU72	4.5296	5.04501	4.99326	4.72817	4.69507	5.02264	5.04573	4.95991	4.95021	4.92953	5.11857	4.77753	5.19257	5.652	4.95156	5.07891	5.14194	5.16282	5.20985	4.19257	5.43358	4.652	5.32546	5.25891
	RUBCNL	4.5296	4.63735	4.4083	4.72817	4.77753	5.02264	4.53605	4.63798	4.2931	4.85553	4.80924	2.60761	4.13812	5.19257	4.29948	4.73314	4.14194	4.43584	4.86192	3.87064	3.3181	3.99992	4.5885	4.36814
	GPR173	4.33696	4.34457	4.04573	4.23174	4.41496	4.89711	4.80316	4.49596	4.72194	3.41496	4.53361	3.92953	3.02264	3.19257	3.07709	4.23564	4.03503	4.53206	4.13946	4.19257	4.90306	4.36249	4.76907	3.9531
	CPA4	4.4682	4.75056	4.99326	4.76423	4.60761	5.02264	5.11284	4.44533	4.85944	4.85553	5.14366	4.41496	4.34457	3.77753	4.39902	4.70276	4.91955	4.53206	4.74827	3.4556	4.54049	5.09946	4.86747	4.24261
	PCED1B	4.26657	4.69507	5.52377	4.78194	4.92953	4.60761	5.07967	4.95991	5.14724	5.06704	5.09303	5.60761	4.24504	4.19257	5.13599	5.338	4.85815	4.78731	5.04635	5.57108	4.3181	3.99992	5.17986	5.1755
	RIN3	5.0321	4.95338	3.6978	4.6532	4.60761	4.60761	4.82334	3.95991	4.68012	4.60761	5.16832	4.41496	4.43768	3.77753	5.01569	4.95553	4.72691	5.16282	4.81753	5.04057	5.05507	5.09946	4.86747	4.76046
	COX6A1	5.85153	6.02264	5.09635	5.85065	5.77753	5.13812	5.22327	6.09741	6.12404	4.99992	5.60761	5.06704	5.48208	5.99992	5.62141	5.37699	5.69214	5.64395	4.96728	5.77753	4.90306	3.77753	5.37091	6.012
	HIGD2A	5.15409	5.19257	5.04573	5.05374	5.41496	4.89711	5.12914	5.22294	5.32058	5.46559	5.49513	4.41496	5.34457	5.19257	4.81406	5.27746	5.33459	5.35922	5.19257	5.57108	5.64003	5.4405	5.15409	5.1755
	HDLBP	5.5296	5.36249	5.19257	5.68177	5.69507	5.34457	5.0628	5.70407	5.58134	5.41496	5.4755	5.06704	6.32032	5.19257	6.10684	5.76288	5.58252	6.0208	5.38738	5.77753	4.90306	3.99992	5.47862	6.11409
	PLD3	5.30219	4.57723	5.04573	4.53291	4.85553	4.43768	4.86286	5.0303	4.91458	5.25146	4.90039	5.41496	5.89711	5.89301	5.24702	5.338	5.65652	5.33275	4.92605	3.87064	5.64003	5.09946	5.27854	5.27503
	FAM200B	4.5885	4.63735	4.82334	4.55367	4.41496	4.68561	4.7195	4.68237	4.68012	5.19257	4.77753	4.41496	4.43768	4.19257	4.19257	4.70276	4.79402	4.97018	4.90499	3.4556	4.54049	3.99992	4.86747	4.61607
	HYI	5.33696	5.49838	5.04573	5.20574	5.36249	5.02264	5.47359	5.56872	5.25087	4.92953	5.19257	5.69507	5.60761	3.77753	5.44633	5.65597	5.91955	5.60023	5.29326	6.11857	4.90306	4.99992	5.31388	5.79441
	TNFRSF21	5.5296	5.21247	5.19257	4.97897	4.30805	5.19257	4.93881	4.99553	5.11622	4.85553	4.74511	5.19257	5.24504	4.19257	4.66205	4.92953	4.79402	5.06971	5.08432	3.87064	3.73314	4.5145	4.78594	4.64116
	WIF1	4.80262	4.804	4.63069	4.91624	4.41496	5.13812	5.23837	5.06424	4.76258	5.19257	4.74511	4.77753	4.02264	4.77753	4.66205	4.76288	4.79402	4.38521	4.72442	3.4556	5.05507	4.89301	4.81911	4.53807
	PTPRH	4.98904	4.57723	4.14526	4.25727	4.41496	4.68561	4.90134	4.54487	4.72194	4.77753	4.77753	4.77753	4.43768	4.77753	4.39902	4.64003	4.33459	4.16282	4.65042	4.87064	5.54049	4.99992	4.60761	4.27503
	CTNNA1	4.64508	4.75056	4.82334	4.99424	4.5145	5.19257	4.93881	5.31041	4.89644	4.99992	5.04057	5.30805	5.48208	4.77753	5.44633	5.17054	5.37898	5.16282	5.58571	5.04057	5.43358	4.99992	5.15409	5.20944
	CYP8B1	4.94464	5.11011	4.99326	4.85065	4.99992	5.08154	5.208	4.84743	4.9677	4.69507	4.53361	4.19257	4.34457	2.19257	3.66205	4.84861	4.58252	4.74778	5.10293	3.4556	5.19257	5.09946	4.80262	4.36814
	TLR3	4.89884	5.02264	4.99326	4.70979	4.60761	4.68561	5.02845	4.95991	4.95021	4.92953	4.98612	4.41496	4.24504	4.77753	5.07709	5.14817	4.42205	4.66532	5.00735	5.04057	5.43358	5.28003	5.15409	4.4556
	LUC7L3	4.5885	5.19257	4.32584	5.13863	4.92953	4.43768	4.58415	4.99553	4.9677	4.77753	4.84027	5.19257	5.19257	4.5145	5.24702	4.98106	5.54404	5.48475	5.17508	5.33007	4.05507	5.28003	5.2545	5.70204
	NPC1	4.26657	4.69507	4.6978	4.61421	4.19257	4.13812	4.99326	4.76726	4.70118	4.19257	4.77753	4.60761	3.02264	2.19257	4.07709	4.84861	4.72691	4.53206	4.46139	3.87064	5.19257	4.19257	4.38205	4.42703
	ADRA1B	5.30219	5.25146	5.63069	5.46878	5.25146	5.24504	5.4989	4.95991	5.22201	4.92953	5.43543	5.60761	4.89711	4.5145	4.81406	5.19257	4.72691	5.16282	5.30938	4.87064	5.19257	4.77753	5.45771	4.973
	ITGA6	4.94464	4.75056	4.32584	4.94795	4.85553	5.13812	5.11284	4.84743	5.2931	4.60761	5.23987	5.06704	4.83	5.19257	5.07709	5.12545	5.19257	4.97018	5.46139	2.87064	4.73314	4.89301	5.31388	5.20944
	TSC2	4.85153	4.88062	4.82334	4.91624	4.77753	4.75961	4.88223	4.99553	4.78248	4.99992	4.92953	4.92953	4.75961	4.77753	5.44633	4.92953	5.03503	5.03729	5.15738	4.87064	5.05507	5.09946	5.24232	4.80555
	CRLS1	5.11457	5.17239	5.14526	4.88382	4.99992	4.83	4.9202	4.84743	4.98497	5.19257	4.9581	4.19257	4.75961	4.5145	5.24702	4.67174	4.33459	4.16282	4.70017	4.678	5.05507	3.99992	4.92953	4.61607
	PHTF1	5.55935	5.75056	5.76193	6.03171	6.1622	5.02264	5.42159	5.52062	5.92357	5.41496	6.02715	6.19257	5.64713	5.36249	5.81406	5.59112	5.42205	5.48475	5.48995	5.678	5.64003	5.5145	5.69953	5.22612
	ZNF160	4.11457	4.2321	4.4083	3.97897	3.92953	4.43768	5.0628	4.8079	4.4753	4.41496	4.4556	3.92953	3.60761	3.77753	4.19257	5.12545	3.65652	4.38521	4.43224	2.87064	4.73314	3.99992	4.69953	4.24261
	SPIB	4.98904	4.75056	4.99326	4.69117	4.77753	4.89711	5.25332	4.76726	5.00205	4.99992	4.92953	5.06704	4.24504	4.19257	4.88445	4.8761	4.50451	4.57786	5.12131	4.678	4.90306	4.5145	5.19257	5.41253
	ATP6AP1L	5.55935	5.41496	5.28277	5.12482	5.46559	5.43768	5.81328	5.28184	5.41283	5.19257	5.16832	5.85553	4.96124	4.19257	4.39902	5.14817	4.79402	5.16282	4.94681	5.19257	5.19257	4.77753	5.29042	5.10511
	GTF3A	4.69953	4.83	4.82334	4.88382	5.06704	4.89711	4.82334	4.99553	4.78248	4.99992	5.11857	4.60761	4.89711	4.99992	5.13599	5.03082	4.33459	5.22172	4.51797	5.19257	4.73314	4.89301	5.16703	4.91246
	HEATR1	4.94464	4.92953	5.28277	4.76423	4.5145	4.75961	5.28277	4.76726	4.91458	4.41496	5.14366	5.41496	4.52514	4.19257	4.66205	5.14817	4.50451	4.86326	5.06546	4.678	4.05507	3.5145	5.07392	5.06858
	CSTF1	5.11457	4.75056	4.5603	4.8167	4.69507	5.29566	4.88223	4.72544	4.91458	4.92953	4.98612	3.92953	4.13812	4.99992	4.57959	4.98106	4.65652	4.86326	5.08432	5.04057	4.73314	5.19257	4.88324	5.15822
	GABARAP	5.30219	5.69507	5.23837	5.82526	6.06704	5.24504	5.23837	5.94176	5.59266	4.99992	5.80924	5.30805	6.56696	5.89301	6.22005	5.98106	6.06251	6.14771	5.63771	5.57108	5.05507	5.36249	5.70841	6.18406
	KXD1	4.94464	4.85553	5.09635	5.19257	5.30805	4.83	5.04573	5.25269	5.23651	4.77753	5.28568	5.60761	4.13812	4.19257	4.74006	4.70276	5.14194	5.06971	4.67551	4.4556	4.54049	4.652	5.0876	4.973
	CLIP1	4.64508	5.02264	5.04573	5.09681	5.13117	5.02264	4.82334	5.06424	4.95021	5.36249	4.77753	4.60761	5.29566	4.77753	5.39902	5.68733	4.65652	5.35922	4.98745	5.19257	5.43358	4.89301	5.40407	5.41253
	DHRS13	5.23004	5.04501	4.93881	5.05374	5.5145	5.02264	5.04573	5.19257	5.16251	4.92953	5.19257	5.19257	4.52514	4.5145	4.49213	5.14817	4.79402	4.78731	4.86192	1.87064	4.73314	4.89301	4.62647	4.5111
	RAB5IF	5.61707	5.04501	5.36766	6.03171	5.652	5.39188	4.82334	5.25269	5.72194	4.60761	5.60761	5.60761	5.13812	5.19257	5.77753	4.90306	5.08948	5.13245	4.86192	4.19257	4.3181	5.5145	5.07392	5.04996
	PAX2	5.40407	4.5145	4.82334	4.61421	4.85553	5.19257	4.63069	4.72544	4.89644	4.69507	4.84027	4.77753	3.75961	4.77753	4.95156	5.00616	4.03503	4.70714	4.98745	3.4556	5.19257	4.36249	4.88324	4.59053
	TIMM8A	4.752	4.72308	4.63069	4.63384	5.13117	5.43768	5.04573	4.63798	4.87806	4.69507	5.3942	5.99992	4.24504	4.19257	5.44633	5.12545	4.91955	4.57786	4.86192	4.678	5.05507	5.36249	4.83541	4.80555
	TBCA	5.23004	5.60761	5.44783	5.86733	6.09946	4.43768	5.22327	5.28184	5.53517	5.25146	5.33007	5.5145	5.19257	4.99992	5.19257	5.2567	5.37898	5.43584	5.35669	5.33007	4.73314	4.99992	5.10115	5.53807
	FAM91A1	4.4682	5.02264	5.36766	4.61421	4.92953	4.34457	5.22327	4.49596	4.89644	4.69507	4.87064	5.19257	4.43768	4.5145	4.39902	4.8761	4.65652	5.22172	5.00735	5.04057	5.3181	4.99992	4.76907	4.59053
	ZDHHC14	4.5296	4.6665	4.88223	4.99424	4.77753	4.83	4.97534	4.72544	4.95021	4.5145	5.35177	4.41496	5.39188	5.5145	5.35011	5.43358	4.65652	4.66532	5.13946	4.87064	5.3181	4.652	5.06012	4.78318
	DGAT2	4.752	4.57723	4.88223	4.78194	4.85553	4.24504	4.93881	4.49596	4.52339	4.30805	4.28568	5.41496	4.60761	2.19257	3.95156	4.73314	3.33459	4.33275	3.98745	1.87064	2.73314	4.19257	4.11457	3.91246
	LY75	4.5885	4.5145	4.5603	4.40166	4.85553	4.60761	4.67578	4.76726	4.78248	4.69507	4.98612	4.92953	4.24504	4.19257	4.57959	4.3181	4.58252	4.53206	4.90499	4.678	5.64003	3.99992	4.68161	4.56454
	EBI3	5.726	5.72308	5.5603	5.49047	5.652	5.99227	5.98433	5.47087	5.90554	5.46559	5.49513	6.30805	5.72308	5.36249	5.01569	5.71803	4.85815	5.43584	5.34109	5.678	5.3181	5.09946	5.49923	5.88121
	ARHGEF12	4.85153	4.92953	4.6978	4.83378	4.19257	5.02264	4.90134	4.54487	4.85944	4.60761	4.87064	5.06704	5.60761	4.99992	5.88445	5.68733	5.37898	5.06971	5.20985	4.87064	4.73314	4.77753	5.42577	5.12303
	RNF181	5.11457	5.34457	5.09635	5.62406	6.19257	4.75961	5.1612	5.92338	5.80211	5.13117	5.62553	4.92953	6.34457	5.652	6.27349	6.06704	6.19257	6.22172	5.47574	6.19257	5.05507	4.652	5.726	6.94808
	SCT	4.64508	4.72308	5.04573	4.99424	5.06704	5.08154	4.80316	4.49596	4.85944	4.30805	4.74511	4.41496	5.34457	3.19257	5.19257	4.90306	4.42205	4.53206	4.81753	5.19257	5.3181	4.99992	4.80262	4.99263
	H1-6	5.0321	4.83	5.04573	4.90012	4.30805	4.75961	5.02845	4.59218	4.7424	4.5145	5.04057	4.41496	4.68561	5.19257	4.74006	4.60761	4.24148	4.57786	4.77173	3.87064	3.73314	4.77753	4.88324	4.56454
	RAI2	5.37091	4.97684	5.04573	4.86733	4.77753	4.60761	5.23837	4.95991	5.20737	4.5145	5.11857	4.77753	5.24504	4.99992	5.13599	5.07891	5.19257	4.97018	5.12131	4.87064	3.73314	4.5145	4.91427	4.82757
	RIN1	4.40407	4.44891	4.99326	4.35512	3.92953	4.34457	4.95719	5.09741	5.00205	5.06704	5.11857	5.41496	4.24504	3.77753	4.74006	4.60761	4.33459	4.62225	5.02698	4.678	5.54049	5.19257	4.91427	4.64116
	FCGR2C	4.752	5.19257	5.19257	5.1523	4.85553	4.89711	5.26812	5.33842	5.08451	4.92953	5.37314	5.06704	4.96124	5.5145	5.01569	5.10237	5.24148	4.70714	4.98745	4.87064	5.19257	4.19257	4.89884	4.973
	FCN3	5.15409	5.3802	5.09635	5.24456	5.13117	5.24504	5.1612	5.39287	5.53517	5.06704	5.0136	5.5145	6.52514	5.36249	6.10684	5.8206	5.46387	5.16282	5.74827	4.678	5.19257	5.09946	5.51955	4.56454
	KRT28	7.71943	7.64103	5.76193	6.33128	6.36249	5.99227	6.46076	6.11371	6.14724	6.06704	6.70353	6.5618	6.19257	6.4405	5.81406	6.05507	5.69214	5.66532	5.22692	4.87064	4.73314	4.99992	5.53959	6.06858
	PLXND1	4.752	4.97684	4.63069	4.99424	4.92953	4.89711	5.22327	4.99553	4.7424	5.5145	4.98612	4.19257	5.89711	5.5145	6.22005	5.88964	5.24148	5.30578	5.76004	5.19257	6.05507	5.09946	5.81911	5.19257
	EIF3C	5.85153	5.6665	5.32584	5.57413	5.46559	5.48208	5.1612	5.8079	5.65875	4.85553	5.19257	5.41496	5.89711	5.99992	5.53652	5.55757	5.33459	5.33275	5.37212	5.4556	5.3181	5.71613	5.6358	5.84927
	TTC21B	4.33696	4.19257	5.28277	4.42438	4.19257	4.68561	4.38133	4.33842	4.54685	5.13117	4.74511	4.41496	4.60761	4.77753	3.49213	4.8761	4.58252	4.22172	4.57242	5.04057	2.73314	4.36249	4.5495	4.71392
	SORBS2	4.98904	5.04501	5.52377	4.96354	3.77753	4.68561	4.90134	5.06424	4.84058	4.69507	5.26296	4.77753	4.83	2.19257	4.95156	4.84861	5.03503	4.93541	4.94681	4.678	5.05507	4.652	4.83541	4.53807
	JMJD1C	4.85153	4.69507	4.5603	4.44675	4.85553	5.24504	4.99326	4.49596	4.87806	4.5145	5.26296	4.92953	4.60761	5.19257	5.07709	5.17054	4.91955	5.2783	5.02698	5.33007	4.73314	5.19257	4.89884	5.53807
	DMTF1	4.85153	4.75056	4.93881	4.93218	4.92953	5.56696	5.29727	5.25269	4.85944	4.85553	4.90039	5.19257	5.02264	4.99992	5.07709	5.12545	4.85815	5.22172	5.26047	4.678	5.90306	5.19257	4.91427	5.30674
	ACTR2	5.64508	5.60761	5.63069	6.63384	6.4405	5.13812	4.74087	6.16154	6.11622	5.36249	6.4556	5.99992	6.08154	5.77753	5.81406	5.17054	5.88918	5.38521	5.20985	5.04057	4.3181	5.36249	5.48896	6.16688
	SRPRA	5.11457	5.43203	5.19257	5.73727	5.46559	5.29566	4.97534	5.09741	5.05209	4.85553	5.0136	5.06704	5.29566	5.36249	5.44633	5.27746	4.72691	5.03729	4.86192	5.33007	5.19257	4.652	5.20517	5.20944
	OSER1	4.11457	4.48208	4.4083	4.35512	4.60761	4.34457	4.208	4.33842	4.17762	3.92953	4.23987	3.60761	4.89711	2.19257	4.57959	4.43358	4.03503	4.2783	4.65042	4.4556	5.05507	3.99992	4.81911	4.33777
	GNAI2	4.80262	4.88062	4.76193	5.45781	4.92953	5.08154	4.78269	4.68237	5.19257	4.85553	5.11857	5.60761	5.96124	5.99992	5.74006	5.45196	4.42205	5.70714	5.24379	5.04057	5.05507	4.89301	5.24232	5.99263
	CYB5B	4.80262	4.92953	4.99326	5.17927	4.30805	4.43768	4.5603	4.68237	4.82147	5.25146	4.84027	4.19257	5.02264	5.77753	5.77753	4.64003	4.50451	5.06971	5.15738	5.4556	4.3181	4.99992	5.19257	4.84927
	MORF4L2	5.30219	5.13117	4.82334	4.99424	5.13117	4.52514	4.74087	5.09741	5.08451	5.36249	4.4556	4.77753	4.75961	3.77753	4.88445	4.84861	5.50451	4.82579	4.90499	4.19257	5.64003	5.4405	5.0876	5.12303
	BANF1	5.82728	5.75056	6.19257	6.23174	5.652	5.29566	5.29727	5.8278	5.53517	5.85553	6.02715	5.69507	6.1656	5.77753	5.66205	5.19257	5.54404	5.41075	5.35669	6.04057	5.64003	5.09946	5.53959	5.55136
	ST3GAL4	5.43649	5.41496	5.14526	5.17927	4.92953	4.75961	4.80316	5.25269	5.16251	4.77753	4.92953	4.41496	5.68561	4.77753	4.95156	5.29792	4.97844	4.86326	5.06546	3.4556	5.19257	4.652	5.14104	4.80555
	TM7SF3	5.15409	4.97684	4.6978	5.09681	4.92953	4.52514	4.84323	4.8079	4.72194	5.30805	5.06704	4.92953	5.02264	5.652	4.74006	4.76288	4.65652	5.25028	4.77173	5.19257	4.05507	5.5145	4.5495	4.78318
	MTRR	4.64508	4.34457	4.93881	4.91624	4.41496	5.24504	4.7195	4.92338	4.85944	4.19257	4.98612	5.06704	4.68561	4.19257	4.88445	4.54049	4.42205	4.70714	4.98745	1.87064	4.54049	4.89301	4.64508	4.8917
	BCOR	4.64508	4.30805	4.14526	4.40166	4.19257	4.83	4.67578	4.59218	4.23651	4.30805	4.71194	4.41496	4.02264	2.19257	4.39902	4.10237	4.24148	4.48475	4.65042	4.19257	4.54049	5.36249	4.29042	4.59053
	SAT2	4.26657	4.69507	4.93881	4.63384	4.69507	5.02264	4.95719	5.31041	4.82147	4.5145	4.678	4.60761	4.89711	4.19257	4.74006	4.3961	4.42205	4.38521	4.79481	3.87064	4.90306	4.99992	4.81911	4.4556
	DHX8	4.11457	4.48208	4.82334	4.67231	4.41496	4.75961	4.90134	4.92338	4.89644	4.77753	5.09303	4.41496	5.19257	4.99992	4.57959	4.84861	5.03503	4.70714	4.77173	4.87064	4.3181	5.19257	5.15409	4.91246
	HLA-DOB	5.5885	5.06704	5.04573	5.57413	5.85553	5.39188	5.26812	4.8079	4.89644	4.99992	5.14366	6.96516	4.02264	4.99992	4.74006	5.00616	4.91955	4.93541	5.10293	6.11857	5.43358	4.89301	4.68161	5.8917
	TPPP2	4.752	4.69507	4.04573	4.83378	4.30805	5.02264	4.88223	4.33842	4.80211	4.30805	4.74511	4.92953	4.24504	4.99992	4.29948	4.60761	4.33459	4.43584	4.8399	3.4556	4.05507	5.19257	4.88324	4.5111
	KCNA5	4.5885	4.30805	4.63069	4.49047	3.92953	4.89711	4.86286	4.76726	4.40001	5.13117	4.37314	4.77753	3.75961	2.19257	4.39902	4.4701	4.42205	4.57786	4.62488	3.87064	4.90306	4.99992	4.71723	4.20944
	PCDH10	4.85153	4.97684	5.09635	4.86733	4.69507	5.08154	5.31162	4.68237	4.91458	4.77753	4.92953	5.69507	3.43768	5.5145	4.74006	4.90306	4.85815	4.48475	4.67551	2.87064	4.90306	4.652	4.78594	4.73737
	DPM1	4.89884	4.77753	3.82334	4.79942	4.06704	4.89711	4.82334	4.72544	4.91458	5.06704	5.0136	4.60761	4.34457	4.77753	5.07709	5.27746	4.50451	5.22172	4.74827	5.19257	4.3181	4.36249	4.76907	4.99263
	PPM1B	5.55935	5.28943	4.6978	5.33128	5.06704	5.02264	5.23837	5.39287	5.4753	5.46559	5.26296	5.5145	5.56696	5.5145	5.19257	5.21426	5.33459	4.82579	5.19257	4.87064	4.54049	4.89301	5.21766	5.1755
	PREP	4.40407	4.60761	4.23837	4.44675	4.41496	5.13812	4.80316	4.76726	4.34754	5.06704	4.80924	5.06704	3.89711	3.77753	4.49213	4.54049	4.03503	4.62225	4.79481	4.87064	4.54049	4.19257	4.68161	4.73737
	PIGT	4.40407	4.27057	4.88223	4.49047	4.60761	4.52514	4.76193	4.92338	4.82147	4.19257	4.678	4.19257	4.68561	4.19257	4.88445	4.8206	4.91955	4.74778	4.96728	2.87064	5.43358	3.5145	5.0876	4.82757
	ZBTB16	5.5885	5.70914	4.82334	5.0826	4.5145	4.34457	5.04573	5.66035	5.49955	4.85553	5.23987	4.60761	6.41496	5.89301	6.10684	5.8761	5.24148	5.00412	5.53177	4.19257	4.73314	4.652	4.91427	4.33777
	KIF19	4.80262	4.30805	4.4083	4.70979	3.60761	4.83	4.60761	5.0303	4.80211	4.92953	4.19257	4.77753	4.89711	4.77753	4.49213	4.84861	4.03503	4.48475	5.19257	3.4556	4.73314	4.77753	4.88324	4.33777
	SRGAP2B	5.43649	4.99992	4.5603	5.09681	5.30805	4.96124	4.7195	4.84743	5.16251	4.41496	4.74511	5.69507	5.24504	4.77753	4.66205	4.8761	4.58252	5.2783	4.79481	4.4556	5.3181	5.09946	4.85153	4.9531
	FABP4	4.19257	4.5145	4.4863	4.35512	3.41496	4.24504	4.35385	4.49596	4.70118	4.69507	4.4556	4.19257	4.60761	4.5145	4.49213	4.60761	4.14194	3.74778	4.72442	1.87064	3.3181	4.19257	4.35968	4.30674
	RPS14	6.76482	6.70212	6.5603	7.04644	7.89301	6.02264	5.25332	7.5328	7.38707	6.46559	7.02715	7.99992	8.25786	7.94746	7.652	7.09069	7.90444	8.10142	6.90499	8.34637	6.54049	7.19257	7.1894	8.92784
	PDZK1	4.80262	4.44891	4.63069	4.69117	4.77753	4.68561	5.17697	4.72544	4.91458	4.77753	4.49513	4.92953	4.52514	5.5145	4.66205	4.76288	4.72691	4.2783	4.34109	3.4556	4.90306	3.5145	4.64508	4.61607
	GRIPAP1	5.11457	4.83	4.6978	4.78194	4.92953	3.89711	5.22327	4.99553	5.3069	5.06704	4.74511	5.5145	5.19257	5.5145	4.88445	4.98106	5.08948	5.2783	5.19257	4.678	5.19257	4.652	5.24232	5.20944
	RPL23	7.68611	7.60007	7.92487	8.44258	9.61883	6.32032	5.90134	8.61526	8.65875	8.03387	8.31635	9.25146	8.46005	7.94746	8.06198	7.21964	7.56341	7.67062	6.57908	7.42523	6.64003	6.32185	7.08078	8.52633
	MSN	4.5885	4.90529	4.6978	5.61421	4.92953	4.68561	4.9202	5.06424	5.22201	4.99992	5.41496	3.60761	5.56696	5.19257	4.88445	4.95553	4.85815	5.03729	4.92605	4.678	5.54049	5.652	5.41496	5.12303
	SLC17A9	4.752	5.11011	5.14526	5.09681	5.77753	4.60761	5.14526	4.59218	5.45064	5.41496	5.14366	5.41496	5.02264	4.77753	4.66205	5.03082	4.72691	5.00412	5.15738	5.19257	5.05507	4.77753	5.0321	5.06858
	GSDMD	4.5296	4.97684	4.4083	4.63384	4.41496	4.13812	4.4083	4.59218	4.7424	3.41496	4.98612	4.60761	4.24504	4.77753	4.81406	4.67174	3.79402	4.43584	4.34109	4.19257	4.05507	3.99992	4.78594	4.93292
	GOLGA4	4.98904	5.17239	4.82334	5.30703	5.13117	4.34457	4.65341	4.76726	4.80211	4.77753	4.92953	5.41496	5.02264	4.19257	4.88445	4.90306	4.97844	4.74778	4.17508	3.87064	2.73314	4.5145	4.83541	4.80555
	HLA-DRB1	9.71117	9.61977	8.31519	8.9616	10.2094	7.50377	7.23837	8.66312	8.62056	7.92049	8.29691	9.42779	9.45727	8.23696	8.2336	7.54049	7.26533	7.22172	7.22267	8.3942	6.19257	6.94746	7.3737	9.10736
	STK16	5.33696	5.28943	5.09635	5.28237	5.13117	4.43768	4.65341	4.95991	4.76258	5.19257	5.23987	5.19257	4.83	4.77753	5.29948	5.14817	5.58252	4.97018	5.17508	5.19257	3.73314	5.09946	5.0321	4.973
	ZBTB14	4.26657	4.63735	4.5603	5.11089	4.69507	4.68561	5.02845	4.54487	4.93251	4.77753	4.92953	5.06704	4.24504	4.19257	4.57959	5.00616	4.24148	5.16282	4.86192	4.4556	4.90306	4.89301	5.11457	4.82757
	PIDD1	5.4682	4.97684	5.4863	5.23174	4.60761	5.02264	5.12914	5.61526	5.08451	5.06704	5.16832	5.60761	4.52514	4.5145	4.57959	4.60761	4.50451	4.86326	5.24379	4.87064	5.3181	4.36249	5.11457	4.91246
	DNAJC9	4.752	4.54621	5.09635	4.61421	4.30805	5.02264	5.0628	3.95991	4.7424	5.41496	4.71194	4.92953	3.60761	3.77753	5.07709	4.43358	4.65652	4.62225	4.59889	4.19257	4.90306	4.5145	4.752	4.59053
	RDH11	4.11457	4.63735	4.4083	4.96354	4.77753	4.89711	4.63069	4.54487	4.72194	4.69507	4.84027	5.5145	4.52514	5.19257	3.95156	4.8206	4.72691	4.62225	4.79481	4.678	5.43358	4.99992	4.71723	4.71392
	SNX14	4.64508	5.34457	5.32584	5.26987	5.19257	4.52514	4.86286	4.59218	5.00205	5.30805	4.74511	5.06704	4.89711	3.77753	4.49213	4.73314	4.91955	5.19257	5.00735	4.87064	4.05507	4.89301	4.66346	5.04996
	ARHGAP9	5.5885	5.36249	5.28277	5.67231	5.85553	5.19257	5.28277	5.31041	5.08451	4.85553	5.16832	5.30805	4.83	4.5145	4.88445	4.8206	4.85815	4.86326	4.43224	5.4556	4.73314	4.652	4.80262	5.03111
	COG2	4.752	4.57723	5.23837	5.0243	4.77753	5.48208	5.12914	4.99553	5.2931	4.92953	5.06704	4.92953	4.68561	4.19257	4.95156	5.12545	4.50451	5.03729	5.47574	4.87064	4.73314	5.4405	5.50943	4.93292
	RAB11FIP1	5.07392	5.39768	5.04573	4.85065	4.92953	5.08154	5.01096	5.0303	4.89644	5.30805	5.3942	4.41496	5.08154	4.19257	5.49213	4.70276	5.08948	5.10142	5.00735	4.4556	5.05507	4.5145	4.94464	4.99263
	SPC24	5.26657	4.99992	5.09635	5.24456	4.60761	5.08154	5.42159	5.19257	5.36084	5.30805	5.41496	4.60761	5.08154	4.77753	4.95156	5.48802	4.85815	4.97018	5.559	4.19257	5.05507	5.5145	5.38205	4.93292
	ABCB6	4.40407	4.54621	4.76193	4.61421	4.5145	4.83	4.84323	4.33842	4.54685	5.06704	4.84027	4.77753	4.75961	4.5145	5.01569	4.70276	4.50451	4.78731	4.62488	4.678	4.3181	4.77753	4.81911	4.53807
	ABCA6	5.11457	4.3802	4.4083	4.67231	3.92953	4.60761	4.86286	4.39287	4.54685	4.19257	4.60761	4.77753	4.34457	4.77753	4.07709	4.50573	4.03503	4.16282	4.86192	3.4556	5.3181	3.77753	4.56913	4.33777
	TIMM23	5.11457	5.04501	4.4083	4.55367	4.30805	4.43768	4.80316	4.84743	4.61502	5.06704	4.53361	4.19257	4.60761	4.19257	4.29948	4.70276	4.79402	4.74778	4.72442	5.04057	4.3181	4.77753	4.56913	5.10511
	REG3G	5.15409	4.83	5.14526	4.83378	4.85553	4.75961	5.26812	4.88591	4.68012	4.60761	4.92953	4.77753	4.24504	4.5145	5.95156	4.8761	4.65652	4.97018	4.51797	3.87064	4.73314	4.89301	5.10115	4.66582
	CCDC90B	4.89884	5.17239	5.4083	5.12482	4.5145	5.64713	5.208	4.88591	5.0356	5.41496	5.0136	4.60761	4.43768	4.77753	5.01569	5.27746	4.72691	5.19257	5.08432	5.04057	5.3181	5.5145	5.10115	4.973
	ACADS	5.19257	5.08873	5.23837	5.44675	4.77753	5.13812	5.4863	5.28184	5.55844	5.60761	5.06704	5.41496	5.13812	4.5145	5.35011	5.27746	5.08948	5.64395	5.34109	3.87064	5.19257	5.4405	5.3931	5.012
	GNA13	4.98904	5.25146	4.88223	5.52242	4.85553	4.96124	4.99326	5.0303	5.3069	4.92953	4.92953	5.41496	5.56696	4.5145	5.39902	5.19257	5.03503	5.4605	5.10293	4.678	5.54049	5.28003	5.2545	5.38309
	DNAJA2	5.4682	5.46559	4.99326	4.97897	5.13117	4.34457	4.86286	4.84743	5.23651	4.5145	5.14366	5.19257	5.24504	4.77753	4.74006	4.64003	4.33459	4.93541	4.8399	4.19257	4.73314	3.77753	4.86747	4.93292
	PRB3	4.4682	4.44891	4.6978	4.37858	3.19257	4.89711	4.35385	4.68237	4.63705	4.06704	3.98612	4.41496	2.75961	4.77753	4.29948	4.05507	3.79402	4.22172	4.51797	3.4556	4.3181	4.652	4.44714	4.03111
	TMEM181	5.30219	5.46559	4.88223	5.33128	5.19257	5.08154	5.29727	5.39287	5.36084	4.85553	5.26296	5.06704	4.52514	5.89301	5.39902	5.23564	5.03503	5.30578	5.24379	5.04057	3.73314	4.89301	5.19257	4.99263
	SEPTIN1	4.5885	4.63735	4.63069	4.42438	4.06704	5.02264	4.65341	4.39287	4.40001	4.85553	4.14366	4.92953	4.60761	4.77753	4.49213	4.3181	4.24148	5.00412	4.79481	5.33007	4.54049	2.19257	4.06012	5.29097
	CCDC107	6.99992	7.28474	6.50516	7.3009	7.49025	5.96124	6.42159	6.63798	6.7064	5.85553	6.44555	7.06704	6.05239	6.19257	5.84968	6.1594	6.08948	6.4605	5.48995	6.5145	5.05507	5.71613	5.50943	5.88121
	PSMB10	5.26657	5.21247	5.36766	5.43561	4.99992	5.52514	5.33991	5.12983	5.32058	4.77753	4.98612	4.60761	5.39188	4.77753	5.07709	5.03082	5.03503	5.03729	5.20985	5.19257	5.05507	4.36249	5.16703	4.973
	ZMYND11	4.80262	4.88062	4.93881	4.78194	5.06704	4.83	4.76193	4.54487	4.91458	4.85553	4.98612	4.92953	4.89711	2.19257	5.66205	5.07891	5.28878	5.03729	5.06546	4.4556	5.19257	4.89301	4.94464	4.973
	SREBF1	4.89884	4.54621	4.6978	4.25727	4.30805	4.52514	4.67578	4.95991	4.42555	4.69507	4.19257	4.77753	4.89711	3.19257	4.57959	5.00616	4.91955	4.62225	4.20985	5.04057	4.73314	3.19257	4.68161	4.1755
	PPHLN1	4.64508	4.02264	4.4863	4.17927	4.41496	4.34457	4.32584	4.49596	4.23651	4.06704	4.09303	3.92953	3.75961	4.19257	4.49213	4.19257	4.42205	4.62225	4.72442	4.4556	4.90306	4.5145	4.48896	4.5111
	ARMC10	4.80262	4.72308	4.04573	4.86733	4.30805	4.75961	5.39488	4.95991	4.78248	4.92953	4.98612	4.92953	4.34457	4.77753	4.81406	4.84861	4.50451	4.03729	4.77173	4.678	4.73314	4.89301	4.89884	4.80555
	IGLC1	7.71283	6.98843	5.6978	6.2188	9.33893	4.83	5.70869	7.09741	5.61502	5.46559	5.57108	6.5618	6.77753	7.40202	5.77753	5.17054	6.03503	9.95507	6.88362	10.2885	7.01854	7.63551	5.29042	9.87197
	TET3	6.68611	6.50646	5.93881	6.43001	6.79743	5.39188	5.46076	6.44533	6.19257	5.92953	6.11857	6.69507	6.19257	6.77753	6.04672	6.05507	6.03503	5.80668	5.63771	5.9581	5.64003	5.77753	5.48896	6.37563
	ABLIM2	5.26657	5.06704	4.5603	5.13863	4.92953	5.34457	5.4083	5.39287	4.9677	4.69507	4.98612	4.92953	5.13812	4.19257	4.74006	5.17054	5.19257	4.82579	5.10293	3.87064	5.19257	4.652	5.24232	5.32234
	KTN1	5.37091	5.54621	5.5603	5.62406	5.25146	4.43768	4.95719	5.44533	5.4753	5.73689	5.35177	4.77753	5.83	6.28003	5.35011	5.35763	5.58252	6.33275	5.08432	4.678	5.3181	5.09946	5.45771	5.5111
	ATM	5.40407	5.32642	5.28277	5.26987	4.60761	5.48208	5.46076	5.19257	5.37402	5.30805	4.98612	4.77753	4.68561	5.19257	5.44633	5.35763	5.03503	5.62225	5.38738	4.87064	5.43358	4.89301	5.17986	5.55136
	NEMP2	4.26657	4.48208	5.04573	4.53291	2.60761	4.13812	4.63069	3.95991	4.34754	4.06704	4.60761	4.92953	4.52514	5.5145	4.39902	4.67174	4.24148	4.22172	4.59889	4.19257	2.73314	4.5145	4.85153	4.4556
	CCT6A	4.89884	4.88062	4.76193	4.53291	5.25146	5.19257	4.53605	4.99553	5.01892	4.69507	4.74511	4.77753	5.34457	5.19257	4.74006	4.84861	4.97844	4.86326	4.79481	5.19257	4.73314	4.77753	4.71723	5.10511
	GTF2A1L	4.69953	4.5145	4.6978	4.44675	3.60761	5.24504	4.67578	5.06424	4.70118	4.92953	4.678	3.92953	4.13812	3.77753	5.24702	4.4701	5.24148	4.57786	4.92605	3.4556	5.05507	5.09946	4.80262	4.4556
	BRSK2	4.752	4.6665	5.32584	4.6532	4.69507	4.13812	5.02845	4.54487	4.65875	4.5145	5.04057	4.41496	4.02264	4.5145	3.81406	4.98106	4.03503	4.43584	4.77173	3.4556	4.3181	4.19257	4.48896	4.33777
	XDH	5.0321	4.83	5.04573	5.23174	3.60761	5.56696	5.12914	5.28184	4.9677	5.25146	5.33007	4.60761	4.75961	5.5145	4.49213	4.92953	5.03503	4.70714	5.10293	4.4556	4.73314	4.99992	5.07392	4.61607
	OR51S1	4.89884	4.83	4.5603	4.79942	5.25146	5.24504	5.09635	4.72544	4.7424	5.06704	4.64323	5.5145	4.13812	4.5145	5.19257	4.50573	4.14194	5.03729	5.17508	3.4556	4.73314	4.77753	4.81911	4.56454
	RPS23	6.11457	5.68086	5.88223	5.86733	6.4405	5.39188	5.39488	6.22294	5.94138	6.13117	6.06704	6.30805	6.97684	6.4405	6.42287	6.05507	6.61999	6.56654	6.07492	6.04057	6.05507	5.94746	6.12786	7.13632
	MARK2	5.0321	5.32642	4.14526	5.05374	4.30805	5.02264	4.80316	4.68237	4.7424	5.19257	4.60761	5.41496	5.39188	4.5145	4.88445	5.3961	5.76085	5.43584	5.19257	5.33007	5.19257	4.89301	5.0321	5.65354
	HHIP	5.15409	4.92953	5.04573	4.70979	4.60761	5.19257	5.07967	5.19257	5.0356	5.19257	5.21642	3.60761	5.29566	4.99992	5.24702	5.4701	4.72691	5.19257	5.17508	3.87064	5.43358	5.4405	4.80262	4.24261
	SUPT4H1	5.30219	5.30805	5.09635	5.33128	5.5618	4.96124	4.7195	5.56872	5.61502	5.06704	5.04057	5.69507	5.52514	5.19257	4.49213	5.14817	4.79402	5.06971	4.81753	4.87064	4.54049	5.09946	4.752	5.06858
	SRSF4	5.30219	5.43203	4.6978	5.28237	4.92953	4.96124	4.7195	5.66035	5.56994	5.13117	5.23987	5.41496	5.43768	4.99992	5.29948	4.98106	4.85815	5.30578	4.72442	5.04057	5.3181	4.36249	5.12786	5.4556
	GALNT5	4.64508	5.19257	4.82334	5.03909	4.60761	5.08154	4.93881	5.12983	4.87806	4.5145	4.92953	4.19257	5.29566	5.77753	5.49213	5.03082	5.19257	4.78731	4.40249	3.87064	4.05507	4.652	5.00353	4.39789
	UTRN	4.89884	5.2321	4.6978	4.8167	5.13117	5.39188	4.95719	5.09741	5.10045	4.85553	4.90039	5.19257	4.96124	5.652	5.39902	4.8206	5.03503	4.89979	5.10293	5.678	4.73314	4.89301	5.0876	4.973
	CEMIP	4.85153	4.44891	4.99326	4.40166	2.60761	4.89711	4.74087	4.63798	4.65875	4.19257	4.74511	4.60761	4.02264	4.19257	3.66205	4.57444	3.79402	4.10142	4.51797	1.87064	5.19257	4.36249	4.62647	3.9531
	STARD3	4.85153	4.54621	3.93881	4.70979	4.30805	5.13812	4.93881	4.8079	4.72194	5.06704	4.678	5.19257	5.13812	3.77753	5.35011	4.8761	4.50451	4.82579	4.90499	2.87064	4.73314	5.28003	4.97439	4.64116
	CDC7	5.37091	4.75056	4.99326	4.97897	4.99992	4.75961	5.31162	5.0303	5.37402	5.36249	4.98612	3.92953	4.43768	4.77753	4.29948	5.52321	4.58252	5.16282	4.92605	5.19257	5.98106	5.19257	5.00353	4.69007
	CDK17	4.64508	5.08873	4.5603	5.2188	4.85553	5.08154	4.90134	4.99553	5.05209	4.85553	4.74511	4.92953	4.96124	4.77753	4.74006	5.3181	5.03503	4.78731	5.22692	4.87064	5.19257	4.99992	5.0321	4.9531
	XRCC6	5.23004	5.72308	5.09635	5.41307	5.25146	5.02264	4.78269	5.59218	5.4753	4.92953	4.9581	5.92953	5.79523	5.5145	5.66205	5.27746	5.37898	5.76768	4.8399	4.87064	4.73314	4.19257	4.80262	5.91246
	TGFBR2	5.69953	5.60761	5.59592	5.49047	4.5145	5.34457	5.1612	5.33842	5.34754	5.19257	5.35177	5.41496	6.1656	5.36249	6.01569	5.52321	5.33459	5.55514	5.38738	4.678	5.64003	4.99992	5.51955	4.82757
	AGPAT2	5.11457	5.04501	5.04573	5.17927	4.60761	5.08154	5.58415	4.99553	5.40001	5.46559	5.33007	4.77753	4.83	5.99992	5.29948	5.41496	4.85815	5.43584	5.46139	4.4556	5.43358	5.36249	5.20517	5.15822
	ANTXR2	5.64508	5.5145	5.09635	5.9082	5.92953	5.48208	4.74087	5.8079	5.37402	4.92953	5.16832	5.60761	6.02264	4.77753	5.19257	5.29792	5.46387	5.48475	5.06546	6.11857	4.3181	5.652	5.17986	5.44139
	RNF19B	5.07392	5.17239	4.5603	5.37858	5.60761	4.96124	5.208	5.16154	5.05209	5.19257	5.28568	5.30805	5.34457	4.19257	5.13599	5.05507	5.03503	4.43584	5.02698	5.57108	5.19257	4.5145	5.0321	5.42703
	SIGLEC8	4.80262	4.83	4.6978	4.78194	4.85553	4.83	5.07967	4.33842	4.98497	4.92953	5.11857	4.77753	4.43768	4.77753	4.81406	4.73314	4.33459	4.16282	4.96728	3.4556	4.05507	4.89301	4.86747	4.66582
	TOMM34	5.30219	5.3802	5.4083	5.51185	5.46559	5.13812	5.42159	5.54487	5.89644	5.73689	5.58946	5.60761	5.24504	4.99992	5.53652	5.23564	5.14194	5.30578	4.98745	5.77753	3.73314	5.09946	5.24232	5.42703
	EML3	4.80262	4.63735	5.14526	4.79942	5.13117	5.39188	5.01096	4.68237	4.93251	4.92953	4.80924	5.5145	4.75961	4.77753	5.01569	5.00616	5.19257	4.78731	5.06546	3.87064	5.3181	4.652	4.92953	4.82757
	MAPK1IP1L	4.0321	4.44891	4.6978	4.8167	4.92953	4.52514	4.53605	5.16154	4.76258	4.30805	5.19257	4.92953	5.13812	4.99992	4.95156	4.84861	5.65652	4.78731	4.98745	5.04057	5.05507	4.36249	4.97439	4.9531
	GRK7	5.23004	4.77753	5.04573	4.72817	5.19257	4.96124	5.38133	5.3659	4.93251	4.99992	4.9581	5.5145	4.83	5.36249	4.39902	5.07891	4.58252	4.82579	5.00735	4.4556	6.05507	5.19257	4.89884	4.69007
	TTR	5.07392	4.75056	4.4083	4.91624	4.41496	5.48208	4.93881	4.68237	4.91458	5.13117	5.30805	4.60761	3.75961	3.19257	4.66205	4.84861	4.24148	4.66532	5.02698	5.04057	4.54049	4.36249	4.81911	4.80555
	TFAP2C	4.80262	4.60761	4.93881	4.97897	4.69507	4.75961	5.0628	4.92338	4.87806	4.85553	5.09303	4.77753	4.52514	4.99992	5.01569	4.92953	4.91955	4.48475	5.12131	5.19257	5.3181	4.652	5.04618	4.59053
	HDAC11	5.49923	5.30805	5.59592	5.47967	5.06704	5.56696	5.78269	5.72544	5.7116	5.13117	5.678	5.60761	5.08154	5.36249	5.19257	5.3181	5.19257	5.5086	5.74827	5.19257	5.54049	5.36249	5.94464	5.46968
	SMARCC2	4.752	4.54621	4.63069	4.79942	4.5145	4.96124	4.63069	4.99553	4.68012	5.46559	4.87064	4.92953	5.83	4.19257	5.24702	5.29792	5.42205	5.48475	5.17508	5.19257	4.54049	4.89301	5.32546	5.60336
	ST13	4.752	5.15193	5.09635	5.3192	5.89301	4.34457	4.53605	4.68237	5.17762	4.30805	5.28568	4.60761	4.75961	3.77753	4.49213	4.76288	5.37898	5.10142	5.04635	5.57108	4.3181	3.5145	4.69953	4.84927
	CDK16	5.0321	5.27057	4.99326	5.16585	4.69507	6.11011	5.19257	5.33842	5.19257	5.19257	5.21642	4.92953	5.24504	4.77753	4.81406	5.19257	5.14194	4.62225	4.81753	3.4556	4.54049	4.89301	5.21766	5.03111
	DNM2	5.87538	6.01133	5.44783	5.68177	6.03387	5.19257	5.09635	5.8079	5.73221	5.30805	5.678	5.99992	6.11011	5.99992	5.62141	5.62391	5.50451	5.48475	5.20985	5.678	4.90306	5.58489	5.31388	5.83846
	MIF4GD	4.33696	4.90529	4.88223	5.00935	4.5145	4.83	5.25332	4.92338	5.0356	5.19257	5.16832	5.06704	5.29566	3.19257	4.95156	4.90306	4.50451	4.89979	4.92605	5.04057	4.54049	5.09946	5.06012	4.9531
	HMOX1	5.40407	5.39768	5.88223	6.79507	6.62997	5.13812	5.25332	6.45816	7.02311	5.5618	7.13743	5.06704	4.68561	5.19257	5.01569	4.76288	4.85815	4.66532	5.47574	5.4556	4.90306	4.99992	5.07392	4.91246
	C10orf53	4.5885	4.97684	5.04573	4.76423	4.06704	5.34457	4.97534	5.06424	4.78248	4.69507	4.80924	4.19257	4.68561	5.652	4.88445	4.67174	4.58252	4.97018	4.88362	4.87064	5.19257	4.89301	4.98904	4.5111
	SEMG1	4.69953	4.77753	4.93881	4.61421	4.30805	4.75961	5.12914	4.76726	5.23651	4.99992	4.92953	4.60761	4.24504	3.19257	4.49213	4.98106	4.24148	4.86326	5.08432	3.87064	5.19257	5.28003	5.10115	4.59053
	KAT2B	4.40407	4.72308	4.88223	4.51185	3.92953	4.75961	4.80316	4.76726	4.7424	4.85553	5.19257	3.60761	5.34457	3.77753	5.13599	5.338	4.85815	5.03729	4.74827	5.33007	4.54049	4.652	5.06012	5.10511
	GATAD1	4.85153	4.48208	5.23837	4.51185	5.06704	5.13812	4.82334	5.09741	4.91458	5.41496	4.37314	4.77753	4.89711	4.77753	5.24702	5.4701	5.03503	5.10142	5.37212	4.4556	4.73314	4.652	5.14104	4.78318
	APMAP	7.43649	7.24665	7.53299	8.3055	8.66289	6.34457	6.64776	7.9141	8.2455	7.06704	7.8893	7.4405	7.58743	6.5145	7.32502	7.24093	5.50451	6.08565	5.9774	6.11857	5.19257	6.47797	6.34267	6.73737
	ECHS1	4.98904	4.92953	4.6978	4.69117	4.5145	5.08154	4.65341	4.88591	4.98497	4.69507	5.09303	4.60761	4.02264	4.19257	5.13599	4.73314	4.72691	4.66532	5.02698	4.678	4.3181	4.652	4.85153	5.03111
	PMPCA	4.0321	4.83	4.82334	4.74631	4.06704	4.75961	4.88223	4.39287	4.42555	4.85553	4.74511	4.19257	5.02264	3.77753	4.49213	4.84861	4.65652	4.74778	4.94681	4.19257	5.43358	4.99992	4.92953	4.73737
	REPS2	4.80262	4.804	4.99326	4.55367	4.06704	5.19257	4.74087	4.68237	4.87806	5.06704	4.80924	4.19257	5.39188	3.19257	4.49213	5.03082	4.65652	4.70714	4.77173	4.4556	4.54049	4.652	4.86747	4.61607
	RNF207	4.89884	4.75056	4.23837	4.23174	3.77753	4.96124	4.67578	4.95991	4.78248	4.41496	4.41496	4.41496	3.89711	3.77753	4.66205	4.60761	4.97844	4.16282	4.88362	4.4556	5.19257	4.36249	4.78594	4.53807
	BRI3BP	4.5296	5.11011	5.28277	5.34325	5.41496	4.96124	5.25332	4.99553	5.00205	4.19257	4.90039	6.19257	4.13812	3.77753	5.13599	4.4701	4.85815	4.2783	4.74827	5.19257	4.73314	4.652	5.12786	4.76046
	THUMPD1	4.89884	4.92953	5.09635	5.06824	4.99992	5.29566	5.12914	4.8079	4.98497	5.06704	5.09303	5.30805	4.83	4.99992	4.29948	4.95553	5.08948	4.93541	5.12131	5.04057	5.54049	4.89301	5.16703	4.9531
	INO80C	4.752	4.60761	5.09635	4.88382	4.41496	5.43768	4.78269	4.76726	5.06839	4.85553	5.14366	4.19257	5.19257	5.19257	4.07709	4.64003	5.14194	4.89979	5.13946	4.678	5.3181	4.89301	5.26657	4.73737
	BIRC2	5.0321	4.97684	4.99326	4.69117	4.5145	4.83	4.84323	4.88591	5.05209	5.36249	5.28568	4.60761	4.43768	4.99992	4.57959	5.19257	4.03503	4.78731	4.98745	5.04057	5.05507	4.36249	5.14104	5.38309
	ADRA1A	5.15409	5.21247	5.4083	4.8167	4.19257	4.83	5.1612	5.19257	5.22201	4.69507	5.11857	4.60761	5.24504	4.77753	4.29948	5.03082	4.79402	4.53206	5.02698	4.4556	5.3181	5.19257	5.27854	4.66582
	EPHA7	4.19257	4.27057	4.76193	4.28237	4.30805	4.68561	4.60761	4.68237	4.56994	4.60761	4.37314	4.92953	3.43768	3.19257	4.57959	4.73314	3.79402	4.10142	4.51797	2.87064	4.05507	3.77753	4.29042	4.24261
	ZNF318	5.23004	4.3802	5.36766	4.78194	4.85553	5.02264	4.6978	4.59218	5.05209	4.92953	5.06704	4.60761	4.52514	3.19257	4.95156	5.29792	4.50451	4.89979	4.88362	3.4556	5.19257	4.19257	4.85153	5.30674
	HNRNPM	4.98904	4.34457	4.32584	4.6532	4.5145	4.24504	4.38133	4.68237	4.7424	4.19257	4.77753	3.60761	3.75961	4.77753	5.39902	4.43358	5.08948	4.70714	4.77173	4.19257	5.19257	4.36249	4.60761	5.25891
	DYNLT3	5.37091	5.54621	5.44783	5.00935	5.19257	4.89711	5.29727	4.84743	5.46302	4.85553	5.11857	5.30805	5.56696	4.5145	5.49213	5.45196	4.65652	5.19257	5.29326	4.87064	5.43358	5.28003	5.29042	4.78318
	FIG4	4.5296	4.11011	5.09635	4.63384	3.60761	4.60761	4.63069	4.28184	4.4753	3.92953	4.74511	4.41496	4.60761	3.19257	3.81406	4.10237	4.65652	4.53206	4.79481	3.4556	4.05507	4.5145	4.64508	4.69007
	THSD4	5.4682	5.48208	5.76193	5.49047	5.5145	5.83	5.81328	5.44533	5.52339	5.46559	5.66072	4.60761	5.08154	5.5145	5.62141	5.50573	5.24148	5.41075	5.70017	4.4556	5.05507	5.28003	5.6358	5.10511
	RGS12	4.80262	4.90529	4.82334	4.88382	5.13117	4.34457	5.04573	4.54487	5.06839	4.77753	5.09303	4.77753	4.52514	3.77753	4.39902	5.14817	4.85815	4.89979	4.8399	3.87064	5.19257	5.09946	5.31388	4.66582
	TAAR6	4.85153	4.99992	5.23837	5.0826	4.69507	5.34457	5.31162	5.28184	4.76258	4.77753	5.23987	3.60761	4.34457	5.5145	4.81406	4.64003	4.97844	4.70714	5.04635	4.678	4.73314	5.58489	5.23004	5.04996
	DNAH3	4.80262	4.85553	4.88223	4.74631	4.30805	4.68561	5.1612	4.72544	4.95021	4.92953	4.9581	4.41496	4.24504	3.77753	4.66205	5.10237	4.85815	4.62225	4.8399	4.678	5.19257	4.99992	4.97439	4.27503
	FOXG1	4.94464	4.57723	4.32584	5.0243	5.5145	5.19257	5.02845	4.68237	4.63705	4.30805	4.74511	4.60761	4.52514	4.19257	4.19257	5.338	4.79402	5.06971	4.88362	4.678	5.05507	4.19257	4.76907	5.24261
	CPEB4	4.752	4.60761	5.19257	4.90012	4.92953	4.83	4.93881	5.19257	5.0356	4.19257	4.87064	5.5145	5.02264	4.5145	5.13599	5.35763	5.24148	4.97018	5.10293	3.87064	4.90306	5.652	5.21766	4.87064
	SLFN5	4.89884	4.54621	4.5603	4.49047	4.69507	4.89711	4.46076	4.68237	4.40001	4.77753	4.9581	4.41496	4.02264	5.19257	4.19257	4.84861	4.58252	3.74778	4.59889	4.678	4.54049	3.5145	4.76907	4.14073
	JTB	5.26657	4.90529	5.59592	4.78194	4.60761	5.29566	5.4083	5.28184	5.13181	5.46559	5.09303	4.19257	4.60761	5.19257	4.95156	5.3181	4.58252	5.10142	5.54545	5.4556	4.90306	4.77753	5.32546	4.59053
	TMEM250	5.98904	6.14158	5.79296	6.00181	6.49025	5.60761	5.90134	5.94176	5.90554	4.92953	5.53361	5.77753	5.72308	4.99992	5.49213	5.59112	5.28878	5.35922	5.40249	5.4556	6.05507	5.4405	5.06012	5.46968
	PRR32	5.87538	5.76411	5.5603	5.96354	6.13117	5.43768	5.52377	5.44533	5.46302	5.41496	5.11857	5.77753	4.68561	3.77753	4.66205	5.12545	5.28878	5.30578	4.92605	4.87064	5.90306	5.09946	5.00353	4.99263
	EIF3L	5.0321	5.36249	4.82334	5.0826	4.77753	4.34457	4.97534	5.33842	5.64794	5.30805	5.5145	4.77753	5.89711	4.99992	5.01569	5.05507	5.42205	5.16282	5.02698	4.19257	4.73314	5.28003	5.04618	5.4556
	TSEN2	4.40407	4.72308	4.23837	4.57413	4.06704	5.02264	4.67578	4.33842	4.78248	4.69507	5.09303	4.41496	4.13812	5.19257	4.95156	4.79203	4.79402	4.66532	5.02698	4.19257	4.90306	4.5145	5.06012	4.4556
	EGR2	4.5296	4.83	4.6978	4.79942	4.5145	4.60761	4.97534	4.63798	4.84058	4.69507	4.33007	4.41496	4.89711	3.19257	5.01569	4.67174	4.85815	4.89979	4.96728	4.4556	4.54049	3.99992	4.98904	3.91246
	TFRC	4.5885	4.57723	4.4863	3.88382	4.60761	4.75961	4.76193	4.28184	4.7424	4.85553	4.41496	4.77753	4.02264	3.77753	4.57959	4.67174	4.91955	4.66532	4.65042	4.19257	5.3181	4.19257	4.5495	4.48362
	COL8A2	5.07392	4.3802	5.14526	4.46878	4.77753	4.43768	4.67578	4.72544	4.93251	5.30805	4.84027	4.19257	4.13812	4.99992	4.39902	4.64003	4.24148	4.66532	4.70017	4.678	5.05507	4.36249	4.85153	4.39789
	ZDHHC16	4.5885	4.77753	4.99326	4.79942	4.5145	4.68561	4.88223	4.16154	4.37402	4.30805	4.64323	4.60761	4.60761	4.19257	4.88445	4.57444	4.42205	4.57786	4.67551	4.87064	5.19257	4.77753	4.60761	4.78318
	YARS1	4.752	4.90529	4.63069	4.63384	4.77753	4.75961	4.90134	4.88591	4.45064	4.85553	4.19257	3.92953	4.34457	2.19257	4.66205	4.64003	4.33459	4.48475	4.27696	4.19257	4.90306	4.5145	4.66346	4.56454
	TMBIM6	4.69953	4.5145	4.93881	4.30703	4.5145	4.83	5.0628	4.63798	4.91458	5.19257	5.06704	4.19257	4.83	3.77753	4.29948	4.8206	4.79402	4.70714	5.04635	3.87064	5.05507	4.77753	4.80262	4.42703
	TMEM100	5.0321	5.25146	5.76193	5.03909	4.30805	4.60761	4.84323	5.56872	5.62608	5.85553	5.41496	4.41496	8.34457	6.99992	7.99992	7.06704	5.91955	5.89979	7.11674	5.4556	5.64003	5.58489	6.87143	4.82757
	MEIS1	5.0321	5.25146	5.36766	4.76423	4.5145	4.83	5.14526	4.95991	4.82147	5.19257	5.21642	4.41496	5.19257	5.36249	5.35011	4.90306	5.46387	5.4605	5.06546	4.87064	4.73314	5.4405	5.17986	4.87064
	ASAP2	5.19257	5.13117	4.6978	4.86733	4.30805	4.89711	4.88223	4.72544	4.9677	5.19257	4.77753	4.92953	4.83	5.19257	5.13599	5.10237	4.14194	4.82579	5.19257	5.04057	5.05507	5.4405	5.01789	4.64116
	CFD	5.19257	4.804	5.44783	5.0826	4.19257	3.60761	5.02845	5.92338	5.11622	5.30805	5.49513	5.41496	5.48208	6.09946	5.49213	5.60761	5.61999	6.2783	5.51797	4.19257	5.3181	5.36249	5.32546	4.84927
	KLF15	4.80262	4.3802	4.04573	4.42438	4.30805	4.52514	4.95719	4.16154	5.00205	4.41496	4.678	5.19257	4.68561	5.19257	4.57959	4.84861	4.65652	4.53206	4.77173	4.678	4.54049	4.5145	4.69953	4.24261
	CYP2E1	4.4682	4.88062	4.99326	4.69117	3.60761	4.75961	5.07967	4.63798	5.00205	4.5145	4.4556	4.19257	4.43768	4.19257	4.39902	4.95553	4.65652	4.62225	4.65042	4.87064	5.05507	4.652	4.69953	4.69007
	HBB	4.85153	4.3802	4.76193	4.57413	4.06704	4.13812	4.93881	3.8079	4.7424	4.77753	4.90039	4.60761	6.83	4.99992	5.29948	5.07891	4.58252	5.00412	6.26874	4.87064	5.05507	5.652	5.64508	5.012
	BGN	4.98904	4.72308	4.4863	3.88382	4.19257	4.34457	4.65341	4.28184	4.59266	3.92953	5.04057	4.60761	4.75961	4.99992	4.07709	4.76288	4.65652	4.74778	5.04635	4.4556	4.3181	4.77753	5.16703	4.61607
	ERVV-1	4.40407	4.3802	4.88223	4.59431	4.85553	5.13812	5.09635	4.84743	4.4753	5.19257	4.90039	5.41496	4.34457	3.19257	4.57959	4.60761	5.03503	4.66532	4.81753	4.19257	4.73314	5.19257	4.85153	4.66582
	IGHMBP2	6.13447	5.89301	5.52377	5.34325	6.09946	6.19257	6.03711	5.54487	5.45064	5.19257	5.53361	6.06704	5.52514	5.19257	5.39902	5.27746	4.72691	5.33275	5.29326	4.4556	5.64003	5.28003	5.26657	5.79441
	MOB1B	4.80262	4.63735	4.5603	4.8167	4.41496	4.34457	5.11284	5.28184	4.84058	5.06704	5.14366	5.06704	4.89711	3.77753	5.35011	4.98106	5.03503	5.43584	4.88362	3.4556	3.73314	5.28003	4.64508	4.8917
	RRM2	4.33696	4.2321	4.82334	4.23174	2.19257	4.24504	4.26812	3.95991	4.42555	4.60761	4.14366	4.19257	3.02264	3.77753	4.29948	4.43358	3.65652	3.89979	3.81753	3.4556	1.73314	4.5145	4.33696	4.1755
	HECTD4	4.40407	4.85553	5.04573	4.57413	4.60761	4.60761	4.7195	4.68237	4.93251	4.30805	4.84027	3.92953	3.60761	4.77753	4.29948	5.03082	4.14194	4.57786	4.57242	2.87064	4.73314	5.36249	4.97439	4.30674
	MED13	5.11457	5.11011	4.76193	5.11089	4.99992	4.83	5.31162	4.28184	4.76258	5.25146	4.87064	4.60761	4.52514	4.99992	5.07709	5.03082	5.54404	4.97018	5.34109	5.33007	4.05507	4.77753	5.12786	5.56454
	METRNL	5.69953	5.88062	5.6978	5.41307	5.85553	5.08154	5.63069	5.72544	5.55844	5.69507	5.49513	5.92953	5.52514	5.19257	5.29948	5.50573	5.46387	4.93541	5.35669	5.33007	4.3181	5.19257	5.30219	5.44139
	RTEL1	6.80262	6.6151	5.82334	6.41874	7.14677	5.96124	6.12102	6.08092	6.41283	5.89301	6.13117	6.89301	6.92953	7.32185	7.19257	7.67956	6.50451	6.76768	6.28513	6.3942	5.73314	6.58489	6.60761	7.53807
	CSNK1G3	4.80262	4.75056	4.76193	4.83378	4.41496	4.75961	5.01096	4.84743	4.32058	4.19257	4.77753	4.92953	4.89711	4.77753	5.44633	5.00616	4.72691	5.33275	5.15738	5.77753	4.3181	4.652	4.78594	4.91246
	TMEM41A	5.61707	4.88062	5.14526	5.20574	4.77753	5.60761	5.07967	5.09741	5.19257	4.77753	4.60761	5.5145	4.68561	3.77753	4.39902	4.8206	4.65652	5.03729	5.04635	5.04057	5.05507	5.36249	4.92953	4.59053
	VSNL1	4.80262	4.5145	4.63069	4.61421	3.60761	5.19257	4.95719	4.49596	4.59266	4.85553	4.87064	4.60761	4.43768	3.19257	4.74006	4.95553	4.79402	4.62225	5.00735	3.4556	4.90306	4.89301	4.92953	4.42703
	MAP3K7	5.40407	5.04501	4.93881	5.19257	5.13117	5.08154	5.1612	4.44533	4.72194	5.19257	5.14366	5.19257	4.60761	4.77753	4.29948	5.17054	4.42205	4.93541	5.15738	5.04057	5.3181	5.28003	4.88324	5.012
	TCEAL8	5.23004	4.99992	4.76193	4.8167	4.41496	4.96124	5.11284	5.31041	5.11622	5.30805	4.9581	3.92953	5.29566	3.77753	5.29948	5.14817	5.24148	5.25028	5.24379	3.87064	5.19257	5.19257	5.14104	5.012
	AAMDC	4.752	4.2321	4.23837	4.37858	4.19257	4.60761	5.12914	4.33842	4.56994	4.60761	4.4556	4.77753	4.13812	4.19257	4.57959	4.4701	5.08948	4.70714	4.70017	4.19257	4.54049	4.77753	4.86747	4.30674
	LRFN2	4.80262	4.85553	4.4083	5.06824	4.41496	5.34457	4.90134	3.95991	4.59266	4.69507	5.14366	5.19257	4.43768	4.5145	5.19257	4.92953	4.79402	4.38521	5.04635	5.33007	5.43358	5.19257	4.94464	4.20944
	OR51J1	3.752	4.48208	4.93881	4.46878	3.77753	4.34457	4.86286	4.88591	4.65875	4.41496	3.92953	4.41496	4.02264	3.77753	4.39902	4.27746	4.65652	4.48475	4.51797	4.4556	4.3181	4.77753	4.78594	4.14073
	CCNE2	5.19257	4.77753	4.82334	4.91624	4.60761	4.96124	5.07967	4.39287	4.34754	4.77753	5.06704	5.06704	3.43768	4.19257	4.07709	4.79203	3.79402	4.03729	4.81753	3.87064	4.3181	5.36249	4.66346	4.56454
	ZNF526	3.94464	4.34457	4.04573	4.51185	4.60761	4.43768	4.76193	4.84743	4.52339	4.30805	4.678	5.06704	4.52514	3.19257	4.07709	4.23564	4.79402	4.33275	5.04635	2.87064	4.05507	4.5145	4.5296	4.10511
	C5orf38	4.19257	4.30805	4.5603	4.49047	4.99992	2.75961	4.84323	3.95991	4.34754	4.85553	4.14366	3.92953	3.60761	4.5145	4.07709	5.05507	4.65652	4.70714	4.65042	4.4556	4.3181	3.99992	4.69953	4.56454
	IL24	5.96701	6.36249	5.88223	6.30703	6.28003	5.19257	5.81328	6.0303	6.14724	5.60761	6.10586	6.60761	5.52514	5.36249	5.49213	5.50573	5.19257	5.4605	5.40249	5.678	5.3181	4.652	5.71723	5.59053
	MAB21L4	4.5885	4.63735	4.4863	4.44675	4.06704	4.89711	4.76193	4.8079	4.78248	5.13117	4.678	4.19257	5.13812	5.19257	4.57959	4.84861	4.42205	4.33275	4.86192	3.4556	4.54049	4.89301	4.80262	4.80555
	EXT1	5.07392	4.83	5.23837	5.25727	5.19257	4.83	5.29727	4.95991	4.72194	4.5145	4.98612	5.06704	4.83	4.5145	5.57959	5.19257	5.03503	5.43584	5.29326	4.678	4.54049	4.5145	5.15409	5.27503
	COL6A3	4.5296	4.5145	4.32584	4.91624	3.19257	4.83	4.90134	4.33842	4.68012	4.69507	4.92953	4.19257	5.02264	3.19257	3.66205	4.64003	4.42205	4.74778	4.43224	3.4556	5.05507	4.19257	4.5296	4.87064
	MACF1	5.07392	5.41496	5.28277	5.30703	5.06704	5.60761	4.86286	5.06424	5.52339	4.60761	5.0136	4.60761	6.79523	5.652	6.49213	6.20346	6.03503	6.0208	6.26874	5.77753	5.43358	5.58489	6.01073	5.70204
	IFT57	4.94464	4.63735	4.6978	4.97897	5.06704	5.08154	4.99326	5.06424	4.7424	4.5145	4.9581	5.19257	4.96124	4.19257	5.13599	5.27746	5.03503	4.89979	5.08432	5.19257	5.05507	4.5145	4.78594	5.29097
	OTC	4.752	4.83	4.5603	4.49047	4.5145	4.75961	4.78269	4.72544	4.52339	4.77753	4.57108	4.41496	4.75961	4.99992	5.07709	4.90306	3.91955	4.66532	4.8399	4.678	4.3181	4.77753	5.00353	4.53807
	EIF2AK1	4.64508	4.27057	4.76193	4.86733	4.69507	5.24504	4.95719	4.54487	5.00205	4.60761	4.33007	4.41496	4.75961	3.19257	4.19257	4.8206	4.79402	4.89979	4.98745	3.87064	3.3181	4.89301	4.80262	4.91246
	ITGA5	5.30219	4.54621	5.4863	5.26987	4.30805	4.89711	4.80316	5.54487	5.22201	5.25146	4.77753	3.60761	6.08154	5.89301	6.19257	5.3961	5.33459	5.00412	5.40249	5.19257	5.05507	5.19257	5.49923	5.52464
	EEF1AKMT1	4.69953	4.88062	5.23837	4.8167	4.69507	4.75961	4.86286	4.84743	4.7424	4.60761	4.92953	3.19257	4.52514	4.19257	4.19257	4.98106	4.79402	5.00412	4.86192	2.87064	4.05507	3.99992	4.69953	4.4556
	SUCLA2	4.64508	4.48208	4.4083	4.55367	4.30805	4.34457	5.07967	5.95991	4.34754	4.41496	4.84027	2.60761	4.24504	4.19257	3.95156	4.79203	5.03503	4.43584	4.86192	4.19257	4.54049	4.36249	4.48896	4.78318
	SRSF11	4.5296	4.804	5.09635	5.0826	4.92953	4.52514	4.76193	4.39287	5.05209	4.5145	5.09303	3.19257	4.96124	4.99992	4.74006	5.10237	5.08948	5.22172	5.27696	5.678	5.19257	5.19257	5.12786	5.61607
	SCFD2	5.23004	5.04501	5.52377	5.35512	4.92953	4.68561	5.22327	4.8079	5.01892	4.77753	4.92953	4.19257	4.60761	4.19257	4.81406	5.07891	4.65652	5.41075	5.24379	5.19257	3.3181	5.4405	5.0321	5.012
	XIAP	4.64508	4.99992	4.63069	5.05374	4.5145	5.13812	4.86286	4.59218	4.85944	5.13117	5.19257	4.77753	4.83	5.19257	4.81406	5.05507	5.24148	4.78731	5.17508	5.04057	4.3181	4.77753	5.12786	5.38309
	HRNR	5.15409	4.48208	5.04573	4.51185	4.77753	5.02264	4.95719	4.72544	5.08451	5.25146	4.64323	4.77753	4.68561	2.19257	4.07709	4.84861	4.24148	4.86326	5.17508	4.19257	5.73314	4.89301	5.20517	4.5111
	SLN	4.33696	3.88062	3.23837	4.28237	3.60761	4.83	4.32584	4.22294	4.17762	4.30805	4.37314	3.92953	3.75961	2.19257	4.19257	4.23564	3.91955	3.38521	4.40249	3.4556	5.98106	3.99992	4.06012	3.36814
	FAS	4.69953	4.3802	4.32584	4.51185	3.41496	4.83	4.99326	4.59218	4.87806	5.06704	4.98612	4.41496	4.02264	3.77753	4.57959	4.50573	4.79402	4.48475	4.79481	2.87064	4.05507	4.99992	5.07392	4.91246
	PMP22	5.07392	5.2321	4.76193	4.88382	5.25146	5.34457	5.26812	4.84743	4.84058	4.85553	5.06704	5.19257	4.83	5.652	5.13599	5.338	4.97844	5.57786	5.26047	4.19257	4.54049	5.28003	5.27854	4.80555
	RNF130	4.80262	4.63735	4.82334	4.46878	4.30805	4.89711	5.07967	5.0303	5.00205	4.85553	4.9581	5.41496	4.34457	4.77753	4.39902	5.14817	4.97844	5.03729	5.30938	3.87064	5.05507	4.19257	5.00353	4.99263
	AASS	3.752	4.54621	4.63069	4.55367	4.19257	4.02264	4.6978	4.28184	3.95021	4.5145	4.53361	5.19257	2.75961	4.19257	3.49213	4.64003	4.42205	4.74778	4.20985	3.87064	4.05507	4.36249	4.94464	4.1755
	KRTAP1-1	4.0321	4.69507	4.99326	4.61421	4.19257	5.13812	5.09635	4.76726	5.0356	4.85553	4.9581	4.60761	4.24504	3.77753	4.29948	4.95553	3.65652	4.16282	5.10293	3.87064	5.54049	5.19257	4.89884	4.76046
	PRR12	4.33696	4.88062	4.99326	5.17927	5.41496	4.83	4.9202	4.8079	5.00205	5.30805	5.16832	4.77753	5.02264	5.77753	5.19257	5.12545	5.28878	5.00412	5.12131	5.33007	4.90306	5.77753	5.19257	5.24261
	IRF8	4.69953	5.15193	4.5603	5.1523	6.89301	5.02264	5.12914	4.44533	5.23651	4.92953	5.06704	5.19257	4.96124	5.5145	4.95156	4.90306	4.72691	4.66532	4.90499	5.9581	4.05507	4.5145	4.5495	6.34542
	SPCS3	4.89884	5.19257	5.44783	5.58426	5.19257	4.89711	5.1612	5.22294	5.19257	5.46559	5.04057	5.5145	5.43768	5.36249	5.53652	5.23564	4.72691	5.06971	5.19257	5.33007	4.73314	4.652	5.07392	5.36814
	TMEM86A	4.33696	4.34457	4.32584	4.28237	3.60761	4.68561	4.78269	3.95991	3.91458	5.06704	4.71194	3.92953	4.02264	4.5145	4.49213	4.27746	4.33459	4.22172	4.72442	3.4556	4.54049	4.89301	4.81911	4.1755
	AIFM2	4.98904	4.48208	3.93881	4.59431	4.77753	4.24504	4.7195	4.0303	4.61502	4.60761	4.678	3.60761	4.24504	4.19257	4.29948	4.70276	4.42205	4.62225	4.59889	4.4556	4.73314	4.99992	4.60761	4.56454
	DNASE2B	4.64508	4.54621	4.63069	4.1523	4.06704	4.83	4.82334	4.44533	4.78248	4.41496	4.64323	6.13117	4.52514	2.19257	3.81406	4.43358	4.24148	4.03729	4.62488	4.678	3.73314	4.99992	4.68161	4.36814
	ZC3H14	5.0321	5.08873	4.99326	4.88382	4.85553	5.19257	5.25332	4.84743	4.95021	4.60761	5.09303	4.92953	5.64713	4.5145	5.39902	5.41496	5.54404	5.00412	5.48995	5.04057	4.90306	4.652	5.34836	5.30674
	HCST	4.80262	5.06704	4.32584	4.57413	4.77753	4.75961	4.65341	4.33842	4.70118	4.60761	5.04057	5.60761	4.75961	3.77753	4.74006	4.8761	4.65652	4.78731	5.04635	4.4556	5.19257	4.99992	4.4682	5.53807
	FBRS	4.98904	5.21247	3.82334	5.00935	5.30805	4.83	4.93881	5.12983	5.14724	4.60761	5.04057	5.06704	4.96124	5.5145	4.95156	5.17054	4.85815	5.16282	5.08432	5.77753	4.90306	4.77753	5.0321	5.30674
	CHD9	4.98904	5.3802	5.59592	5.35512	5.13117	5.29566	5.63069	5.7465	5.3069	5.69507	5.55246	4.60761	4.60761	5.19257	4.49213	5.12545	5.69214	4.97018	5.27696	4.4556	6.3181	5.77753	5.43649	4.93292
	MINK1	5.19257	4.99992	4.6978	4.90012	4.19257	5.24504	5.23837	5.59218	4.87806	5.19257	4.90039	5.85553	6.1656	5.5145	5.57959	5.67174	5.24148	4.93541	5.53177	4.87064	4.73314	4.652	5.55935	5.53807
	MAP3K5	5.19257	5.19257	4.6978	5.09681	4.99992	5.39188	4.78269	5.72544	5.10045	5.13117	5.16832	4.60761	5.34457	5.19257	4.74006	5.10237	5.19257	5.19257	5.19257	4.87064	4.73314	4.77753	5.0321	5.19257
	TM4SF1	5.07392	4.72308	4.23837	5.11089	4.30805	4.83	4.86286	4.84743	4.76258	4.5145	4.37314	4.60761	4.83	4.5145	4.88445	5.27746	4.79402	4.57786	4.30938	4.87064	5.05507	5.19257	4.92953	4.76046
	ATXN3	4.89884	4.6665	4.99326	4.57413	4.19257	4.68561	4.9202	4.68237	4.80211	4.85553	4.90039	4.92953	4.83	4.77753	4.95156	5.338	4.65652	5.10142	5.00735	3.4556	4.05507	4.77753	5.19257	5.12303
	IER5	4.98904	4.90529	4.4083	4.59431	4.19257	5.08154	4.76193	4.49596	4.84058	5.19257	4.60761	4.41496	4.60761	5.36249	4.39902	4.73314	5.24148	4.66532	4.88362	4.4556	4.05507	4.89301	5.06012	4.53807
	LARP4	4.33696	4.41496	4.63069	4.40166	4.60761	4.75961	4.99326	4.88591	4.2931	4.60761	4.84027	4.60761	4.43768	4.19257	4.74006	4.60761	4.14194	4.2783	4.51797	4.678	4.90306	4.5145	4.76907	4.66582
	DENND2B	4.0321	3.97684	3.93881	4.03909	2.92953	4.68561	4.208	3.88591	4.2931	4.77753	4.19257	3.92953	4.34457	4.5145	3.66205	3.95553	4.42205	3.48475	4.20985	3.87064	4.05507	4.19257	4.4682	4.03111
	SNRPA	4.89884	4.27057	4.99326	4.78194	4.99992	5.02264	4.6978	4.88591	4.85944	4.60761	5.0136	4.77753	4.75961	4.99992	4.39902	5.03082	4.58252	4.38521	5.26047	5.33007	5.05507	3.77753	5.01789	4.8917
	SKOR2	5.07392	4.90529	5.09635	4.8167	4.92953	4.68561	4.9202	4.63798	4.56994	4.69507	4.678	5.30805	4.52514	4.77753	4.49213	4.95553	5.42205	4.22172	5.15738	2.87064	4.90306	4.652	4.752	4.48362
	ALDH8A1	4.752	4.27057	4.6978	4.37858	4.06704	4.75961	4.67578	4.59218	4.42555	3.92953	4.60761	3.92953	4.34457	2.19257	4.19257	4.67174	4.14194	4.66532	4.54545	3.87064	4.90306	4.99992	4.69953	3.99263
	MAGEA8	5.26657	5.62256	5.36766	5.68177	6.13117	4.83	4.84323	4.95991	4.89644	5.30805	5.16832	5.19257	4.83	4.19257	4.49213	4.70276	4.79402	4.66532	4.8399	5.19257	4.54049	4.5145	4.752	4.76046
	PPP1R14A	3.752	4.15193	4.99326	4.30703	4.5145	5.02264	4.23837	4.59218	4.49955	4.77753	4.09303	4.60761	3.60761	4.77753	4.49213	4.79203	4.50451	4.57786	4.67551	3.87064	4.05507	4.36249	4.40407	4.42703
	CD164	4.752	4.69507	4.23837	5.26987	4.99992	4.43768	4.6978	4.95991	4.93251	4.77753	4.64323	4.92953	4.83	5.19257	4.57959	4.14817	4.14194	4.86326	4.51797	3.4556	5.05507	4.77753	4.62647	4.91246
	CCDC9B	4.69953	5.11011	5.28277	4.96354	4.60761	5.24504	4.86286	5.0303	4.89644	4.30805	4.87064	4.77753	4.52514	4.5145	4.81406	5.05507	4.85815	5.25028	5.44689	3.4556	5.3181	5.19257	5.11457	4.78318
	MEFV	3.85153	4.41496	3.6978	4.35512	4.06704	4.13812	4.208	4.44533	4.17762	3.77753	4.19257	3.60761	3.89711	2.19257	3.29948	3.95553	3.91955	3.89979	4.57242	3.87064	4.3181	2.77753	4.48896	4.33777
	GCKR	3.752	4.15193	4.04573	4.03909	3.92953	4.24504	4.38133	4.22294	4.40001	4.19257	4.23987	3.60761	3.75961	3.19257	4.07709	3.4701	3.79402	4.22172	4.17508	2.87064	3.73314	4.652	4.48896	3.87064
	PCID2	5.55935	5.57723	5.32584	5.70051	5.77753	5.34457	5.68683	5.47087	5.48747	5.652	5.37314	6.06704	5.52514	4.5145	5.35011	5.21426	5.54404	5.38521	5.43224	6.04057	5.54049	5.28003	5.31388	5.60336
	CD84	4.4682	5.08873	4.32584	4.35512	4.5145	4.96124	4.78269	4.54487	4.84058	4.99992	4.92953	4.19257	4.75961	4.19257	4.88445	4.50573	4.14194	4.70714	5.08432	4.19257	4.90306	5.28003	5.01789	4.91246
	ARFRP1	5.26657	4.75056	5.04573	4.8167	4.92953	4.96124	4.74087	4.88591	5.10045	4.69507	4.77753	4.92953	4.60761	3.77753	4.81406	4.8206	4.97844	5.22172	4.96728	4.678	5.43358	4.652	4.92953	4.48362
	LARS1	5.40407	4.92953	5.09635	5.0826	4.99992	5.29566	5.11284	4.8079	5.08451	4.69507	4.98612	4.77753	4.52514	4.77753	4.95156	5.07891	5.54404	5.2783	4.98745	4.678	5.3181	4.77753	5.04618	5.27503
	MCMDC2	4.19257	4.41496	4.63069	4.59431	4.06704	4.89711	4.67578	4.44533	4.37402	4.60761	5.0136	4.41496	3.43768	3.77753	4.19257	4.43358	4.72691	4.33275	4.37212	3.4556	4.90306	4.19257	4.68161	4.30674
	RASSF1	4.85153	5.13117	4.99326	4.94795	4.77753	4.60761	4.86286	4.8079	5.01892	4.5145	4.77753	5.30805	5.60761	4.99992	5.07709	5.4701	5.88918	5.35922	4.86192	5.57108	4.54049	4.89301	5.2545	6.04057
	TUT1	5.0321	4.83	4.76193	4.99424	3.92953	4.89711	5.02845	4.84743	5.10045	5.06704	4.98612	4.19257	4.75961	4.77753	4.57959	4.60761	4.14194	5.10142	4.81753	5.19257	4.3181	4.99992	5.17986	4.48362
	PDXDC1	4.5296	4.90529	5.04573	4.8167	5.06704	4.60761	4.7195	4.59218	5.01892	4.5145	4.90039	4.92953	5.08154	3.77753	4.39902	5.05507	4.65652	5.33275	5.04635	4.19257	4.05507	4.77753	4.89884	5.12303
	SLC9A8	4.5296	4.85553	4.99326	5.05374	4.30805	5.02264	5.02845	5.12983	4.89644	5.25146	5.06704	5.06704	5.24504	3.77753	4.49213	4.79203	4.72691	5.00412	4.96728	4.19257	4.73314	4.77753	5.04618	5.08696
	LCK	4.752	4.88062	5.04573	5.0243	5.30805	5.19257	4.74087	5.09741	5.01892	5.13117	5.14366	4.60761	4.75961	4.19257	5.24702	4.76288	4.65652	5.2783	4.88362	5.57108	4.73314	4.77753	4.68161	5.42703
	OAS1	6.64508	6.68798	6.88223	7.35216	6.73689	5.43768	5.4083	6.0303	6.04387	5.30805	5.4755	5.30805	5.13812	3.77753	5.39902	5.05507	4.97844	4.74778	5.10293	4.4556	5.19257	4.89301	5.01789	4.78318
	PON2	4.752	4.60761	5.36766	5.0243	5.13117	4.68561	5.19257	4.92338	5.01892	4.5145	4.9581	4.60761	4.96124	5.652	5.70158	4.73314	4.65652	4.78731	5.19257	4.678	4.73314	3.77753	5.20517	4.56454
	RAB5C	4.69953	5.04501	4.93881	4.8167	4.30805	4.89711	5.02845	4.92338	5.11622	5.30805	5.11857	4.19257	5.02264	4.77753	4.29948	4.92953	4.91955	5.06971	5.04635	5.04057	4.73314	4.36249	5.14104	4.99263
	CYSTM1	5.67256	5.62256	5.28277	5.95577	4.92953	4.96124	5.01096	5.39287	5.33412	5.25146	5.80924	5.19257	5.99227	4.5145	5.57959	5.03082	4.97844	4.89979	5.02698	5.04057	5.19257	3.99992	5.3931	4.9531
	SH3BP5L	5.11457	5.02264	4.76193	4.99424	5.06704	4.24504	4.9202	4.92338	4.91458	4.30805	5.0136	5.19257	4.75961	3.77753	4.81406	4.70276	5.28878	4.74778	5.13946	3.4556	4.73314	4.19257	4.69953	4.87064
	UBTD1	5.40407	5.04501	4.76193	4.96354	4.19257	5.34457	5.0628	5.25269	4.91458	4.92953	4.98612	4.60761	4.96124	4.99992	5.13599	4.8206	5.14194	5.16282	5.15738	4.19257	5.73314	5.28003	5.23004	4.99263
	KRTAP5-1	5.5296	5.6665	5.73023	5.79071	5.77753	5.43768	5.5603	5.33842	5.65875	5.25146	5.49513	6.5618	5.02264	3.77753	4.66205	5.338	5.28878	5.22172	5.13946	4.87064	4.73314	4.77753	5.16703	5.03111
	GDAP1L1	6.21143	6.05607	6.38812	5.8167	5.5618	6.34457	6.16911	6.09741	5.88728	5.99992	6.08009	4.92953	5.72308	6.09946	5.91839	5.98106	5.54404	5.78731	5.90499	5.33007	6.37699	6.32185	6.07392	5.72569
	AKR1B1	4.752	5.02264	4.88223	5.0243	4.99992	5.29566	4.74087	5.19257	4.80211	4.85553	4.92953	5.30805	5.43768	4.5145	5.39902	5.07891	4.42205	5.13245	5.10293	5.19257	5.19257	3.99992	5.15409	4.8917
	ETFB	5.0321	5.34457	5.14526	4.91624	4.41496	5.34457	5.02845	4.8079	5.0356	4.06704	4.57108	4.60761	4.96124	5.652	4.81406	5.14817	4.65652	5.10142	4.90499	5.19257	4.90306	4.77753	5.01789	5.06858
	SAMD4B	5.0321	4.99992	5.09635	5.05374	4.69507	4.02264	5.09635	5.16154	4.89644	5.25146	4.77753	3.60761	4.60761	4.5145	4.57959	4.98106	5.03503	5.25028	4.74827	4.87064	4.05507	4.36249	5.32546	4.973
	SOX9	4.89884	4.44891	4.5603	4.35512	4.06704	4.34457	4.6978	4.95991	4.95021	4.5145	4.84027	4.19257	4.89711	3.77753	4.57959	4.79203	4.97844	5.03729	4.72442	5.19257	4.54049	4.19257	4.80262	4.9531
	NPRL2	4.33696	4.48208	4.4863	4.6532	3.41496	4.43768	4.82334	5.19257	4.89644	4.85553	5.04057	4.41496	4.34457	4.77753	5.01569	4.8761	4.65652	4.53206	4.94681	3.4556	4.90306	4.5145	5.0876	4.53807
	ENTPD2	4.80262	5.11011	4.76193	4.90012	4.99992	4.60761	4.80316	4.49596	4.95021	4.92953	5.04057	4.41496	4.83	5.19257	4.29948	4.8761	3.33459	4.78731	4.86192	3.87064	4.90306	4.99992	4.752	4.59053
	RGS7BP	6.24842	6.2321	5.44783	5.61421	5.19257	5.68561	5.64209	5.33842	5.51152	5.13117	5.64323	5.06704	5.72308	4.77753	5.66205	5.41496	4.91955	5.22172	4.88362	4.87064	5.05507	5.5145	5.5296	5.22612
	ANKRD2	4.40407	4.41496	4.4083	4.72817	3.60761	4.89711	4.65341	4.44533	4.68012	4.69507	4.28568	4.60761	4.75961	4.99992	3.66205	4.43358	4.42205	4.48475	4.54545	2.87064	4.54049	4.652	4.66346	3.87064
	ST7L	4.89884	4.75056	4.88223	4.85065	4.99992	4.96124	5.14526	5.22294	4.63705	4.99992	4.64323	4.19257	5.19257	4.5145	5.13599	4.98106	5.33459	5.33275	5.06546	4.19257	5.43358	5.09946	5.0876	5.06858
	HOXC10	4.98904	4.48208	5.04573	5.16585	4.85553	5.13812	5.0628	4.88591	4.78248	5.19257	5.09303	4.60761	4.96124	4.77753	5.07709	4.8761	4.24148	4.62225	4.92605	3.87064	5.05507	4.99992	5.20517	4.61607
	CRYBB2	4.4682	4.75056	4.04573	4.44675	3.77753	5.02264	5.33991	4.22294	4.9677	4.06704	4.74511	5.30805	4.83	5.652	3.66205	5.03082	4.33459	4.78731	5.19257	4.87064	5.54049	4.652	5.26657	4.5111
	TBC1D9B	5.19257	5.44891	5.04573	5.19257	5.46559	5.60761	5.1612	5.78773	5.38707	5.06704	5.11857	5.30805	6.02264	4.77753	5.84968	5.3961	4.97844	4.97018	5.58571	4.87064	5.43358	5.28003	5.30219	5.25891
	GPAT2	6.23004	6.50646	5.5603	6.45781	6.60761	5.75961	6.27546	5.92338	6.0925	5.5145	5.99992	7.06704	5.24504	4.19257	5.19257	5.67174	5.58252	5.57786	5.46139	5.04057	5.3181	4.89301	5.43649	5.52464
	LAP3	6.4682	6.83643	6.74617	7.10386	7.53834	5.75961	5.25332	6.19257	6.13181	5.73689	6.05386	5.30805	5.29566	5.19257	5.01569	5.338	4.79402	5.25028	4.8399	4.19257	4.54049	4.652	4.71723	5.46968
	PEG3	4.19257	4.34457	4.76193	4.28237	4.30805	4.43768	4.7195	4.0303	4.20737	4.30805	4.33007	4.19257	3.75961	3.77753	4.74006	4.60761	4.14194	4.53206	4.46139	4.87064	4.05507	4.36249	4.40407	4.06858
	C5orf24	5.5885	5.28943	5.19257	5.19257	4.69507	5.52514	5.36766	5.16154	5.38707	5.73689	5.11857	5.19257	5.83	5.89301	5.35011	5.57444	5.46387	4.93541	5.559	4.678	5.43358	5.36249	5.10115	4.99263
	TMEM220	4.85153	4.6665	4.32584	4.09681	3.92953	5.13812	4.80316	4.22294	4.54685	4.77753	4.53361	4.60761	3.60761	5.36249	4.88445	4.92953	4.58252	4.10142	4.88362	3.4556	5.05507	4.5145	4.85153	4.56454
	KYNU	4.80262	4.41496	5.09635	5.00935	4.69507	4.75961	4.38133	4.76726	4.61502	4.41496	4.87064	4.41496	4.24504	4.5145	4.49213	4.23564	4.42205	4.43584	4.30938	4.19257	2.73314	3.99992	4.44714	4.5111
	AGPS	5.37091	5.27057	5.44783	5.71901	5.73689	4.75961	5.33991	5.63798	5.56994	5.46559	5.28568	5.30805	5.52514	5.36249	5.49213	5.27746	5.14194	5.55514	5.15738	4.87064	4.73314	4.99992	5.24232	5.32234
	COMMD9	5.19257	4.804	5.04573	4.78194	4.60761	4.43768	5.02845	5.25269	4.68012	4.69507	4.98612	5.19257	5.02264	4.77753	5.13599	5.3181	5.28878	4.66532	5.38738	4.678	5.19257	5.5145	5.0876	4.76046
	ARHGAP17	5.23004	4.99992	5.14526	5.03909	5.30805	5.02264	4.90134	4.8079	4.93251	4.77753	5.16832	4.41496	4.75961	4.99992	5.13599	5.2567	5.58252	5.03729	5.10293	5.77753	4.54049	4.5145	5.16703	5.55136
	FEM1B	5.0321	5.08873	5.09635	5.0826	4.41496	4.68561	5.23837	5.33842	5.25087	5.13117	5.21642	5.41496	5.02264	4.99992	5.01569	5.35763	5.65652	5.4605	5.27696	4.4556	4.54049	4.36249	5.15409	5.41253
	IL13RA1	4.89884	5.53044	4.76193	5.39017	4.92953	5.29566	5.14526	5.39287	5.48747	4.85553	5.06704	4.77753	6.1656	5.5145	5.57959	5.60761	6.79402	5.4605	5.27696	5.77753	5.05507	5.28003	5.47862	5.76046
	GPR62	5.11457	4.85553	5.14526	4.97897	4.5145	4.96124	4.95719	4.68237	4.70118	5.06704	4.80924	4.60761	4.24504	4.19257	3.81406	4.73314	4.24148	4.53206	4.98745	3.4556	4.73314	4.19257	4.86747	4.87064
	ATP5MD	4.85153	4.6665	5.19257	4.91624	4.77753	4.68561	4.63069	4.76726	4.93251	4.19257	4.9581	5.06704	4.13812	5.36249	4.74006	4.90306	4.65652	4.62225	4.79481	3.87064	2.73314	4.99992	4.76907	4.4556
	ITPR2	4.98904	4.72308	5.09635	4.91624	4.99992	4.83	4.97534	4.88591	4.80211	4.92953	4.87064	5.06704	5.24504	4.5145	5.24702	5.23564	4.97844	5.5086	5.20985	5.19257	4.73314	5.36249	4.76907	5.42703
	LRATD2	5.43649	5.2321	4.76193	5.17927	5.96516	5.39188	5.02845	5.25269	5.22201	4.85553	5.41496	5.69507	5.02264	5.5145	4.66205	4.95553	4.33459	4.70714	5.12131	3.87064	5.64003	5.36249	4.98904	4.82757
	SGSM1	5.23004	4.85553	4.63069	4.76423	4.41496	4.83	5.0628	4.95991	4.76258	4.92953	4.678	3.92953	8.63244	3.77753	3.49213	4.98106	4.58252	4.38521	5.00735	4.678	4.05507	4.89301	4.71723	4.20944
	PARVA	5.19257	4.57723	5.32584	5.16585	5.13117	4.60761	5.09635	5.06424	5.05209	5.5618	5.04057	4.77753	5.08154	5.99992	5.70158	5.35763	5.46387	5.00412	5.43224	4.678	5.19257	5.28003	5.2545	5.27503
	ALDH3B2	5.752	6.03387	5.4863	5.45781	5.5145	5.75961	6.14526	5.52062	5.62608	4.99992	5.66072	5.85553	5.08154	6.09946	5.84968	5.96835	5.37898	5.06971	5.00735	5.04057	4.73314	5.28003	5.2545	5.74896
	CTDP1	4.94464	4.804	4.14526	4.51185	3.41496	4.83	5.14526	4.88591	4.98497	4.60761	4.53361	4.19257	4.02264	3.19257	4.07709	4.90306	4.79402	4.2783	4.46139	4.678	5.05507	4.652	4.68161	4.27503
	ENG	5.26657	5.46559	5.14526	5.51185	5.06704	5.24504	5.11284	5.44533	5.27916	5.30805	5.53361	5.06704	6.41496	5.36249	6.01569	6.14817	4.42205	5.10142	5.51797	4.4556	5.19257	5.36249	5.78594	4.91246
	MSANTD3	5.5296	4.63735	5.19257	4.85065	5.13117	4.75961	5.01096	4.84743	4.63705	5.13117	4.49513	4.92953	5.08154	5.36249	4.66205	4.8761	4.03503	3.97018	4.72442	4.4556	4.73314	5.4405	5.20517	4.42703
	MCM5	4.752	5.08873	4.99326	4.97897	5.25146	4.24504	5.0628	4.63798	5.05209	4.30805	5.23987	5.06704	4.60761	3.19257	5.07709	4.73314	4.65652	4.48475	4.92605	4.678	4.73314	4.5145	4.62647	4.91246
	LAPTM5	4.40407	4.63735	4.76193	4.67231	4.69507	4.68561	4.80316	4.54487	4.34754	4.85553	4.77753	3.60761	4.75961	4.77753	4.57959	4.8761	4.72691	4.97018	4.81753	4.87064	5.19257	4.99992	4.76907	5.32234
	ATP9B	4.33696	4.5145	5.04573	4.35512	4.60761	4.83	4.97534	4.76726	4.34754	5.13117	4.678	4.19257	4.34457	5.652	4.57959	4.3961	4.50451	4.78731	5.29326	4.4556	4.54049	3.5145	5.19257	4.56454
	GCGR	4.69953	4.99992	5.14526	4.53291	4.92953	5.34457	5.1612	5.06424	4.95021	4.19257	4.87064	4.92953	4.75961	3.77753	5.01569	4.90306	5.03503	4.78731	5.22692	5.33007	4.54049	4.89301	5.06012	4.39789
	BCL3	5.11457	4.90529	4.88223	5.28237	5.13117	4.24504	5.19257	5.39287	5.01892	4.60761	5.04057	4.60761	4.83	5.19257	4.07709	5.2567	4.42205	4.66532	4.72442	5.04057	4.90306	5.4405	4.71723	5.46968
	KLC1	5.0321	4.5145	5.09635	4.96354	4.85553	4.60761	4.63069	5.22294	5.14724	4.85553	5.11857	4.60761	5.72308	5.19257	5.29948	5.37699	5.24148	5.10142	5.08432	4.678	4.73314	4.19257	5.10115	5.30674
	FABP1	5.23004	5.34457	4.76193	5.39017	5.25146	5.29566	5.31162	5.39287	5.16251	4.85553	5.37314	5.06704	5.02264	5.19257	4.66205	4.92953	4.50451	4.38521	4.57242	5.04057	3.3181	3.77753	4.92953	4.64116
	WWP1	4.94464	4.804	4.5603	4.91624	4.77753	4.13812	4.67578	4.88591	4.9677	5.30805	5.14366	5.19257	5.24504	5.77753	5.19257	5.05507	4.97844	5.10142	5.12131	5.19257	4.54049	5.5145	5.37091	5.08696
	PHGDH	4.98904	4.3802	5.14526	4.76423	4.5145	5.19257	4.88223	4.54487	4.32058	4.69507	4.92953	4.77753	3.89711	2.19257	4.57959	4.3181	4.42205	4.82579	4.74827	1.87064	5.05507	5.36249	4.64508	4.39789
	USP16	5.23004	5.43203	5.04573	4.93218	5.36249	4.75961	4.63069	5.0303	5.14724	4.5145	4.77753	4.77753	4.68561	5.36249	5.39902	4.95553	4.65652	4.70714	4.86192	5.33007	4.73314	5.19257	4.5885	4.91246
	AIM2	4.4682	4.2321	4.4863	4.72817	3.92953	4.13812	4.4863	4.16154	4.40001	4.69507	3.98612	5.19257	5.08154	4.5145	3.95156	4.73314	3.79402	4.66532	4.51797	5.77753	4.54049	4.652	4.48896	5.49742
	HOPX	5.43649	5.46559	5.28277	5.3669	5.25146	5.39188	5.12914	5.25269	5.59266	5.60761	5.33007	5.85553	5.64713	4.5145	5.57959	5.65597	5.33459	5.22172	5.37212	4.87064	5.54049	4.652	5.07392	5.4556
	FBXO7	4.5885	5.15193	5.04573	5.11089	5.19257	4.02264	5.01096	5.31041	5.17762	5.13117	4.84027	5.06704	4.60761	4.99992	5.13599	5.21426	5.08948	4.93541	4.92605	5.04057	5.05507	5.28003	4.89884	4.59053
	C12orf10	5.0321	4.90529	5.23837	4.97897	5.13117	5.39188	5.1612	4.68237	5.40001	4.99992	4.90039	4.60761	4.96124	5.19257	4.57959	5.37699	5.14194	5.16282	5.32532	4.87064	5.05507	4.5145	5.01789	4.91246
	PRKAG2	3.85153	4.44891	4.6978	4.61421	4.19257	5.02264	4.51139	4.39287	4.52339	3.19257	4.37314	5.19257	4.60761	4.5145	4.19257	4.79203	4.58252	5.00412	4.59889	4.678	1.73314	4.77753	4.80262	4.42703
	PHC1	5.07392	4.88062	5.23837	4.42438	3.60761	5.02264	4.67578	4.59218	4.65875	4.60761	4.28568	3.92953	3.75961	4.5145	5.01569	4.50573	4.79402	4.10142	4.65042	3.87064	4.54049	4.89301	4.92953	4.69007
	C20orf204	4.19257	4.2321	3.93881	4.57413	3.41496	4.60761	4.7195	4.63798	4.56994	4.92953	4.84027	3.92953	3.75961	3.77753	3.95156	4.92953	4.58252	4.74778	4.81753	3.4556	4.05507	4.99992	4.56913	4.30674
	SVIP	4.5296	4.63735	4.76193	4.91624	4.19257	4.60761	4.11284	4.49596	4.45064	4.77753	4.4556	3.92953	5.02264	5.77753	4.49213	4.73314	4.65652	4.66532	4.48995	3.87064	3.73314	4.99992	4.752	4.56454
	CHD1L	4.94464	5.06704	4.82334	4.79942	4.77753	5.34457	5.22327	5.0303	4.91458	4.85553	4.80924	5.19257	4.89711	4.19257	5.01569	4.73314	5.08948	4.70714	5.12131	4.4556	6.12545	5.28003	5.16703	5.03111
	NUB1	5.40407	5.21247	5.19257	5.58426	5.60761	5.34457	4.93881	4.95991	5.13181	5.06704	5.0136	5.06704	4.96124	4.99992	4.81406	5.3181	5.19257	5.06971	5.38738	4.19257	4.73314	4.77753	5.07392	5.25891
	OSBPL7	4.5885	4.27057	4.76193	4.61421	4.60761	4.02264	4.43477	4.28184	4.61502	4.77753	4.77753	4.60761	4.96124	2.19257	4.49213	4.05507	3.65652	4.70714	5.02698	3.87064	5.3181	4.5145	4.752	4.20944
	SNTB1	4.752	5.04501	4.82334	4.61421	3.41496	4.43768	4.80316	5.06424	4.70118	4.77753	5.0136	5.06704	4.34457	4.19257	4.49213	4.10237	4.42205	4.78731	5.02698	4.19257	4.73314	5.09946	5.31388	4.53807
	OTUD5	4.4682	4.48208	5.19257	4.6532	4.19257	4.83	4.93881	5.0303	5.23651	5.13117	4.71194	5.06704	4.83	4.19257	3.81406	5.07891	5.03503	4.78731	5.32532	5.19257	5.3181	4.36249	5.10115	4.87064
	SELENOO	4.4682	3.88062	4.82334	4.12482	3.92953	4.13812	4.60761	3.95991	4.20737	4.69507	4.57108	4.41496	4.02264	4.99992	4.07709	4.14817	4.14194	4.03729	4.59889	1.87064	4.73314	5.19257	4.64508	4.36814
	SH2D4A	3.26657	3.02264	4.23837	3.94795	3.77753	3.02264	4.80316	4.44533	4.26508	4.30805	4.37314	4.41496	3.43768	3.19257	4.81406	4.23564	4.97844	3.97018	4.30938	2.87064	4.3181	4.36249	4.38205	3.78318
	CSNK2A2	6.38758	6.62256	6.71411	6.40166	6.46559	6.50377	6.64209	6.5328	6.66947	6.5145	6.3942	6.19257	5.86395	5.77753	6.19257	6.4969	6.16748	6.56654	6.43224	6.77753	6.59112	6.36249	6.54455	6.29888
	RAB18	5.26657	5.43203	4.4863	5.0243	4.99992	5.02264	5.14526	4.99553	5.0356	4.85553	5.04057	3.92953	4.83	3.77753	4.88445	4.90306	5.46387	4.74778	5.22692	4.4556	5.43358	4.99992	5.24232	4.9531
	TNS1	5.15409	5.17239	5.19257	4.67231	3.92953	5.02264	5.09635	5.39287	5.01892	5.19257	5.21642	3.92953	6.6665	6.5145	6.49213	6.06704	6.08948	5.4605	5.82876	5.19257	5.43358	5.89301	5.81089	5.14073
	N4BP2L2	4.85153	4.6665	4.82334	4.88382	4.06704	5.24504	4.26812	4.28184	4.61502	5.13117	4.53361	4.41496	4.83	3.19257	4.81406	4.95553	4.79402	4.62225	4.70017	5.4556	5.19257	4.77753	4.85153	5.012
	HAPLN4	4.752	4.57723	4.93881	4.61421	4.30805	4.60761	4.97534	4.39287	4.80211	4.77753	4.678	4.60761	4.43768	3.77753	3.07709	4.70276	4.33459	4.10142	4.8399	4.678	4.05507	3.99992	4.5885	4.71392
	ADH1A	4.64508	4.92953	5.28277	4.44675	4.06704	4.89711	4.6978	5.16154	4.70118	4.99992	4.90039	4.19257	4.24504	4.99992	4.95156	4.73314	4.33459	4.57786	5.04635	5.33007	4.73314	5.19257	4.69953	4.69007
	MYH10	4.11457	4.3802	5.32584	4.72817	4.92953	4.96124	4.93881	4.59218	4.45064	4.19257	4.37314	5.06704	4.83	4.77753	5.07709	4.4701	4.65652	4.53206	4.54545	4.87064	3.73314	3.19257	4.88324	4.84927
	KIAA1586	4.19257	3.54621	4.4083	4.12482	3.77753	4.60761	4.01096	4.44533	4.26508	4.69507	3.678	3.92953	4.13812	3.77753	4.29948	4.43358	3.33459	3.57786	3.34109	2.87064	3.3181	3.19257	4.24232	3.91246
	PIR	5.67256	4.92953	5.14526	4.83378	5.30805	5.34457	5.1612	5.12983	5.01892	5.19257	5.04057	4.77753	4.75961	4.5145	5.44633	5.07891	4.72691	5.22172	5.12131	4.19257	5.05507	5.5145	5.21766	4.80555
	GID4	4.752	4.75056	4.5603	4.86733	5.46559	4.68561	5.19257	5.19257	4.65875	5.13117	4.74511	5.06704	4.60761	2.19257	4.81406	5.07891	4.42205	4.57786	4.81753	3.87064	5.19257	4.652	4.95959	4.64116
	HSPE1	6.4838	6.01133	6.26074	6.52242	6.98265	5.72308	5.25332	5.8079	5.99354	5.77753	6.26296	6.06704	6.13812	5.19257	5.57959	5.57444	6.69214	6.55514	5.91556	5.678	5.19257	5.09946	5.45771	6.0593
	TNFRSF13C	4.5296	4.30805	4.6978	4.30703	4.85553	4.43768	4.65341	4.72544	4.59266	4.30805	4.37314	5.5145	3.89711	3.19257	4.29948	3.95553	3.91955	4.62225	4.20985	5.9581	5.05507	4.36249	4.35968	5.69007
	FGD6	4.64508	4.6665	4.32584	4.91624	4.85553	3.75961	5.07967	4.54487	4.84058	5.19257	4.77753	5.19257	5.13812	5.36249	4.39902	5.07891	5.46387	5.33275	5.17508	4.4556	4.73314	5.28003	5.19257	5.29097
	H2AJ	5.43649	5.49838	5.6978	5.53291	5.30805	4.83	5.31162	5.19257	5.13181	5.25146	5.21642	5.60761	5.13812	4.19257	5.35011	5.23564	4.97844	4.93541	5.02698	4.87064	4.05507	3.77753	5.16703	5.32234
	CFB	5.07392	4.54621	4.4083	4.49047	4.19257	4.52514	4.82334	5.72544	4.7424	4.06704	4.23987	3.92953	3.43768	3.19257	3.95156	4.3961	4.72691	4.03729	4.30938	3.87064	5.19257	4.36249	4.64508	4.33777
	SHISA5	5.15409	5.08873	5.36766	4.93218	4.77753	4.60761	4.67578	5.3659	5.11622	4.5145	4.92953	4.41496	5.13812	3.77753	5.19257	4.76288	4.50451	5.10142	4.88362	3.87064	4.73314	3.5145	5.04618	4.61607
	NFE2L2	4.98904	4.60761	4.99326	4.44675	5.13117	4.68561	4.23837	4.22294	4.4753	4.77753	4.53361	4.92953	4.89711	4.99992	4.49213	4.60761	5.28878	4.93541	4.81753	4.19257	4.05507	4.36249	4.64508	5.03111
	MOSPD3	4.11457	4.27057	4.04573	4.20574	4.5145	4.34457	4.43477	4.54487	4.45064	4.85553	4.49513	4.41496	4.24504	4.77753	4.74006	4.43358	4.33459	4.57786	4.59889	4.19257	4.3181	5.19257	4.42577	4.56454
	CD63	7.28449	7.35356	7.12102	8.00181	7.81706	6.83	6.29727	7.63233	7.69332	6.58489	7.5145	6.92953	7.05239	5.99992	6.84968	6.11396	6.63837	6.56654	5.99744	5.87064	5.43358	5.77753	5.95214	6.39051
	YY1AP1	4.85153	4.6665	4.23837	4.91624	4.19257	4.96124	4.99326	4.88591	4.89644	5.30805	5.14366	4.92953	5.34457	3.77753	5.19257	5.10237	4.97844	5.00412	4.94681	4.678	5.05507	5.58489	4.94464	5.22612
	ALAS1	5.33696	5.06704	5.44783	5.49047	5.73689	5.19257	5.17697	5.63798	5.65875	5.36249	5.23987	3.60761	5.56696	5.5145	4.88445	5.3961	5.19257	5.25028	5.46139	4.87064	4.73314	5.89301	5.20517	5.35303
	BIN1	4.40407	4.95338	4.88223	4.93218	5.06704	4.02264	4.5603	4.33842	4.76258	5.30805	4.9581	5.85553	5.19257	4.77753	4.07709	4.84861	4.97844	4.53206	4.62488	4.678	4.90306	4.89301	4.78594	5.36814
	OR10C1	4.752	4.30805	4.93881	4.76423	4.06704	5.48208	4.86286	4.84743	4.42555	4.5145	4.80924	4.41496	4.68561	4.77753	3.81406	4.27746	4.03503	4.33275	4.37212	4.4556	4.90306	4.89301	4.71723	4.87064
	MED24	4.64508	4.34457	4.82334	4.49047	4.5145	4.34457	4.67578	4.44533	4.26508	4.5145	4.28568	4.19257	4.02264	4.77753	4.57959	4.76288	4.58252	4.82579	4.06546	3.4556	4.73314	4.652	4.5885	4.48362
	CPB2	4.11457	4.15193	4.4863	4.51185	3.41496	4.02264	4.93881	4.59218	4.52339	4.92953	4.57108	4.19257	3.60761	3.77753	3.81406	4.43358	4.14194	4.10142	4.54545	1.87064	1.73314	4.652	4.83541	4.36814
	ULK3	4.64508	5.04501	5.23837	4.57413	3.19257	4.68561	4.84323	4.63798	4.2931	4.41496	4.74511	4.77753	4.02264	3.19257	4.07709	4.70276	4.58252	4.62225	4.72442	4.4556	5.05507	4.36249	4.64508	5.22612
	CCAR1	4.19257	4.60761	5.28277	4.6532	4.06704	4.43768	4.80316	4.84743	4.45064	4.99992	4.37314	4.19257	4.52514	4.99992	3.66205	4.73314	4.85815	4.62225	5.04635	5.33007	5.19257	5.09946	4.85153	4.78318
	ARHGAP21	4.98904	4.90529	4.4083	4.70979	4.69507	4.89711	5.02845	4.63798	4.61502	4.06704	4.64323	4.92953	5.02264	3.77753	4.81406	5.29792	5.69214	5.43584	5.15738	3.87064	4.54049	5.28003	5.20517	4.59053
	ZNF141	5.5296	5.5145	4.76193	5.17927	5.13117	5.56696	5.75144	5.28184	5.11622	5.06704	5.06704	5.41496	4.60761	4.77753	5.24702	5.10237	4.72691	4.78731	4.94681	3.4556	5.19257	5.19257	4.91427	4.87064
	PPP1R14B	5.64508	5.02264	5.44783	5.62406	5.652	5.24504	5.26812	5.72544	5.4753	4.99992	5.64323	4.77753	5.34457	5.36249	5.35011	5.45196	5.14194	5.25028	5.35669	4.4556	4.90306	5.28003	5.37091	5.25891
	MAP4	4.33696	4.83	5.19257	5.13863	4.69507	4.24504	5.0628	5.52062	5.08451	5.13117	5.21642	4.60761	5.83	5.652	5.74006	5.14817	4.91955	5.10142	5.32532	4.678	4.73314	4.89301	5.21766	5.19257
	FH	4.89884	5.3802	5.09635	5.3192	5.13117	5.29566	5.26812	5.54487	5.05209	4.85553	5.16832	4.77753	4.96124	5.652	4.81406	4.84861	5.03503	5.06971	5.20985	4.19257	5.19257	4.77753	5.07392	5.012
	VTN	4.69953	4.15193	4.5603	4.88382	4.06704	5.02264	5.39488	5.12983	4.49955	5.06704	4.90039	4.41496	4.02264	4.19257	4.19257	4.70276	4.03503	4.97018	5.17508	3.87064	4.54049	4.5145	4.5495	4.24261
	STRN3	4.85153	4.3802	4.76193	4.30703	4.06704	5.29566	4.86286	4.8079	4.78248	4.99992	4.74511	4.19257	4.60761	4.19257	4.49213	4.90306	4.85815	5.13245	4.48995	4.4556	3.73314	4.36249	5.01789	4.39789
	GRIN3B	4.4682	4.69507	4.63069	5.0243	4.85553	4.68561	4.86286	4.99553	4.93251	4.41496	4.64323	5.19257	3.89711	4.77753	5.13599	4.8761	4.65652	5.00412	4.65042	5.04057	4.90306	4.19257	4.80262	4.20944
	SETD3	4.5885	4.88062	4.4863	4.83378	4.30805	4.60761	5.09635	4.76726	4.7424	5.36249	4.41496	4.60761	4.24504	2.19257	4.49213	5.00616	4.14194	4.66532	5.22692	5.33007	3.73314	4.89301	5.0876	4.8917
	LRAT	4.85153	4.804	4.82334	4.93218	4.60761	4.75961	4.99326	4.88591	5.14724	4.69507	4.9581	3.92953	4.60761	2.19257	5.13599	5.21426	4.65652	4.89979	4.13946	4.678	4.05507	4.99992	4.80262	4.99263
	MLX	3.85153	4.83	5.4083	4.57413	4.41496	4.75961	4.74087	4.8079	4.93251	4.85553	4.678	4.41496	4.02264	5.652	4.74006	4.3961	4.91955	4.43584	4.92605	3.4556	4.54049	4.36249	4.76907	4.61607
	NR4A1	4.5885	4.30805	4.4863	4.17927	4.19257	4.60761	4.65341	4.68237	4.17762	4.41496	4.19257	3.92953	6.79523	6.89301	6.07709	4.60761	6.56341	6.92659	5.30938	3.87064	5.19257	5.83643	5.76056	5.08696
	SIL1	4.5296	4.92953	4.82334	5.1523	4.19257	5.29566	5.1612	5.06424	4.9677	4.77753	4.71194	4.60761	4.34457	3.19257	4.66205	4.92953	5.19257	4.82579	4.62488	3.87064	5.54049	4.19257	4.64508	4.76046
	C14orf39	4.5296	4.85553	5.28277	4.99424	4.19257	4.89711	4.97534	4.92338	4.7424	5.06704	4.80924	3.60761	4.68561	5.19257	5.07709	5.05507	4.72691	4.93541	5.34109	3.87064	4.3181	4.89301	4.94464	4.20944
	MANF	5.30219	4.54621	4.6978	5.1523	6.03387	4.75961	5.04573	5.16154	5.25087	5.06704	4.9581	4.60761	5.56696	4.99992	5.39902	4.50573	4.97844	5.30578	4.81753	4.87064	5.05507	4.89301	4.91427	5.20944
	XBP1	5.87538	5.36249	5.14526	5.16585	5.30805	4.96124	4.58415	5.39287	5.40001	5.19257	5.14366	4.77753	5.60761	4.77753	5.07709	5.03082	5.33459	5.43584	4.88362	5.04057	4.73314	3.99992	5.10115	5.66582
	PPWD1	4.40407	5.06704	4.4863	4.67231	4.5145	4.89711	4.9202	5.09741	4.76258	4.5145	4.77753	5.30805	4.34457	3.77753	5.07709	5.00616	5.03503	5.03729	4.90499	4.19257	4.3181	4.5145	4.83541	5.012
	PROX1	4.98904	4.44891	4.4863	4.69117	3.60761	4.43768	4.76193	4.72544	4.70118	5.19257	4.60761	4.19257	4.83	4.5145	4.66205	4.84861	4.14194	4.70714	4.62488	2.87064	5.05507	5.36249	4.88324	4.39789
	RNF115	4.80262	4.92953	4.4863	4.83378	4.60761	5.13812	4.17697	5.0303	4.84058	4.5145	4.84027	4.41496	5.34457	4.99992	4.39902	5.03082	4.97844	4.43584	4.92605	5.33007	4.3181	5.5145	4.5495	5.14073
	UTP18	5.43649	5.04501	4.88223	5.17927	5.25146	5.52514	5.39488	5.39287	4.98497	5.06704	5.26296	4.92953	4.75961	5.19257	4.66205	4.64003	4.91955	4.78731	4.92605	3.87064	4.54049	5.36249	5.34836	5.29097
	UBAC1	4.26657	3.88062	5.09635	4.40166	4.69507	4.60761	4.7195	4.33842	4.26508	4.77753	4.57108	4.19257	3.60761	4.5145	4.49213	4.84861	4.91955	4.70714	4.74827	5.19257	4.54049	3.77753	4.56913	4.24261
	C16orf96	4.11457	3.6665	4.82334	4.25727	3.77753	4.43768	4.11284	4.33842	4.14724	4.5145	4.57108	3.19257	4.13812	3.77753	3.66205	4.3961	3.50451	4.53206	3.81753	4.4556	3.3181	4.19257	4.21766	3.78318
	KLHL21	4.69953	4.60761	4.76193	4.6532	4.5145	4.52514	4.67578	4.88591	4.14724	4.06704	4.74511	4.77753	4.52514	4.5145	4.19257	4.60761	4.14194	3.82579	4.34109	4.19257	4.05507	5.19257	4.73472	4.48362
	F8A1	4.26657	4.69507	4.23837	4.6532	4.77753	5.13812	4.95719	4.33842	4.45064	4.69507	4.74511	4.77753	4.60761	4.5145	4.39902	4.54049	5.03503	5.22172	4.98745	4.4556	4.90306	5.09946	4.91427	4.78318
	OR4D2	4.752	4.75056	4.93881	4.90012	3.77753	4.68561	4.93881	4.49596	4.85944	4.60761	5.16832	4.41496	4.43768	4.19257	5.01569	4.95553	4.85815	4.57786	5.12131	4.4556	5.54049	5.19257	5.01789	4.80555
	ANKRD13A	4.80262	4.99992	4.6978	4.86733	4.41496	4.43768	4.88223	5.22294	4.87806	4.77753	5.14366	5.30805	5.19257	4.5145	4.66205	4.70276	5.14194	5.25028	5.29326	5.77753	5.19257	4.652	4.98904	5.06858
	DOK2	4.64508	4.75056	4.5603	4.57413	4.19257	4.60761	4.74087	4.76726	4.54685	4.5145	4.77753	4.19257	4.34457	3.19257	3.95156	4.67174	4.72691	4.62225	4.48995	5.04057	4.54049	4.19257	4.60761	4.36814
	RPS6	7.90464	7.6737	7.56929	8.08438	9.03387	5.39188	5.73023	8.17714	8.35254	7.4405	7.88559	8.85553	9.01888	8.63551	8.46367	7.79923	8.47925	8.42021	7.33717	8.59856	6.68733	6.94746	7.59569	9.21258
	XPOT	5.0321	5.15193	5.82334	5.34325	5.13117	5.34457	5.44783	5.0303	5.43815	4.85553	5.43543	4.77753	5.02264	4.77753	5.35011	5.4701	5.14194	5.2783	4.98745	4.87064	5.05507	5.28003	5.3931	5.04996
	AHNAK	5.67256	5.6665	5.63069	5.56394	5.19257	4.60761	5.52377	5.47087	5.77257	5.36249	5.74511	5.99992	7.64713	6.09946	7.26031	6.61578	6.76085	6.96156	6.46858	6.77753	6.64003	6.47797	6.81911	6.49742
	EEF1D	5.89884	5.95338	6.04573	6.00935	7.03387	5.75961	5.33991	6.47087	6.22928	5.85553	5.91503	6.92953	6.72308	5.99992	6.29948	5.86242	6.35696	6.71741	5.89434	6.4556	5.98106	5.58489	6.12123	6.93292
	YOD1	4.19257	4.57723	4.5603	5.05374	4.77753	4.34457	4.9202	4.49596	4.52339	4.99992	4.678	4.77753	4.68561	4.19257	4.29948	4.70276	5.19257	3.89979	4.46139	3.87064	4.05507	4.19257	4.81911	4.53807
	GPD1L	4.89884	4.804	4.99326	4.79942	4.41496	4.83	4.78269	4.54487	4.78248	4.60761	5.23987	5.19257	5.48208	5.19257	5.07709	4.98106	5.08948	4.82579	4.94681	3.4556	4.90306	4.89301	4.91427	4.59053
	ZNF329	5.19257	4.72308	4.6978	4.67231	4.30805	4.24504	4.9202	4.68237	4.98497	4.99992	4.9581	3.92953	4.52514	4.5145	4.57959	4.60761	5.03503	4.66532	5.19257	1.87064	5.3181	4.99992	4.94464	4.39789
	FAM169A	4.85153	4.804	4.93881	4.76423	3.92953	4.83	5.28277	5.0303	4.7424	5.13117	5.21642	4.92953	4.43768	4.5145	4.88445	4.76288	4.65652	4.53206	4.90499	5.04057	4.54049	5.4405	5.01789	4.93292
	CHST13	3.85153	4.72308	4.99326	4.70979	3.92953	4.24504	4.82334	4.28184	4.70118	5.13117	5.11857	4.19257	4.89711	4.19257	5.07709	4.4701	4.58252	4.97018	4.88362	4.678	4.73314	4.19257	4.5885	4.56454
	OR5AL1	4.69953	4.97684	5.09635	4.49047	4.41496	5.29566	4.9202	4.68237	5.01892	4.60761	4.84027	5.06704	4.60761	2.19257	4.57959	4.95553	4.65652	4.70714	4.79481	3.87064	4.90306	5.4405	4.85153	4.56454
	RPS28	4.85153	5.04501	4.76193	4.67231	4.69507	5.43768	5.07967	4.76726	5.14724	4.99992	4.90039	4.41496	4.75961	4.77753	4.74006	4.79203	4.50451	5.25028	4.92605	4.87064	4.73314	4.652	4.94464	4.80555
	VAT1	5.33696	4.41496	4.4083	4.85065	4.92953	4.75961	4.74087	5.09741	4.93251	4.69507	4.74511	4.41496	5.39188	4.77753	5.77753	5.21426	4.85815	4.62225	5.24379	2.87064	5.19257	3.5145	4.95959	4.64116
	GPX5	5.07392	4.34457	4.4863	4.67231	4.60761	4.60761	5.22327	4.44533	4.76258	5.13117	4.92953	3.19257	5.08154	4.19257	4.88445	4.3181	4.50451	4.33275	4.79481	3.4556	4.90306	4.652	4.88324	4.33777
	EIF1B	5.752	5.54621	4.88223	5.1523	5.25146	4.75961	5.208	5.22294	5.38707	5.30805	5.11857	4.77753	5.52514	5.36249	4.88445	5.64003	5.03503	4.97018	5.43224	4.4556	5.43358	4.36249	5.20517	5.44139
	BORCS8	4.5296	4.60761	5.14526	4.76423	4.41496	5.19257	4.82334	4.88591	4.65875	4.60761	4.77753	4.77753	3.02264	4.19257	5.07709	5.27746	4.97844	4.22172	4.98745	3.87064	4.3181	5.28003	4.98904	4.973
	ANGPT2	4.4682	4.44891	4.93881	4.51185	3.60761	4.60761	4.9202	4.72544	4.34754	4.41496	4.64323	5.5145	5.52514	3.19257	4.57959	4.19257	4.50451	4.43584	4.81753	4.678	4.73314	4.5145	4.85153	4.5111
	PHB2	5.15409	5.54621	5.09635	5.5012	5.69507	5.19257	5.38133	5.31041	5.48747	5.25146	5.62553	5.69507	5.72308	5.77753	5.35011	5.29792	5.24148	5.19257	5.30938	4.87064	5.05507	5.19257	5.12786	5.27503
	HUWE1	5.07392	4.54621	5.09635	5.0826	5.06704	5.39188	5.09635	5.16154	5.40001	5.652	4.9581	4.77753	5.56696	5.5145	5.13599	5.2567	5.28878	5.4605	5.48995	5.678	4.90306	5.19257	5.14104	5.52464
	IFI16	5.77753	5.77753	5.59592	6.06101	5.81706	4.83	5.44783	5.49596	5.63705	5.06704	5.30805	6.25146	6.1656	5.19257	6.46941	5.95553	5.76085	5.41075	5.70017	5.9581	5.8206	5.89301	5.89106	6.51789
	CDC26	4.94464	4.3802	4.14526	5.12482	4.99992	5.08154	4.93881	4.72544	4.98497	5.30805	4.60761	5.30805	4.60761	4.19257	4.74006	4.67174	4.42205	4.97018	4.86192	4.19257	5.05507	4.99992	4.73472	4.71392
	APBA3	4.80262	5.2321	4.82334	5.46878	6.06704	5.19257	5.4863	5.19257	5.42555	5.46559	5.41496	6.13117	5.02264	5.19257	5.29948	5.29792	5.33459	5.30578	5.10293	4.87064	4.05507	4.5145	5.10115	5.25891
	CD72	4.80262	4.88062	5.04573	4.72817	4.85553	5.24504	4.76193	4.84743	4.98497	4.69507	4.80924	4.60761	4.13812	3.77753	4.81406	4.90306	4.97844	4.93541	5.15738	4.19257	4.90306	4.99992	5.15409	4.33777
	SDCCAG8	4.33696	4.60761	4.6978	5.0826	4.19257	4.89711	5.04573	5.12983	5.06839	5.06704	4.84027	3.92953	4.24504	4.99992	4.66205	4.95553	5.24148	4.86326	5.04635	2.87064	5.43358	5.5145	5.16703	5.08696
	NOC3L	4.80262	4.90529	4.93881	4.91624	4.69507	5.39188	5.12914	4.63798	5.4753	4.85553	5.04057	4.41496	4.43768	4.5145	4.29948	4.90306	5.33459	4.78731	4.77173	3.4556	4.73314	5.09946	4.73472	4.82757
	TMEM38B	4.80262	4.99992	4.88223	4.61421	4.41496	5.19257	4.93881	4.68237	4.63705	3.92953	4.9581	5.06704	4.24504	4.99992	4.49213	4.50573	4.72691	4.43584	4.77173	4.678	4.05507	4.36249	4.71723	4.53807
	NPM1	5.5296	5.85553	5.04573	5.3192	6.60761	4.83	4.84323	5.63798	5.62608	4.99992	5.3942	5.77753	6.11011	5.77753	5.35011	5.27746	5.85815	5.84465	5.19257	4.4556	5.05507	5.28003	5.34836	6.29097
	HNRNPH2	4.64508	4.72308	4.82334	5.1523	3.77753	4.75961	4.90134	4.8079	5.22201	4.99992	5.23987	5.06704	4.83	4.5145	5.07709	5.17054	4.91955	5.25028	5.19257	4.4556	5.43358	4.652	4.89884	5.1755
	NETO1	5.30219	5.19257	5.28277	5.19257	5.25146	4.83	5.02845	5.0303	4.7424	4.06704	4.678	4.77753	4.02264	4.19257	4.19257	4.90306	5.24148	4.74778	5.12131	4.19257	3.73314	5.09946	4.69953	5.03111
	CHP1	5.19257	5.49838	5.23837	5.47967	5.89301	5.34457	5.01096	5.22294	5.37402	4.92953	5.21642	4.92953	4.75961	4.5145	5.01569	5.07891	4.58252	4.62225	5.00735	5.04057	5.05507	4.5145	4.68161	4.93292
	PSMB7	4.98904	4.99992	5.19257	5.25727	5.36249	4.60761	5.22327	5.25269	5.55844	4.85553	5.4556	4.41496	4.89711	4.19257	4.66205	5.05507	5.42205	4.82579	5.24379	5.4556	5.3181	4.99992	5.07392	5.012
	PDCD4	8.0374	7.64103	7.00656	7.75306	7.83643	6.97684	6.95262	7.56279	7.40964	6.75735	7.30249	8.47797	7.67609	7.23696	7.16455	7.00616	6.52441	6.93541	6.37977	7.26296	6.12545	6.28003	6.37091	7.21781
	GOLGA5	5.15409	4.85553	5.04573	5.1523	4.41496	5.39188	5.19257	5.3659	5.08451	5.13117	4.678	5.06704	4.34457	4.77753	5.19257	5.27746	5.08948	5.13245	5.06546	5.4556	5.05507	5.09946	4.95959	4.78318
	ABLIM3	4.64508	4.57723	4.04573	4.42438	4.06704	4.75961	4.7195	4.88591	4.91458	4.30805	4.57108	5.30805	5.64713	4.99992	5.62141	4.95553	4.85815	4.57786	4.88362	4.19257	4.3181	4.77753	4.95959	3.9531
	CCL2	6.0321	5.86813	5.93881	6.12482	6.75735	5.02264	4.93881	5.22294	5.14724	4.19257	4.74511	4.19257	4.43768	2.19257	4.88445	4.67174	4.50451	4.53206	4.65042	4.4556	4.73314	4.77753	4.4682	5.012
	COL24A1	4.89884	4.02264	4.82334	4.46878	4.41496	4.60761	4.88223	4.49596	4.2931	4.5145	4.57108	4.19257	4.24504	4.77753	4.07709	4.3961	4.42205	4.16282	4.13946	4.4556	4.05507	4.99992	4.83541	4.4556
	NTRK2	5.11457	4.69507	4.63069	4.86733	4.92953	5.19257	5.1612	4.84743	4.95021	4.60761	5.21642	4.77753	5.02264	4.19257	5.01569	5.48802	4.65652	4.86326	5.12131	4.87064	5.43358	5.09946	5.16703	4.64116
	ESRP2	4.64508	4.60761	4.5603	4.09681	4.41496	4.43768	4.78269	4.72544	4.56994	4.99992	4.71194	5.19257	4.89711	4.5145	5.19257	4.8761	5.58252	4.74778	4.54545	5.4556	3.3181	5.09946	4.80262	4.71392
	PSG11	4.98904	5.15193	4.82334	5.2188	5.30805	5.52514	5.12914	4.99553	4.72194	5.06704	4.92953	4.92953	4.68561	4.19257	4.95156	5.07891	5.50451	4.53206	4.74827	4.19257	4.54049	5.652	4.98904	4.76046
	MICALL1	4.80262	4.92953	4.4863	4.86733	4.5145	4.60761	4.80316	4.84743	4.87806	4.5145	5.06704	3.19257	4.52514	4.77753	5.24702	5.23564	4.97844	4.74778	4.70017	3.4556	5.73314	5.28003	4.80262	4.42703
	FAM9C	4.5296	4.72308	4.82334	4.12482	3.92953	4.75961	4.53605	4.68237	4.40001	4.5145	5.0136	4.41496	4.34457	3.19257	4.66205	4.73314	4.24148	4.2783	4.51797	4.19257	4.73314	4.77753	4.752	4.48362
	KRT77	5.26657	4.88062	4.93881	5.0243	4.77753	5.08154	5.26812	5.19257	5.00205	5.5618	5.30805	5.06704	4.52514	4.99992	4.66205	5.10237	4.85815	5.00412	5.43224	5.04057	5.19257	5.5145	5.4682	4.48362
	PYCARD	4.98904	4.69507	4.6978	5.03909	4.69507	4.68561	4.82334	4.76726	5.25087	4.69507	5.04057	4.41496	3.89711	5.36249	5.07709	4.35763	4.14194	4.43584	4.81753	3.4556	5.19257	4.5145	4.80262	4.48362
	RNF44	5.23004	4.60761	4.5603	4.25727	4.77753	5.60761	4.74087	4.49596	4.80211	4.41496	4.64323	3.60761	4.24504	5.19257	4.39902	4.98106	4.79402	4.48475	4.96728	5.04057	4.54049	4.77753	4.94464	4.93292
	CREB3	5.94464	6.09946	5.59592	5.95577	6.28003	5.92953	5.31162	5.78773	5.49955	5.36249	5.53361	5.30805	5.75961	5.19257	5.35011	5.55757	5.19257	5.43584	5.34109	5.678	5.54049	4.89301	5.30219	5.32234
	ARG1	4.26657	4.15193	4.4083	4.06824	4.19257	3.60761	4.43477	4.0303	4.08451	4.41496	4.04057	4.19257	3.02264	3.19257	3.49213	3.95553	4.14194	3.74778	3.94681	3.87064	4.3181	3.5145	4.33696	3.69007
	OST4	5.0321	4.95338	4.88223	4.97897	5.30805	4.60761	4.9202	5.33842	5.01892	5.06704	5.41496	5.69507	5.68561	4.5145	5.13599	5.00616	5.61999	5.03729	4.79481	5.4556	5.05507	4.36249	4.89884	5.5111
	CLBA1	4.40407	4.60761	4.4083	4.51185	4.77753	4.34457	5.07967	4.39287	4.2931	4.99992	4.84027	4.60761	4.02264	5.19257	5.07709	4.57444	4.42205	4.57786	4.88362	3.4556	4.05507	5.09946	4.89884	4.1755
	LMO7	5.07392	5.30805	5.14526	4.91624	4.60761	5.02264	5.36766	4.99553	5.2931	4.92953	5.19257	4.60761	5.48208	4.99992	5.35011	5.4701	5.24148	5.2783	5.68789	4.87064	4.73314	5.28003	5.5495	4.91246
	PLD4	5.23004	5.39768	4.88223	4.94795	5.652	5.02264	5.22327	5.33842	5.13181	4.69507	5.04057	5.85553	5.02264	4.77753	4.66205	5.48802	4.97844	5.03729	5.06546	5.678	5.54049	4.652	5.14104	5.25891
	DLEC1	5.30219	4.83	4.63069	4.93218	4.92953	5.08154	5.22327	4.8079	5.17762	5.5145	5.26296	3.60761	4.60761	3.77753	4.95156	4.8206	5.03503	4.10142	5.13946	5.04057	4.90306	5.09946	5.12786	4.9531
	PRSS48	3.40407	3.54621	4.14526	3.70979	3.19257	4.24504	3.82334	3.63798	3.80211	4.60761	4.04057	3.92953	3.43768	2.19257	2.81406	3.3961	2.91955	3.2783	4.02698	3.4556	4.05507	4.89301	3.94464	3.42703
	POLR2I	4.69953	4.57723	5.5603	5.11089	4.60761	4.96124	5.04573	5.19257	5.05209	4.77753	5.30805	3.60761	5.13812	4.99992	4.49213	5.17054	4.79402	4.74778	4.79481	5.04057	4.3181	4.36249	5.17986	5.22612
	RPS16	8.09946	7.87127	7.6978	8.16248	9.33553	7.03759	7.11284	8.23789	8.3442	7.79743	8.16832	9.29411	8.3325	7.99992	7.89301	7.53188	7.91202	7.96588	6.98244	8.26296	6.64003	7.25866	7.16703	8.92401
	OTOR	4.89884	4.99992	4.88223	5.00935	4.41496	4.89711	5.17697	4.99553	4.70118	4.5145	4.678	4.41496	4.24504	5.19257	4.19257	4.73314	4.58252	4.62225	5.00735	4.19257	4.3181	4.19257	4.80262	4.36814
	PGK1	5.5885	6.08873	6.19257	6.26987	6.22232	5.86395	5.82334	6.40616	6.34085	5.81706	6.26296	6.41496	6.24504	5.36249	5.91839	5.48802	5.88918	5.16282	5.46139	5.57108	5.54049	5.5145	5.5495	5.74896
	UBE2B	5.07392	4.92953	4.76193	4.76423	5.13117	4.24504	4.5603	4.49596	4.82147	4.69507	4.60761	5.06704	5.02264	5.652	5.24702	4.90306	5.46387	5.16282	5.06546	5.04057	4.05507	3.19257	4.91427	5.19257
	ACTA2	6.0321	5.27057	7.03279	5.13863	5.19257	5.75961	5.32584	6.20784	5.36084	6.6737	5.4755	5.06704	5.56696	6.77753	6.49213	6.03082	6.79402	6.00412	5.65042	5.4556	6.3181	6.23696	5.47862	6.4198
	ASNS	4.19257	4.57723	4.5603	5.11089	4.41496	3.43768	4.82334	4.63798	4.4753	4.60761	4.60761	4.92953	3.75961	2.19257	3.29948	4.50573	3.65652	4.16282	4.70017	4.19257	3.73314	5.09946	4.66346	4.10511
	C5orf22	5.07392	4.60761	4.63069	4.85065	4.5145	5.24504	4.5603	4.8079	4.68012	4.30805	4.57108	3.92953	4.13812	4.5145	4.07709	4.3181	4.33459	4.70714	4.88362	1.87064	4.54049	3.19257	4.88324	4.56454
	BBOF1	4.4682	3.88062	4.93881	4.28237	3.77753	4.96124	4.51139	4.44533	4.4753	4.77753	4.57108	4.77753	3.43768	4.77753	3.81406	4.64003	4.24148	4.57786	4.59889	4.87064	4.54049	4.36249	4.40407	4.48362
	STAMBPL1	5.0321	4.6665	5.04573	4.94795	4.30805	4.96124	5.31162	4.88591	5.00205	5.25146	5.26296	5.06704	5.34457	4.77753	4.74006	5.17054	5.08948	5.25028	5.12131	5.678	5.64003	4.652	4.76907	4.973
	KRTAP3-2	4.98904	4.75056	4.93881	4.67231	4.30805	4.89711	5.26812	4.22294	4.42555	4.92953	4.64323	4.92953	4.83	4.5145	5.07709	4.60761	4.65652	4.74778	5.08432	3.87064	4.3181	4.5145	4.91427	5.25891
	SPAG9	5.64508	5.92953	5.44783	5.86733	5.99992	5.75961	5.64209	5.97783	5.84058	5.69507	5.71194	5.30805	5.60761	5.36249	5.77753	5.4701	5.79402	5.2783	5.41744	4.19257	4.54049	5.28003	5.41496	5.38309
	EID1	5.23004	4.83	5.14526	4.94795	4.99992	5.43768	5.11284	4.92338	5.17762	5.5618	5.41496	5.06704	5.08154	4.5145	4.88445	4.8206	5.42205	4.66532	5.12131	4.4556	4.54049	5.28003	5.23004	4.66582
	HGFAC	4.5296	4.11011	4.4083	4.06824	4.19257	4.89711	4.38133	4.63798	4.17762	4.19257	4.64323	4.60761	3.89711	4.19257	3.95156	4.35763	3.65652	4.10142	4.17508	4.87064	4.54049	4.36249	4.14104	4.36814
	GLRA2	5.11457	4.77753	4.5603	4.46878	4.92953	4.96124	5.208	5.16154	4.76258	4.85553	5.21642	5.06704	4.83	4.77753	4.57959	4.73314	4.85815	4.53206	5.00735	4.678	5.19257	4.5145	4.76907	4.8917
	TMEM51	4.85153	4.54621	4.4863	4.94795	3.41496	4.89711	4.78269	4.39287	4.68012	4.99992	5.0136	5.19257	4.34457	4.77753	3.95156	4.79203	4.72691	4.16282	4.79481	4.678	4.90306	4.5145	4.69953	4.42703
	MROH1	4.33696	4.30805	4.04573	4.70979	3.77753	4.60761	4.74087	4.8079	4.45064	4.30805	4.77753	4.19257	3.75961	4.99992	4.39902	4.3961	4.42205	4.22172	4.59889	4.19257	4.54049	4.89301	4.5296	4.42703
	CBR3	4.69953	4.6665	5.14526	4.78194	6.22232	4.68561	4.76193	4.95991	4.65875	4.92953	4.74511	4.92953	4.43768	4.19257	4.74006	4.8761	4.72691	4.66532	5.17508	5.33007	5.19257	4.99992	4.94464	4.71392
	ARID5B	4.98904	4.69507	5.32584	4.99424	4.77753	4.75961	4.9202	5.09741	5.14724	5.30805	4.84027	5.19257	5.24504	4.5145	5.66205	4.76288	4.42205	4.89979	4.79481	5.04057	4.05507	4.652	4.86747	4.66582
	CLPTM1L	5.55935	5.73689	4.99326	5.33128	4.77753	5.29566	4.99326	5.28184	5.51152	5.36249	5.21642	5.41496	5.29566	5.99992	5.70158	5.17054	5.37898	5.41075	5.02698	5.57108	4.54049	5.28003	5.33696	5.61607
	CCDC70	5.07392	5.27057	5.04573	4.88382	4.60761	4.75961	5.26812	5.16154	5.26508	4.99992	5.23987	4.92953	4.52514	5.36249	5.19257	4.90306	4.65652	4.62225	4.77173	4.87064	5.05507	4.77753	4.68161	4.99263
	PLCL2	4.19257	4.57723	4.82334	4.35512	4.5145	4.24504	4.38133	4.28184	3.84058	3.19257	4.4556	5.19257	4.68561	3.77753	4.07709	5.03082	3.91955	3.66532	3.94681	4.4556	4.3181	4.19257	4.50943	4.61607
	OR10G3	6.21143	5.63735	5.44783	5.84224	6.41496	5.99227	6.15326	5.94176	5.66947	5.13117	5.53361	6.19257	5.48208	5.19257	5.13599	5.41496	5.03503	5.35922	5.02698	5.57108	5.05507	5.652	4.92953	5.41253
	VPS4B	4.89884	4.92953	4.82334	4.70979	4.30805	4.60761	4.80316	5.0303	4.68012	4.5145	4.64323	5.06704	5.02264	3.77753	4.49213	4.76288	4.79402	4.97018	5.06546	5.04057	4.3181	4.89301	4.97439	4.73737
	ARHGEF9	4.5296	4.88062	4.76193	4.74631	4.30805	5.24504	5.22327	5.0303	5.06839	5.06704	5.21642	5.30805	4.24504	4.99992	4.66205	4.8206	4.50451	4.62225	4.62488	4.4556	4.54049	5.83643	4.98904	4.69007
	DUSP18	4.5885	3.72308	4.32584	4.53291	4.99992	3.75961	4.58415	4.49596	4.61502	4.69507	4.4556	3.60761	5.02264	4.5145	4.81406	4.95553	4.79402	4.89979	4.57242	5.04057	5.05507	4.77753	4.68161	5.012
	FNBP1	4.33696	4.88062	4.82334	4.53291	4.69507	5.24504	4.97534	4.88591	4.98497	5.30805	4.98612	1.60761	5.29566	5.36249	5.44633	4.95553	5.37898	5.35922	5.15738	5.9581	5.05507	4.36249	5.35968	5.77186
	MTMR10	4.94464	4.92953	4.93881	4.61421	5.13117	4.96124	5.4863	5.19257	4.84058	4.77753	5.14366	2.60761	5.02264	3.77753	5.24702	4.98106	5.03503	5.00412	5.04635	4.678	5.05507	5.58489	5.07392	4.93292
	TBC1D17	5.37091	5.04501	4.88223	4.91624	4.85553	4.34457	4.6978	4.99553	5.06839	4.69507	4.9581	5.41496	5.24504	5.19257	4.39902	5.19257	5.37898	5.13245	5.00735	3.4556	4.54049	4.652	5.06012	5.08696
	NUP35	5.5885	5.5618	5.23837	5.12482	5.25146	4.75961	5.43477	5.16154	5.33412	4.92953	5.35177	5.60761	5.29566	5.36249	5.07709	5.43358	5.08948	5.33275	5.00735	5.57108	5.64003	4.89301	5.47862	4.9531
	FKBP15	4.33696	4.88062	5.19257	4.40166	4.06704	5.19257	4.93881	4.59218	4.87806	4.60761	4.90039	4.92953	4.43768	3.77753	4.95156	4.84861	4.72691	4.43584	4.40249	5.19257	5.05507	5.36249	4.97439	5.1755
	IGFBP4	5.67256	4.83	6.96629	5.8167	6.5145	5.56696	5.19257	6.95086	5.68012	6.13117	4.9581	5.41496	6.05239	4.77753	5.98398	5.67174	6.11595	6.44822	5.35669	4.4556	5.43358	5.58489	5.64508	6.10511
	TBC1D3C	6.19257	5.97684	5.52377	6.3009	6.36249	5.64713	5.32584	5.0303	5.4753	4.41496	4.84027	5.41496	4.68561	3.77753	4.57959	5.00616	5.14194	5.10142	4.59889	4.87064	3.3181	4.652	4.80262	4.73737
	ROGDI	6.0321	5.88062	5.14526	5.62406	6.38897	5.52514	5.81328	5.33842	5.60388	5.41496	5.55246	6.41496	4.96124	4.99992	4.95156	5.62391	5.58252	5.35922	5.10293	5.33007	4.3181	4.99992	5.21766	5.32234
	DUS3L	4.752	4.72308	4.6978	4.57413	4.19257	4.60761	4.76193	4.09741	4.54685	4.92953	4.64323	4.60761	4.34457	4.5145	4.66205	4.70276	4.85815	4.57786	4.92605	3.87064	4.3181	4.99992	4.88324	4.66582
	DYNC1H1	6.05317	6.34457	5.63069	6.39593	6.09946	5.24504	5.39488	6.12983	6.00205	5.60761	5.98612	5.69507	6.11011	5.89301	6.32502	5.91636	5.33459	5.60023	5.51797	5.87064	4.90306	4.77753	5.47862	5.91246
	KCNA3	4.26657	4.57723	4.5603	4.6532	4.19257	4.75961	4.60761	4.99553	4.4753	4.19257	4.4556	3.60761	4.24504	4.99992	4.74006	4.54049	4.42205	4.74778	4.72442	4.678	4.3181	4.99992	4.62647	4.76046
	NRG1	5.07392	5.06704	5.44783	5.33128	5.06704	4.89711	5.44783	4.92338	5.11622	4.30805	5.30805	5.41496	4.68561	4.19257	5.07709	4.95553	4.58252	5.22172	4.81753	5.19257	4.3181	5.28003	5.17986	4.66582
	CHI3L1	4.80262	4.3802	4.99326	5.30703	4.85553	5.02264	4.88223	5.25269	5.19257	4.92953	4.80924	4.41496	4.43768	4.99992	4.88445	4.73314	5.28878	4.66532	4.94681	4.87064	3.3181	4.652	4.73472	4.8917
	KCNRG	4.11457	4.41496	4.88223	4.55367	4.06704	5.19257	4.7195	4.28184	4.59266	4.5145	4.57108	3.60761	4.13812	4.77753	4.49213	4.73314	4.91955	4.43584	4.88362	3.4556	5.05507	4.5145	4.81911	4.73737
	SLC9A9	4.69953	4.60761	4.32584	4.85065	4.92953	4.96124	4.74087	4.76726	4.85944	4.77753	4.90039	5.60761	4.24504	4.77753	4.29948	4.50573	3.79402	5.00412	4.57242	5.04057	4.3181	4.652	4.88324	5.012
	WFDC1	4.4682	4.72308	5.28277	4.76423	3.77753	5.08154	5.07967	4.72544	5.0356	4.85553	4.98612	4.60761	5.08154	4.19257	5.53652	5.03082	4.58252	4.70714	4.79481	2.87064	4.54049	4.652	5.0321	4.59053
	REX1BD	4.40407	4.99992	4.63069	5.05374	4.19257	4.43768	4.5603	4.72544	5.01892	4.69507	4.92953	5.30805	4.83	5.5145	4.88445	5.3181	4.65652	4.66532	4.86192	4.19257	4.73314	4.89301	5.0321	5.19257
	RPS6KB1	6.23004	6.09946	6.07126	6.05374	5.89301	5.43768	5.58415	5.7465	5.62608	5.5145	5.4556	5.41496	5.92953	5.99992	5.66205	5.43358	5.28878	5.64395	5.48995	5.57108	5.73314	5.36249	5.26657	5.99263
	EPS8L3	4.5296	4.85553	4.6978	4.40166	4.41496	4.75961	5.09635	5.0303	4.82147	4.41496	4.80924	4.60761	4.13812	4.19257	4.66205	4.57444	5.58252	4.70714	5.19257	4.4556	3.3181	4.89301	4.94464	4.53807
	FAM153B	5.5885	5.6665	5.28277	5.74631	5.5618	5.19257	5.7195	4.99553	5.38707	5.30805	5.0136	4.77753	4.13812	4.77753	4.95156	4.8206	4.79402	4.62225	5.27696	5.19257	5.19257	3.77753	4.91427	5.12303
	ACAP2	4.64508	4.30805	4.76193	4.79942	4.77753	4.68561	4.53605	4.72544	4.45064	4.60761	4.57108	4.92953	4.68561	3.77753	4.57959	4.67174	4.33459	4.48475	4.8399	5.33007	3.73314	3.99992	4.48896	4.56454
	FGB	4.64508	4.06704	4.4863	3.70979	3.60761	4.89711	3.90134	4.22294	4.34754	4.77753	3.98612	4.60761	3.24504	4.99992	3.81406	4.54049	4.42205	3.57786	4.30938	4.19257	4.54049	4.89301	4.19257	4.06858
	SNCA	4.69953	4.88062	5.14526	4.91624	4.30805	5.19257	5.19257	5.0303	4.70118	4.85553	5.16832	5.41496	4.52514	4.99992	4.29948	5.41496	4.42205	4.93541	5.20985	4.4556	4.54049	4.77753	5.06012	4.24261
	HTR1D	5.11457	5.28943	5.32584	5.26987	5.30805	5.24504	5.208	4.63798	5.14724	5.19257	5.4755	4.60761	4.96124	4.19257	4.66205	4.8761	5.42205	4.74778	5.13946	5.04057	5.19257	4.77753	4.91427	4.80555
	CR1L	4.33696	4.57723	3.6978	4.55367	5.13117	4.96124	4.86286	4.84743	4.56994	4.19257	4.4556	4.77753	3.89711	3.77753	3.81406	4.54049	4.72691	4.43584	5.06546	2.87064	3.73314	4.5145	4.97439	4.24261
	ZNF235	4.69953	4.6665	4.6978	4.6532	4.30805	5.29566	4.76193	4.68237	4.89644	5.13117	4.64323	4.77753	4.43768	3.19257	4.74006	4.70276	5.37898	4.33275	4.86192	3.87064	4.54049	4.19257	4.95959	4.64116
	SLC25A27	4.98904	4.6665	4.93881	4.70979	4.60761	5.08154	4.84323	4.72544	4.65875	5.13117	4.678	4.60761	4.96124	4.19257	5.01569	5.03082	5.28878	5.03729	5.04635	4.87064	5.43358	5.5145	5.26657	4.73737
	ZNF706	4.752	5.04501	5.32584	5.03909	4.77753	5.39188	5.26812	5.0303	5.34754	5.30805	5.09303	4.92953	4.75961	4.5145	4.95156	5.17054	5.65652	5.43584	5.62488	5.678	5.19257	5.09946	5.41496	5.56454
	APC	4.80262	4.75056	4.82334	5.11089	4.69507	4.89711	4.6978	5.0303	4.95021	4.19257	4.71194	4.60761	4.52514	4.77753	5.49213	5.21426	4.58252	5.10142	5.30938	4.4556	5.3181	4.99992	5.16703	4.87064
	EHBP1L1	3.94464	4.48208	4.76193	4.86733	4.19257	5.29566	4.46076	4.28184	4.59266	4.60761	4.64323	4.41496	3.89711	3.77753	3.95156	4.54049	4.42205	4.57786	4.51797	4.678	3.73314	4.19257	4.16703	4.5111
	CSE1L	5.23004	4.90529	4.88223	4.91624	4.19257	5.13812	5.33991	4.68237	5.19257	5.06704	5.37314	4.60761	5.39188	4.99992	5.35011	5.10237	5.03503	5.19257	5.32532	5.33007	5.05507	5.4405	5.41496	5.19257
	AP1G1	4.5296	4.63735	4.4863	4.28237	4.5145	4.83	4.78269	4.09741	4.7424	3.19257	4.678	3.60761	4.24504	4.5145	5.01569	4.57444	4.72691	5.03729	4.74827	5.33007	5.19257	4.5145	4.92953	4.4556
	ZNF711	5.07392	5.13117	5.09635	4.63384	4.19257	4.96124	5.26812	5.19257	4.87806	5.81706	4.92953	3.19257	4.68561	3.77753	4.88445	4.73314	5.03503	4.43584	4.94681	5.19257	5.43358	4.89301	5.0321	4.93292
	RNF121	5.15409	5.2321	5.52377	5.37858	4.92953	5.29566	5.38133	5.41934	4.95021	5.46559	5.28568	5.30805	4.75961	4.19257	4.29948	4.95553	4.97844	5.2783	5.26047	5.4556	5.43358	4.89301	4.97439	5.38309
	ZNF704	4.33696	4.77753	4.82334	4.72817	2.60761	4.96124	4.93881	4.68237	4.84058	4.69507	4.77753	5.06704	5.02264	6.09946	5.07709	4.8206	4.65652	4.82579	4.88362	3.87064	4.54049	4.89301	4.89884	4.53807
	TANC1	4.98904	4.85553	4.88223	4.72817	4.41496	5.13812	5.32584	5.31041	4.89644	4.92953	4.77753	3.60761	4.83	4.19257	4.81406	5.12545	5.50451	4.70714	5.00735	4.4556	5.8206	4.89301	5.04618	4.80555
	CREM	5.69953	5.08873	5.36766	5.13863	5.13117	5.02264	5.31162	4.68237	5.37402	4.69507	5.37314	4.92953	4.89711	4.19257	5.13599	5.12545	4.97844	5.38521	5.37212	4.4556	5.43358	5.5145	5.30219	5.41253
	SLC7A4	4.11457	4.48208	4.93881	4.40166	4.06704	3.89711	5.02845	4.92338	4.65875	4.5145	4.28568	3.60761	4.02264	3.19257	4.29948	4.84861	4.58252	4.57786	5.00735	4.4556	4.3181	4.77753	4.752	4.5111
	CHD2	4.4682	4.72308	5.14526	4.91624	4.60761	5.02264	5.09635	4.59218	5.11622	4.69507	5.04057	5.19257	4.68561	5.36249	5.19257	5.45196	5.28878	5.66532	4.96728	5.57108	5.3181	5.09946	5.01789	5.53807
	URGCP	4.5885	4.77753	5.09635	4.61421	4.41496	4.83	4.7195	4.8079	4.72194	4.60761	4.49513	4.60761	5.19257	5.36249	4.74006	4.43358	4.79402	4.97018	4.70017	3.87064	4.90306	5.09946	4.83541	5.012
	RNF152	4.4682	4.57723	4.32584	4.49047	4.41496	4.83	4.6978	4.16154	4.08451	4.5145	4.53361	4.92953	4.13812	4.5145	4.74006	4.8206	4.79402	4.57786	4.81753	3.87064	4.90306	4.5145	4.42577	4.91246
	SMIM10L1	4.40407	4.88062	4.14526	4.91624	4.77753	4.60761	4.51139	4.84743	5.0356	4.77753	4.60761	4.77753	4.83	4.5145	4.88445	4.23564	4.65652	4.66532	4.24379	4.678	5.05507	4.5145	4.5885	4.973
	NRSN2	4.69953	4.85553	4.6978	4.46878	5.99992	4.52514	4.82334	4.63798	4.63705	4.60761	4.23987	5.69507	3.89711	4.77753	4.49213	4.43358	4.50451	4.62225	4.94681	2.87064	4.73314	3.5145	4.5296	4.36814
	MCEMP1	4.19257	4.2321	4.99326	4.61421	3.77753	4.34457	4.46076	4.33842	4.11622	4.69507	4.37314	4.60761	4.52514	3.19257	4.19257	4.50573	4.50451	4.16282	4.65042	2.87064	3.73314	4.652	4.69953	3.9531
	RANBP1	5.0321	5.06704	4.82334	5.3192	5.89301	4.75961	4.82334	5.0303	5.48747	4.69507	5.0136	5.06704	5.39188	4.99992	5.29948	5.338	4.72691	5.41075	4.94681	4.19257	5.3181	4.77753	5.29042	5.32234
	DSTN	5.40407	5.36249	6.4083	5.53291	5.06704	5.43768	5.38133	5.78773	5.55844	5.81706	5.60761	5.5145	6.50377	6.19257	5.81406	5.83468	6.65652	5.93541	5.27696	5.19257	5.54049	4.89301	5.70841	5.49742
	MYCBP	4.5296	4.3802	4.5603	4.55367	4.60761	5.24504	4.7195	4.28184	4.2931	4.5145	4.74511	3.19257	4.52514	2.19257	4.07709	4.43358	3.79402	4.38521	4.88362	3.4556	4.54049	4.652	4.81911	3.78318
	CCNT1	4.94464	4.5145	4.04573	4.85065	4.19257	4.96124	4.43477	4.33842	4.17762	5.13117	4.80924	4.60761	3.75961	3.77753	4.57959	5.10237	4.65652	4.48475	4.72442	5.57108	5.05507	4.77753	4.86747	4.78318
	FAM81B	4.40407	4.48208	4.14526	4.55367	4.5145	5.39188	5.14526	4.49596	4.34754	4.85553	4.64323	5.19257	3.75961	4.5145	4.66205	4.90306	4.42205	4.97018	4.62488	4.678	5.43358	4.77753	4.81911	4.56454
	GAS2L3	4.26657	4.44891	5.04573	4.53291	4.69507	4.83	4.78269	5.19257	4.4753	5.06704	5.14366	5.06704	4.75961	4.5145	4.57959	4.35763	4.14194	4.82579	5.13946	4.4556	5.05507	4.652	4.85153	4.61607
	TRIM27	5.23004	4.30805	4.63069	4.42438	4.19257	4.75961	4.5603	4.16154	4.26508	4.41496	4.41496	4.41496	4.75961	3.77753	4.19257	4.79203	4.72691	4.66532	4.70017	5.19257	3.3181	3.5145	4.42577	4.27503
	ZNF649	5.5296	5.54621	5.9108	5.42438	5.19257	5.48208	5.76193	5.59218	5.45064	6.06704	5.58946	4.60761	4.60761	5.77753	5.81406	5.338	5.54404	5.57786	5.62488	3.4556	5.19257	5.28003	5.84349	5.46968
	SYT15	4.80262	4.97684	4.88223	4.37858	4.69507	4.75961	4.80316	4.92338	4.85944	4.77753	4.9581	5.5145	5.08154	5.5145	5.19257	5.35763	4.91955	4.93541	4.65042	5.19257	5.3181	4.5145	5.0321	4.39789
	SEMA6A	4.64508	4.99992	5.04573	5.03909	4.30805	4.68561	4.86286	5.16154	5.36084	5.19257	4.9581	4.92953	6.24504	5.89301	6.01569	5.73314	5.61999	4.97018	5.47574	3.4556	4.90306	5.652	5.42577	4.61607
	FAM102A	4.69953	4.97684	4.82334	4.70979	4.60761	4.75961	5.35385	4.95991	4.84058	4.69507	5.11857	4.19257	4.75961	4.19257	4.66205	4.60761	4.24148	4.38521	4.77173	4.4556	5.05507	4.77753	5.16703	4.27503
	ITGA3	4.5885	4.75056	4.76193	5.16585	4.06704	4.75961	5.09635	5.19257	5.05209	4.41496	4.92953	3.92953	5.64713	3.77753	5.35011	4.8761	5.14194	4.57786	4.94681	4.19257	4.54049	5.36249	5.24232	4.82757
	MST1	5.0321	4.60761	4.4083	4.55367	4.30805	4.96124	4.95719	4.8079	4.54685	5.06704	4.80924	5.19257	4.52514	4.19257	3.49213	4.95553	4.33459	4.66532	4.8399	4.4556	4.54049	3.99992	4.78594	4.59053
	TIAM2	5.07392	4.99992	5.04573	4.76423	3.19257	4.89711	4.97534	4.84743	4.7424	5.77753	5.0136	4.19257	4.89711	4.5145	4.49213	5.14817	4.65652	4.82579	5.26047	4.4556	5.19257	5.4405	5.15409	4.56454
	TNFAIP1	4.85153	5.27057	5.14526	5.23174	4.99992	5.02264	5.35385	4.63798	5.19257	4.99992	5.19257	5.30805	5.19257	4.77753	5.24702	5.21426	4.91955	5.06971	4.92605	5.19257	5.19257	5.09946	5.06012	5.27503
	H3-3A	6.30219	6.49025	6.23837	7.07544	6.75735	5.72308	5.85308	6.29619	6.60946	5.69507	6.3942	6.30805	7.25786	6.99992	7.16455	6.48802	6.90444	6.84465	6.20985	7.15604	5.90306	5.89301	6.30805	6.9073
	NKD1	4.11457	4.30805	4.4863	3.94795	3.77753	4.52514	4.67578	4.28184	4.2931	4.30805	4.4556	4.60761	4.24504	2.19257	4.07709	4.35763	4.42205	4.38521	4.54545	1.87064	5.05507	4.19257	4.35968	4.30674
	ZC3H6	4.85153	5.08873	4.93881	4.76423	4.30805	4.96124	4.93881	4.59218	5.06839	5.19257	5.0136	3.92953	4.52514	4.77753	4.39902	4.70276	4.91955	4.86326	4.62488	4.4556	4.73314	4.652	4.85153	4.61607
	MYO19	3.94464	4.02264	3.82334	4.12482	2.92953	4.68561	4.208	3.95991	3.91458	4.19257	3.87064	3.92953	4.13812	4.5145	4.29948	4.35763	4.42205	4.16282	4.37212	3.4556	4.3181	3.77753	4.00353	3.99263
	IRX3	5.87538	5.97684	5.59592	6.05374	6.36249	5.29566	5.29727	5.49596	5.36084	4.77753	5.49513	5.99992	5.24504	5.19257	5.13599	5.12545	5.46387	5.33275	4.79481	4.19257	4.54049	4.652	5.04618	5.22612
	SERP1	5.33696	5.04501	4.93881	4.93218	4.85553	5.19257	4.80316	4.92338	4.9677	5.13117	5.04057	5.69507	4.96124	4.77753	5.01569	4.90306	4.72691	4.89979	5.27696	4.4556	4.54049	4.77753	5.14104	5.29097
	KRTAP1-3	3.752	4.34457	4.76193	4.49047	4.92953	4.89711	4.97534	4.59218	4.80211	4.85553	5.0136	3.92953	4.34457	2.19257	4.29948	4.67174	4.97844	5.00412	5.00735	3.87064	4.90306	4.36249	4.95959	4.5111
	TLL2	4.26657	4.60761	5.19257	4.63384	4.69507	4.43768	4.78269	4.33842	4.78248	4.60761	4.98612	5.06704	4.24504	5.36249	4.39902	4.64003	4.33459	4.74778	5.17508	3.87064	5.54049	5.36249	5.10115	5.012
	CNPPD1	5.11457	5.48208	5.19257	5.19257	5.41496	4.89711	5.208	4.88591	5.43815	4.99992	4.77753	5.06704	5.79523	4.99992	5.29948	5.41496	5.14194	5.25028	5.08432	5.19257	5.54049	4.77753	5.0321	5.1755
	LARGE1	5.11457	5.08873	4.63069	4.97897	4.85553	5.24504	5.02845	5.25269	5.00205	4.92953	5.21642	5.41496	4.60761	4.19257	5.53652	5.07891	5.03503	5.13245	5.26047	3.87064	4.90306	5.4405	4.97439	4.84927
	AKT3	4.33696	4.15193	4.23837	4.06824	4.69507	4.43768	4.86286	4.63798	4.7424	4.60761	4.60761	3.92953	3.75961	5.36249	4.19257	4.73314	4.50451	5.13245	4.8399	5.4556	4.3181	4.5145	4.71723	5.25891
	APOA5	5.726	5.30805	5.28277	4.99424	4.99992	4.83	4.97534	4.92338	4.9677	4.77753	5.21642	4.60761	4.24504	4.19257	4.19257	5.03082	4.50451	4.74778	4.94681	3.4556	4.54049	4.652	4.86747	4.10511
	TRIM52	5.0321	4.99992	5.44783	5.05374	4.99992	4.75961	5.19257	4.92338	5.08451	3.92953	5.0136	5.19257	4.68561	4.19257	4.81406	5.14817	4.79402	4.70714	5.00735	4.678	4.90306	4.652	4.83541	4.99263
	FASTK	5.07392	4.54621	5.19257	4.20574	4.69507	4.96124	4.65341	5.12983	4.4753	4.69507	4.19257	4.60761	4.83	2.19257	4.49213	4.95553	4.97844	5.06971	4.79481	4.678	4.3181	3.77753	5.0321	4.61607
	OAF	4.80262	5.06704	4.88223	5.1523	4.92953	5.02264	5.02845	4.92338	4.91458	5.13117	4.90039	5.19257	4.43768	4.5145	5.01569	4.43358	5.08948	4.74778	5.24379	3.87064	5.05507	5.36249	5.17986	4.82757
	NLRP11	4.5296	4.5145	4.76193	4.06824	4.06704	4.52514	4.53605	4.63798	4.4753	3.92953	4.71194	4.19257	4.02264	3.77753	3.95156	4.35763	3.79402	4.38521	4.30938	3.4556	3.73314	5.5145	4.5296	4.36814
	RNASEH2B	4.40407	4.83	4.6978	4.61421	5.13117	5.02264	4.82334	4.54487	4.52339	4.60761	5.37314	4.19257	4.02264	3.19257	4.07709	4.57444	4.72691	4.70714	4.96728	4.87064	5.19257	5.19257	4.91427	4.82757
	NOTCH2	4.98904	5.06704	5.04573	4.76423	5.36249	4.96124	4.99326	4.88591	4.93251	5.36249	4.90039	4.92953	4.60761	3.77753	4.88445	4.76288	4.03503	5.06971	5.30938	4.4556	4.54049	5.28003	4.89884	4.73737
	LEMD3	4.5296	4.97684	4.5603	4.85065	4.5145	4.83	5.07967	5.06424	5.01892	5.06704	4.90039	4.92953	5.08154	4.5145	4.39902	4.4701	5.19257	5.10142	5.04635	5.04057	5.05507	4.5145	5.00353	4.9531
	GSC	5.5296	5.69507	5.4083	5.34325	4.92953	5.29566	5.39488	5.19257	5.52339	5.06704	5.55246	5.19257	5.83	5.5145	5.95156	6.09069	5.58252	5.76768	5.35669	5.33007	5.54049	4.5145	5.94464	6.21781
	TBC1D12	5.07392	5.08873	4.76193	4.88382	4.60761	5.02264	4.82334	4.54487	4.85944	4.77753	4.77753	4.92953	5.13812	4.99992	5.07709	4.98106	4.85815	5.00412	4.88362	4.19257	4.73314	4.99992	4.62647	4.87064
	HMX1	5.49923	5.27057	4.82334	4.70979	4.77753	5.29566	5.39488	4.88591	5.23651	5.06704	5.11857	5.06704	4.60761	4.99992	4.66205	5.55757	5.03503	4.70714	5.08432	5.19257	4.3181	5.19257	4.78594	4.973
	PSMD12	5.07392	5.02264	4.82334	4.8167	4.77753	4.24504	4.97534	4.72544	4.78248	5.19257	4.80924	4.60761	4.89711	4.99992	4.19257	4.3181	4.91955	4.57786	4.51797	5.19257	5.54049	5.19257	4.97439	4.73737
	DENND1B	4.80262	4.63735	4.63069	5.11089	4.41496	4.34457	4.97534	4.99553	5.06839	4.77753	4.80924	4.60761	5.02264	4.5145	5.39902	5.21426	4.97844	4.97018	5.15738	5.33007	4.3181	5.09946	5.34836	5.71392
	ARL9	4.69953	4.5145	4.5603	4.63384	4.5145	5.08154	4.78269	4.95991	4.85944	5.30805	4.678	4.60761	4.34457	4.77753	4.29948	4.84861	4.42205	4.86326	4.81753	3.4556	4.54049	4.99992	4.85153	4.33777
	MYORG	4.85153	4.83	4.63069	4.55367	4.85553	5.19257	5.25332	5.28184	5.16251	4.69507	4.74511	4.41496	4.83	4.99992	5.13599	4.76288	4.72691	4.43584	4.81753	3.4556	4.54049	5.09946	4.97439	4.76046
	VPS13D	4.98904	4.63735	4.93881	5.0826	5.41496	5.02264	5.11284	4.8079	4.72194	4.85553	5.11857	5.60761	5.13812	4.19257	4.95156	5.05507	4.91955	5.10142	5.13946	5.04057	5.19257	3.5145	5.14104	5.10511
	ZNF597	4.40407	3.92953	4.04573	3.46878	4.06704	4.24504	4.60761	3.88591	4.14724	4.19257	3.678	4.19257	3.89711	3.77753	4.07709	3.95553	3.65652	4.03729	4.65042	1.87064	4.73314	3.19257	4.5885	3.87064
	EIF4A3	5.19257	4.97684	4.4083	4.74631	4.77753	5.02264	4.38133	4.54487	4.63705	4.69507	4.41496	4.19257	4.60761	4.5145	4.88445	4.50573	4.42205	4.66532	4.48995	4.678	4.3181	4.5145	4.73472	4.39789
	NCOA6	4.26657	4.75056	5.09635	4.79942	4.85553	4.89711	5.11284	4.8079	5.05209	4.77753	4.77753	4.92953	4.43768	4.5145	4.57959	4.98106	4.50451	4.66532	5.22692	4.678	4.3181	5.4405	5.10115	4.93292
	CC2D2B	4.98904	4.97684	4.63069	4.94795	4.92953	5.24504	4.99326	4.99553	4.89644	5.25146	5.14366	4.92953	4.13812	4.99992	4.88445	4.64003	4.50451	5.03729	5.13946	5.4556	5.05507	4.89301	5.01789	4.48362
	DNAJC30	5.19257	4.804	4.93881	4.69117	4.60761	4.60761	4.86286	4.44533	4.78248	4.06704	4.87064	5.19257	4.02264	4.19257	4.88445	4.95553	4.42205	4.62225	4.77173	4.678	4.3181	3.99992	4.64508	4.1755
	SIN3A	4.80262	4.6665	5.4083	4.86733	4.92953	4.34457	4.82334	5.25269	4.93251	5.25146	4.57108	5.19257	4.89711	4.77753	4.57959	4.8206	5.03503	5.00412	4.96728	4.87064	4.54049	5.09946	4.91427	5.12303
	SHROOM4	4.64508	5.02264	4.4083	5.17927	4.19257	4.68561	5.07967	4.33842	5.11622	5.41496	5.19257	4.92953	5.29566	5.652	5.49213	5.19257	4.42205	4.70714	5.559	3.87064	4.90306	4.89301	5.21766	4.56454
	GUCY1A1	5.23004	4.95338	4.82334	4.88382	5.06704	5.39188	5.33991	5.19257	5.00205	5.13117	4.98612	5.60761	5.13812	5.19257	4.95156	5.12545	5.03503	5.33275	5.19257	5.04057	5.05507	5.4405	5.07392	4.80555
	SSBP2	4.94464	4.95338	4.76193	4.90012	4.69507	4.83	4.23837	4.95991	4.7424	4.92953	4.90039	4.60761	4.89711	5.19257	4.57959	5.10237	4.65652	4.97018	4.98745	3.87064	4.05507	4.77753	4.60761	4.80555
	PARD3B	5.07392	4.90529	5.14526	5.03909	4.92953	5.13812	5.17697	5.09741	5.13181	5.652	5.04057	4.92953	5.19257	5.5145	4.66205	5.07891	5.19257	5.00412	5.27696	3.87064	5.3181	4.99992	5.15409	4.84927
	PSMC4	4.4682	4.75056	4.4083	4.59431	3.77753	4.60761	4.80316	4.72544	4.82147	4.30805	4.74511	4.60761	4.96124	3.19257	4.39902	5.05507	4.72691	4.43584	4.92605	3.87064	3.73314	4.36249	4.66346	4.9531
	SLC17A2	5.0321	4.57723	5.14526	4.57413	3.92953	4.52514	5.26812	4.39287	4.32058	4.99992	5.14366	3.19257	2.75961	4.5145	4.74006	4.60761	4.33459	4.2783	4.37212	2.87064	4.90306	4.19257	4.76907	4.24261
	ST3GAL5	4.85153	4.83	4.99326	4.99424	4.85553	4.68561	4.63069	4.72544	5.25087	4.41496	5.21642	4.41496	5.08154	5.5145	5.13599	4.98106	5.58252	4.89979	4.79481	4.678	4.3181	4.89301	4.80262	4.973
	EIF2S3B	5.37091	5.15193	5.19257	5.29475	5.41496	5.29566	5.04573	5.56872	5.49955	5.06704	5.69507	5.85553	5.64713	5.19257	5.01569	4.95553	5.24148	5.10142	5.13946	6.11857	5.64003	4.5145	5.19257	5.77186
	ZNF670	5.5296	5.11011	5.32584	5.86733	5.36249	4.13812	5.32584	4.76726	5.13181	4.99992	5.14366	4.92953	4.60761	3.19257	4.95156	4.76288	4.72691	5.25028	4.77173	4.678	4.54049	3.77753	4.76907	4.69007
	RSU1	5.11457	4.85553	5.09635	5.0243	4.69507	4.52514	5.4083	5.28184	5.25087	4.69507	5.06704	5.06704	4.68561	5.5145	5.24702	5.19257	4.72691	5.00412	5.26047	4.678	5.19257	5.58489	5.42577	4.78318
	SULT2A1	4.5885	4.6665	5.14526	4.74631	4.5145	4.96124	4.63069	5.0303	5.05209	4.99992	4.53361	4.19257	4.02264	3.77753	4.39902	4.50573	4.50451	5.41075	5.02698	4.87064	4.54049	5.652	4.95959	4.53807
	H2AC13	4.5885	4.27057	4.23837	4.1523	3.92953	4.24504	4.5603	4.44533	4.70118	4.85553	4.4556	3.60761	3.60761	4.5145	4.57959	4.10237	4.03503	3.66532	4.17508	2.87064	4.3181	3.99992	4.4682	4.10511
	NLRC5	5.15409	5.2321	4.88223	5.06824	4.77753	4.96124	5.14526	4.88591	5.0356	5.06704	5.0136	4.19257	5.02264	4.5145	5.01569	5.12545	4.72691	4.93541	5.17508	4.87064	4.73314	4.5145	4.94464	5.10511
	TOPORS	4.69953	4.15193	4.63069	4.59431	5.06704	4.89711	4.99326	4.88591	4.9677	4.92953	4.77753	4.77753	3.75961	5.5145	4.81406	4.92953	4.97844	4.93541	5.10293	3.87064	2.73314	5.36249	5.06012	4.87064
	C16orf78	5.40407	5.32642	4.6978	5.19257	5.06704	5.48208	5.32584	4.8079	5.00205	5.41496	5.14366	3.19257	4.83	3.19257	5.19257	5.3961	4.58252	5.13245	5.34109	5.4556	5.90306	5.58489	5.37091	5.44139
	ATG13	5.26657	5.25146	5.23837	5.20574	5.30805	5.19257	5.02845	5.3659	5.13181	4.85553	5.4556	5.5145	5.83	4.99992	5.39902	5.05507	5.08948	4.97018	5.13946	5.33007	5.05507	4.77753	5.07392	5.19257
	TNRC6C	4.98904	5.19257	4.93881	5.0243	4.30805	5.39188	5.07967	5.22294	4.93251	5.25146	4.90039	4.77753	4.60761	5.652	5.24702	4.76288	4.91955	4.43584	5.35669	5.04057	4.54049	4.652	5.23004	5.012
	ARMS2	4.4682	4.2321	4.5603	4.55367	4.30805	5.19257	5.0628	4.49596	4.7424	4.77753	4.92953	3.92953	4.43768	3.77753	4.66205	4.23564	4.65652	4.43584	4.65042	2.87064	5.05507	4.77753	4.76907	4.39789
	BZW2	5.0321	5.13117	4.76193	5.06824	5.06704	5.43768	5.1612	5.09741	4.95021	5.06704	5.33007	5.19257	4.13812	5.5145	4.81406	5.12545	4.97844	5.06971	4.88362	4.678	4.73314	4.99992	4.62647	5.12303
	ATP1A1	6.37091	6.82354	5.96629	6.11089	5.85553	5.86395	5.39488	6.70407	6.21471	4.85553	5.53361	4.77753	6.24504	4.5145	5.91839	5.4701	6.11595	5.62225	5.43224	5.33007	5.19257	5.77753	5.34836	5.36814
	VPS35L	4.80262	4.83	5.14526	5.1523	5.06704	5.34457	4.90134	5.3659	5.00205	5.13117	5.19257	5.5145	4.83	5.19257	5.29948	5.12545	5.46387	4.97018	5.12131	5.9581	5.43358	4.36249	5.07392	5.03111
	HADH	4.85153	4.48208	4.63069	4.88382	4.5145	4.60761	4.76193	4.59218	4.91458	3.92953	4.9581	3.92953	5.08154	4.99992	4.66205	4.43358	5.14194	4.97018	4.70017	5.04057	4.73314	4.77753	5.04618	4.66582
	TGFBI	4.80262	4.83	4.6978	4.49047	4.06704	4.60761	5.11284	4.88591	4.80211	4.77753	5.0136	4.41496	5.02264	5.19257	4.39902	5.03082	4.24148	4.97018	5.27696	5.33007	4.54049	4.99992	5.32546	4.82757
	CSAG3	4.11457	4.2321	4.4863	4.37858	4.19257	4.96124	4.4083	5.16154	4.45064	4.30805	4.57108	3.92953	3.43768	2.19257	4.74006	4.8206	3.65652	4.66532	4.67551	1.87064	4.54049	4.36249	4.5885	4.48362
	GCG	5.23004	5.06704	5.32584	5.00935	5.06704	5.19257	5.4863	5.31041	4.63705	5.30805	4.90039	5.19257	4.24504	5.36249	4.57959	4.98106	4.91955	5.19257	5.22692	4.19257	4.90306	4.99992	5.07392	4.80555
	OXSM	4.752	4.54621	4.88223	4.51185	4.77753	4.43768	4.97534	4.95991	4.7424	4.41496	5.04057	4.41496	4.43768	5.19257	4.57959	4.70276	3.91955	4.22172	5.00735	3.87064	5.19257	4.89301	4.91427	4.42703
	TUBB	4.98904	5.21247	5.63069	5.63384	5.69507	5.08154	5.17697	5.41934	5.7424	5.13117	5.58946	5.77753	5.89711	6.28003	5.44633	5.35763	5.85815	5.80668	5.66302	5.33007	5.8206	5.4405	5.35968	5.8166
	APOBEC1	5.23004	4.85553	5.23837	4.8167	5.19257	5.68561	4.9202	4.68237	5.14724	4.85553	5.04057	3.60761	4.83	4.19257	5.07709	5.10237	4.03503	4.93541	5.13946	5.19257	4.90306	4.652	4.92953	4.71392
	FBL	4.33696	4.15193	4.76193	4.25727	4.5145	5.13812	4.4083	4.63798	4.52339	4.92953	4.23987	4.60761	4.13812	5.36249	4.07709	4.3181	4.65652	4.78731	3.98745	3.87064	4.05507	2.19257	4.4682	4.93292
	SDF2	5.0321	5.48208	5.44783	5.25727	4.77753	5.52514	5.52377	5.31041	5.27916	4.99992	5.55246	4.60761	4.96124	4.77753	4.95156	5.3961	4.79402	5.00412	5.35669	4.87064	4.73314	5.28003	5.20517	4.9531
	NR0B2	4.80262	4.92953	4.88223	4.79942	4.41496	5.34457	4.95719	4.76726	5.37402	4.99992	4.64323	4.92953	4.34457	4.19257	4.88445	4.90306	5.28878	4.22172	4.57242	4.4556	4.73314	4.36249	4.86747	4.91246
	TENT5A	4.80262	4.77753	4.88223	4.83378	4.85553	4.75961	4.84323	4.76726	4.80211	4.5145	4.98612	4.77753	4.60761	5.19257	5.01569	4.8206	5.08948	5.57786	5.10293	4.4556	4.54049	3.5145	4.78594	4.93292
	CD1B	4.64508	4.06704	4.14526	4.30703	3.60761	4.60761	4.74087	4.09741	4.61502	4.60761	4.71194	3.92953	3.43768	4.5145	4.49213	3.90306	3.91955	3.89979	4.06546	4.4556	4.3181	5.28003	4.16703	3.82757
	SFTPA2	4.89884	5.39768	6.9108	5.98663	5.69507	5.13812	4.26812	4.63798	4.84058	5.19257	5.33007	4.19257	6.88062	6.4405	7.67204	7.37699	5.24148	4.78731	4.77173	5.04057	5.54049	6.47797	7.41496	7.63493
	XPR1	4.33696	4.60761	3.6978	4.35512	4.30805	4.89711	4.6978	5.12983	4.70118	4.77753	4.87064	4.41496	4.24504	3.77753	5.01569	4.79203	4.97844	4.97018	5.04635	4.19257	4.90306	4.99992	4.91427	4.84927
	ITPA	4.69953	4.63735	5.19257	4.96354	4.77753	4.60761	4.88223	4.95991	4.7424	4.69507	4.678	4.60761	4.43768	4.19257	4.07709	4.90306	4.65652	4.93541	4.59889	3.4556	4.05507	5.19257	4.97439	4.82757
	FAR1	4.64508	4.6665	4.4083	4.76423	4.5145	4.34457	5.1612	4.76726	4.72194	4.77753	4.9581	5.06704	4.43768	3.77753	4.95156	4.8206	3.91955	4.03729	4.67551	4.4556	5.19257	4.99992	4.60761	4.42703
	COX4I1	5.26657	5.72308	4.4083	5.56394	5.60761	4.89711	4.58415	5.70407	5.76258	4.19257	5.35177	5.30805	6.1656	5.77753	6.22005	5.55757	5.72691	6.13245	5.41744	6.26296	5.19257	4.5145	5.37091	6.33007
	OR11A1	4.85153	4.69507	4.93881	4.44675	3.77753	4.89711	5.14526	4.92338	4.63705	4.19257	5.19257	4.19257	4.43768	4.5145	3.95156	6.19257	4.91955	4.43584	4.8399	4.678	5.19257	4.89301	4.86747	4.36814
	OR1J4	4.80262	4.83	4.88223	4.46878	4.06704	4.68561	4.90134	4.0303	4.59266	4.69507	4.49513	1.60761	4.60761	3.19257	4.39902	4.60761	3.91955	4.16282	4.37212	6.3942	6.05507	4.5145	4.66346	4.56454
	RCAN1	5.26657	5.5925	4.93881	5.43561	5.19257	5.13812	5.25332	4.95991	5.27916	5.36249	5.43543	5.60761	4.75961	4.99992	4.95156	5.27746	4.58252	5.00412	4.8399	5.678	5.19257	4.99992	5.01789	5.03111
	MPV17L2	5.07392	4.48208	5.19257	4.85065	4.99992	4.75961	5.29727	4.88591	5.08451	5.13117	5.3942	4.41496	4.83	4.5145	4.88445	5.07891	4.97844	5.22172	5.20985	4.4556	4.54049	4.5145	5.0876	4.9531
	YES1	4.11457	4.54621	4.4863	4.40166	4.5145	4.75961	4.76193	4.8079	4.4753	4.30805	3.678	3.19257	5.02264	4.99992	5.13599	4.76288	4.58252	5.00412	4.72442	3.87064	5.3181	4.99992	4.73472	4.5111
	MATK	4.89884	5.5618	4.76193	5.3669	5.69507	5.43768	5.35385	5.19257	5.34754	5.06704	5.57108	5.60761	5.68561	4.77753	5.19257	5.17054	5.37898	5.25028	5.44689	5.04057	4.90306	5.19257	5.40407	5.20944
	DPY19L3	4.5296	4.72308	5.36766	4.72817	4.69507	4.34457	4.90134	3.8079	4.76258	5.25146	4.678	4.41496	5.02264	3.77753	4.57959	4.76288	4.03503	4.66532	4.77173	4.4556	4.90306	4.77753	4.76907	4.66582
	PLEKHO1	4.98904	5.15193	5.09635	5.73727	5.96516	4.96124	5.01096	4.63798	5.13181	5.06704	5.28568	4.92953	4.68561	3.19257	5.07709	4.98106	4.33459	4.93541	4.77173	5.57108	4.54049	4.5145	5.07392	5.74896
	KLRG2	5.19257	5.6665	4.88223	5.34325	5.46559	5.34457	5.17697	5.06424	5.2931	5.5145	4.92953	5.30805	4.24504	5.19257	4.39902	4.90306	4.79402	5.22172	5.15738	5.57108	4.73314	5.5145	5.01789	4.73737
	SH2D3C	4.89884	4.57723	4.82334	4.96354	4.60761	4.83	4.5603	4.8079	4.63705	4.60761	4.57108	5.30805	5.99227	5.77753	5.95156	5.35763	4.65652	4.82579	4.98745	4.4556	4.54049	5.36249	5.11457	5.06858
	PPIB	6.80262	6.63735	6.4083	7.09681	7.58489	6.05239	5.52377	6.9141	6.93251	5.5618	6.30805	5.99992	6.62751	6.09946	6.19257	5.76288	5.72691	5.98725	5.59889	5.87064	5.3181	5.5145	5.85952	6.24261
	C19orf48	4.4682	4.34457	4.6978	4.67231	4.30805	4.52514	4.5603	4.44533	4.56994	4.30805	4.87064	4.41496	4.34457	4.5145	4.57959	4.64003	4.14194	4.2783	4.88362	3.4556	4.54049	4.36249	4.83541	4.27503
	LLPH	4.98904	4.90529	4.76193	4.97897	4.85553	3.75961	4.76193	4.72544	4.82147	4.92953	4.9581	5.06704	4.75961	4.99992	4.66205	4.60761	5.08948	5.03729	4.81753	4.19257	6.05507	4.36249	5.04618	5.08696
	NR2F2	4.94464	5.08873	4.88223	5.16585	5.13117	4.43768	4.78269	5.06424	5.14724	5.41496	5.06704	5.30805	5.75961	4.5145	5.19257	5.37699	5.50451	5.91771	5.26047	5.04057	5.8206	4.99992	5.48896	5.39789
	CD5L	4.4682	4.19257	4.4863	4.30703	4.19257	3.89711	4.51139	4.33842	4.17762	3.77753	4.49513	3.19257	3.89711	4.5145	3.66205	4.10237	4.42205	4.93541	4.51797	2.87064	4.73314	5.09946	4.4682	4.03111
	SLC36A4	7.01073	6.81055	6.26074	6.30703	6.28003	6.41496	6.5663	6.32448	6.33412	5.99992	6.50485	6.5618	6.24504	5.89301	6.10684	6.00616	5.97844	5.89979	5.62488	5.04057	4.90306	5.58489	5.74338	5.92273
	CCNE1	4.4682	4.63735	4.76193	4.96354	3.92953	5.13812	4.53605	4.76726	4.93251	4.60761	4.77753	3.19257	3.89711	4.19257	3.81406	4.27746	4.50451	4.86326	4.86192	1.87064	5.05507	4.652	4.89884	4.53807
	MPDZ	4.69953	4.85553	4.32584	4.79942	4.19257	5.19257	4.65341	4.33842	4.61502	4.69507	4.64323	3.92953	4.52514	3.77753	5.24702	4.70276	4.03503	4.89979	4.94681	3.4556	5.43358	5.19257	4.76907	4.30674
	CPSF2	5.67256	5.79083	5.23837	5.3669	5.69507	5.56696	5.23837	5.3659	5.40001	5.41496	5.23987	5.60761	5.24504	5.36249	5.24702	4.98106	5.28878	4.93541	5.37212	4.87064	4.05507	5.09946	5.16703	5.33777
	SMIM14	3.85153	4.54621	4.88223	4.55367	5.13117	4.83	4.76193	5.09741	5.10045	3.77753	4.60761	3.92953	5.02264	5.5145	5.29948	5.05507	5.03503	5.35922	4.94681	5.678	4.73314	5.28003	5.04618	5.29097
	CASP1	4.5885	5.15193	5.04573	5.42438	5.46559	5.19257	4.78269	5.12983	5.10045	4.99992	5.14366	4.92953	4.68561	4.77753	4.39902	4.90306	4.85815	4.74778	5.19257	3.4556	4.73314	3.99992	5.16703	4.27503
	LITAF	4.94464	4.90529	5.04573	5.79942	5.41496	5.52514	4.99326	5.28184	5.42555	4.60761	5.5145	5.5145	5.52514	5.5145	4.81406	5.07891	4.72691	4.89979	4.86192	4.19257	5.05507	4.77753	5.00353	5.12303
	BAZ2A	4.5885	4.54621	5.4083	4.40166	4.19257	5.13812	4.99326	4.76726	4.45064	4.69507	4.74511	5.41496	4.83	4.19257	5.19257	4.3961	4.79402	4.97018	4.59889	5.19257	2.73314	5.36249	4.4682	4.53807
	UVRAG	4.94464	4.6665	4.76193	5.0243	4.69507	5.24504	4.74087	4.88591	4.78248	5.06704	4.92953	5.30805	5.19257	5.19257	5.07709	4.84861	4.85815	4.86326	5.12131	5.57108	4.54049	5.5145	5.14104	5.33777
	OGFR	5.43649	5.60761	5.5603	5.62406	5.36249	5.52514	5.57227	5.49596	5.76258	5.19257	5.26296	5.69507	5.08154	4.99992	5.35011	5.29792	5.19257	5.22172	5.32532	5.19257	5.19257	5.19257	5.2545	5.42703
	ALYREF	5.07392	5.43203	5.23837	5.41307	5.46559	5.43768	5.14526	5.52062	5.63705	5.25146	5.16832	5.41496	5.19257	5.5145	4.95156	5.19257	4.91955	4.74778	4.65042	4.87064	4.3181	4.19257	4.62647	5.35303
	SNORC	5.30219	5.04501	4.76193	5.1523	4.85553	5.34457	5.38133	5.16154	5.11622	5.36249	5.21642	5.06704	4.34457	5.36249	5.13599	5.14817	4.97844	4.66532	4.96728	5.04057	5.3181	5.28003	5.00353	5.03111
	SHFL	6.24842	6.24181	6.4083	6.0826	6.33553	6.21904	5.77235	6.16154	6.22201	5.13117	5.76141	5.85553	5.13812	4.5145	6.01569	6.17054	5.50451	5.91771	5.38738	5.33007	5.19257	5.19257	5.41496	5.80555
	PTK2	4.85153	4.75056	4.63069	4.79942	4.5145	4.34457	4.80316	4.39287	4.68012	4.85553	4.9581	4.19257	4.52514	4.99992	5.29948	5.17054	4.24148	4.78731	5.12131	5.04057	4.3181	4.77753	4.92953	4.53807
	CLTB	6.0321	6.13117	6.01973	6.03171	5.5618	5.92953	6.15326	6.01302	6.0925	5.96516	6.27436	6.06704	6.39188	6.89301	6.10684	6.07891	6.06251	5.68638	5.71235	5.87064	5.73314	5.4405	5.73472	5.85999
	CYP2J2	4.5885	4.97684	4.4863	4.85065	4.19257	4.89711	5.0628	5.28184	4.80211	5.13117	5.09303	4.77753	4.60761	4.77753	5.01569	4.4701	4.85815	4.53206	4.92605	4.4556	5.19257	5.28003	4.92953	4.5111
	C1QC	4.26657	4.69507	4.99326	5.11089	4.85553	4.60761	4.9202	5.56872	5.36084	4.19257	4.60761	4.92953	4.83	4.19257	4.07709	4.79203	4.65652	4.66532	4.48995	3.87064	4.54049	4.36249	4.92953	4.56454
	OR11H7	5.07392	4.54621	4.5603	4.76423	3.92953	5.08154	5.28277	4.95991	4.78248	5.30805	4.87064	4.92953	4.83	4.19257	5.01569	4.76288	5.28878	4.82579	5.02698	4.4556	4.54049	4.77753	4.83541	4.03111
	F13B	4.5885	4.75056	4.63069	4.30703	2.60761	3.89711	4.84323	4.63798	4.7424	4.60761	4.28568	3.92953	3.75961	4.77753	4.07709	4.79203	4.24148	4.93541	4.81753	1.87064	4.3181	4.19257	4.40407	4.39789
	KLHL36	4.80262	4.5145	4.82334	4.97897	4.92953	4.52514	5.07967	4.8079	4.84058	4.99992	5.0136	3.92953	5.08154	4.77753	4.49213	5.05507	4.85815	5.13245	4.8399	5.04057	4.73314	4.77753	4.91427	4.973
	RNF4	4.98904	4.6665	4.4863	4.93218	4.19257	4.02264	4.7195	4.54487	4.7424	4.5145	4.64323	5.30805	4.43768	4.19257	4.19257	4.95553	4.79402	4.89979	4.65042	4.678	1.73314	4.77753	4.97439	4.93292
	MCRIP2	5.64508	5.6665	5.09635	5.59431	5.5145	5.56696	5.4989	5.54487	5.72194	4.19257	5.21642	5.69507	4.96124	4.77753	5.44633	5.3961	4.97844	5.55514	4.98745	5.77753	5.73314	4.5145	4.76907	5.36814
	GJC2	5.5885	5.54621	5.14526	5.68177	5.5618	5.75961	5.66464	5.56872	5.40001	5.5618	5.16832	5.92953	5.24504	4.99992	5.19257	5.21426	5.28878	5.06971	5.29326	5.57108	4.54049	5.4405	5.01789	5.44139
	F13A1	5.0321	4.88062	5.28277	4.88382	4.69507	4.83	5.11284	5.16154	4.76258	5.06704	5.04057	5.06704	4.89711	4.5145	5.62141	4.57444	4.91955	4.89979	5.12131	4.19257	4.90306	5.28003	4.98904	4.78318
	RELL1	5.33696	5.25146	4.93881	5.6532	5.60761	4.89711	4.88223	5.06424	5.20737	5.19257	5.06704	4.41496	4.24504	3.77753	4.95156	4.92953	4.58252	4.93541	4.46139	3.87064	4.90306	5.19257	4.42577	4.53807
	CDK9	5.33696	5.68086	5.44783	5.16585	5.73689	5.24504	5.25332	5.0303	5.41283	5.25146	5.33007	5.99992	6.27057	5.36249	5.70158	5.4701	5.42205	5.10142	5.47574	5.87064	5.3181	5.28003	5.0876	5.84927
	HOOK1	5.07392	4.804	5.04573	4.63384	4.85553	5.02264	4.6978	4.88591	4.82147	4.5145	4.4556	4.92953	4.83	5.19257	4.39902	4.27746	4.14194	4.33275	4.62488	4.87064	5.19257	4.99992	4.64508	4.78318
	THAP12	4.85153	4.5145	4.88223	4.69117	4.69507	4.43768	4.82334	4.44533	4.70118	4.30805	4.77753	3.92953	4.52514	3.77753	4.95156	4.8206	4.79402	4.53206	5.12131	5.04057	5.19257	4.5145	4.95959	5.32234
	NAA40	4.5296	5.06704	5.04573	4.99424	4.99992	5.24504	5.42159	5.16154	5.13181	5.77753	5.43543	5.19257	4.96124	4.77753	4.88445	5.3961	5.33459	5.30578	5.54545	4.87064	5.05507	4.89301	5.40407	5.08696
	SLC2A2	4.5885	5.17239	4.4863	5.09681	4.5145	5.29566	5.26812	4.95991	5.16251	4.92953	5.0136	4.60761	4.60761	4.99992	5.07709	4.79203	4.79402	4.66532	5.04635	4.19257	4.3181	4.89301	5.29042	4.71392
	RIOX2	4.98904	5.17239	4.82334	5.17927	5.25146	5.34457	5.33991	5.09741	4.85944	4.92953	4.74511	4.19257	3.75961	5.99992	4.88445	5.03082	4.72691	5.16282	5.26047	4.4556	5.05507	5.4405	5.38205	5.41253
	LGMN	5.0321	4.69507	4.6978	4.61421	4.60761	4.13812	4.84323	4.59218	4.93251	4.85553	4.87064	3.60761	4.34457	4.77753	4.95156	4.60761	4.58252	4.48475	4.43224	3.4556	4.54049	4.5145	4.76907	4.56454
	VKORC1L1	5.11457	4.57723	4.82334	4.76423	4.85553	5.29566	4.90134	5.19257	5.14724	5.25146	4.60761	4.92953	4.75961	4.77753	4.95156	4.95553	5.19257	5.10142	4.79481	4.19257	4.90306	5.58489	4.94464	4.48362
	SMCO1	4.5296	4.30805	4.5603	4.42438	4.41496	4.89711	5.04573	5.12983	4.70118	4.92953	4.92953	4.19257	4.13812	4.5145	3.49213	4.98106	4.24148	4.33275	4.88362	3.4556	5.19257	5.36249	4.83541	4.14073
	AXIN2	4.69953	4.63735	5.14526	4.83378	4.41496	4.96124	4.90134	4.92338	4.80211	4.5145	4.60761	4.92953	5.48208	4.77753	4.57959	4.95553	5.61999	5.06971	5.12131	3.87064	5.54049	4.36249	5.15409	4.53807
	OR10K1	4.40407	4.95338	4.4863	4.69117	4.99992	4.75961	4.65341	4.84743	5.20737	4.30805	5.26296	4.92953	4.60761	5.36249	4.57959	4.3961	4.14194	4.57786	4.88362	5.33007	4.73314	5.19257	5.0876	4.39789
	NFAT5	4.40407	4.69507	4.14526	4.72817	4.19257	4.83	4.63069	4.22294	4.4753	4.85553	4.74511	4.60761	4.60761	5.19257	5.24702	4.92953	4.72691	4.74778	4.88362	3.87064	5.05507	5.36249	4.76907	5.14073
	NR4A3	4.98904	4.72308	4.6978	4.76423	4.60761	5.24504	4.88223	5.12983	4.91458	5.30805	4.71194	4.19257	5.34457	6.09946	5.84968	4.90306	5.65652	5.76768	5.44689	4.87064	4.73314	5.83643	5.41496	5.91246
	NEMF	4.752	4.2321	4.63069	4.33128	4.19257	4.89711	4.4863	4.39287	4.2931	4.60761	4.49513	5.06704	4.13812	2.19257	4.39902	4.64003	4.79402	4.62225	4.59889	5.04057	4.3181	4.89301	4.24232	4.80555
	AGER	5.82728	6.71613	4.88223	6.17927	4.41496	5.24504	5.36766	5.52062	5.80211	4.92953	5.77753	4.41496	8.54097	7.09946	7.97594	7.64003	7.02109	6.11702	6.57242	4.4556	6.05507	5.652	7.31096	5.52464
	HOGA1	5.26657	4.72308	4.82334	4.72817	5.13117	4.34457	4.86286	4.84743	4.9677	4.77753	5.04057	5.19257	4.89711	2.19257	4.07709	4.92953	4.85815	4.57786	5.27696	4.19257	5.64003	4.5145	5.19257	4.69007
	GSTA3	5.19257	4.92953	5.23837	4.42438	4.41496	4.43768	4.88223	5.0303	4.61502	4.77753	4.90039	5.19257	5.08154	5.5145	4.66205	4.4701	7.34582	6.75777	5.20985	5.33007	4.3181	4.652	5.07392	5.8166
	PPP2CB	5.43649	5.5925	5.6978	5.67231	5.06704	5.48208	5.07967	5.49596	5.51152	5.5145	5.49513	5.06704	6.08154	5.5145	5.66205	5.3181	5.14194	4.97018	5.20985	2.87064	5.3181	5.19257	5.26657	5.15822
	STRA6	5.37091	5.36249	5.04573	5.05374	5.30805	5.34457	5.81328	5.22294	5.52339	4.85553	5.33007	4.92953	5.02264	5.36249	5.39902	5.17054	4.58252	5.19257	5.95708	4.87064	5.8206	4.77753	5.62647	5.20944
	POR	5.0321	4.90529	4.6978	4.96354	4.41496	5.02264	5.22327	5.0303	4.76258	4.30805	4.98612	4.60761	4.43768	4.5145	4.29948	5.00616	5.08948	4.66532	4.96728	3.87064	5.05507	4.5145	5.11457	4.78318
	LSM6	4.752	4.85553	4.82334	5.25727	5.30805	5.56696	4.93881	5.09741	4.95021	4.60761	5.0136	5.06704	4.89711	4.99992	5.07709	5.07891	4.85815	5.19257	5.00735	5.77753	4.73314	4.99992	5.04618	4.78318
	NMRK2	4.19257	4.804	4.93881	4.55367	4.92953	5.29566	5.25332	4.59218	4.82147	4.85553	4.53361	3.19257	4.52514	2.19257	4.49213	4.50573	4.58252	4.53206	4.46139	3.87064	4.90306	3.77753	5.10115	4.56454
	BLVRA	5.67256	5.54621	5.32584	5.51185	5.73689	5.29566	5.29727	5.63798	5.42555	5.25146	5.33007	5.5145	5.56696	5.36249	5.29948	5.23564	5.76085	5.68638	5.22692	3.87064	5.19257	4.5145	5.62647	5.24261
	RBM4	4.0321	4.77753	4.88223	5.00935	4.99992	4.68561	4.86286	5.12983	4.91458	4.69507	5.0136	4.60761	5.02264	5.5145	5.07709	5.03082	4.91955	5.41075	4.77173	5.57108	4.54049	5.4405	4.92953	5.48362
	ATG7	4.19257	4.72308	4.99326	4.61421	4.19257	4.60761	4.82334	4.84743	4.2931	4.19257	4.92953	4.41496	4.13812	4.99992	4.49213	4.90306	4.58252	4.38521	4.86192	3.87064	5.19257	4.99992	5.0876	4.5111
	VPS53	4.89884	4.85553	5.19257	4.74631	4.77753	4.43768	4.63069	5.0303	4.85944	4.99992	5.04057	4.60761	4.52514	5.19257	4.74006	4.84861	4.24148	5.13245	4.94681	4.678	4.73314	4.652	4.92953	5.20944
	RNF214	5.11457	5.04501	5.04573	4.74631	4.77753	5.19257	4.76193	4.68237	4.93251	4.85553	5.33007	2.60761	4.89711	4.77753	4.95156	4.84861	5.37898	4.57786	5.08432	4.87064	5.05507	5.28003	5.29042	5.14073
	STX2	5.15409	4.6665	5.19257	4.69117	4.85553	5.29566	4.93881	4.76726	4.87806	4.99992	5.0136	4.41496	5.34457	2.19257	5.01569	5.12545	4.91955	4.97018	5.35669	3.4556	4.54049	5.28003	5.31388	4.84927
	TM4SF4	6.33696	6.83643	4.93881	5.64355	5.60761	6.79523	7.5603	5.47087	5.36084	5.41496	5.69507	5.30805	6.34457	6.89301	6.19257	6.17054	5.46387	5.74778	5.82876	5.9581	5.19257	5.89301	5.62647	6.33007
	CALHM2	5.40407	5.43203	5.52377	5.70979	5.73689	5.34457	5.47359	5.49596	5.11622	5.652	5.53361	5.77753	5.29566	5.36249	5.24702	5.62391	5.28878	5.19257	5.26047	5.57108	5.05507	5.36249	5.21766	5.1755
	MARCHF1	4.26657	4.5145	4.99326	5.0243	4.85553	5.02264	4.84323	4.39287	4.63705	4.69507	4.87064	4.92953	4.52514	4.5145	4.19257	4.90306	4.24148	4.10142	4.8399	4.87064	4.3181	4.77753	5.04618	4.42703
	CCDC174	4.69953	4.11011	5.04573	4.09681	4.19257	5.02264	4.76193	4.33842	4.11622	4.30805	4.71194	5.06704	4.43768	3.77753	4.39902	4.35763	4.72691	4.03729	4.48995	4.4556	4.90306	4.19257	4.5885	4.71392
	RRH	5.37091	5.21247	5.09635	5.68177	5.41496	4.96124	5.46076	4.92338	5.06839	4.5145	5.19257	4.92953	4.68561	4.77753	4.81406	5.17054	4.91955	5.25028	5.10293	5.4556	4.73314	4.5145	4.97439	4.61607
	KIZ	4.19257	4.54621	5.6978	4.53291	4.41496	5.24504	4.9202	4.68237	4.95021	4.85553	4.98612	2.60761	4.24504	4.99992	4.66205	4.79203	5.14194	5.22172	5.04635	4.4556	4.73314	4.5145	5.15409	4.84927
	CNOT6L	4.89884	4.5145	4.63069	4.76423	4.77753	4.68561	4.60761	4.49596	5.05209	4.19257	4.84027	4.60761	4.83	4.19257	4.74006	4.54049	4.79402	5.19257	4.37212	5.4556	4.05507	4.36249	4.80262	5.24261
	PEX3	5.11457	4.77753	4.6978	4.76423	4.99992	5.34457	5.07967	4.8079	4.65875	4.30805	5.11857	4.41496	3.75961	4.77753	5.35011	4.8761	5.08948	4.82579	4.98745	3.87064	4.3181	4.652	4.92953	5.012
	HSD11B1	4.64508	4.41496	4.4863	4.37858	5.13117	4.60761	4.84323	4.22294	4.76258	4.30805	4.49513	5.19257	4.34457	4.5145	4.66205	4.54049	4.85815	4.82579	4.8399	4.678	5.05507	4.99992	4.92953	4.36814
	ERH	5.69953	5.98843	5.52377	5.73727	6.09946	5.64713	5.43477	5.59218	5.69069	5.19257	5.678	6.41496	5.79523	4.99992	5.07709	4.92953	5.46387	5.4605	5.35669	5.4556	4.54049	3.99992	4.97439	5.39789
	AOAH	5.07392	4.97684	4.93881	4.93218	4.06704	4.52514	4.95719	4.33842	5.01892	4.77753	5.16832	4.77753	4.52514	4.19257	5.01569	4.76288	4.24148	4.43584	4.92605	3.87064	3.73314	4.652	4.83541	4.33777
	FBXW7	4.64508	5.3802	4.93881	5.35512	4.77753	5.02264	5.36766	5.33842	5.3069	4.85553	4.9581	4.19257	5.08154	4.99992	5.01569	5.338	5.37898	5.06971	5.00735	5.19257	5.54049	5.19257	5.19257	4.87064
	EEF1E1	5.0321	5.11011	4.4863	4.76423	4.69507	5.19257	4.99326	4.59218	4.95021	4.99992	4.77753	5.30805	4.43768	4.77753	4.49213	5.05507	4.91955	4.78731	4.67551	5.04057	5.05507	4.99992	4.76907	5.12303
	TSPAN14	4.85153	5.28943	4.6978	5.16585	4.92953	5.34457	4.80316	5.41934	5.49955	4.85553	5.23987	4.92953	5.52514	4.77753	5.70158	5.23564	4.65652	4.43584	5.04635	5.19257	4.90306	4.36249	4.89884	4.69007
	E4F1	4.80262	4.41496	4.04573	4.40166	4.30805	3.24504	4.208	4.28184	4.14724	4.30805	4.23987	4.77753	4.13812	4.19257	4.88445	5.07891	4.65652	4.78731	4.90499	5.19257	5.19257	5.4405	4.48896	4.80555
	NUP188	5.23004	4.63735	4.63069	4.8167	4.5145	4.75961	4.86286	4.84743	4.84058	4.5145	5.06704	4.41496	4.89711	5.652	4.49213	4.64003	5.37898	4.53206	4.57242	5.04057	5.05507	3.99992	4.86747	4.82757
	C5	4.4682	4.6665	4.23837	4.1523	4.30805	4.43768	4.46076	4.63798	4.76258	4.60761	4.19257	2.60761	4.52514	2.19257	4.19257	4.10237	4.58252	4.38521	4.88362	2.87064	4.3181	4.652	4.5495	4.24261
	MYL5	4.69953	4.34457	4.76193	4.67231	4.60761	4.13812	4.78269	4.44533	4.52339	4.60761	4.57108	3.92953	4.24504	2.19257	4.29948	4.3181	2.65652	4.48475	4.51797	4.19257	3.73314	5.09946	4.73472	4.24261
	NPAS1	4.5296	3.77753	4.63069	4.1523	3.60761	3.60761	4.5603	3.95991	4.56994	4.06704	4.37314	3.60761	3.24504	4.19257	4.07709	4.3181	3.50451	3.74778	4.06546	3.4556	4.3181	3.99992	3.97439	4.10511
	P3H3	4.89884	3.88062	4.32584	4.33128	4.60761	5.13812	4.74087	4.28184	4.34754	4.99992	4.678	4.19257	3.60761	5.652	4.07709	4.4701	4.33459	4.66532	5.02698	4.4556	3.73314	4.5145	4.71723	4.48362
	VIPR1	5.23004	5.53044	4.32584	4.86733	4.85553	5.08154	5.22327	5.28184	5.42555	4.85553	4.90039	4.77753	6.89711	7.05055	6.68195	6.06704	5.54404	4.89979	5.71235	2.87064	4.54049	5.36249	5.69953	4.66582
	LAS1L	5.43649	5.11011	4.99326	5.23174	5.13117	4.89711	5.14526	5.16154	4.84058	5.06704	5.11857	3.92953	4.75961	4.19257	5.53652	4.98106	4.72691	4.89979	5.00735	5.33007	4.3181	5.09946	5.0321	4.4556
	NPHS2	4.5296	4.54621	4.76193	4.93218	5.19257	5.02264	5.02845	5.12983	4.76258	5.06704	4.74511	4.19257	5.13812	4.19257	4.19257	4.35763	4.03503	4.57786	4.72442	2.87064	4.3181	4.5145	4.92953	4.53807
	PPP6C	4.5885	4.5145	4.99326	4.74631	4.69507	4.68561	4.9202	4.84743	4.45064	4.60761	4.90039	4.77753	4.43768	5.36249	5.35011	4.84861	4.72691	4.70714	4.94681	4.678	4.73314	5.28003	4.91427	5.1755
	PTPN13	5.0321	4.88062	4.99326	4.70979	3.19257	4.89711	4.93881	4.95991	4.98497	5.06704	4.98612	3.60761	4.68561	4.5145	5.24702	5.03082	6.9345	6.16282	5.06546	4.4556	4.90306	5.36249	5.29042	5.85999
	RAB34	5.37091	5.5925	5.32584	5.28237	4.99992	5.24504	5.32584	5.25269	5.48747	5.5145	5.5145	5.92953	5.08154	5.36249	4.95156	5.03082	4.72691	5.38521	5.19257	5.19257	4.90306	5.71613	5.38205	5.24261
	RAX2	4.89884	4.5145	5.44783	4.69117	5.25146	5.19257	4.7195	4.63798	4.95021	4.30805	4.71194	4.60761	4.02264	4.5145	5.13599	4.64003	4.33459	4.70714	4.65042	4.19257	3.3181	4.77753	4.98904	4.33777
	CAMTA1	4.69953	4.72308	5.14526	4.8167	4.69507	5.08154	5.09635	5.16154	5.36084	5.06704	4.84027	4.60761	4.52514	4.99992	5.35011	4.95553	4.72691	4.93541	5.13946	3.87064	5.43358	4.19257	4.97439	4.99263
	KLHL41	4.40407	4.69507	4.99326	4.1523	3.92953	5.02264	4.97534	4.49596	4.76258	4.69507	4.41496	5.06704	4.34457	4.19257	4.57959	4.70276	4.03503	4.03729	4.90499	2.87064	4.54049	3.5145	4.5495	4.39789
	MRPS18A	4.85153	5.27057	4.6978	4.91624	4.77753	4.75961	4.99326	4.99553	4.87806	4.69507	5.04057	4.41496	4.89711	4.5145	4.66205	4.73314	4.03503	5.06971	4.79481	4.19257	3.73314	3.99992	4.97439	4.5111
	SETD1A	4.5296	5.02264	4.04573	5.09681	5.13117	4.24504	4.90134	4.8079	4.93251	4.30805	4.9581	4.19257	4.60761	4.99992	4.74006	5.14817	4.79402	4.66532	4.67551	4.19257	4.73314	4.77753	5.04618	4.84927
	OPRPN	4.40407	4.11011	4.76193	4.55367	3.77753	5.08154	4.78269	3.72544	4.37402	4.19257	4.53361	3.92953	4.52514	4.19257	3.95156	4.4701	4.65652	4.22172	4.27696	1.87064	5.05507	4.19257	4.35968	4.14073
	PHETA1	5.30219	5.652	5.36766	5.74631	5.89301	5.29566	4.88223	5.59218	5.41283	5.30805	5.4755	5.99992	4.68561	4.99992	5.01569	4.98106	5.37898	5.33275	5.32532	4.87064	5.43358	5.28003	5.21766	5.03111
	DYSF	5.0321	5.06704	4.6978	5.24456	4.92953	4.24504	5.09635	4.76726	5.17762	5.36249	4.84027	4.60761	4.43768	4.99992	5.01569	5.07891	4.65652	4.57786	5.27696	3.87064	5.05507	5.58489	5.26657	4.53807
	REV3L	4.94464	4.75056	4.82334	4.09681	4.69507	4.96124	4.88223	4.84743	4.9677	4.5145	4.90039	5.19257	4.83	4.5145	4.57959	4.67174	4.42205	4.89979	5.00735	5.19257	5.43358	4.89301	4.73472	4.69007
	LNX1	4.752	5.17239	5.28277	4.85065	4.77753	5.13812	5.25332	5.28184	5.11622	4.85553	4.80924	5.77753	5.56696	4.99992	5.13599	5.17054	4.79402	5.03729	5.06546	3.87064	5.3181	5.19257	5.07392	4.4556
	SLFNL1	7.23004	7.11011	6.61341	7.13174	7.34907	6.52514	6.79296	6.89537	6.87343	6.36249	6.76141	7.22232	7.00754	7.19257	7.07709	8.09654	7.07605	7.10142	6.78331	6.99992	6.48802	6.74716	7.08078	8.0144
	CCDC47	8.0321	7.98554	7.61341	8.48643	8.5906	6.88062	7.07967	8.14577	8.08451	7.69507	8.1622	8.81706	7.55662	7.77753	7.35011	7.03692	7.16748	7.18519	6.71235	7.36249	6.3181	6.40202	6.70397	7.57108
	OR6P1	4.5885	4.2321	5.19257	4.30703	4.92953	4.75961	5.22327	4.16154	4.49955	4.5145	4.60761	4.19257	4.34457	4.19257	4.39902	4.60761	4.72691	4.53206	4.59889	3.4556	4.3181	4.652	4.5296	4.5111
	NOSTRIN	4.5885	4.97684	5.32584	4.6532	4.92953	3.89711	5.19257	4.92338	5.17762	4.77753	4.92953	4.41496	5.02264	4.99992	5.01569	5.10237	4.58252	4.89979	5.20985	4.4556	5.19257	5.36249	5.12786	4.56454
	GRAMD2B	4.80262	4.57723	4.63069	4.72817	4.06704	4.60761	4.9202	4.72544	4.70118	4.5145	4.77753	3.92953	4.24504	3.19257	4.88445	5.12545	4.58252	4.53206	5.08432	4.4556	4.73314	4.19257	4.69953	4.59053
	EPB41L4B	4.69953	4.90529	4.4083	4.63384	4.06704	4.83	5.04573	3.88591	4.54685	4.92953	4.77753	4.19257	5.08154	4.77753	4.74006	5.2567	5.14194	4.74778	4.94681	4.19257	5.3181	5.09946	4.89884	4.48362
	TAOK3	4.80262	4.41496	4.4083	4.76423	5.06704	5.13812	4.67578	4.95991	4.82147	4.92953	4.49513	3.92953	4.89711	3.77753	4.07709	4.84861	4.91955	4.89979	4.67551	4.4556	4.3181	4.36249	4.88324	4.82757
	ADH1B	5.23004	4.77753	4.4863	4.30703	4.06704	4.24504	4.51139	4.68237	4.34754	4.92953	5.04057	5.30805	4.34457	5.99992	4.81406	4.90306	4.91955	5.68638	5.34109	4.19257	4.54049	4.89301	5.01789	4.42703
	TMEM106C	10.9781	10.8536	9.94746	10.785	11.1035	10.4035	10.2128	10.5358	10.8421	9.78752	10.3484	10.5647	9.63244	8.86499	9.05055	8.8761	8.78992	8.92437	8.37977	9.07031	7.92296	8.18125	8.54703	9.54722
	EPC1	8.39585	8.37799	7.60469	8.1557	8.49025	7.44891	7.60761	7.57462	7.77008	7.37579	7.76949	8.017	7.5145	7.23696	7.41099	7.43358	6.9928	7.21448	6.69405	7.62553	6.37699	6.47797	6.83946	7.69007
	ITIH2	4.33696	4.6665	5.09635	4.33128	4.5145	3.89711	4.86286	4.63798	4.52339	4.69507	4.71194	3.60761	4.02264	3.77753	4.57959	4.23564	4.24148	5.16282	4.59889	4.19257	4.90306	3.77753	4.752	4.27503
	COLEC12	4.89884	4.99992	5.28277	5.03909	4.60761	4.83	5.04573	4.95991	5.13181	5.25146	5.16832	4.60761	5.13812	4.19257	4.81406	5.21426	5.50451	4.97018	5.29326	4.87064	4.90306	5.09946	5.31388	4.9531
	SPTBN1	4.85153	5.19257	4.4083	5.00935	4.5145	4.83	5.01096	5.22294	5.11622	4.77753	4.98612	4.19257	7.02264	6.58489	6.90152	6.29792	6.42205	6.25028	6.21841	5.04057	5.05507	5.58489	6.24232	5.55136
	MSMP	4.80262	4.92953	4.76193	4.63384	4.5145	4.68561	5.11284	4.99553	4.72194	4.85553	4.678	5.06704	4.52514	3.77753	5.19257	4.98106	5.08948	4.62225	4.72442	4.87064	4.73314	4.5145	4.68161	4.69007
	NCOA4	4.69953	4.92953	4.63069	4.94795	4.60761	5.08154	4.51139	4.95991	5.10045	4.77753	5.11857	4.92953	5.24504	5.89301	5.44633	5.2567	4.24148	4.97018	4.92605	4.678	4.90306	4.5145	4.81911	5.39789
	MARF1	4.752	4.48208	4.23837	4.79942	5.5145	4.75961	4.80316	4.76726	4.80211	5.19257	4.80924	5.60761	5.29566	5.36249	5.49213	5.3181	4.58252	5.03729	4.96728	4.87064	5.05507	4.652	5.07392	5.29097
	OAT	5.67256	5.60761	4.88223	5.13863	5.06704	5.02264	5.39488	5.54487	5.36084	5.13117	5.35177	5.60761	5.60761	4.99992	5.70158	5.54049	6.46387	6.03729	5.40249	4.87064	5.73314	5.58489	5.11457	5.52464
	HSD17B10	4.69953	4.6665	4.88223	4.97897	4.77753	4.60761	4.82334	4.54487	4.9677	4.69507	4.74511	4.60761	5.02264	4.5145	4.88445	4.79203	4.50451	5.00412	4.72442	4.4556	3.3181	4.652	4.73472	4.80555
	MADCAM1	4.19257	4.5145	5.19257	4.49047	4.99992	4.96124	4.86286	4.44533	4.45064	4.92953	4.71194	3.60761	4.43768	3.77753	4.07709	4.84861	4.72691	4.78731	4.92605	4.678	5.73314	3.99992	4.66346	4.36814
	SSPN	4.5296	4.60761	4.4083	4.30703	3.77753	4.52514	4.74087	4.28184	4.56994	4.85553	4.14366	4.92953	3.75961	4.5145	4.88445	4.23564	3.91955	4.86326	4.51797	4.678	4.05507	4.89301	4.38205	4.80555
	FN3K	4.69953	4.5145	4.76193	4.96354	3.77753	4.34457	4.60761	4.63798	4.65875	4.77753	5.09303	3.60761	4.83	4.5145	4.49213	5.03082	3.79402	4.86326	4.72442	3.87064	4.05507	3.99992	4.73472	4.64116
	CFTR	5.33696	4.83	5.09635	4.91624	4.41496	4.89711	5.12914	5.31041	4.65875	5.06704	4.90039	4.92953	4.89711	5.36249	5.19257	4.8761	5.28878	5.10142	4.94681	5.04057	5.3181	4.36249	5.00353	4.9531
	SLC25A16	4.64508	4.85553	3.93881	4.33128	3.60761	4.96124	4.78269	4.49596	5.00205	4.77753	4.4556	1.60761	4.02264	4.77753	3.49213	4.50573	4.24148	4.16282	4.51797	4.4556	4.3181	4.36249	4.56913	4.71392
	ERMP1	6.01073	5.76411	5.99326	5.42438	4.99992	5.96124	6.03711	5.63798	5.83106	5.81706	5.76141	4.60761	5.39188	4.5145	5.84968	5.62391	5.79402	5.62225	5.76004	5.19257	5.43358	5.5145	5.88324	5.74896
	KRTAP5-2	4.64508	4.85553	4.99326	4.74631	4.69507	5.56696	5.0628	5.06424	4.70118	4.77753	4.60761	4.60761	5.19257	4.5145	4.49213	4.8206	5.03503	4.82579	4.88362	4.19257	4.90306	4.19257	5.01789	4.10511
	EIF3G	5.19257	5.48208	5.85308	5.86733	5.60761	5.02264	5.07967	5.7465	5.75253	5.60761	5.678	5.85553	5.89711	6.09946	5.98398	5.57444	5.9493	5.68638	5.43224	5.4556	5.64003	5.5145	5.50943	5.678
	SGSH	4.752	4.97684	5.04573	5.05374	4.69507	5.02264	4.84323	4.72544	5.20737	5.25146	4.80924	4.92953	4.83	4.99992	4.49213	4.90306	4.79402	4.86326	5.20985	3.4556	4.90306	4.36249	4.85153	4.91246
	STRADB	4.98904	4.57723	4.93881	5.06824	3.60761	4.89711	5.09635	4.54487	4.9677	4.92953	5.16832	5.06704	5.13812	4.77753	4.49213	4.67174	4.85815	4.93541	4.98745	4.4556	4.3181	5.28003	5.24232	4.64116
	RGS3	5.26657	5.11011	4.63069	5.12482	4.92953	4.52514	4.78269	4.8079	4.84058	5.06704	4.4556	5.30805	4.89711	4.19257	5.24702	4.84861	4.79402	5.00412	4.59889	4.19257	4.54049	4.77753	4.69953	4.99263
	DEAF1	4.64508	4.95338	5.85308	4.88382	4.19257	5.52514	5.208	5.12983	5.16251	4.60761	5.28568	4.92953	5.24504	5.5145	4.66205	5.03082	5.42205	5.10142	5.10293	3.87064	4.73314	5.4405	5.0321	5.10511
	HP1BP3	4.752	4.44891	5.09635	5.11089	3.92953	4.52514	4.78269	5.09741	4.52339	4.92953	4.60761	4.77753	5.02264	5.36249	4.74006	4.73314	4.91955	5.35922	5.19257	5.19257	3.3181	5.36249	5.12786	4.80555
	ORM1	4.752	4.97684	4.4863	4.90012	4.41496	5.34457	4.93881	4.95991	4.72194	4.99992	5.23987	3.60761	4.24504	3.19257	4.95156	4.70276	4.58252	4.53206	4.77173	4.4556	5.19257	5.19257	4.81911	4.69007
	SSC4D	5.37091	4.97684	5.09635	5.13863	4.77753	4.83	5.02845	4.88591	4.98497	4.92953	5.11857	5.30805	4.43768	4.5145	4.49213	4.67174	5.37898	5.00412	5.38738	3.87064	3.73314	4.77753	5.23004	4.8917
	KIAA1614	5.33696	4.92953	5.23837	5.11089	4.69507	4.43768	5.01096	4.99553	4.80211	4.77753	5.69507	4.41496	5.43768	4.5145	4.66205	5.17054	4.91955	4.70714	4.79481	5.04057	5.19257	5.36249	4.85153	5.32234
	TUBA3D	7.15409	6.81706	6.95262	7.5792	8.1154	6.68561	7.02845	6.73601	7.39356	6.60761	7.64323	7.25146	6.86395	6.99992	7.17863	8.16777	6.54404	6.83525	6.38738	7.08009	6.77753	7.07521	7.19888	7.96557
	NFIX	5.0321	5.36249	5.09635	5.1523	4.41496	5.08154	4.99326	5.25269	5.16251	4.85553	4.84027	4.41496	5.83	5.652	5.81406	5.41496	5.91955	5.55514	5.35669	2.87064	5.73314	4.36249	5.5296	5.41253
	FBLN5	4.89884	4.60761	4.76193	4.46878	4.5145	4.60761	4.5603	4.33842	4.52339	4.77753	4.71194	5.19257	4.60761	5.19257	5.29948	4.79203	4.72691	4.70714	4.81753	1.87064	4.54049	4.652	4.69953	4.27503
	SKIL	4.752	4.804	4.93881	5.00935	4.19257	4.68561	4.53605	4.76726	4.89644	4.69507	5.0136	5.30805	5.34457	5.77753	5.01569	5.21426	5.61999	4.93541	4.62488	5.57108	4.54049	5.09946	5.07392	5.4556
	STRBP	5.82728	5.89301	5.32584	5.53291	5.5145	5.75961	5.66464	5.31041	5.4753	5.25146	5.678	5.41496	5.08154	4.99992	5.24702	5.3181	5.37898	5.4605	5.50403	5.678	5.19257	5.89301	5.34836	5.27503
	ZFP30	4.5296	4.6665	4.6978	4.55367	4.30805	5.02264	4.9202	4.44533	4.49955	4.92953	4.60761	3.92953	4.02264	3.77753	4.66205	4.57444	4.91955	4.03729	4.72442	3.87064	4.90306	4.77753	4.73472	4.36814
	AGXT	5.11457	5.11011	4.93881	4.94795	4.69507	4.75961	5.02845	5.39287	4.89644	4.5145	4.92953	4.77753	4.13812	4.5145	4.81406	5.05507	5.08948	5.00412	5.02698	5.04057	5.3181	4.652	4.92953	4.71392
	SLC25A11	4.80262	4.77753	4.76193	4.61421	4.5145	5.02264	4.84323	4.72544	4.4753	4.60761	4.74511	4.41496	4.34457	2.19257	4.74006	4.84861	4.33459	4.70714	4.81753	3.87064	2.73314	4.652	4.86747	4.53807
	AMZ2	5.19257	5.19257	5.28277	5.25727	5.69507	5.19257	5.31162	5.44533	5.4753	5.06704	5.33007	5.69507	5.08154	5.77753	5.39902	5.43358	5.37898	5.25028	5.35669	5.4556	4.73314	5.36249	5.38205	5.70204
	ORC4	4.94464	4.77753	4.5603	5.23174	5.13117	5.08154	5.09635	4.92338	4.78248	5.30805	4.98612	4.92953	5.19257	4.77753	4.88445	4.8206	4.42205	5.03729	4.86192	4.19257	5.19257	4.36249	5.04618	4.73737
	PRRG1	4.89884	4.77753	4.63069	4.72817	3.92953	5.19257	4.53605	5.0303	4.70118	4.19257	4.92953	3.60761	4.89711	3.19257	3.66205	4.54049	5.19257	4.66532	5.02698	4.19257	4.3181	4.99992	5.01789	4.53807
	TMIGD1	4.69953	4.27057	4.14526	4.55367	3.60761	4.89711	4.76193	4.8079	4.65875	4.69507	4.60761	4.92953	4.02264	4.99992	4.81406	4.95553	5.42205	4.43584	4.40249	3.87064	4.3181	4.652	4.68161	4.27503
	DMRTB1	5.0321	5.02264	4.63069	5.26987	4.69507	4.89711	5.04573	4.8079	5.06839	4.92953	5.26296	4.41496	4.52514	4.5145	5.01569	5.05507	5.14194	4.86326	4.8399	4.19257	4.90306	4.652	4.89884	4.78318
	SPCS1	4.5885	4.19257	4.23837	4.94795	4.99992	4.89711	4.43477	5.28184	4.61502	4.77753	5.14366	4.60761	4.83	4.77753	5.19257	4.92953	4.91955	5.16282	4.70017	4.4556	5.05507	5.5145	4.85153	5.10511
	STARD10	4.5296	4.27057	4.88223	4.37858	3.60761	4.34457	4.88223	4.95991	4.68012	4.69507	4.84027	4.41496	4.60761	5.19257	5.01569	4.73314	4.91955	4.82579	4.90499	4.4556	4.90306	4.99992	4.88324	4.69007
	RXRA	5.26657	5.06704	4.93881	5.13863	4.5145	5.02264	5.4083	5.12983	4.95021	4.85553	5.23987	5.19257	5.08154	4.5145	5.19257	5.05507	5.08948	5.16282	5.54545	4.87064	4.90306	5.19257	4.86747	4.69007
	C20orf96	5.15409	4.97684	4.93881	5.05374	4.99992	4.68561	5.19257	5.47087	4.80211	5.19257	5.30805	4.77753	4.96124	3.19257	5.35011	5.3961	4.85815	5.25028	5.12131	4.4556	5.43358	4.36249	5.21766	4.8917
	MZB1	4.80262	4.5145	4.4083	4.49047	5.19257	4.68561	4.46076	4.22294	4.52339	5.13117	4.23987	4.41496	4.24504	5.5145	4.49213	4.3181	4.33459	4.93541	4.27696	5.04057	4.05507	4.19257	4.4682	5.20944
	PROP1	4.752	4.41496	4.4863	4.74631	4.99992	4.24504	4.74087	4.39287	4.70118	4.5145	4.57108	3.60761	3.75961	4.99992	3.95156	4.14817	4.33459	4.10142	4.65042	5.33007	4.90306	3.99992	4.68161	4.56454
	METTL11B	4.4682	4.54621	4.6978	4.76423	4.06704	5.24504	4.76193	4.95991	4.65875	4.99992	4.9581	4.41496	4.02264	3.19257	4.49213	4.84861	4.58252	4.86326	5.08432	5.19257	4.3181	4.19257	4.95959	4.30674
	UBB	4.40407	4.54621	4.04573	4.49047	4.69507	4.52514	4.84323	4.44533	4.40001	3.92953	4.74511	4.41496	4.75961	4.5145	4.57959	4.64003	5.79402	5.2783	4.65042	4.678	3.73314	3.5145	4.44714	4.9531
	GMFG	5.37091	5.6665	5.4083	6.8167	6.71613	4.75961	5.208	5.7465	6.34754	4.77753	6.36249	6.25146	5.75961	5.36249	5.53652	5.60761	4.58252	5.41075	4.92605	5.9581	4.54049	4.99992	5.07392	6.16688
	EIF3B	5.19257	5.30805	4.82334	5.05374	5.06704	4.96124	4.88223	5.41934	5.25087	5.41496	5.30805	5.06704	5.24504	4.77753	4.88445	4.84861	5.61999	5.35922	4.86192	4.678	4.90306	4.19257	5.10115	5.35303
	RBBP5	4.40407	4.27057	4.6978	4.55367	4.30805	5.02264	4.6978	4.22294	4.32058	4.5145	4.64323	4.19257	4.13812	3.77753	4.29948	5.00616	4.50451	4.62225	4.57242	4.4556	4.73314	4.36249	4.5885	4.14073
	AP5Z1	4.752	4.54621	4.82334	4.40166	5.19257	4.75961	4.65341	4.09741	4.76258	4.41496	4.678	4.41496	3.89711	3.77753	4.81406	4.10237	4.42205	4.89979	4.70017	1.87064	4.73314	3.99992	4.48896	4.20944
	CCDC125	4.752	4.85553	4.32584	4.72817	4.60761	4.83	4.90134	4.84743	4.87806	5.30805	4.49513	4.41496	4.60761	4.5145	4.95156	4.79203	4.85815	8.67589	4.81753	4.678	4.3181	4.36249	4.95959	4.80555
	CENPK	5.30219	4.88062	5.23837	5.03909	4.99992	4.89711	5.17697	4.76726	5.00205	5.69507	4.92953	5.06704	4.75961	4.77753	4.95156	5.07891	4.50451	4.97018	5.02698	4.678	5.19257	4.89301	5.12786	4.82757
	ZNF285	4.80262	4.804	4.76193	4.83378	4.85553	4.83	4.99326	4.84743	4.59266	4.69507	4.90039	3.92953	4.34457	4.5145	4.95156	4.54049	4.42205	3.97018	5.27696	4.87064	4.54049	5.71613	5.17986	4.48362
	IL4I1	5.0321	5.3802	4.99326	5.42438	5.96516	5.19257	5.23837	5.19257	5.55844	4.77753	5.57108	5.41496	5.43768	4.77753	5.84968	6.88288	5.46387	6.05359	5.91556	6.11857	5.3181	5.19257	5.79431	6.4198
	ANAPC5	4.64508	4.06704	4.6978	4.25727	3.92953	4.43768	4.93881	4.39287	4.7424	4.60761	4.4556	4.92953	5.29566	4.99992	5.19257	4.70276	5.33459	4.93541	4.98745	4.4556	5.3181	4.5145	4.73472	5.1755
	ARMC1	4.5885	4.2321	3.6978	4.30703	4.19257	3.75961	4.5603	4.59218	4.72194	4.06704	4.4556	3.92953	3.75961	4.19257	4.57959	4.57444	4.72691	4.74778	4.20985	2.87064	4.73314	4.652	4.62647	4.39789
	SEMA3G	5.07392	5.54621	5.23837	5.62406	5.13117	5.48208	5.33991	5.8668	5.41283	5.5618	5.4755	5.77753	6.92953	6.94746	6.75892	6.68733	4.72691	5.41075	5.81753	5.19257	5.19257	5.09946	5.70841	5.29097
	ALKBH5	4.4682	4.77753	4.88223	5.05374	5.06704	4.96124	4.84323	5.09741	5.01892	4.77753	4.80924	3.60761	5.08154	5.19257	5.24702	5.12545	4.85815	4.74778	4.74827	5.77753	5.05507	4.99992	4.752	5.24261
	CFAP74	4.40407	4.54621	4.32584	4.42438	4.60761	4.60761	4.95719	4.84743	4.4753	4.41496	4.87064	4.92953	4.60761	3.19257	3.95156	4.57444	4.33459	4.38521	4.8399	4.4556	4.3181	4.19257	4.73472	4.36814
	EIF2B1	4.69953	4.57723	4.4083	4.67231	3.92953	4.68561	4.65341	4.72544	4.63705	4.30805	5.26296	4.41496	4.13812	3.77753	4.57959	4.73314	4.65652	4.78731	5.04635	3.87064	3.73314	4.5145	4.60761	4.73737
	PLEKHG5	5.30219	4.5145	4.04573	4.42438	3.60761	4.60761	4.90134	4.16154	4.85944	4.60761	4.60761	4.92953	4.52514	3.77753	4.07709	4.84861	4.79402	4.53206	4.74827	5.04057	4.73314	4.89301	4.48896	4.03111
	CNTN5	4.5885	4.41496	5.28277	4.49047	3.77753	5.08154	4.6978	4.72544	4.40001	4.85553	4.09303	4.19257	4.24504	3.19257	4.39902	4.27746	4.50451	4.70714	4.37212	4.19257	4.54049	4.89301	4.752	4.10511
	ALB	4.40407	4.72308	4.6978	4.63384	4.5145	4.96124	5.1612	4.72544	4.70118	4.99992	5.19257	4.19257	4.52514	4.99992	4.57959	4.92953	6.40068	5.35922	4.72442	2.87064	4.73314	4.652	5.29042	4.42703
	PLXNB2	5.89884	5.86813	4.93881	5.64355	5.19257	5.39188	5.65341	5.22294	5.63705	4.99992	5.80924	5.85553	4.83	5.36249	5.01569	5.74809	5.46387	5.10142	5.13946	5.9581	5.90306	4.77753	5.06012	5.44139
	S100A6	6.5885	6.29877	6.12102	7.70283	5.92953	5.79523	5.67578	6.73601	7.03974	6.30805	6.79347	5.92953	7.96124	7.4405	7.33762	6.81351	7.129	7.04546	6.34109	6.04057	5.90306	5.83643	7.02146	6.93292
	CSTF2T	4.5885	4.804	5.28277	4.55367	4.19257	4.75961	5.0628	4.95991	4.70118	4.99992	4.92953	4.19257	4.52514	4.19257	4.57959	4.73314	4.14194	4.70714	4.77173	1.87064	4.54049	5.19257	4.89884	4.53807
	CWC22	4.64508	5.08873	4.82334	4.63384	4.77753	5.19257	5.17697	4.95991	4.70118	4.19257	4.87064	4.77753	4.52514	4.19257	5.49213	5.10237	4.65652	4.70714	4.96728	4.19257	4.54049	5.09946	5.15409	4.61607
	SCN11A	4.19257	4.88062	4.99326	4.35512	3.77753	3.43768	4.32584	4.54487	4.23651	4.92953	4.71194	4.92953	3.75961	3.77753	4.49213	4.84861	4.65652	4.33275	4.67551	3.4556	5.05507	4.19257	4.752	4.39789
	TOB1	4.80262	4.92953	4.32584	4.67231	4.5145	5.19257	4.99326	4.72544	4.78248	4.06704	4.92953	5.30805	5.29566	4.99992	4.74006	4.8761	6.00701	5.5086	4.96728	5.33007	4.90306	5.19257	5.00353	5.15822
	TRAPPC5	4.752	4.85553	4.5603	4.6532	4.69507	5.08154	4.63069	4.63798	4.70118	4.77753	5.04057	4.60761	4.34457	3.77753	5.35011	5.00616	5.19257	4.2783	4.90499	4.678	5.19257	3.77753	4.73472	4.87064
	NID1	4.85153	4.88062	4.88223	4.90012	4.41496	5.19257	5.26812	4.76726	4.95021	4.85553	5.04057	3.92953	4.68561	3.19257	5.01569	4.54049	4.33459	4.74778	4.86192	3.4556	4.05507	5.36249	4.86747	4.66582
	CAMK4	6.85153	6.28943	6.04573	6.66756	6.62997	6.21904	6.208	6.14577	6.35421	6.1622	6.49513	6.69507	5.75961	5.89301	5.24702	5.45196	4.79402	5.4605	5.30938	6.04057	5.3181	5.5145	5.34836	5.94305
	NPDC1	5.11457	4.92953	5.14526	5.05374	5.41496	5.19257	5.17697	4.68237	5.11622	4.41496	5.28568	4.19257	5.96124	5.89301	5.84968	5.74809	5.61999	5.55514	5.559	4.87064	5.19257	4.99992	5.49923	5.72569
	PKN2	4.26657	4.3802	4.63069	4.69117	5.13117	4.75961	4.82334	4.63798	4.9677	5.19257	4.64323	3.92953	5.29566	3.77753	4.49213	4.4701	4.65652	5.16282	4.94681	5.19257	4.05507	4.36249	4.4682	4.71392
	JAM3	5.89884	5.69507	5.19257	5.59431	4.77753	5.75961	5.67578	5.47087	5.22201	5.06704	5.26296	5.5145	5.19257	4.19257	5.07709	4.92953	4.79402	5.22172	4.96728	5.33007	5.54049	4.89301	4.97439	5.15822
	POPDC2	5.33696	4.97684	4.82334	6.41874	5.46559	5.29566	5.208	4.8079	4.91458	4.99992	5.11857	5.06704	4.34457	4.99992	4.49213	5.05507	4.58252	4.93541	4.86192	4.4556	4.05507	3.77753	4.78594	4.61607
	FOS	4.5885	5.11011	4.88223	4.90012	4.85553	4.68561	4.86286	5.0303	4.59266	4.92953	4.84027	4.19257	6.36842	5.89301	5.88445	4.27746	7.07605	6.86326	5.65042	5.4556	4.90306	5.77753	5.37091	5.20944
	FBXL3	5.49923	5.13117	5.19257	5.41307	5.13117	5.08154	4.78269	5.31041	5.13181	4.99992	5.30805	4.41496	5.89711	5.652	5.88445	5.37699	4.97844	5.10142	4.98745	5.04057	5.19257	4.652	5.51955	5.48362
	SLC39A11	5.19257	5.02264	4.63069	5.0243	5.06704	4.68561	4.99326	5.25269	5.00205	4.92953	5.06704	5.41496	4.83	5.36249	4.74006	4.79203	4.24148	4.53206	4.88362	3.4556	5.05507	5.4405	4.92953	5.06858
	TBC1D10C	4.98904	5.08873	5.19257	4.46878	4.60761	4.68561	4.88223	4.54487	5.10045	5.19257	4.71194	5.19257	4.13812	3.19257	4.66205	4.92953	4.85815	5.00412	4.90499	5.678	4.90306	5.71613	5.07392	5.35303
	EIF3I	4.80262	5.17239	5.36766	4.83378	4.30805	5.02264	4.60761	5.06424	5.10045	4.41496	4.71194	3.92953	4.83	4.99992	5.07709	4.90306	4.50451	4.97018	4.46139	4.678	4.90306	4.36249	4.71723	4.91246
	GBA	4.5885	4.804	4.82334	4.8167	4.85553	5.08154	4.95719	4.44533	4.78248	4.85553	5.0136	3.92953	4.43768	4.99992	5.13599	4.90306	4.33459	5.03729	4.86192	4.678	4.05507	5.28003	5.00353	4.71392
	SPON2	4.40407	4.804	4.5603	4.57413	4.99992	5.24504	4.90134	4.59218	5.11622	4.77753	4.87064	5.06704	4.24504	4.77753	4.49213	4.4701	4.65652	4.03729	4.79481	5.19257	5.05507	4.19257	4.95959	4.61607
	CCL7	4.5296	3.88062	4.4083	3.91624	3.60761	3.89711	4.67578	4.8079	4.42555	4.30805	4.49513	4.77753	3.75961	4.5145	4.39902	4.73314	3.91955	4.16282	4.57242	4.19257	3.73314	3.99992	4.5296	3.99263
	MEF2C	4.5296	4.69507	4.99326	4.40166	4.5145	4.24504	4.51139	4.28184	4.63705	3.77753	4.90039	4.19257	4.13812	3.19257	4.39902	4.54049	4.33459	4.62225	4.79481	3.87064	4.05507	4.652	4.85153	5.06858
	PPARGC1B	4.85153	4.97684	4.88223	4.88382	4.77753	5.08154	5.4863	5.12983	5.20737	5.19257	5.19257	4.41496	4.34457	4.19257	4.88445	4.98106	4.85815	5.30578	4.8399	4.678	5.19257	4.19257	4.85153	4.61607
	ATPAF2	4.98904	4.97684	5.36766	5.05374	4.69507	4.83	4.76193	4.44533	4.70118	4.92953	4.80924	5.06704	4.96124	4.5145	4.19257	5.19257	3.79402	4.38521	4.92605	3.4556	5.54049	4.652	4.78594	4.69007
	PYROXD1	4.69953	4.63735	4.6978	4.51185	4.5145	5.08154	4.76193	4.8079	4.98497	5.13117	4.23987	4.77753	4.43768	3.77753	4.57959	4.27746	4.91955	4.66532	5.00735	3.87064	2.73314	4.89301	4.78594	4.78318
	RPL26	5.69953	5.5925	5.23837	5.96354	6.62997	5.13812	5.26812	6.04737	5.73221	5.60761	5.55246	5.69507	7.15193	6.94746	6.44633	6.35763	7.42205	7.19257	6.27696	7.11857	6.54049	6.19257	6.67256	8.14073
	SYTL1	4.94464	5.13117	5.04573	4.93218	5.13117	5.13812	4.90134	4.84743	4.85944	4.77753	4.53361	4.41496	4.68561	5.5145	4.39902	5.00616	4.72691	4.89979	5.02698	4.678	5.3181	5.09946	5.01789	4.8917
	TRIP10	5.23004	4.72308	4.99326	4.72817	4.85553	4.13812	4.86286	5.47087	4.87806	5.06704	4.80924	3.60761	5.19257	5.19257	5.01569	5.23564	4.72691	4.82579	4.8399	5.04057	4.3181	5.28003	5.12786	4.61607
	SEC61G	5.15409	5.46559	5.6978	5.71901	5.73689	4.68561	4.90134	5.56872	5.22201	5.46559	5.4755	5.30805	4.89711	4.99992	5.01569	5.27746	5.50451	5.13245	5.12131	4.678	4.05507	5.4405	4.94464	5.52464
	PHF24	4.94464	4.44891	4.6978	4.40166	2.92953	4.96124	5.35385	4.8079	4.95021	5.77753	4.98612	5.06704	4.60761	4.19257	4.88445	4.76288	5.54404	5.13245	5.32532	2.87064	5.05507	4.652	5.0876	4.91246
	HMGA1	5.26657	5.54621	5.5603	5.97897	5.41496	5.60761	5.42159	5.70407	5.52339	5.652	5.72862	5.41496	4.89711	5.89301	5.24702	5.17054	5.50451	5.4605	5.15738	5.77753	4.54049	5.09946	5.00353	6.20944
	NCOA1	4.64508	4.72308	5.19257	4.53291	4.77753	4.75961	4.60761	4.39287	4.54685	4.41496	4.74511	4.60761	4.75961	4.5145	5.24702	5.10237	5.08948	5.43584	4.98745	5.04057	4.3181	5.19257	5.16703	5.25891
	ABCD4	4.64508	5.3802	5.4083	5.16585	4.99992	5.43768	5.29727	4.84743	5.26508	5.36249	5.09303	4.41496	4.68561	4.99992	4.95156	5.21426	5.03503	5.2783	5.27696	4.678	5.05507	5.71613	5.17986	4.93292
	ACTL6A	5.15409	5.19257	5.14526	5.26987	5.69507	4.13812	5.28277	5.44533	5.20737	5.36249	5.4755	5.19257	5.13812	5.5145	4.49213	5.2567	5.61999	5.10142	4.94681	5.04057	5.19257	5.36249	5.24232	5.27503
	NF1	4.89884	5.02264	5.04573	5.09681	4.85553	4.83	4.82334	5.12983	4.89644	4.85553	5.06704	5.06704	4.89711	5.652	5.44633	4.70276	5.42205	4.78731	5.559	4.19257	5.3181	4.99992	5.12786	5.06858
	AMER1	4.752	4.48208	4.93881	4.42438	4.77753	4.68561	5.0628	4.63798	4.98497	4.19257	4.84027	4.41496	3.89711	3.77753	4.66205	5.07891	4.72691	4.43584	4.90499	4.678	4.73314	3.99992	5.04618	4.4556
	SYP	5.30219	5.54621	5.28277	5.52242	4.99992	5.13812	5.12914	4.95991	5.05209	4.85553	5.26296	5.30805	4.68561	4.77753	4.95156	4.98106	4.58252	5.38521	5.02698	5.19257	4.73314	4.99992	5.00353	4.76046
	SEC24C	4.11457	4.2321	4.63069	4.6532	4.06704	5.08154	4.67578	5.0303	4.65875	4.5145	4.87064	4.41496	4.75961	5.5145	4.74006	4.64003	4.14194	4.33275	5.06546	4.678	4.73314	4.99992	4.92953	4.53807
	LRIG3	4.33696	4.57723	5.09635	4.69117	4.69507	4.89711	4.4863	4.84743	4.82147	5.36249	4.84027	4.19257	4.43768	3.19257	4.29948	4.67174	4.42205	4.70714	5.17508	4.678	4.73314	5.19257	4.68161	4.03111
	ITGA1	4.80262	4.804	4.88223	4.97897	4.30805	5.39188	5.26812	4.92338	4.9677	5.06704	5.28568	5.19257	4.83	4.77753	4.74006	5.03082	4.58252	4.93541	5.30938	3.87064	5.19257	5.5145	5.14104	4.93292
	SUGP2	4.64508	4.92953	4.99326	5.16585	5.06704	5.08154	4.82334	4.84743	5.14724	5.41496	4.92953	5.60761	5.08154	4.99992	4.39902	5.19257	4.50451	5.00412	5.19257	5.33007	4.73314	4.99992	5.34836	5.29097
	CPEB3	5.19257	4.90529	5.04573	5.17927	5.5145	4.89711	5.02845	4.8079	5.17762	4.85553	5.19257	5.77753	5.19257	4.19257	4.66205	4.92953	4.97844	5.13245	4.90499	5.57108	4.3181	4.652	4.85153	5.19257
	MRPL33	6.19257	5.98843	5.73023	6.04644	5.89301	5.56696	5.14526	5.88591	5.66947	5.652	5.64323	5.06704	5.34457	5.19257	5.44633	5.35763	5.19257	5.00412	5.38738	5.4556	4.05507	5.36249	5.38205	5.24261
	QARS1	4.5885	4.69507	4.76193	4.70979	4.30805	5.39188	4.90134	4.28184	4.7424	5.41496	4.98612	4.19257	4.68561	3.77753	4.95156	5.21426	5.03503	5.03729	5.02698	4.678	5.19257	4.5145	5.14104	4.76046
	C1QA	5.30219	4.63735	5.14526	4.93218	5.41496	4.43768	4.90134	5.56872	5.14724	5.60761	4.92953	5.85553	4.60761	2.19257	4.49213	4.60761	4.33459	4.33275	4.74827	4.678	5.43358	4.89301	4.78594	4.42703
	TIMM8B	4.80262	4.77753	4.4083	5.12482	4.85553	4.75961	5.23837	4.72544	4.85944	4.30805	4.80924	5.06704	4.68561	4.77753	4.39902	5.17054	4.79402	5.06971	4.88362	4.87064	5.43358	4.99992	5.15409	4.8917
	DOCK6	4.64508	4.90529	4.88223	4.6532	3.60761	5.13812	4.6978	4.49596	4.7424	3.60761	4.57108	3.60761	4.83	4.99992	5.53652	4.92953	4.97844	4.89979	4.94681	4.19257	4.54049	3.99992	5.12786	4.5111
	KDM5B	5.37091	4.30805	4.93881	4.69117	4.06704	5.08154	5.07967	4.72544	4.7424	4.92953	5.06704	4.60761	4.02264	4.19257	4.57959	4.67174	5.14194	4.33275	4.77173	4.678	4.90306	5.09946	4.83541	4.8917
	COPS3	4.64508	5.15193	4.14526	4.93218	4.77753	4.60761	4.95719	5.25269	4.89644	4.5145	5.35177	4.41496	4.43768	5.652	4.57959	4.57444	4.50451	5.06971	5.12131	5.04057	4.3181	5.28003	5.14104	5.29097
	PPM1D	4.4682	4.6665	5.14526	4.72817	4.19257	4.68561	4.95719	4.44533	4.54685	5.19257	4.64323	5.30805	5.43768	4.19257	4.49213	4.90306	5.08948	4.2783	4.48995	2.87064	5.43358	4.89301	4.5885	4.33777
	ERLIN1	4.98904	4.83	4.6978	4.85065	4.06704	5.13812	5.12914	5.25269	5.26508	5.06704	5.19257	4.92953	4.96124	5.5145	4.74006	4.8761	5.14194	4.93541	5.10293	3.87064	5.64003	4.652	5.30219	4.5111
	DCAF15	4.98904	4.90529	5.04573	4.70979	4.5145	4.75961	4.76193	5.3659	4.72194	4.92953	5.09303	3.92953	4.89711	4.5145	5.19257	4.76288	4.50451	4.86326	5.04635	5.77753	5.43358	5.19257	4.80262	5.20944
	LTA4H	5.0321	4.63735	5.23837	5.20574	4.41496	5.08154	5.02845	5.19257	4.80211	4.41496	4.92953	3.92953	5.48208	4.99992	4.66205	5.21426	5.37898	5.13245	4.8399	4.4556	5.05507	5.36249	4.97439	4.84927
	NRDC	4.69953	4.97684	4.93881	4.57413	4.06704	4.75961	5.07967	4.88591	5.0356	4.41496	4.9581	3.19257	4.68561	3.19257	4.66205	4.98106	5.50451	4.89979	4.86192	4.678	4.73314	4.652	4.80262	4.8917
	GBP6	4.64508	5.15193	5.32584	5.05374	4.85553	4.43768	5.38133	4.84743	5.16251	4.92953	5.06704	4.77753	4.13812	5.19257	5.35011	5.10237	4.58252	4.62225	5.24379	5.33007	4.73314	4.652	5.21766	4.71392
	OR10J5	4.85153	4.95338	5.19257	4.91624	4.06704	4.89711	5.12914	5.0303	4.82147	4.19257	4.678	4.60761	3.89711	3.77753	4.81406	4.3961	4.14194	4.38521	4.59889	4.19257	4.90306	3.99992	4.48896	4.5111
	CAPN2	5.07392	5.49838	5.23837	5.40166	5.41496	5.29566	5.17697	5.54487	5.4753	4.41496	5.41496	4.77753	6.50377	5.99992	6.22005	5.77753	5.76085	5.2783	5.38738	5.19257	5.05507	5.09946	5.6906	5.44139
	LENG1	7.07392	6.90529	5.96629	6.94008	7.25146	5.92953	6.19257	6.45816	6.32058	6.06704	6.13117	6.69507	6.29566	5.99992	6.16455	6.19257	6.16748	6.31933	6.00735	6.04057	5.43358	5.71613	6.08078	6.49054
	A4GALT	4.80262	4.77753	4.4863	4.8167	4.85553	5.02264	5.208	5.06424	4.91458	4.99992	4.87064	5.41496	4.60761	4.19257	5.07709	4.84861	3.91955	4.74778	4.81753	5.04057	4.3181	5.19257	4.71723	5.30674
	ATP5PD	4.89884	4.34457	4.82334	4.91624	4.69507	4.75961	4.78269	4.95991	4.95021	5.19257	4.84027	4.19257	4.24504	5.19257	4.88445	5.29792	5.50451	5.43584	4.96728	4.87064	4.05507	4.77753	4.91427	5.44139
	BLK	4.69953	5.04501	4.99326	4.61421	4.41496	4.43768	5.14526	4.63798	4.56994	4.99992	5.16832	3.60761	4.02264	4.77753	4.29948	4.79203	4.72691	4.78731	5.06546	4.19257	4.3181	5.09946	5.04618	4.53807
	NECTIN4	5.49923	5.57723	5.66464	5.25727	6.06704	5.89711	5.90134	5.28184	5.81182	6.09946	5.82484	5.92953	5.34457	4.5145	5.19257	5.62391	5.65652	5.70714	5.50403	4.4556	5.3181	5.99992	5.84349	5.39789
	ANKRD33B	4.752	4.83	4.99326	4.69117	3.77753	4.83	5.01096	4.22294	4.7424	4.5145	4.74511	5.06704	4.60761	4.19257	5.01569	4.76288	4.85815	4.97018	4.86192	3.87064	4.3181	4.77753	4.95959	4.14073
	ATXN7	5.0321	5.15193	5.32584	4.85065	5.25146	5.08154	5.01096	5.19257	5.16251	4.99992	5.11857	5.19257	5.13812	4.77753	5.29948	5.00616	4.65652	4.97018	4.67551	4.678	5.05507	4.652	5.0321	4.9531
	IAH1	4.26657	4.85553	4.63069	4.97897	4.77753	3.89711	4.78269	4.88591	4.82147	3.92953	4.60761	5.06704	4.24504	4.99992	4.66205	4.3181	4.42205	4.82579	4.86192	5.19257	5.19257	3.5145	4.5495	4.82757
	CEPT1	4.5885	4.804	4.76193	5.52242	5.77753	4.34457	4.65341	4.84743	4.80211	4.85553	5.33007	5.41496	5.29566	4.77753	5.13599	5.03082	4.72691	4.89979	4.62488	3.87064	3.73314	4.36249	4.92953	5.4556
	PSME3IP1	4.4682	4.3802	4.93881	4.25727	3.41496	4.52514	4.4863	4.0303	4.08451	4.19257	4.14366	3.60761	4.34457	3.19257	4.07709	4.00616	3.65652	4.2783	4.34109	4.19257	4.3181	3.99992	4.14104	4.1755
	CIPC	4.19257	4.77753	4.93881	4.61421	4.60761	5.19257	4.67578	4.33842	4.98497	4.60761	4.49513	3.92953	5.29566	4.19257	4.39902	4.67174	4.33459	4.97018	4.79481	4.19257	4.90306	4.652	4.78594	4.64116
	CECR2	5.11457	4.88062	4.6978	5.00935	4.06704	5.43768	4.80316	4.84743	5.01892	4.19257	5.16832	5.19257	4.96124	4.99992	4.81406	4.19257	4.91955	4.89979	4.88362	2.87064	4.54049	4.77753	4.68161	4.82757
	RFX5	4.85153	5.15193	5.28277	5.20574	4.41496	5.02264	5.09635	5.25269	5.01892	5.5145	5.09303	5.99992	5.02264	5.5145	5.07709	4.8761	5.72691	5.00412	5.53177	5.678	5.3181	5.58489	5.23004	5.29097
	IVD	4.85153	5.28943	4.82334	4.83378	4.5145	5.19257	4.78269	5.25269	4.9677	4.92953	4.71194	5.06704	4.13812	4.5145	4.07709	4.92953	4.33459	4.57786	4.79481	3.87064	4.54049	4.36249	4.85153	4.78318
	STC1	5.15409	5.04501	4.88223	4.96354	4.30805	5.29566	4.82334	4.8079	4.98497	4.99992	4.92953	4.77753	5.24504	4.99992	4.95156	4.90306	5.08948	4.22172	5.06546	4.19257	4.3181	5.4405	5.0876	4.8917
	C16orf92	4.64508	4.34457	4.4863	4.17927	4.06704	4.96124	4.6978	4.49596	3.98497	4.5145	4.4556	3.60761	4.24504	3.77753	3.95156	4.10237	4.42205	3.74778	4.17508	3.87064	4.05507	4.19257	4.40407	3.82757
	METTL3	4.85153	5.06704	5.04573	4.99424	4.77753	5.13812	5.12914	4.8079	5.01892	5.25146	4.80924	5.19257	4.89711	5.19257	4.88445	5.45196	4.79402	4.48475	5.08432	4.4556	4.54049	4.99992	5.15409	4.69007
	TMEM74	4.94464	4.77753	5.04573	4.91624	4.41496	4.83	4.9202	4.39287	4.95021	4.60761	5.0136	4.41496	4.60761	4.19257	4.66205	4.35763	4.91955	4.57786	4.92605	4.678	5.8206	4.89301	5.17986	4.91246
	TCF4	5.33696	6.06704	6.01973	6.52767	6.03387	5.29566	5.31162	5.54487	5.60388	5.46559	5.28568	6.69507	6.08154	6.4405	6.19257	5.74809	5.08948	5.72761	5.71235	5.87064	5.3181	5.652	5.68161	6.15822
	BEX3	5.11457	4.72308	4.5603	4.85065	4.60761	5.02264	4.93881	4.8079	4.9677	5.25146	5.0136	4.77753	5.43768	5.19257	5.01569	5.2567	4.65652	4.97018	5.29326	3.4556	4.73314	4.77753	5.21766	4.64116
	ITPRIPL2	4.5885	4.72308	5.04573	4.51185	4.60761	5.19257	4.86286	4.39287	4.82147	4.77753	4.64323	4.92953	4.34457	4.99992	4.57959	5.12545	4.14194	5.06971	4.90499	5.04057	5.43358	5.4405	4.91427	4.24261
	CEBPD	4.94464	4.804	4.5603	4.74631	4.5145	4.24504	4.60761	5.19257	4.78248	4.99992	4.19257	5.19257	5.08154	4.19257	4.74006	4.8206	5.24148	4.86326	4.27696	4.678	4.73314	4.77753	4.78594	4.06858
	CCDC184	7.08419	7.35803	6.6978	7.74631	7.81706	5.92953	6.45431	5.94176	6.43815	5.60761	6.23987	6.96516	5.86395	4.99992	5.49213	5.65597	5.82644	6.33275	4.94681	6.26296	5.90306	5.28003	4.76907	5.53807
	COASY	4.69953	4.95338	5.14526	4.79942	3.77753	5.02264	4.93881	5.28184	4.89644	5.19257	5.16832	5.30805	4.68561	3.77753	4.88445	4.8206	4.65652	4.93541	5.15738	1.87064	5.90306	4.99992	4.95959	4.80555
	BEST1	4.89884	4.34457	5.28277	4.8167	4.5145	4.52514	5.04573	4.28184	4.49955	3.92953	4.92953	4.77753	4.52514	4.5145	4.66205	5.05507	4.24148	4.33275	4.74827	3.4556	4.3181	4.77753	4.89884	4.4556
	PCLAF	4.94464	4.804	5.04573	4.86733	4.60761	5.02264	5.32584	4.95991	5.0356	5.13117	5.14366	3.60761	4.34457	4.77753	4.95156	4.84861	4.58252	3.82579	5.27696	4.19257	5.98106	5.83643	4.97439	4.5111
	ASCL4	5.11457	5.2321	4.88223	5.57413	4.92953	5.60761	5.19257	4.63798	5.11622	4.5145	5.19257	4.77753	4.68561	4.99992	4.29948	4.27746	5.37898	4.93541	5.08432	5.04057	4.73314	4.77753	4.91427	4.48362
	CLDN2	5.30219	4.92953	5.04573	4.69117	4.5145	5.02264	5.07967	4.84743	4.91458	4.99992	5.60761	4.19257	4.68561	4.5145	4.95156	4.92953	4.65652	5.06971	5.37212	2.87064	5.05507	4.77753	5.2545	4.64116
	SEC22B	4.80262	4.99992	6.16911	6.38439	6.87439	9.03387	7.74087	4.63798	4.84058	4.5145	4.9581	4.41496	5.02264	4.77753	4.66205	4.50573	4.85815	4.53206	4.20985	5.04057	4.54049	4.77753	4.16703	4.73737
	MAP3K6	6.24842	6.94151	5.28277	6.32525	6.38897	5.96124	6.10462	5.78773	6.07647	5.19257	5.72862	6.41496	4.96124	4.99992	5.07709	6.03082	5.72691	5.80668	5.32532	6.33007	4.3181	4.652	5.26657	5.55136
	WDR5	5.07392	5.08873	5.32584	4.93218	5.19257	5.13812	4.93881	5.12983	4.91458	4.69507	5.19257	4.19257	4.89711	5.5145	5.07709	4.84861	4.97844	5.13245	4.92605	4.4556	4.54049	4.99992	4.88324	4.87064
	MAPKAPK5	4.64508	4.97684	5.28277	4.99424	4.60761	5.13812	5.09635	5.0303	4.89644	5.19257	5.11857	3.60761	4.68561	4.5145	4.88445	5.10237	5.08948	4.89979	4.94681	5.19257	5.3181	4.5145	4.85153	4.9531
	DBX2	4.89884	4.57723	4.5603	4.53291	3.77753	4.83	4.4863	4.44533	4.9677	3.77753	5.19257	4.77753	4.89711	3.77753	4.66205	4.67174	3.79402	4.74778	4.8399	4.87064	5.54049	4.99992	4.5885	4.27503
	IFI44	5.0321	4.48208	4.4863	4.78194	4.85553	4.52514	4.9202	5.06424	4.7424	4.85553	4.71194	3.92953	4.34457	4.19257	4.74006	4.60761	4.33459	4.10142	4.43224	4.19257	4.3181	4.5145	4.5495	4.56454
	USE1	4.94464	4.54621	4.99326	4.90012	3.60761	5.08154	4.80316	4.92338	4.70118	3.92953	4.87064	4.60761	5.08154	4.77753	5.24702	4.92953	4.72691	4.82579	4.94681	3.4556	5.05507	5.19257	5.0876	4.48362
	TXLNB	5.0321	4.27057	4.88223	4.28237	4.92953	4.96124	4.80316	4.59218	5.01892	5.46559	4.87064	5.19257	4.24504	4.5145	4.66205	5.17054	4.42205	4.33275	4.90499	4.678	4.90306	4.5145	4.98904	4.27503
	RAMP3	4.4682	4.88062	4.4083	4.1523	3.77753	4.75961	4.43477	4.44533	4.70118	3.92953	4.33007	3.60761	5.56696	4.5145	4.74006	5.96835	4.33459	4.48475	5.12131	2.87064	5.05507	4.77753	5.15409	4.03111
	AKR1C4	4.4682	4.48208	4.63069	4.25727	4.77753	4.43768	4.6978	4.54487	4.37402	4.41496	4.41496	3.92953	4.34457	4.19257	4.49213	4.70276	4.33459	4.43584	4.65042	4.87064	3.3181	4.77753	4.69953	4.39789
	TCEAL1	4.69953	5.28943	4.6978	4.55367	4.77753	5.19257	5.07967	4.8079	5.05209	4.85553	4.87064	4.77753	4.43768	4.19257	4.49213	4.90306	5.08948	4.82579	5.34109	3.87064	4.90306	5.28003	5.00353	5.06858
	NICN1	6.69953	7.03945	5.93881	6.77753	7.5618	6.50377	6.85798	6.54487	6.71678	6.36249	6.678	7.62997	5.48208	6.09946	5.84968	6.88288	6.06251	6.10142	5.65042	6.62553	5.8206	5.58489	5.70841	6.012
	CDH1	4.80262	5.13117	5.14526	4.76423	4.30805	4.68561	4.9202	4.88591	4.59266	4.69507	4.77753	4.41496	5.02264	4.5145	5.62141	5.05507	5.85815	4.82579	5.15738	4.678	4.73314	4.36249	5.06012	4.9531
	DERL1	5.55935	5.25146	5.36766	5.54333	5.36249	4.75961	4.78269	5.33842	4.95021	5.19257	5.41496	5.41496	4.89711	4.19257	5.01569	5.12545	3.91955	5.10142	5.04635	5.04057	5.64003	4.652	4.94464	4.84927
	ZNF384	4.26657	4.27057	4.88223	4.85065	3.19257	4.96124	4.97534	4.88591	4.82147	5.69507	4.57108	3.60761	4.43768	4.99992	4.74006	4.3961	4.79402	4.74778	4.96728	4.4556	5.19257	4.99992	5.0321	4.56454
	MED29	4.752	4.99992	4.6978	4.76423	4.60761	5.19257	4.74087	5.19257	4.59266	4.77753	4.64323	5.19257	5.39188	4.99992	4.74006	5.3181	4.97844	4.78731	5.02698	5.4556	3.73314	4.77753	4.92953	4.9531
	PFDN6	4.40407	4.90529	4.63069	4.51185	4.41496	4.60761	4.43477	4.44533	4.85944	4.60761	5.0136	4.77753	4.75961	4.5145	4.88445	4.57444	4.58252	4.38521	4.96728	3.4556	4.05507	5.19257	4.4682	4.30674
	CYP4F12	4.80262	4.97684	4.76193	4.79942	4.5145	4.75961	4.88223	4.99553	4.61502	4.69507	4.64323	3.92953	4.34457	3.77753	4.74006	4.50573	4.03503	4.62225	4.86192	3.4556	4.73314	4.19257	4.81911	4.53807
	LMCD1	5.15409	5.34457	4.82334	5.03909	4.60761	5.08154	5.17697	4.59218	5.00205	4.41496	5.04057	5.06704	6.13812	5.652	5.91839	5.52321	5.19257	5.5086	5.72442	4.87064	4.05507	4.77753	5.77753	4.973
	NPAS4	3.5296	3.54621	4.4083	3.70979	3.60761	3.60761	3.82334	3.95991	3.2931	4.06704	3.678	1.60761	4.52514	2.19257	3.95156	3.90306	3.65652	3.82579	3.57242	4.4556	2.73314	4.5145	3.752	3.69007
	TRIM5	4.40407	4.83	5.09635	5.25727	4.85553	4.13812	5.01096	4.95991	5.01892	4.99992	4.49513	3.19257	4.96124	3.77753	4.39902	4.76288	4.42205	4.70714	4.8399	5.04057	4.73314	4.5145	4.83541	4.61607
	HEXB	5.23004	5.39768	4.82334	5.8167	4.41496	5.19257	5.22327	5.31041	5.16251	4.92953	4.98612	5.60761	5.52514	4.5145	5.24702	5.37699	4.72691	5.35922	5.32532	5.19257	5.19257	4.77753	5.41496	5.1755
	CNOT3	5.49923	5.19257	5.23837	5.49047	5.30805	5.02264	5.43477	5.19257	5.36084	4.85553	5.33007	5.19257	5.24504	5.36249	5.35011	5.19257	5.03503	5.43584	5.12131	4.87064	5.19257	4.99992	5.07392	5.57759
	ITGB2	4.98904	4.95338	4.88223	5.37858	4.92953	4.60761	4.93881	4.92338	5.00205	4.60761	5.30805	4.19257	4.75961	4.19257	4.39902	4.8761	4.79402	4.97018	5.12131	4.678	5.05507	5.4405	5.2545	5.20944
	C5orf52	4.94464	4.63735	4.76193	4.96354	4.99992	5.13812	5.14526	4.63798	4.68012	4.85553	5.09303	4.92953	4.13812	4.77753	4.81406	4.57444	4.91955	4.93541	5.08432	4.4556	5.19257	4.77753	4.94464	4.36814
	VAMP2	5.67256	5.36249	4.5603	5.0243	4.85553	4.02264	4.74087	5.47087	5.06839	4.60761	5.14366	5.19257	4.89711	4.99992	4.95156	5.17054	4.72691	5.33275	5.26047	5.19257	4.05507	5.58489	5.04618	5.012
	ARAP3	4.5296	4.90529	4.76193	4.74631	4.41496	4.83	4.5603	4.22294	5.01892	4.85553	4.87064	4.60761	5.43768	4.99992	5.29948	5.65597	4.91955	4.89979	5.10293	4.87064	3.73314	4.36249	5.16703	4.973
	PSMG3	6.26657	6.33553	5.66464	6.17258	6.22232	6.77753	6.15326	5.7465	5.98497	5.85553	5.90039	6.06704	5.39188	5.652	5.19257	5.48802	5.69214	5.72761	5.38738	4.678	5.73314	4.99992	5.53959	5.82757
	ZNF710	4.94464	4.72308	5.32584	4.76423	4.19257	4.60761	5.14526	4.92338	4.93251	5.25146	5.19257	5.60761	4.89711	3.19257	5.01569	4.60761	5.03503	4.86326	4.74827	2.87064	4.90306	4.99992	5.00353	4.73737
	SYNJ1	4.69953	5.06704	4.99326	4.76423	4.77753	5.29566	4.99326	4.54487	4.59266	4.99992	5.04057	3.92953	4.43768	5.19257	4.81406	4.84861	4.79402	5.41075	5.02698	4.678	4.90306	5.58489	5.01789	4.14073
	SHARPIN	4.4682	5.02264	4.99326	4.76423	5.19257	5.02264	5.22327	4.84743	4.98497	4.92953	5.30805	4.41496	4.75961	5.36249	5.53652	5.23564	4.24148	5.25028	5.29326	3.87064	5.43358	5.09946	5.21766	4.973
	MORN4	4.69953	5.04501	5.4083	4.6532	4.19257	4.52514	4.7195	4.99553	4.89644	4.85553	4.71194	4.77753	4.02264	5.5145	5.19257	4.14817	4.72691	4.74778	5.06546	2.87064	5.43358	4.36249	4.89884	4.24261
	WAS	4.64508	4.72308	5.19257	5.25727	4.5145	5.13812	4.7195	5.22294	5.51152	5.13117	5.0136	4.92953	5.08154	4.99992	4.57959	4.92953	4.33459	5.10142	4.98745	5.04057	4.73314	4.99992	5.01789	5.61607
	PJA2	4.5296	4.99992	4.76193	4.70979	4.5145	4.60761	4.32584	4.33842	5.0356	4.92953	4.33007	5.06704	4.89711	4.5145	5.35011	4.64003	4.91955	4.82579	4.77173	5.33007	4.90306	4.77753	4.80262	5.38309
	ITPRID2	6.11457	6.27057	5.88223	6.28857	6.13117	5.29566	5.39488	5.59218	5.95898	5.19257	5.53361	6.13117	6.29566	6.28003	6.16455	6.1816	5.97844	5.78731	5.58571	6.11857	5.05507	5.36249	5.4682	5.64116
	HAGHL	4.85153	5.5618	4.99326	5.41307	4.92953	5.64713	5.31162	5.52062	5.33412	4.60761	5.14366	5.69507	4.96124	4.99992	5.01569	4.8761	4.85815	4.97018	5.19257	3.4556	4.54049	3.99992	4.91427	4.91246
	SENP6	4.19257	4.54621	4.88223	4.44675	4.5145	4.24504	5.07967	4.16154	4.49955	4.5145	4.84027	3.92953	4.60761	4.5145	4.74006	4.05507	4.85815	4.86326	5.06546	5.19257	4.54049	4.19257	4.81911	4.8917
	MEF2D	4.98904	5.06704	4.4863	5.12482	4.69507	5.39188	4.88223	5.39287	5.0356	5.06704	4.80924	5.69507	5.24504	5.19257	5.66205	5.05507	5.28878	5.2783	5.13946	5.57108	4.54049	4.19257	5.01789	5.48362
	NUDT19	4.85153	4.34457	4.4863	4.59431	4.41496	4.83	4.93881	4.8079	4.70118	4.60761	4.71194	3.92953	4.13812	4.19257	4.66205	4.35763	4.72691	4.38521	4.86192	4.19257	4.54049	4.89301	4.83541	4.53807
	PDS5A	4.33696	4.41496	4.4863	4.51185	3.77753	4.52514	4.65341	4.68237	4.68012	4.5145	4.4556	4.19257	4.43768	4.5145	4.29948	4.14817	4.33459	4.66532	4.94681	4.87064	4.73314	4.652	4.71723	4.42703
	FAM83E	5.5296	5.85553	4.99326	5.16585	4.99992	6.13812	6.57227	5.19257	5.19257	5.19257	5.4556	5.5145	3.89711	2.19257	4.19257	4.8206	4.58252	5.00412	5.22692	3.4556	4.90306	4.77753	4.97439	4.91246
	HOOK3	5.07392	4.804	4.6978	4.94795	4.5145	4.34457	4.5603	4.68237	4.76258	4.41496	4.87064	5.19257	4.89711	5.36249	4.29948	4.3181	4.65652	5.06971	4.79481	4.19257	4.05507	4.652	4.97439	4.61607
	SHC1	5.67256	5.5925	5.6978	5.44675	5.652	5.52514	5.11284	5.68237	5.64794	5.13117	5.16832	4.92953	5.64713	4.77753	5.57959	5.4701	5.19257	5.06971	5.22692	3.87064	5.05507	5.5145	5.26657	5.46968
	UNC5D	4.69953	4.77753	4.5603	4.46878	3.77753	5.02264	4.86286	4.09741	4.52339	4.60761	4.80924	4.19257	3.60761	4.5145	4.39902	4.64003	4.33459	4.10142	4.59889	4.678	4.73314	4.19257	5.10115	4.30674
	ZBTB26	4.80262	4.92953	5.14526	5.00935	2.92953	4.96124	5.04573	5.0303	4.72194	5.19257	4.4556	4.60761	5.34457	4.99992	4.88445	5.12545	4.85815	5.06971	5.13946	4.87064	5.05507	4.652	5.04618	5.14073
	DELE1	5.77753	5.5925	5.36766	6.3492	5.81706	5.29566	5.87258	5.47087	5.56994	5.25146	5.76141	6.41496	5.19257	5.5145	5.62141	5.2567	5.50451	5.72761	5.30938	5.04057	5.05507	6.09946	5.44714	5.36814
	LEKR1	4.40407	4.27057	4.4863	4.40166	3.41496	4.60761	4.46076	5.0303	4.4753	4.5145	4.14366	4.77753	3.89711	4.5145	4.66205	4.60761	4.42205	4.33275	4.79481	3.87064	4.90306	3.77753	4.69953	4.10511
	IFNG	4.80262	4.60761	5.14526	4.96354	4.60761	4.96124	5.28277	4.8079	4.78248	4.5145	4.80924	4.77753	4.83	4.99992	4.66205	4.95553	4.65652	4.74778	5.22692	5.33007	5.3181	4.77753	5.06012	4.71392
	TMEM52B	4.69953	4.57723	4.14526	4.28237	3.41496	4.34457	4.58415	4.63798	4.56994	5.19257	4.92953	4.41496	4.34457	4.19257	3.49213	4.4701	4.24148	4.33275	4.67551	1.87064	4.3181	4.5145	4.4682	4.06858
	ARHGAP29	4.89884	4.83	5.04573	4.93218	3.19257	4.24504	4.9202	4.63798	5.10045	4.5145	4.87064	4.92953	5.68561	5.36249	5.53652	5.35763	4.91955	5.03729	5.34109	2.87064	5.54049	5.19257	5.44714	4.8917
	ZNF414	5.11457	4.77753	4.4863	4.51185	4.41496	4.52514	4.88223	4.88591	4.7424	4.5145	5.14366	5.5145	4.13812	4.99992	4.19257	4.8761	4.58252	5.22172	5.02698	4.87064	5.3181	5.09946	5.00353	4.9531
	RPA4	4.69953	4.41496	3.93881	3.94795	3.77753	4.34457	4.7195	4.49596	4.26508	4.60761	4.74511	4.92953	3.75961	4.19257	4.29948	4.79203	4.58252	3.82579	4.65042	3.87064	4.05507	4.5145	4.44714	4.30674
	C8orf34	4.64508	4.54621	4.82334	4.28237	4.19257	4.60761	4.74087	4.84743	4.68012	4.5145	4.64323	4.41496	3.75961	3.77753	4.39902	4.67174	4.65652	4.16282	4.79481	4.87064	4.90306	4.652	4.76907	4.33777
	MRGPRD	4.80262	5.13117	4.76193	5.25727	4.99992	5.19257	4.63069	4.49596	4.65875	4.69507	4.90039	5.06704	4.34457	3.19257	4.95156	5.05507	5.37898	4.33275	5.04635	4.4556	4.3181	5.36249	4.88324	4.42703
	SMIM8	4.85153	5.08873	5.04573	4.72817	4.77753	5.39188	5.22327	4.88591	5.25087	5.5618	4.90039	4.41496	4.34457	5.19257	4.95156	5.05507	4.85815	4.86326	4.51797	4.87064	5.3181	5.19257	4.97439	4.61607
	SMAD3	5.07392	4.92953	4.76193	4.63384	4.60761	4.89711	5.04573	4.84743	5.00205	5.41496	5.06704	4.77753	4.75961	5.36249	4.39902	4.60761	4.79402	5.13245	5.12131	5.678	4.54049	4.89301	4.97439	4.82757
	CHN1	4.33696	5.17239	5.4863	5.69117	5.13117	4.83	4.93881	5.25269	5.05209	4.60761	4.92953	4.92953	5.43768	4.77753	4.95156	4.95553	4.91955	5.10142	5.40249	3.87064	4.73314	4.5145	5.14104	4.973
	PNPLA2	5.07392	4.90529	5.44783	5.05374	4.41496	4.83	5.35385	5.49596	5.17762	5.5145	5.09303	4.92953	5.08154	6.09946	5.29948	5.50573	5.65652	5.43584	5.19257	4.19257	4.73314	5.09946	5.24232	5.5111
	SULT1A2	5.11457	5.28943	4.88223	5.51185	5.06704	5.08154	5.09635	4.72544	5.51152	4.85553	5.23987	5.19257	6.32032	5.5145	6.35011	5.86242	5.42205	5.41075	5.63771	5.4556	4.90306	5.36249	5.87538	4.69007
	ANKRD27	4.5885	4.99992	5.14526	4.83378	4.06704	4.89711	4.97534	4.54487	4.82147	4.92953	4.98612	4.41496	4.68561	4.99992	4.49213	4.76288	5.03503	4.93541	4.81753	4.4556	5.05507	4.36249	5.00353	4.73737
	CEBPG	4.94464	4.90529	5.14526	4.99424	4.41496	4.96124	5.0628	5.09741	4.7424	4.60761	4.87064	4.19257	5.02264	4.77753	4.95156	5.17054	4.65652	4.82579	5.30938	4.678	4.90306	4.77753	5.12786	4.91246
	RUNX1T1	4.4682	4.44891	4.4083	4.1523	5.13117	4.52514	4.63069	4.49596	4.87806	5.30805	4.53361	5.30805	5.19257	5.19257	4.81406	4.73314	4.85815	5.03729	4.92605	4.4556	4.54049	5.4405	4.73472	4.1755
	HRCT1	4.5885	4.63735	5.04573	4.78194	4.19257	5.13812	4.90134	4.72544	4.54685	4.41496	4.92953	3.60761	4.34457	4.19257	5.19257	5.00616	4.79402	4.74778	4.62488	4.678	4.05507	4.89301	4.69953	4.69007
	HDAC7	5.5296	5.54621	4.88223	5.17927	4.85553	5.02264	5.0628	5.63798	5.19257	4.99992	4.92953	5.19257	5.92953	5.77753	5.77753	5.67174	5.72691	5.33275	5.37212	4.87064	5.3181	4.5145	5.40407	5.84927
	CDK5	4.40407	4.92953	5.32584	4.79942	4.5145	4.89711	5.11284	4.8079	4.9677	5.06704	5.11857	4.19257	4.34457	5.19257	4.81406	4.67174	5.42205	5.13245	5.24379	4.4556	5.05507	4.77753	5.26657	4.78318
	MPC1	4.26657	4.77753	4.5603	5.11089	4.5145	4.60761	5.11284	4.99553	4.9677	4.77753	4.98612	4.92953	4.24504	4.19257	4.49213	4.4701	4.03503	4.82579	4.65042	3.4556	5.19257	5.09946	4.91427	4.24261
	MSL3	4.5885	4.6665	4.6978	4.51185	4.77753	4.89711	4.5603	4.09741	4.4753	4.19257	4.71194	3.92953	4.13812	2.19257	4.29948	4.4701	4.50451	4.82579	4.86192	4.678	4.05507	4.36249	4.69953	4.8917
	MFAP3	4.64508	5.39768	5.09635	5.3192	4.85553	4.96124	4.78269	4.59218	5.22201	4.92953	5.14366	5.60761	5.13812	3.77753	4.88445	4.8761	5.03503	4.93541	4.81753	4.87064	4.54049	4.5145	4.752	5.10511
	ARL17B	4.4682	4.2321	4.32584	4.1523	4.60761	4.02264	4.63069	5.19257	3.95021	4.69507	4.49513	2.60761	4.34457	4.19257	4.07709	4.76288	3.65652	4.2783	4.72442	4.19257	4.90306	4.19257	4.62647	4.14073
	COX6C	4.33696	4.69507	4.32584	4.49047	4.30805	4.52514	4.7195	4.84743	4.56994	4.77753	4.49513	3.92953	4.89711	3.77753	4.95156	5.00616	4.97844	4.66532	4.43224	4.678	4.3181	4.77753	4.92953	5.012
	TGIF2	4.85153	4.41496	4.5603	4.37858	4.19257	4.02264	4.63069	3.95991	4.17762	4.69507	4.41496	3.60761	3.89711	4.5145	4.19257	4.84861	4.42205	3.97018	4.59889	4.19257	4.54049	4.5145	4.4682	4.10511
	GALNT18	5.61707	5.2321	5.23837	5.44675	4.41496	5.24504	5.32584	4.88591	5.26508	4.30805	5.43543	5.30805	5.89711	5.89301	5.84968	5.70276	4.72691	5.06971	5.57242	4.678	5.90306	5.89301	5.57885	5.27503
	GOLGA3	4.98904	4.83	5.14526	4.91624	4.60761	5.24504	5.25332	4.99553	4.9677	3.92953	5.04057	4.60761	4.43768	2.19257	4.19257	4.95553	5.08948	4.97018	5.08432	4.4556	5.43358	4.77753	5.0321	5.10511
	GET3	5.19257	4.77753	4.23837	4.55367	3.77753	4.96124	4.95719	4.28184	4.95021	3.60761	4.33007	4.41496	4.60761	4.99992	3.95156	4.79203	3.79402	5.10142	4.8399	4.19257	5.05507	4.5145	4.81911	4.59053
	MYBBP1A	5.07392	4.60761	4.5603	4.78194	4.60761	4.89711	4.51139	4.63798	4.95021	4.85553	4.71194	5.60761	4.75961	3.19257	4.49213	4.3181	4.97844	5.03729	4.70017	3.87064	4.3181	4.99992	4.94464	4.39789
	FBXW11	6.17346	6.48208	6.4282	6.77753	6.75735	5.86395	5.61919	5.90477	6.10045	5.81706	5.90039	6.46559	5.92953	5.36249	5.77753	5.37699	5.58252	5.66532	5.35669	6.04057	4.73314	4.99992	5.44714	5.59053
	ABHD8	4.98904	4.6665	4.82334	4.99424	4.69507	5.08154	4.65341	4.72544	4.95021	4.69507	4.87064	5.06704	5.02264	4.77753	4.81406	5.19257	4.79402	4.89979	4.96728	4.678	5.3181	4.99992	5.10115	4.71392
	GRB10	4.26657	4.5145	4.6978	4.72817	4.92953	4.75961	4.74087	4.68237	4.65875	4.5145	4.74511	4.77753	5.02264	5.652	5.01569	4.73314	4.72691	4.97018	4.81753	4.19257	4.05507	4.36249	4.78594	4.80555
	GNPTG	4.752	4.48208	4.4083	4.78194	4.06704	5.24504	5.14526	4.68237	4.87806	4.60761	4.74511	3.60761	4.96124	4.99992	5.49213	4.73314	4.72691	4.66532	4.34109	3.87064	4.90306	3.5145	4.44714	4.80555
	RNF113A	5.67256	5.15193	5.23837	5.37858	5.06704	4.96124	5.42159	5.47087	5.3069	5.06704	5.04057	5.5145	4.96124	5.5145	4.88445	4.8206	5.28878	5.2783	4.81753	4.87064	5.19257	4.99992	4.81911	5.56454
	SAMD5	4.5885	4.06704	4.82334	4.42438	4.69507	4.89711	4.29727	4.44533	4.80211	4.77753	4.80924	4.92953	4.02264	2.19257	4.29948	4.14817	3.79402	4.10142	4.43224	4.19257	5.19257	3.77753	4.66346	4.24261
	SEC62	5.726	5.2321	5.09635	5.29475	4.77753	4.96124	4.90134	5.19257	5.37402	5.5618	5.4755	3.92953	5.99227	5.99992	5.62141	5.21426	5.14194	5.55514	5.10293	4.87064	5.05507	4.652	5.15409	5.32234
	TMEM60	4.33696	4.72308	4.32584	4.69117	4.19257	5.02264	4.82334	4.16154	4.42555	4.85553	4.71194	4.41496	4.68561	4.5145	4.39902	4.95553	4.72691	4.93541	4.98745	4.4556	5.05507	4.5145	4.73472	4.30674
	PTPN7	4.89884	4.90529	4.23837	4.94795	4.92953	5.08154	5.29727	4.95991	4.76258	4.69507	5.11857	4.77753	4.68561	5.36249	5.19257	5.03082	5.19257	5.30578	5.13946	4.87064	3.3181	4.5145	5.01789	5.29097
	CPS1	6.0321	5.86813	6.21565	5.84224	5.46559	6.05239	6.33289	6.31041	6.12404	6.1622	5.77753	5.77753	5.75961	5.99992	5.84968	6.09069	6.26533	5.76768	6.31738	5.4556	6.2567	6.32185	6.19257	5.87064
	CCNG2	5.11457	4.95338	5.32584	5.19257	5.19257	4.60761	4.78269	4.59218	5.13181	4.99992	4.9581	4.60761	5.24504	4.99992	4.88445	4.98106	5.76085	5.10142	5.17508	4.19257	4.05507	5.652	5.0876	5.49742
	PIGZ	5.0321	5.36249	5.63069	5.30703	4.85553	5.79523	5.85308	5.54487	5.54685	5.69507	5.53361	4.41496	5.86395	5.99992	5.29948	5.17054	5.14194	5.62225	5.8399	5.33007	6.12545	6.28003	5.5885	5.36814
	NEGR1	6.09439	5.86813	5.6978	6.06101	6.09946	5.99227	5.99326	5.49596	5.7424	5.25146	5.678	6.41496	5.43768	4.77753	5.74006	5.3181	5.28878	5.57786	5.32532	5.33007	5.19257	5.19257	5.17986	5.5111
	CCSAP	4.69953	4.6665	4.5603	4.6532	4.69507	4.52514	4.67578	4.33842	4.52339	4.77753	4.19257	4.41496	4.43768	2.19257	4.57959	4.10237	4.24148	4.10142	4.94681	4.4556	4.90306	3.77753	4.89884	4.36814
	SUCLG2	4.4682	4.75056	4.6978	4.67231	5.46559	4.13812	4.82334	4.76726	5.0356	4.5145	4.41496	4.41496	4.89711	5.89301	4.57959	5.10237	4.58252	4.74778	4.92605	4.4556	4.54049	5.19257	4.68161	4.82757
	SCD5	4.89884	5.41496	4.5603	5.0826	5.06704	4.52514	5.02845	5.0303	5.10045	4.99992	4.71194	5.60761	5.43768	4.19257	4.74006	5.37699	4.42205	4.74778	5.13946	4.678	5.64003	4.89301	4.62647	4.973
	SGPP1	5.0321	5.43203	4.99326	5.16585	5.25146	5.13812	5.0628	5.33842	5.14724	5.13117	5.06704	5.5145	4.52514	4.5145	5.01569	5.3961	5.46387	5.2783	4.94681	5.678	4.73314	5.09946	5.45771	5.012
	NUCKS1	6.49923	6.40635	6.12102	6.2188	6.49025	5.86395	6.0628	6.19257	6.25799	5.5145	5.84027	6.81706	6.52514	6.652	6.64188	6.48802	6.48433	6.6968	5.91556	6.3942	5.8206	6.4405	6.07392	6.40523
	PPP4R1	4.5296	4.72308	4.5603	5.19257	4.19257	4.24504	4.95719	4.39287	4.84058	4.99992	4.9581	3.92953	5.02264	4.99992	5.01569	5.4701	5.28878	4.66532	4.86192	4.4556	4.90306	4.89301	4.76907	5.08696
	HIGD1A	5.07392	4.6665	4.63069	4.76423	4.30805	4.83	4.53605	4.8079	4.91458	4.30805	4.49513	3.60761	3.75961	4.5145	4.19257	4.64003	4.14194	4.43584	4.70017	4.19257	3.73314	4.99992	4.60761	4.82757
	SFI1	4.4682	5.06704	5.04573	4.6532	4.92953	4.83	5.35385	4.88591	4.87806	4.99992	4.90039	5.19257	4.52514	4.5145	5.19257	4.43358	4.85815	5.06971	5.13946	5.04057	4.90306	5.09946	5.04618	5.012
	GAS6	5.0321	4.92953	5.32584	4.91624	4.19257	5.13812	4.9202	4.63798	4.78248	5.19257	5.06704	4.92953	4.52514	3.77753	5.35011	4.92953	4.79402	4.62225	5.06546	4.19257	5.3181	4.36249	4.92953	4.61607
	CDK4	5.5296	5.36249	5.14526	5.13863	5.19257	4.75961	5.38133	5.28184	5.46302	5.25146	5.3942	5.85553	5.02264	5.89301	4.95156	5.67174	5.50451	5.43584	5.27696	5.04057	4.3181	5.71613	5.20517	5.10511
	SFTA2	4.94464	4.92953	4.63069	4.63384	3.77753	5.24504	4.97534	4.72544	4.87806	4.85553	4.678	3.92953	5.29566	3.77753	5.35011	5.12545	4.97844	4.66532	4.88362	4.19257	4.54049	4.652	5.11457	4.73737
	PRKRA	4.98904	4.72308	5.09635	4.61421	4.41496	5.02264	5.02845	4.8079	4.9677	4.60761	4.77753	5.06704	4.68561	5.36249	4.57959	4.92953	4.24148	5.25028	4.98745	2.87064	5.43358	4.99992	4.83541	4.78318
	ACMSD	4.5885	4.44891	4.82334	4.55367	3.92953	3.89711	4.67578	5.0303	4.45064	5.13117	4.57108	3.92953	4.68561	4.19257	4.81406	4.8206	4.65652	4.43584	4.79481	4.678	3.73314	4.652	4.66346	4.30674
	HERC6	5.43649	5.48208	5.36766	5.29475	5.06704	4.75961	4.86286	4.92338	5.16251	5.06704	5.11857	4.41496	4.43768	5.36249	4.39902	5.3961	4.24148	3.97018	4.90499	3.87064	3.73314	4.5145	4.85153	5.08696
	DEUP1	5.19257	5.13117	4.93881	4.8167	4.69507	5.43768	5.39488	5.06424	5.27916	5.25146	5.0136	4.19257	4.75961	5.19257	4.88445	4.76288	4.91955	4.70714	5.46139	3.4556	4.54049	5.19257	5.49923	4.80555
	OSBPL3	4.89884	4.72308	4.5603	4.72817	3.77753	5.13812	4.78269	4.72544	4.65875	4.69507	4.80924	4.60761	4.68561	4.99992	4.81406	4.98106	5.50451	4.57786	4.62488	4.87064	5.19257	4.89301	4.66346	4.8917
	JARID2	5.33696	5.89301	5.23837	5.80809	6.19257	5.34457	5.26812	5.25269	5.63705	5.46559	5.58946	6.30805	5.08154	4.77753	4.19257	5.62391	5.69214	5.5086	4.88362	5.87064	4.54049	4.77753	5.0876	5.29097
	SLC46A1	5.23004	5.21247	4.88223	5.20574	4.77753	5.56696	5.52377	4.92338	5.19257	5.36249	5.21642	5.19257	5.24504	5.19257	3.81406	5.10237	4.65652	5.13245	5.15738	4.87064	5.43358	4.99992	4.97439	4.84927
	OR6J1	4.4682	4.5145	4.99326	4.25727	4.77753	4.89711	4.7195	4.8079	4.72194	4.77753	4.74511	5.30805	3.75961	2.19257	4.57959	4.90306	4.42205	4.66532	4.92605	4.678	1.73314	4.652	4.60761	4.03111
	SPPL2A	4.98904	4.69507	5.52377	4.76423	5.06704	4.60761	4.5603	4.33842	4.70118	4.69507	4.60761	5.06704	4.68561	3.77753	4.49213	4.95553	4.85815	4.97018	5.06546	5.04057	4.54049	4.36249	4.97439	4.93292
	LY6G6D	4.5885	4.92953	4.63069	4.53291	4.5145	5.08154	4.99326	4.33842	5.0356	4.60761	4.80924	4.41496	5.29566	4.5145	3.49213	4.57444	3.91955	4.82579	4.72442	3.4556	4.54049	4.652	4.80262	4.64116
	GJB2	4.5885	4.60761	4.32584	4.8167	4.30805	4.75961	4.84323	4.28184	4.37402	4.99992	4.57108	4.41496	4.13812	4.19257	3.81406	4.84861	4.58252	4.2783	4.67551	4.87064	4.3181	4.77753	4.60761	4.03111
	PIEZO1	5.30219	5.27057	5.36766	5.83378	5.69507	4.83	5.58415	5.22294	5.14724	5.13117	5.11857	5.06704	5.34457	5.89301	5.39902	5.3181	5.46387	5.33275	5.06546	4.678	5.19257	5.36249	5.07392	4.84927
	TNRC6A	4.752	4.75056	4.93881	4.88382	4.60761	5.02264	5.1612	5.0303	4.76258	5.13117	5.19257	4.41496	4.89711	3.19257	5.35011	4.57444	4.85815	4.86326	5.24379	5.87064	5.05507	4.77753	4.97439	4.9531
	RHOBTB1	4.98904	4.63735	4.32584	4.70979	4.41496	4.24504	4.7195	4.72544	4.91458	5.13117	4.84027	4.41496	4.43768	4.19257	4.07709	4.54049	5.03503	4.78731	4.48995	1.87064	4.73314	5.19257	4.97439	4.64116
	TEAD2	4.94464	4.99992	4.82334	5.06824	4.60761	4.60761	5.28277	5.22294	5.16251	5.06704	5.14366	5.30805	5.34457	5.19257	5.57959	5.2567	5.08948	5.00412	5.15738	4.678	4.90306	3.99992	5.32546	5.15822
	KLHL6	5.49923	5.5925	5.23837	5.97128	6.19257	5.13812	5.54823	5.16154	5.48747	4.60761	5.53361	5.69507	5.02264	4.19257	3.66205	5.07891	4.97844	5.4605	5.32532	5.19257	5.05507	5.09946	5.40407	5.12303
	OGFOD3	4.5885	4.41496	5.23837	4.67231	3.60761	5.34457	5.1612	4.63798	4.80211	4.99992	4.64323	3.19257	4.34457	4.19257	4.66205	4.60761	4.50451	4.70714	4.79481	2.87064	4.73314	4.77753	4.5885	4.61607
	RPS6KA6	3.64508	4.30805	4.32584	4.37858	4.19257	3.75961	4.29727	4.44533	4.17762	4.30805	4.41496	4.92953	4.52514	4.99992	3.66205	3.84861	4.24148	4.03729	4.37212	5.04057	4.73314	4.77753	4.44714	4.56454
	CUL4A	4.64508	4.75056	4.63069	4.91624	4.99992	4.68561	4.82334	4.63798	4.65875	4.99992	4.77753	4.41496	5.08154	4.5145	5.19257	4.90306	5.03503	4.70714	5.08432	5.19257	4.73314	5.28003	4.88324	5.24261
	OR2T1	4.752	4.5145	4.99326	4.83378	4.77753	4.52514	4.9202	4.59218	4.85944	4.99992	4.60761	4.41496	4.68561	5.652	5.07709	4.79203	4.58252	4.89979	4.8399	4.19257	5.19257	3.77753	4.83541	4.53807
	CHST15	4.80262	4.69507	5.14526	4.76423	4.41496	4.43768	4.74087	5.06424	4.59266	3.77753	5.04057	5.41496	4.75961	4.19257	4.49213	4.98106	4.65652	5.06971	5.15738	4.87064	5.43358	5.4405	4.78594	4.76046
	UPF1	5.55935	5.49838	5.32584	5.06824	4.92953	4.83	5.1612	5.25269	5.32058	5.13117	5.41496	4.77753	5.60761	5.652	5.81406	5.62391	5.42205	5.4605	5.30938	5.4556	5.90306	5.36249	5.0876	5.69007
	MYH9	5.69953	6.11011	5.19257	6.17258	5.30805	5.13812	5.22327	6.12983	5.92357	5.36249	5.76141	5.85553	6.88062	6.19257	7.09204	6.28773	6.14194	6.2921	6.12131	6.72862	5.54049	6.23696	6.12123	6.71392
	ZIC3	6.43649	6.60761	5.28277	6.29475	6.60761	5.99227	6.00214	6.14577	6.13181	5.69507	6.11857	6.85553	5.79523	5.652	5.98398	6.04299	5.82644	6.2783	5.68789	6.33007	4.90306	5.5145	5.49923	6.14073
	BAP1	5.33696	4.97684	4.63069	4.78194	4.85553	4.68561	4.67578	4.72544	4.98497	4.77753	4.77753	4.77753	5.08154	3.19257	4.39902	4.64003	4.33459	4.70714	4.59889	5.19257	5.19257	3.19257	4.5296	4.80555
	GABARAPL1	5.40407	5.63735	5.04573	5.09681	5.30805	5.08154	4.90134	5.19257	5.17762	4.92953	4.60761	4.77753	5.64713	4.77753	5.19257	5.55757	5.33459	5.33275	5.06546	3.87064	5.3181	4.77753	5.23004	4.76046
	RINT1	4.89884	4.75056	4.99326	4.99424	4.5145	4.83	5.1612	5.19257	5.05209	4.85553	5.23987	4.60761	4.75961	5.36249	4.57959	4.84861	4.91955	5.10142	5.26047	5.04057	5.05507	5.28003	4.80262	4.91246
	TMEM120A	4.69953	4.88062	5.09635	4.72817	4.5145	4.89711	4.95719	4.54487	4.63705	4.60761	4.53361	4.92953	3.24504	4.19257	4.95156	4.98106	4.58252	4.93541	4.43224	5.4556	4.05507	5.09946	4.91427	4.4556
	ALPK1	4.752	5.2321	4.32584	4.67231	3.92953	5.02264	5.04573	4.84743	5.0356	4.85553	5.14366	3.92953	4.43768	5.19257	5.07709	4.57444	4.50451	4.48475	4.74827	2.87064	4.54049	5.36249	4.98904	4.56454
	PABPC5	4.89884	5.08873	4.5603	5.00935	4.5145	4.75961	5.26812	4.99553	4.54685	4.19257	5.14366	3.60761	4.02264	5.36249	4.66205	5.14817	4.72691	4.86326	5.26047	3.4556	5.3181	4.36249	5.23004	5.04996
	PUM2	4.80262	4.92953	4.82334	4.97897	4.5145	5.13812	4.88223	4.49596	4.9677	4.92953	5.09303	5.06704	5.39188	5.19257	4.88445	5.4701	5.28878	5.2783	5.29326	4.87064	4.73314	5.19257	5.2545	5.56454
	AEBP2	5.30219	4.85553	4.82334	4.6532	4.06704	5.13812	5.31162	4.84743	4.70118	4.92953	4.80924	5.60761	5.02264	4.99992	4.95156	4.98106	4.91955	4.89979	5.17508	5.33007	5.73314	4.89301	5.19257	5.38309
	ITGAE	5.11457	4.11011	4.93881	4.97897	4.85553	5.08154	5.01096	5.19257	5.06839	5.19257	4.74511	4.19257	4.60761	4.77753	4.29948	4.70276	4.50451	4.66532	4.96728	4.678	5.05507	4.99992	5.10115	4.61607
	AHCYL1	5.07392	4.99992	5.28277	5.12482	4.41496	4.83	5.07967	5.28184	5.46302	5.13117	4.9581	5.5145	4.68561	4.77753	4.81406	5.21426	5.19257	4.53206	5.32532	4.4556	4.73314	5.36249	5.07392	4.93292
	ELMOD2	4.80262	4.90529	4.88223	4.76423	4.41496	4.75961	5.17697	4.76726	4.87806	4.77753	5.23987	5.30805	3.60761	4.5145	4.74006	4.8761	4.91955	5.2783	4.8399	4.678	4.3181	4.77753	4.97439	4.5111
	PRMT1	5.07392	4.95338	5.36766	4.83378	5.30805	4.52514	4.95719	5.47087	4.98497	4.85553	4.84027	4.60761	5.24504	5.19257	5.39902	5.03082	4.79402	5.2783	4.94681	5.04057	4.54049	4.652	5.04618	5.30674
	ZBTB49	4.64508	4.5145	5.09635	4.69117	4.60761	5.02264	4.7195	4.54487	4.87806	4.99992	4.57108	4.77753	4.13812	3.77753	4.88445	4.64003	4.72691	4.22172	4.77173	4.678	4.90306	4.652	4.66346	4.33777
	GORASP2	5.11457	4.99992	4.4083	4.83378	5.19257	4.89711	4.67578	4.8079	4.78248	4.99992	4.28568	4.19257	5.19257	5.19257	5.44633	4.8761	5.08948	5.16282	5.06546	4.4556	4.05507	4.19257	4.94464	5.36814
	INTS2	4.80262	4.60761	4.93881	5.03909	4.5145	5.39188	5.02845	4.88591	5.14724	5.19257	4.87064	4.41496	4.52514	3.77753	4.81406	4.76288	4.58252	5.06971	5.19257	4.87064	4.90306	4.77753	5.16703	5.08696
	FAM122A	4.69953	5.28943	5.14526	5.37858	4.41496	5.68561	5.4863	5.66035	5.05209	5.06704	5.4556	5.30805	5.60761	4.99992	4.88445	5.41496	5.82644	5.62225	5.24379	4.87064	4.3181	5.09946	5.37091	5.20944
	LENG8	5.82728	6.13117	6.09635	6.08972	6.62997	4.96124	4.80316	6.01302	6.12404	5.06704	6.16832	6.85553	6.79523	6.28003	6.55822	6.53188	6.16748	6.4605	5.92605	7.08009	5.3181	5.71613	6.0876	6.8166
	QKI	6.11457	5.86813	5.9108	6.37275	6.03387	5.64713	5.38133	5.99553	6.07647	6.03387	6.04057	4.92953	7.43768	6.28003	7.13599	6.55757	5.79402	6.26436	6.39496	6.04057	5.54049	5.19257	6.31388	5.94305
	KPNA3	6.07392	6.32642	5.76193	6.25727	6.06704	6.41496	6.61919	6.14577	6.35421	5.73689	6.57108	6.13117	5.89711	6.19257	5.66205	6.4243	6.28878	6.10142	5.96728	6.04057	5.8206	5.652	6.26657	6.12303
	MACO1	4.94464	5.02264	5.14526	5.1523	5.25146	5.24504	5.32584	5.33842	5.34754	5.13117	4.90039	5.60761	5.29566	5.652	5.84968	5.27746	5.14194	5.16282	5.13946	5.19257	5.73314	5.58489	5.15409	5.38309
	CAPRIN1	5.30219	5.49838	5.36766	5.55367	5.73689	4.75961	4.80316	5.19257	5.23651	5.46559	5.28568	5.30805	6.05239	5.652	4.88445	5.338	5.46387	5.72761	5.43224	5.33007	5.43358	5.28003	5.38205	5.8166
	NUP42	4.0321	4.48208	4.5603	4.72817	5.30805	4.75961	5.07967	4.84743	4.76258	4.92953	4.92953	4.60761	4.34457	3.77753	4.29948	4.79203	4.65652	4.57786	5.17508	4.19257	5.90306	5.4405	5.26657	4.61607
	PSMD14	4.98904	5.32642	4.99326	5.2188	5.25146	4.83	5.09635	4.8079	5.05209	4.92953	5.4755	5.5145	4.52514	5.652	5.29948	4.95553	4.91955	4.89979	5.02698	4.678	5.19257	4.99992	4.88324	4.84927
	SLC9A3R1	4.11457	4.3802	4.99326	4.61421	4.19257	5.13812	4.76193	4.28184	4.54685	4.06704	4.53361	4.19257	4.24504	4.5145	3.95156	4.57444	4.24148	4.33275	4.43224	4.19257	4.54049	3.77753	4.0876	3.78318
	PRAP1	4.69953	4.83	4.5603	4.78194	4.30805	4.52514	4.74087	4.49596	4.42555	5.19257	4.90039	4.77753	4.43768	3.77753	4.07709	4.90306	4.33459	4.57786	4.30938	4.678	5.43358	3.5145	4.29042	4.20944
	COQ10A	4.5296	4.48208	4.63069	4.72817	4.77753	4.60761	4.9202	4.49596	4.01892	4.06704	4.64323	3.92953	3.02264	3.19257	4.07709	4.8206	4.14194	4.53206	4.46139	4.19257	4.3181	4.19257	4.21766	4.59053
	SNX18	4.5885	4.72308	4.5603	4.88382	4.41496	4.75961	4.78269	4.72544	4.61502	4.41496	5.16832	5.19257	4.43768	4.19257	4.66205	4.54049	4.58252	4.70714	4.06546	4.4556	4.54049	4.89301	4.38205	4.973
	CARD19	5.43649	5.41496	5.4863	5.19257	5.77753	5.48208	5.17697	5.70407	5.56994	4.92953	5.3942	5.77753	4.75961	4.5145	4.95156	5.37699	4.97844	5.22172	5.08432	4.87064	4.90306	4.36249	5.16703	5.35303
	PSG1	4.64508	5.21247	4.82334	4.86733	4.30805	4.83	5.01096	5.06424	5.13181	5.13117	5.04057	5.60761	4.24504	4.77753	4.29948	5.50573	4.58252	5.06971	5.15738	5.19257	5.64003	5.58489	5.04618	5.42703
	CDH9	4.80262	4.2321	4.76193	4.67231	3.77753	3.24504	4.46076	4.28184	4.82147	4.85553	4.33007	3.92953	5.02264	4.5145	4.39902	4.43358	3.91955	4.48475	4.70017	3.87064	5.3181	4.89301	4.83541	4.4556
	NCOR1	5.11457	5.15193	4.82334	5.0826	4.92953	5.13812	5.208	4.76726	5.05209	4.92953	5.14366	3.19257	5.52514	4.19257	4.81406	4.84861	4.91955	5.41075	5.19257	4.678	4.73314	3.99992	4.92953	5.20944
	HECTD1	5.19257	4.90529	3.93881	4.67231	4.60761	4.89711	5.28277	4.49596	4.84058	4.69507	4.60761	3.92953	5.29566	4.77753	4.29948	4.90306	4.79402	5.19257	5.04635	4.19257	4.05507	5.19257	4.86747	5.012
	PSD4	4.4682	4.2321	4.4083	4.37858	4.5145	4.24504	4.7195	4.88591	4.80211	4.69507	4.41496	4.41496	4.60761	5.19257	4.88445	4.64003	4.50451	4.66532	4.59889	5.4556	4.3181	4.5145	4.11457	4.93292
	U2AF1L4	5.64508	5.44891	5.76193	5.72817	5.81706	5.02264	5.31162	5.16154	5.33412	4.92953	5.30805	5.41496	4.43768	5.652	4.19257	4.64003	4.91955	4.86326	5.27696	5.4556	5.19257	4.77753	5.15409	4.5111
	PRKCSH	4.64508	4.57723	4.14526	4.93218	4.77753	4.89711	4.95719	4.63798	5.00205	4.41496	4.84027	4.41496	5.60761	4.19257	4.95156	4.90306	5.33459	5.57786	5.19257	5.19257	5.05507	5.19257	4.94464	5.1755
	CNTFR	4.752	4.60761	4.5603	4.42438	3.92953	4.68561	4.65341	4.39287	4.7424	4.69507	4.41496	3.92953	3.75961	3.77753	4.39902	4.05507	4.24148	4.70714	4.54545	4.4556	4.05507	3.5145	4.42577	4.36814
	RPL19	5.80262	5.69507	5.6978	6.17258	6.71613	5.34457	5.11284	5.8278	5.91458	5.60761	6.11857	5.99992	7.20587	6.19257	6.55822	6.10237	6.9928	7.11702	5.94681	7.15604	5.90306	5.77753	6.12786	7.70502
	ZNF587	7.20203	7.82677	6.09635	7.20902	7.652	6.88062	7.09635	6.45816	6.7064	6.22232	6.46559	7.38897	5.72308	5.99992	6.01569	7.10818	7.46387	7.22172	6.46858	7.5145	5.43358	6.09946	6.27257	6.96805
	DPCD	4.80262	4.804	5.19257	5.03909	4.85553	5.24504	5.04573	5.19257	4.9677	4.77753	5.09303	4.77753	5.02264	3.77753	4.29948	4.8761	4.91955	5.2783	5.43224	4.4556	5.43358	5.09946	5.41496	4.59053
	FAM181A	4.26657	4.83	4.23837	4.61421	4.85553	4.89711	4.99326	5.28184	4.80211	4.85553	4.57108	5.06704	3.60761	2.19257	3.81406	4.98106	4.58252	4.38521	4.67551	3.87064	4.90306	4.36249	4.86747	4.27503
	MRPS14	5.43649	5.53044	5.28277	5.42438	5.77753	4.52514	5.4989	5.52062	5.34754	5.25146	5.53361	5.85553	4.68561	5.36249	5.77753	5.12545	5.19257	5.13245	5.17508	4.678	4.54049	4.19257	5.10115	5.08696
	API5	4.80262	5.15193	4.93881	5.0243	4.5145	4.75961	4.90134	5.16154	4.78248	4.85553	5.14366	4.60761	4.89711	5.652	5.07709	5.41496	5.42205	5.4605	4.81753	5.04057	4.54049	5.5145	5.04618	5.29097
	PGAM4	5.0321	5.36249	5.44783	5.62406	5.5618	5.34457	4.97534	5.28184	5.33412	4.69507	5.06704	4.60761	4.68561	4.19257	4.57959	5.50573	4.72691	5.41075	5.17508	5.9581	4.73314	4.36249	4.92953	5.30674
	RAB32	5.0321	4.88062	4.23837	4.78194	4.69507	4.68561	5.26812	5.31041	4.82147	5.19257	5.26296	5.19257	4.43768	5.19257	5.24702	4.8761	4.33459	4.33275	5.20985	3.87064	4.54049	4.652	5.2545	4.64116
	CYP2U1	4.5885	4.90529	4.4863	4.37858	4.85553	3.89711	5.07967	4.59218	4.9677	4.69507	5.16832	4.41496	4.34457	4.99992	3.66205	4.79203	4.50451	4.33275	5.43224	3.4556	5.54049	5.36249	4.88324	4.78318
	MARCHF7	4.752	4.97684	4.63069	4.8167	4.19257	4.60761	5.11284	4.99553	4.7424	4.99992	4.57108	4.41496	4.89711	3.19257	4.81406	5.12545	5.42205	5.2783	4.86192	4.4556	3.73314	5.09946	5.0321	4.76046
	PARP1	4.98904	5.13117	5.14526	5.17927	5.30805	5.02264	5.25332	5.25269	4.80211	5.25146	5.14366	5.5145	4.60761	4.99992	5.13599	5.10237	4.33459	4.74778	5.08432	4.4556	5.05507	5.36249	5.24232	4.8917
	IGF2R	5.4682	5.36249	5.44783	6.25727	5.36249	5.48208	5.04573	5.06424	5.88728	5.13117	5.87064	5.30805	5.75961	5.99992	5.29948	5.41496	5.69214	5.48475	5.29326	4.4556	5.54049	5.652	5.43649	5.46968
	CSGALNACT2	5.37091	4.77753	4.63069	5.0826	4.77753	5.13812	5.09635	4.88591	4.54685	4.77753	5.11857	4.92953	5.02264	4.5145	5.01569	4.70276	4.50451	4.70714	4.86192	3.87064	4.73314	5.19257	5.23004	4.64116
	AAK1	4.5296	4.90529	4.4863	4.55367	4.30805	4.60761	4.7195	5.12983	4.85944	4.85553	5.04057	4.19257	5.19257	5.652	5.49213	4.70276	4.91955	5.00412	4.79481	2.87064	4.90306	4.89301	4.94464	4.78318
	TPSD1	4.26657	4.54621	4.4083	4.59431	4.85553	5.34457	4.7195	4.68237	4.70118	4.41496	4.77753	4.41496	5.19257	2.19257	5.19257	5.03082	4.97844	5.74778	4.96728	3.87064	5.05507	5.09946	4.64508	4.71392
	CHD1	5.49923	4.85553	5.36766	5.46878	5.06704	4.83	4.97534	5.12983	5.45064	5.60761	5.0136	5.85553	5.02264	3.19257	4.81406	4.98106	5.58252	5.19257	5.22692	4.87064	5.19257	5.36249	5.15409	5.38309
	SGMS2	4.98904	4.88062	5.19257	4.83378	4.06704	4.96124	5.61919	5.16154	5.08451	4.06704	4.98612	5.5145	4.52514	4.77753	4.49213	4.8761	7.02109	4.89979	4.79481	2.87064	4.05507	5.5145	5.07392	4.82757
	MYOZ3	4.85153	4.69507	5.19257	4.83378	4.5145	4.24504	4.5603	4.49596	4.76258	4.85553	4.74511	4.77753	5.08154	2.19257	3.66205	4.43358	4.72691	4.33275	4.81753	4.19257	4.90306	4.19257	5.20517	4.64116
	IQANK1	4.26657	3.92953	4.04573	4.17927	3.60761	4.24504	4.07967	3.54487	4.17762	4.30805	3.98612	4.19257	2.43768	2.19257	3.95156	3.67174	4.50451	3.82579	4.20985	1.87064	3.73314	4.652	4.11457	3.91246
	MLF2	4.98904	5.02264	4.82334	5.05374	4.60761	4.43768	4.9202	5.12983	4.93251	4.69507	4.87064	4.19257	5.02264	4.99992	5.19257	5.00616	4.91955	4.89979	4.8399	4.4556	4.3181	4.77753	5.14104	4.69007
	PDE1B	4.5296	4.88062	4.63069	4.78194	4.5145	4.75961	4.95719	5.16154	4.68012	5.13117	4.64323	4.41496	4.02264	5.5145	4.81406	5.00616	4.14194	4.66532	4.77173	4.19257	5.43358	5.09946	5.0321	4.42703
	TDG	5.30219	5.06704	4.99326	4.97897	4.92953	5.13812	4.67578	4.99553	4.91458	4.77753	5.21642	4.60761	4.60761	4.5145	4.29948	4.84861	4.97844	4.97018	5.29326	5.19257	4.90306	5.09946	5.06012	4.93292
	WDR88	3.85153	4.06704	4.82334	4.03909	3.77753	4.52514	4.63069	4.44533	4.45064	4.60761	4.4556	3.19257	4.24504	3.19257	4.39902	3.60761	3.91955	4.10142	4.24379	3.87064	4.90306	3.99992	4.24232	4.30674
	BCAP31	4.85153	5.30805	5.14526	5.33128	4.30805	5.02264	4.9202	5.0303	4.98497	4.69507	5.14366	5.06704	4.75961	5.652	5.57959	5.17054	5.24148	4.97018	4.88362	2.87064	5.64003	4.89301	5.17986	4.64116
	ELF4	5.19257	4.88062	4.99326	5.28237	4.85553	4.52514	5.01096	5.28184	5.11622	5.36249	5.09303	4.19257	5.24504	3.77753	5.01569	4.90306	4.85815	5.00412	5.08432	5.19257	5.64003	4.5145	5.0876	5.24261
	CETN3	4.19257	4.57723	4.5603	4.17927	4.19257	3.75961	4.63069	4.54487	4.4753	4.85553	3.98612	2.60761	3.43768	4.77753	4.39902	4.3181	4.14194	4.70714	4.37212	5.04057	3.73314	4.89301	4.89884	3.99263
	ERGIC1	5.37091	5.06704	4.63069	5.09681	4.92953	4.83	5.04573	5.16154	5.41283	4.60761	5.3942	5.30805	5.52514	5.19257	5.74006	5.2567	5.19257	5.2783	5.12131	5.33007	5.3181	4.99992	4.94464	5.42703
	SUDS3	4.94464	4.69507	4.76193	4.85065	4.92953	5.19257	4.9202	5.41934	4.9677	5.30805	5.23987	4.60761	5.13812	4.19257	4.74006	5.14817	4.72691	5.19257	4.94681	4.19257	4.54049	4.652	5.11457	5.1755
	GPAM	5.07392	4.72308	4.6978	4.46878	4.5145	4.24504	5.0628	5.31041	4.98497	4.30805	5.26296	4.41496	4.68561	4.19257	4.19257	5.03082	4.72691	4.57786	4.79481	5.04057	4.73314	4.77753	5.14104	4.56454
	CNBP	6.05317	6.11011	5.82334	6.18594	5.60761	4.89711	5.23837	6.16154	6.31376	5.99992	5.97218	5.60761	6.62751	6.652	6.60065	6.1816	6.21723	6.34604	5.77173	6.33007	5.8206	5.71613	5.88324	6.44851
	MFAP5	4.5296	4.83	4.76193	4.79942	3.92953	5.02264	4.80316	4.95991	4.80211	4.19257	4.90039	4.19257	4.34457	3.77753	4.19257	4.8206	4.72691	4.70714	5.26047	4.4556	5.05507	4.5145	4.86747	4.4556
	AKIRIN2	4.752	4.6665	5.09635	4.72817	3.92953	4.60761	4.80316	4.68237	4.59266	4.85553	5.19257	4.60761	5.13812	4.19257	4.88445	4.8761	4.24148	4.97018	5.04635	4.19257	4.73314	4.99992	5.06012	5.14073
	ARHGAP35	4.89884	4.83	4.6978	4.69117	4.41496	4.60761	4.78269	4.59218	4.4753	5.36249	4.80924	5.69507	5.24504	4.77753	4.49213	5.14817	4.79402	4.66532	5.29326	5.57108	4.73314	3.19257	5.14104	5.12303
	CYP2A6	5.77753	5.97684	5.79296	6.23174	6.79743	5.92953	5.57227	6.45816	6.36744	5.60761	6.54307	7.19257	6.05239	5.89301	6.35011	6.17054	5.91955	5.98725	5.53177	6.04057	5.54049	5.71613	5.59808	6.51789
	BBS7	4.5296	4.5145	4.4863	4.49047	4.19257	4.75961	4.74087	4.44533	4.45064	4.69507	4.84027	4.60761	2.75961	4.19257	4.81406	4.00616	4.42205	4.38521	4.62488	3.87064	3.73314	4.652	4.89884	4.1755
	C21orf58	5.26657	5.54621	5.14526	5.51185	5.60761	5.72308	5.4083	5.3659	5.34754	5.36249	5.4556	6.13117	4.75961	5.36249	5.24702	5.23564	5.24148	4.66532	5.29326	5.19257	4.54049	4.89301	5.31388	4.91246
	MOB1A	5.4682	5.86813	5.14526	6.16585	6.06704	4.68561	5.36766	5.92338	6.13955	5.5618	5.94389	6.19257	5.83	6.19257	5.35011	5.3181	5.54404	5.76768	5.50403	5.87064	5.54049	4.5145	5.4682	6.49742
	TM2D2	5.19257	5.32642	5.59592	5.11089	4.92953	5.48208	4.93881	4.8079	5.05209	4.77753	5.33007	4.19257	5.43768	5.36249	4.81406	4.98106	4.50451	4.78731	5.13946	3.87064	5.05507	4.99992	5.20517	4.87064
	RNF187	4.98904	5.11011	4.99326	4.91624	4.5145	5.19257	5.4989	5.31041	5.49955	5.06704	5.66072	4.60761	5.39188	4.77753	5.49213	5.3961	4.65652	5.16282	5.48995	5.19257	5.54049	4.77753	5.30219	5.1755
	CAP1	4.5885	4.02264	4.63069	4.99424	4.19257	4.83	4.7195	4.8079	5.11622	4.41496	5.16832	5.06704	5.19257	5.19257	4.39902	5.05507	5.03503	5.16282	4.90499	5.4556	5.3181	5.4405	5.27854	5.19257
	ADRA2A	4.26657	4.5145	4.6978	4.79942	4.60761	4.75961	4.9202	4.84743	4.65875	4.99992	4.92953	4.77753	4.02264	4.77753	4.49213	4.70276	4.79402	4.38521	4.81753	4.4556	5.05507	3.99992	5.0321	4.48362
	ERBB3	6.05317	4.97684	4.99326	4.83378	4.60761	4.60761	4.84323	4.63798	4.40001	3.92953	4.77753	4.92953	3.89711	4.99992	4.95156	5.10237	5.37898	4.10142	4.67551	4.87064	3.73314	3.99992	4.88324	4.78318
	CST7	4.4682	4.63735	4.5603	4.59431	4.5145	5.13812	5.208	4.44533	4.89644	4.69507	4.90039	3.60761	4.34457	4.19257	4.88445	4.8761	4.50451	5.60023	4.81753	4.87064	5.05507	5.09946	5.07392	4.4556
	RNF215	4.19257	5.04501	4.93881	4.74631	4.30805	5.19257	4.97534	5.39287	5.16251	4.60761	5.5145	5.06704	4.83	4.19257	5.07709	5.00616	4.33459	5.2783	4.90499	5.04057	5.54049	3.77753	4.81911	4.76046
	MCCC2	4.94464	4.72308	5.52377	4.83378	4.92953	4.60761	4.97534	4.8079	4.68012	4.41496	4.49513	4.77753	4.24504	4.5145	4.07709	4.3181	5.24148	5.03729	4.98745	4.4556	3.73314	5.28003	4.86747	4.30674
	HNRNPUL2	4.69953	4.34457	4.93881	4.69117	4.30805	4.34457	4.32584	4.16154	4.63705	4.5145	4.90039	4.77753	5.08154	5.36249	5.39902	5.00616	4.33459	4.89979	4.62488	5.19257	5.19257	5.09946	4.64508	5.15822
	CBFB	4.5296	5.32642	4.99326	5.09681	4.85553	5.08154	5.26812	5.16154	4.95021	4.69507	4.98612	4.41496	5.39188	4.99992	5.01569	5.17054	5.42205	5.38521	5.22692	5.87064	5.19257	5.99992	5.42577	5.60336
	ZNF277	4.69953	5.08873	4.5603	5.25727	4.5145	5.13812	5.09635	5.41934	5.10045	5.5618	5.28568	5.30805	5.19257	4.5145	4.74006	5.14817	5.14194	5.2783	5.58571	4.4556	4.90306	5.5145	5.40407	4.87064
	NAGK	5.85153	5.44891	4.6978	5.30703	5.46559	5.34457	5.17697	5.41934	5.49955	5.5618	5.37314	5.60761	4.83	4.5145	5.13599	5.29792	4.33459	4.86326	5.02698	5.19257	5.64003	4.77753	4.89884	5.25891
	PIM2	5.07392	4.60761	4.99326	4.42438	5.36249	4.96124	5.11284	4.95991	5.10045	5.13117	4.92953	4.77753	4.75961	5.5145	4.66205	4.76288	4.50451	5.41075	5.15738	5.04057	4.90306	4.77753	4.86747	5.93292
	KDM4C	5.11457	4.92953	5.09635	5.00935	5.06704	4.83	4.74087	4.95991	4.84058	4.30805	4.53361	3.19257	4.75961	2.19257	4.29948	4.98106	4.65652	5.19257	4.94681	5.4556	4.3181	4.36249	5.15409	5.32234
	NMRAL1	5.07392	5.04501	5.36766	5.26987	5.25146	5.43768	5.26812	5.16154	5.34754	4.99992	5.23987	5.19257	4.60761	4.5145	5.01569	5.14817	4.97844	5.06971	5.34109	5.33007	4.90306	4.36249	5.15409	5.06858
	OR2L13	4.64508	4.6665	4.93881	4.46878	4.19257	5.34457	5.26812	5.0303	4.49955	4.99992	5.16832	4.60761	4.43768	4.99992	4.81406	4.98106	4.50451	4.66532	4.92605	4.4556	5.43358	3.99992	4.91427	4.33777
	PCNP	5.23004	5.04501	5.09635	5.0826	5.77753	5.08154	5.07967	5.31041	5.22201	5.652	5.30805	3.92953	5.34457	4.77753	5.35011	5.05507	4.85815	5.06971	4.94681	5.19257	5.3181	4.99992	5.33696	5.38309
	KCNIP1	5.49923	4.88062	5.32584	5.05374	4.99992	4.68561	5.25332	5.16154	5.26508	4.99992	4.92953	5.06704	4.83	5.36249	4.95156	5.03082	4.91955	5.25028	5.27696	4.87064	4.73314	5.36249	5.06012	4.84927
	DEPP1	5.11457	4.88062	4.99326	4.85065	5.19257	4.52514	5.11284	4.84743	5.20737	5.30805	5.19257	4.77753	5.13812	4.5145	4.95156	5.07891	5.03503	5.10142	5.66302	4.4556	4.90306	4.77753	4.97439	4.48362
	SLC6A11	4.98904	4.5145	4.63069	4.83378	4.60761	4.75961	5.02845	4.54487	4.76258	5.30805	5.0136	4.77753	4.89711	4.77753	5.01569	4.3181	4.85815	4.53206	4.94681	3.87064	4.54049	4.19257	4.73472	4.06858
	PLCL1	3.752	4.19257	4.93881	4.12482	4.06704	4.52514	4.43477	4.28184	4.56994	4.5145	4.98612	4.77753	4.02264	3.19257	4.19257	4.60761	4.58252	4.33275	4.59889	4.4556	4.73314	4.652	4.64508	4.42703
	EMCN	4.69953	4.60761	4.88223	4.44675	4.41496	4.13812	4.84323	4.76726	4.82147	4.99992	4.57108	5.41496	4.24504	4.77753	3.95156	5.05507	4.50451	4.57786	4.48995	3.4556	5.05507	5.77753	4.66346	4.78318
	DPY19L1	5.0321	4.85553	4.23837	4.30703	4.69507	4.60761	4.90134	5.06424	4.54685	4.85553	4.90039	4.19257	4.83	3.77753	4.57959	4.57444	4.79402	5.06971	4.59889	4.678	4.73314	4.5145	4.73472	4.80555
	BICD1	5.30219	5.36249	4.63069	5.35512	4.77753	5.34457	5.1612	5.09741	4.9677	4.99992	5.14366	4.92953	5.75961	5.36249	5.19257	5.45196	5.19257	5.35922	5.19257	3.4556	5.19257	4.652	5.06012	4.9531
	MED14	4.64508	4.72308	4.4863	4.85065	4.92953	5.08154	4.82334	4.72544	4.76258	4.99992	4.678	5.06704	4.60761	4.5145	4.29948	4.79203	5.14194	4.82579	4.96728	5.33007	3.73314	5.4405	5.19257	5.10511
	NMT1	4.94464	4.99992	5.09635	4.90012	4.92953	5.56696	5.31162	4.88591	4.91458	5.13117	5.26296	5.19257	5.52514	3.77753	5.44633	5.05507	4.91955	4.93541	5.15738	3.4556	5.3181	4.89301	5.00353	4.66582
	PRKACG	4.80262	4.63735	4.5603	4.33128	4.69507	5.08154	4.97534	4.39287	4.70118	5.30805	4.4556	3.92953	4.02264	2.19257	3.66205	4.70276	4.91955	4.22172	4.40249	3.87064	2.73314	3.77753	4.66346	4.76046
	DEFB134	4.5296	4.92953	4.88223	4.6532	4.19257	4.60761	4.76193	4.49596	4.52339	4.06704	4.9581	4.41496	3.43768	4.5145	4.66205	4.70276	4.24148	4.53206	4.48995	3.4556	4.90306	5.19257	4.91427	4.27503
	HPCAL1	5.07392	5.5618	4.99326	5.51185	4.85553	4.75961	4.84323	5.19257	5.70118	5.41496	5.58946	5.06704	6.27057	5.5145	6.32502	5.54049	5.08948	5.33275	5.08432	5.04057	4.90306	4.19257	5.00353	4.9531
	PPP1CB	6.61707	6.55403	5.76193	6.05374	6.1622	5.39188	5.29727	6.73601	6.3069	5.77753	5.77753	5.77753	6.46005	5.99992	6.22005	5.76288	5.50451	6.03729	5.63771	5.19257	5.43358	5.4405	5.5495	5.96309
	CLDN5	4.69953	4.92953	4.5603	5.00935	5.06704	5.19257	5.09635	5.0303	5.08451	4.92953	4.98612	4.92953	4.60761	4.99992	4.74006	5.19257	4.33459	4.82579	4.62488	4.87064	4.05507	5.19257	4.64508	4.39789
	RSAD2	6.38758	6.88062	6.5603	6.99424	5.60761	5.99227	5.52377	6.04737	5.95021	5.652	5.97218	4.41496	4.83	4.5145	5.07709	5.21426	4.24148	4.86326	5.04635	4.87064	4.90306	5.19257	4.85153	4.66582
	RPL37	7.652	7.39333	6.63069	7.03171	7.86499	5.39188	5.52377	7.99992	8.23109	7.46559	7.79743	8.87439	8.92552	8.12331	8.32502	8.00304	8.59668	8.43895	7.36828	8.90406	7.37699	7.4405	7.60998	9.30576
	ELOB	5.19257	4.95338	5.09635	5.1523	5.19257	4.75961	4.5603	5.16154	5.13181	5.06704	5.14366	5.60761	4.89711	4.77753	5.39902	5.41496	5.28878	4.93541	5.02698	4.87064	4.90306	4.99992	5.17986	5.59053
	FUOM	4.26657	4.02264	4.6978	4.00935	4.60761	4.52514	4.29727	4.0303	4.23651	4.30805	3.98612	3.60761	2.75961	2.19257	3.95156	4.70276	3.50451	3.48475	4.43224	4.19257	5.05507	3.99992	4.11457	3.9531
	PPP1R1A	6.09439	5.43203	5.04573	5.59431	4.99992	5.24504	5.4083	4.39287	4.93251	5.13117	5.04057	5.77753	4.83	4.77753	4.88445	5.03082	5.08948	5.41075	5.04635	5.77753	5.64003	4.99992	5.11457	5.06858
	TMEM263	4.40407	4.27057	4.23837	4.46878	4.19257	4.43768	4.99326	4.59218	4.54685	4.5145	4.60761	4.19257	4.43768	4.5145	5.07709	4.67174	4.42205	4.43584	4.57242	4.19257	5.3181	4.19257	4.81911	4.48362
	SV2B	3.94464	4.3802	4.32584	4.67231	4.99992	4.68561	5.01096	3.72544	4.87806	4.77753	4.49513	5.30805	4.13812	4.5145	3.95156	4.54049	3.91955	4.10142	4.72442	4.87064	5.3181	4.77753	4.64508	4.48362
	ELOA3	5.4682	5.48208	5.23837	5.29475	5.60761	5.34457	5.44783	4.76726	5.49955	5.30805	5.04057	5.30805	4.68561	2.19257	4.81406	5.03082	5.50451	5.43584	5.22692	5.4556	4.54049	4.77753	5.01789	5.12303
	PLEKHG4	8.34552	8.85711	6.16911	6.80376	6.71613	7.75961	8.09842	6.60376	6.33412	6.03387	7.23987	7.03387	5.72308	5.5145	5.35011	5.43358	5.50451	5.2783	5.26047	4.19257	4.3181	4.19257	5.20517	5.46968
	TDP2	4.40407	5.11011	4.76193	4.51185	4.77753	4.83	4.63069	5.25269	4.91458	4.99992	4.84027	4.77753	4.43768	3.77753	5.01569	4.84861	4.24148	4.74778	5.04635	4.19257	4.05507	4.89301	4.98904	4.61607
	TMEM101	4.98904	4.77753	4.99326	4.86733	4.5145	4.89711	4.60761	4.33842	4.63705	4.77753	4.87064	4.77753	4.02264	5.19257	4.57959	4.76288	5.03503	4.62225	4.10293	4.678	4.73314	4.36249	4.56913	4.30674
	LHPP	4.19257	4.85553	4.4863	4.42438	4.69507	5.08154	4.84323	4.44533	4.7424	4.85553	4.77753	4.60761	4.83	5.19257	4.66205	4.57444	4.24148	4.86326	4.40249	4.4556	5.3181	4.19257	4.78594	4.80555
	GATA2	6.11457	6.43203	5.32584	6.26359	5.85553	5.72308	5.6978	5.61526	5.91458	5.73689	6.08009	5.60761	6.72308	6.09946	7.13599	6.68733	5.72691	5.78731	6.02698	5.678	5.43358	5.4405	6.10787	5.70204
	TMEM131	4.5296	4.85553	4.4863	4.8167	3.92953	4.83	4.82334	4.88591	4.9677	5.06704	4.9581	3.92953	4.52514	4.5145	4.81406	4.79203	4.97844	4.57786	4.90499	4.87064	6.05507	5.09946	4.83541	5.14073
	ZNF331	4.5885	4.34457	3.82334	4.42438	4.41496	4.34457	4.63069	5.56872	4.37402	4.77753	4.49513	4.60761	4.34457	4.99992	3.81406	4.64003	4.03503	3.82579	4.24379	4.678	4.05507	3.5145	4.78594	4.27503
	IGIP	5.19257	4.57723	5.09635	4.79942	5.36249	4.83	5.07967	4.72544	4.23651	4.41496	4.678	4.41496	3.75961	3.19257	4.74006	4.57444	4.24148	5.16282	4.88362	4.87064	5.05507	5.09946	5.16703	4.80555
	ROPN1B	4.26657	4.6665	4.14526	4.49047	2.92953	4.68561	4.82334	4.76726	4.61502	4.30805	5.99992	3.60761	5.08154	5.36249	4.07709	4.76288	3.91955	4.43584	4.94681	4.87064	3.73314	5.19257	4.76907	4.20944
	FOXK1	5.4682	4.54621	4.63069	4.57413	4.30805	4.75961	5.14526	5.0303	4.82147	5.19257	5.30805	4.92953	4.83	4.77753	5.13599	5.05507	4.58252	5.06971	4.94681	4.87064	4.90306	5.36249	5.23004	4.973
	FIP1L1	5.55935	5.17239	4.76193	5.33128	5.36249	5.02264	5.04573	5.16154	5.10045	5.5145	5.11857	5.41496	5.34457	5.99992	4.49213	5.21426	5.42205	5.16282	5.37212	4.19257	5.43358	5.652	5.21766	5.36814
	OR6B1	4.85153	5.06704	4.93881	4.72817	4.41496	5.02264	5.23837	5.22294	5.10045	4.85553	4.98612	5.06704	4.24504	5.5145	5.01569	4.98106	4.85815	4.57786	5.32532	3.4556	5.19257	4.5145	4.92953	4.76046
	ARMCX3	5.40407	5.3802	5.4083	5.44675	5.25146	4.43768	5.0628	5.33842	5.05209	5.36249	5.26296	4.92953	4.60761	3.77753	5.01569	4.92953	5.42205	5.5086	5.27696	5.678	4.05507	5.19257	5.12786	4.9531
	RUVBL1	4.85153	4.63735	5.19257	4.86733	5.19257	4.96124	4.86286	5.12983	4.72194	4.41496	4.84027	4.19257	5.08154	4.5145	4.88445	4.90306	4.42205	4.97018	4.92605	4.87064	4.73314	3.99992	4.86747	4.71392
	ZFP36L2	4.752	4.48208	4.76193	4.23174	4.19257	4.75961	4.29727	4.49596	4.52339	4.30805	4.33007	5.41496	4.89711	5.19257	5.01569	4.84861	4.24148	5.41075	4.8399	5.77753	4.54049	4.652	4.69953	5.83846
	LATS2	5.82728	5.77753	5.6978	6.31313	5.96516	5.48208	5.57227	5.54487	5.32058	4.69507	5.19257	5.60761	4.02264	4.77753	5.01569	5.45196	4.58252	5.22172	5.10293	5.04057	5.19257	4.77753	5.0321	4.80555
	PTGDS	5.40407	5.08873	5.23837	5.44675	5.96516	5.34457	4.74087	5.39287	5.40001	4.99992	5.55246	5.30805	5.60761	5.99992	4.74006	4.8206	5.24148	5.38521	5.20985	4.87064	4.54049	5.09946	5.5495	4.82757
	HNRNPA0	5.43649	5.96516	5.28277	5.35512	5.41496	5.13812	5.208	5.68237	5.95021	4.85553	5.3942	5.30805	5.60761	5.19257	5.98398	5.17054	5.61999	5.72761	5.41744	3.87064	5.43358	5.652	5.43649	5.79441
	INPP5K	4.752	4.72308	4.63069	4.69117	4.85553	4.89711	4.76193	5.19257	4.98497	5.36249	4.71194	4.60761	4.60761	4.5145	4.66205	4.73314	4.97844	4.70714	5.10293	4.4556	3.73314	4.652	4.752	4.99263
	TAS2R40	4.752	4.72308	4.82334	4.78194	4.60761	5.02264	5.17697	4.72544	5.06839	4.92953	4.9581	4.60761	4.34457	4.5145	4.07709	4.8206	4.58252	4.74778	4.86192	3.87064	4.05507	5.19257	4.88324	4.73737
	TAF8	4.33696	4.30805	5.19257	4.53291	3.92953	5.29566	5.04573	4.99553	4.9677	4.30805	4.80924	5.06704	5.08154	4.19257	4.81406	4.70276	4.58252	4.57786	5.04635	4.678	4.73314	5.28003	5.35968	4.24261
	TRIOBP	4.85153	5.32642	5.36766	5.45781	4.19257	5.24504	5.26812	5.39287	5.27916	5.36249	4.98612	5.5145	5.64713	5.5145	5.53652	5.19257	5.08948	4.82579	5.24379	4.4556	5.90306	4.99992	5.50943	5.20944
	TTC19	6.23004	6.5145	6.12102	6.64839	7.06704	5.43768	5.78269	5.39287	5.7116	5.13117	5.9581	6.46559	5.52514	3.77753	5.24702	5.3181	5.85815	5.66532	5.20985	6.11857	4.05507	4.19257	5.20517	5.35303
	DYNLL1	5.43649	5.41496	5.4863	5.60429	5.19257	4.24504	4.90134	5.16154	5.42555	4.92953	5.28568	4.60761	5.60761	5.77753	5.39902	5.64003	5.72691	5.33275	5.37212	5.4556	5.19257	5.5145	5.57885	5.57759
	PDCD10	4.11457	4.75056	5.04573	4.72817	4.77753	5.19257	4.26812	4.68237	4.56994	5.13117	4.41496	5.30805	4.60761	4.5145	5.24702	4.60761	3.65652	4.89979	4.8399	3.87064	5.3181	4.77753	5.00353	5.33777
	PLEC	6.15409	6.6737	5.66464	6.00181	5.5145	6.24504	6.49261	5.56872	6.01892	5.5618	5.60761	5.99992	5.60761	5.99992	5.19257	5.65597	5.24148	5.70714	5.73639	5.87064	5.64003	5.19257	5.70841	6.14073
	NIPAL3	4.85153	4.69507	4.93881	4.51185	4.77753	5.02264	5.09635	5.33842	4.89644	4.69507	4.87064	3.92953	5.02264	5.5145	5.07709	5.2567	5.08948	5.10142	4.94681	4.87064	4.90306	4.5145	4.91427	4.84927
	TADA1	5.19257	5.02264	4.88223	4.8167	5.13117	5.52514	5.17697	4.68237	4.84058	5.5618	5.21642	4.92953	4.89711	4.99992	4.29948	4.76288	5.08948	5.03729	5.20985	4.87064	4.90306	4.99992	5.01789	5.30674
	FBXL8	4.98904	5.43203	4.99326	5.26987	5.25146	5.13812	5.43477	4.54487	5.27916	5.06704	5.23987	6.06704	4.43768	4.19257	4.49213	4.76288	4.58252	4.82579	4.88362	5.04057	4.73314	4.5145	4.78594	4.59053
	ISG15	6.54455	6.73689	6.5603	6.68648	6.30805	5.39188	5.4989	5.92338	5.82147	4.99992	5.678	5.60761	4.60761	5.19257	5.53652	5.48802	4.72691	5.16282	5.26047	4.678	5.8206	5.36249	5.29042	4.66582
	LCP1	4.64508	4.95338	5.14526	6.19257	6.03387	4.83	4.6978	4.95991	5.43815	4.5145	5.76141	4.92953	5.64713	3.19257	4.74006	4.57444	4.79402	5.57786	4.90499	5.9581	5.05507	4.77753	4.69953	6.38309
	SIGIRR	6.45244	6.652	5.63069	6.06824	5.85553	6.52514	6.86286	5.49596	6.19257	5.73689	6.13117	6.19257	6.1656	5.5145	5.74006	5.76288	5.82644	5.84465	5.51797	5.4556	5.3181	4.652	5.31388	6.14073
	KDM5A	5.43649	5.36249	5.19257	5.47967	5.85553	5.19257	5.09635	5.28184	5.27916	5.46559	5.21642	5.30805	5.43768	5.36249	5.39902	5.64003	5.50451	4.97018	5.17508	4.678	5.43358	4.36249	5.15409	5.14073
	ADGRB3	4.64508	4.90529	4.4083	4.67231	4.41496	4.83	4.88223	5.16154	4.34754	4.85553	4.678	4.60761	4.68561	4.5145	4.29948	4.98106	4.03503	4.38521	5.35669	4.678	4.73314	4.99992	5.01789	4.36814
	RSBN1L	4.80262	4.48208	4.5603	4.03909	3.60761	4.52514	4.5603	4.33842	4.20737	4.5145	4.53361	4.19257	4.24504	4.19257	3.95156	4.05507	4.14194	4.16282	4.65042	4.87064	4.3181	4.77753	4.44714	4.71392
	TALDO1	4.752	4.83	5.09635	4.97897	4.85553	4.52514	4.65341	5.06424	4.91458	5.19257	5.0136	4.92953	4.60761	3.77753	4.74006	4.73314	5.28878	4.86326	4.92605	5.19257	4.05507	4.77753	5.12786	4.80555
	UCKL1	5.30219	4.804	5.04573	5.0826	4.99992	4.89711	4.97534	5.54487	4.93251	5.13117	4.84027	4.77753	5.02264	4.77753	5.24702	5.338	5.46387	5.2783	5.15738	4.87064	4.90306	5.19257	4.80262	5.15822
	RHOQ	5.67256	5.3802	5.4863	5.59431	5.92953	5.75961	5.53605	5.95991	5.63705	5.73689	5.64323	6.13117	5.08154	5.36249	5.07709	5.10237	5.28878	5.25028	4.92605	5.19257	5.54049	5.28003	5.12786	5.06858
	MTX2	5.07392	4.83	5.09635	4.99424	4.85553	4.83	5.04573	4.54487	4.78248	4.60761	5.09303	4.19257	3.89711	4.19257	4.49213	4.92953	4.97844	5.00412	4.90499	4.87064	4.73314	4.5145	5.15409	4.82757
	RAVER1	4.98904	5.06704	5.36766	4.88382	4.92953	4.34457	5.12914	4.99553	5.22201	4.30805	4.9581	5.06704	5.34457	5.19257	5.07709	5.17054	5.08948	4.97018	4.86192	4.4556	4.90306	5.19257	4.97439	5.04996
	SLF1	5.80262	5.73689	5.36766	5.69117	6.25146	5.86395	5.74087	5.66035	5.90554	4.92953	5.66072	6.41496	4.83	5.5145	4.81406	5.52321	5.19257	5.82579	5.37212	6.3942	5.19257	5.09946	5.34836	5.96309
	BCAM	5.37091	5.17239	4.14526	4.46878	3.41496	4.52514	4.84323	4.8079	4.78248	4.60761	4.57108	4.60761	6.36842	5.652	5.70158	5.19257	6.82644	5.84465	5.08432	5.04057	4.05507	4.652	5.49923	5.41253
	UBE2J1	4.89884	4.85553	4.82334	5.09681	5.89301	4.52514	5.09635	4.59218	5.05209	4.5145	5.06704	4.60761	5.02264	4.77753	4.95156	4.73314	3.91955	5.03729	4.57242	5.57108	5.3181	4.99992	4.83541	5.22612
	WBP4	5.19257	5.28943	5.23837	5.28237	4.69507	4.89711	5.01096	4.84743	5.06839	4.69507	5.74511	4.77753	5.52514	5.36249	5.29948	5.23564	4.97844	5.16282	5.44689	5.57108	5.43358	5.36249	5.19257	4.99263
	HAT1	4.5296	4.72308	5.14526	4.67231	4.92953	4.75961	5.02845	4.72544	4.93251	4.60761	4.4556	3.60761	4.43768	4.5145	5.19257	4.84861	4.42205	4.93541	4.57242	4.19257	4.90306	4.36249	4.73472	4.87064
	NDUFB11	4.5296	4.30805	4.23837	4.20574	5.06704	4.89711	4.80316	4.49596	4.93251	4.60761	4.33007	5.06704	4.75961	4.77753	4.66205	4.79203	4.58252	4.82579	4.59889	4.678	5.05507	4.652	5.0321	4.73737
	IL33	4.5885	4.6665	5.4083	5.13863	5.13117	4.60761	4.95719	5.54487	4.82147	4.92953	4.678	3.60761	6.02264	6.09946	5.35011	5.77753	5.85815	5.53206	5.29326	4.19257	4.90306	5.28003	5.38205	5.22612
	RNF2	4.94464	4.804	4.23837	4.78194	4.92953	4.24504	5.09635	4.76726	5.14724	5.13117	4.98612	5.19257	4.13812	4.5145	4.95156	4.67174	5.28878	4.86326	4.90499	5.19257	4.90306	4.5145	4.95959	4.93292
	PPP1CC	4.80262	4.99992	5.14526	4.91624	4.19257	5.24504	4.99326	5.19257	5.27916	4.41496	5.26296	5.06704	4.96124	5.36249	4.95156	4.92953	5.54404	5.03729	4.65042	4.678	5.54049	4.652	5.12786	5.10511
	GEMIN6	4.40407	4.30805	4.63069	4.44675	3.77753	4.52514	4.51139	6.60376	4.65875	3.92953	4.4556	5.41496	2.43768	4.77753	4.07709	4.05507	3.79402	4.16282	4.40249	4.4556	4.3181	4.36249	4.19257	4.03111
	FOXD1	4.26657	4.34457	3.93881	4.69117	5.30805	4.43768	4.58415	4.39287	4.56994	4.92953	4.57108	4.41496	4.02264	3.19257	3.95156	4.60761	4.14194	3.89979	4.57242	4.4556	6.19257	4.77753	4.44714	4.14073
	TRIM38	5.37091	5.02264	5.4863	5.59431	5.41496	3.89711	4.82334	5.28184	5.05209	4.92953	5.06704	5.69507	4.60761	4.99992	4.81406	4.79203	4.50451	4.48475	4.79481	4.4556	4.3181	4.77753	4.68161	4.80555
	CCDC71	4.5296	4.5145	4.76193	4.57413	4.19257	4.43768	4.6978	4.22294	4.61502	3.92953	4.678	3.19257	3.89711	2.19257	4.49213	5.17054	4.65652	4.33275	4.72442	4.4556	4.73314	4.652	4.78594	4.1755
	ORM2	6.21143	6.37137	5.88223	6.26359	6.22232	6.24504	6.15326	5.94176	6.06839	5.06704	5.57108	6.5618	5.48208	4.77753	5.24702	5.99366	6.16748	5.93541	5.58571	6.26296	5.64003	4.99992	5.5885	5.70204
	PNKD	5.40407	4.75056	4.93881	4.53291	5.13117	5.24504	5.208	4.84743	4.85944	4.5145	5.23987	4.60761	4.52514	4.5145	5.07709	5.00616	5.08948	4.2783	5.12131	4.4556	5.3181	5.4405	4.85153	4.84927
	RMND1	4.98904	4.60761	5.09635	4.59431	4.06704	4.83	4.84323	4.39287	4.49955	3.60761	4.37314	4.77753	4.34457	4.19257	5.35011	4.70276	4.79402	4.70714	4.46139	3.87064	4.3181	5.19257	5.00353	4.10511
	CD300C	4.4682	4.57723	4.82334	4.00935	4.06704	4.96124	4.63069	4.09741	4.45064	4.41496	4.92953	4.92953	3.43768	4.77753	4.39902	4.43358	3.91955	4.22172	4.17508	2.87064	4.05507	5.09946	4.33696	4.10511
	SULT1B1	4.69953	4.48208	4.76193	4.09681	4.69507	4.60761	4.4083	4.49596	4.23651	4.19257	4.71194	5.19257	4.34457	4.5145	4.57959	4.19257	4.42205	4.57786	4.48995	3.4556	4.05507	4.77753	4.06012	3.99263
	LPAR3	4.94464	4.54621	4.76193	4.44675	4.41496	5.02264	5.01096	4.68237	4.61502	5.06704	4.23987	4.41496	4.34457	4.5145	4.66205	4.57444	5.14194	4.82579	4.96728	4.4556	4.90306	5.19257	4.89884	4.39789
	PACSIN2	4.64508	4.804	5.04573	4.8167	4.5145	4.34457	4.93881	4.88591	4.84058	4.92953	4.678	3.92953	4.43768	3.77753	4.81406	4.3961	5.46387	5.06971	5.04635	4.4556	4.73314	4.99992	5.04618	4.59053
	ITGB4	4.69953	5.30805	5.04573	4.99424	4.41496	5.29566	5.42159	5.31041	4.93251	5.06704	5.28568	4.92953	5.19257	4.77753	5.01569	5.3181	5.14194	5.4605	4.77173	4.87064	4.90306	5.28003	5.0876	5.12303
	THBS3	5.26657	5.25146	5.63069	5.53291	5.30805	5.89711	5.25332	5.3659	5.22201	5.30805	5.04057	5.19257	4.96124	4.99992	5.35011	4.98106	5.08948	4.97018	5.29326	4.678	4.54049	4.5145	5.27854	5.20944
	DEFB119	3.752	4.6665	4.88223	4.51185	3.92953	5.08154	4.7195	5.0303	4.68012	4.5145	4.64323	4.41496	4.43768	4.5145	4.49213	4.76288	4.33459	4.78731	4.88362	3.87064	4.73314	4.89301	4.56913	4.27503
	AOC1	4.98904	4.48208	5.28277	4.8167	5.06704	5.02264	5.01096	4.49596	4.56994	4.77753	4.90039	4.77753	4.24504	4.77753	5.13599	4.60761	4.79402	4.74778	4.86192	2.87064	4.90306	4.89301	4.752	4.14073
	CDC42BPA	3.85153	4.11011	4.04573	4.33128	3.92953	4.13812	4.60761	4.33842	4.08451	3.41496	4.64323	3.60761	4.02264	3.77753	4.66205	4.23564	4.58252	4.03729	3.94681	2.87064	4.73314	5.09946	4.4682	4.14073
	LIMCH1	4.89884	5.04501	4.76193	5.09681	4.77753	4.89711	5.09635	5.28184	5.00205	5.30805	5.04057	5.19257	6.29566	5.99992	5.66205	5.35763	5.65652	5.74778	5.79481	4.87064	5.05507	6.05055	5.66346	5.10511
	FBXO41	4.5885	4.69507	4.99326	4.57413	4.06704	4.60761	5.02845	4.88591	4.78248	4.99992	4.60761	4.41496	3.24504	3.19257	4.74006	4.8206	4.03503	4.53206	4.81753	4.678	4.54049	4.99992	4.38205	4.82757
	OLFM2	5.26657	5.3802	4.88223	4.86733	5.19257	5.02264	5.04573	5.16154	5.25087	4.41496	5.26296	4.77753	4.52514	4.5145	4.95156	4.92953	5.03503	4.43584	4.86192	4.87064	5.3181	3.5145	5.11457	4.82757
	GTF2E2	4.40407	4.72308	4.88223	4.78194	4.60761	5.02264	4.38133	4.39287	4.70118	4.5145	4.84027	4.41496	4.89711	5.19257	5.19257	4.60761	3.79402	4.38521	4.79481	3.4556	4.90306	3.99992	5.07392	4.78318
	TRAF2	4.11457	4.54621	5.28277	5.0826	3.92953	5.43768	5.04573	4.88591	4.52339	4.77753	5.21642	5.06704	4.89711	5.36249	4.49213	4.64003	4.79402	5.06971	5.08432	5.33007	5.3181	4.5145	5.2545	5.32234
	ARPC3	5.11457	4.75056	4.93881	5.00935	4.99992	4.60761	4.78269	4.88591	4.91458	4.69507	4.57108	4.19257	5.29566	4.77753	4.81406	5.05507	5.03503	5.43584	5.02698	5.77753	4.90306	5.09946	5.00353	5.35303
	CST3	6.54455	5.77753	6.36766	5.90012	5.99992	5.48208	5.36766	6.50834	6.17762	5.60761	5.76141	5.5145	6.86395	6.36249	6.49213	6.22499	6.46387	6.43584	6.0367	5.87064	5.98106	5.652	5.89106	6.35303
	POLR2L	6.01073	5.70914	5.4863	5.90012	6.25146	5.48208	5.53605	5.16154	5.14724	5.41496	5.4556	5.77753	4.89711	4.19257	4.66205	5.35763	4.65652	4.97018	4.74827	4.19257	5.43358	4.5145	5.01789	4.73737
	G6PC	4.5885	4.41496	4.76193	4.76423	4.41496	5.13812	4.84323	4.92338	4.72194	5.19257	5.21642	4.77753	4.24504	3.19257	4.74006	4.54049	4.58252	4.82579	5.08432	4.4556	5.19257	5.09946	4.64508	4.36814
	VGLL4	4.4682	4.63735	4.63069	4.59431	5.13117	4.75961	4.97534	4.99553	4.59266	4.60761	4.64323	4.77753	4.43768	5.652	4.74006	4.92953	4.97844	4.53206	4.57242	3.87064	4.73314	4.77753	4.68161	4.73737
	IGKC	7.88716	4.92953	4.63069	5.1523	7.23696	5.13812	4.99326	4.33842	4.4753	5.41496	4.87064	5.06704	4.75961	9.16985	4.19257	4.35763	5.76085	9.47722	4.94681	9.21049	4.90306	6.80728	5.4682	9.58812
	ANKRD36B	7.97806	7.93254	7.07126	7.64355	8.23696	7.52514	7.81832	7.6436	7.7064	7.13117	7.5618	7.98265	7.4711	7.5145	7.5145	7.30805	7.20495	6.85398	6.66302	6.87064	6.3181	6.47797	6.76482	7.74896
	GPRC5D	4.64508	4.97684	5.28277	4.94795	4.06704	4.43768	4.7195	5.16154	4.59266	4.99992	4.77753	4.92953	4.89711	5.5145	4.57959	4.92953	4.03503	4.62225	5.22692	4.4556	5.3181	4.99992	4.86747	4.56454
	ANKRD40	4.69953	4.60761	4.76193	4.17927	3.92953	4.68561	4.76193	4.63798	4.32058	4.85553	4.71194	3.60761	4.75961	3.77753	4.39902	4.64003	4.33459	4.53206	4.86192	3.4556	5.19257	4.652	4.66346	4.48362
	TNPO2	4.5296	4.85553	4.88223	4.61421	4.41496	5.08154	4.74087	4.88591	5.01892	4.92953	5.0136	3.92953	4.52514	5.19257	4.81406	5.00616	4.97844	4.43584	4.88362	1.87064	5.43358	5.5145	5.20517	4.69007
	MSANTD2	4.85153	4.75056	5.32584	4.69117	3.77753	5.02264	4.97534	4.63798	4.76258	4.92953	4.74511	5.19257	4.75961	5.19257	4.88445	4.90306	5.50451	4.97018	4.92605	5.04057	4.54049	5.36249	5.32546	4.93292
	WLS	6.07392	6.05607	5.5603	6.32525	5.36249	5.72308	6.17697	5.95991	6.13181	5.77753	6.06704	6.36249	6.24504	5.99992	6.24702	6.14817	5.19257	5.84465	5.74827	4.87064	5.8206	5.4405	5.90657	5.71392
	KCNG4	4.94464	4.83	4.63069	4.8167	3.60761	4.60761	5.17697	4.68237	4.82147	5.06704	4.84027	4.41496	3.75961	4.19257	4.07709	4.79203	2.91955	4.16282	4.59889	3.87064	5.19257	4.99992	4.86747	4.66582
	SLC30A7	4.33696	4.75056	5.14526	4.6532	5.25146	4.83	5.07967	5.06424	4.56994	3.92953	4.84027	4.60761	4.83	2.19257	4.07709	4.84861	4.58252	4.57786	4.54545	4.4556	3.73314	4.652	4.85153	4.64116
	IL6R	4.94464	4.41496	5.19257	4.79942	4.85553	4.68561	4.97534	4.59218	4.98497	4.99992	5.0136	4.92953	5.43768	3.77753	5.24702	5.07891	4.91955	5.06971	5.02698	5.19257	5.19257	4.99992	5.11457	5.5111
	CLNS1A	4.80262	4.5145	5.14526	4.90012	4.41496	4.43768	4.29727	4.99553	4.80211	4.60761	4.28568	5.06704	4.43768	4.99992	4.07709	4.64003	4.79402	4.38521	4.30938	2.87064	4.05507	4.36249	4.752	4.73737
	DENND2C	4.752	4.85553	4.63069	4.06824	4.30805	4.02264	5.09635	4.49596	4.82147	4.85553	4.37314	5.19257	4.43768	3.77753	3.95156	4.67174	4.42205	4.43584	4.92605	2.87064	4.73314	3.77753	4.81911	4.4556
	NOL8	6.07392	5.77753	5.66464	5.85901	6.09946	5.96124	5.77235	5.95991	6.10836	6.1622	6.20454	6.69507	5.96124	5.77753	6.27349	6.3961	5.91955	6.00412	5.71235	6.5145	5.54049	5.77753	5.56913	6.37563
	NR4A2	4.33696	4.02264	3.82334	4.46878	3.60761	4.89711	4.29727	4.59218	4.63705	4.19257	4.90039	4.19257	5.89711	6.19257	6.77753	4.67174	5.19257	5.78731	4.94681	4.19257	5.05507	4.99992	5.29042	5.71392
	OR4K13	4.5885	4.60761	4.76193	4.83378	4.5145	4.83	4.90134	5.12983	5.11622	5.19257	4.60761	4.19257	5.08154	4.19257	3.81406	4.73314	4.58252	4.33275	4.96728	4.19257	4.54049	4.99992	4.73472	4.24261
	IFT52	4.11457	4.75056	4.32584	4.59431	4.41496	4.43768	4.76193	4.59218	4.70118	4.41496	4.41496	5.30805	4.52514	3.77753	4.29948	4.54049	4.42205	4.57786	4.37212	2.87064	3.3181	5.09946	4.42577	4.71392
	ERG	4.80262	4.54621	4.93881	4.30703	4.5145	4.34457	4.74087	4.54487	4.52339	5.19257	4.80924	4.60761	4.13812	3.77753	4.49213	4.95553	4.33459	4.74778	5.15738	3.87064	5.19257	5.58489	4.85153	4.06858
	C1orf52	5.33696	5.11011	5.14526	5.1523	4.19257	4.83	5.22327	4.88591	4.98497	5.25146	5.5145	5.41496	4.75961	5.652	5.53652	5.57444	5.42205	5.10142	5.10293	5.19257	4.73314	4.99992	5.45771	5.14073
	SUMO3	5.0321	4.88062	4.99326	5.0826	4.41496	5.08154	5.11284	5.09741	5.34754	5.69507	5.16832	4.41496	5.08154	5.19257	5.24702	5.3181	4.91955	5.00412	5.32532	5.4556	5.3181	5.4405	5.32546	5.19257
	AS3MT	4.0321	4.57723	4.93881	4.83378	4.92953	4.60761	4.76193	4.92338	4.93251	5.30805	4.98612	4.41496	4.68561	4.5145	4.19257	4.67174	4.42205	4.62225	4.90499	5.19257	3.3181	4.652	5.06012	4.20944
	FAM210B	4.89884	4.75056	4.99326	4.8167	4.30805	4.89711	5.14526	5.25269	5.06839	4.77753	4.87064	4.41496	4.13812	5.652	4.95156	5.10237	4.91955	4.86326	5.15738	3.4556	5.19257	4.5145	5.33696	4.93292
	CTTN	6.80262	6.60007	6.3469	6.87971	6.6737	5.43768	5.57227	6.26734	6.12404	6.25146	6.09303	5.30805	6.29566	6.09946	6.44633	5.68733	5.54404	5.60023	5.89434	5.33007	5.54049	5.5145	5.76056	5.76046
	PDIA4	4.4682	4.6665	4.93881	4.88382	3.92953	4.43768	4.99326	4.92338	4.68012	4.85553	4.90039	3.60761	4.02264	4.19257	3.81406	4.70276	5.08948	4.66532	4.57242	4.678	4.54049	4.99992	4.16703	4.71392
	ID3	4.19257	4.41496	4.5603	4.06824	3.92953	4.34457	4.65341	4.76726	4.49955	4.69507	4.678	4.19257	4.34457	4.77753	4.49213	4.79203	4.33459	4.82579	5.02698	4.87064	4.90306	4.19257	4.78594	4.69007
	KLB	4.64508	5.04501	4.82334	5.0243	4.41496	5.72308	5.04573	5.06424	5.00205	4.92953	5.37314	4.92953	4.68561	4.99992	4.81406	5.03082	4.79402	4.78731	4.98745	4.19257	5.19257	4.99992	5.11457	4.91246
	TSC22D1	6.21143	6.04501	5.73023	6.03171	5.60761	5.52514	5.58415	6.14577	5.69069	5.5145	5.80924	5.69507	6.05239	5.36249	5.77753	5.60761	5.50451	5.86326	5.19257	4.87064	5.3181	6.05055	5.3931	5.12303
	EBF1	5.40407	5.21247	5.4863	5.28237	5.5145	5.29566	4.9202	5.25269	4.9677	4.99992	5.21642	5.5145	4.60761	4.5145	5.24702	5.10237	5.08948	4.66532	4.79481	5.04057	5.05507	5.09946	4.91427	4.99263
	KANSL2	5.26657	5.49838	5.04573	6.10386	6.33553	5.08154	5.51139	5.47087	5.36084	5.19257	5.49513	5.06704	5.52514	5.19257	5.49213	5.62391	5.72691	5.41075	4.86192	4.4556	5.19257	4.89301	5.12786	5.4556
	SLC25A33	4.0321	4.72308	4.82334	5.05374	4.60761	5.08154	4.84323	4.88591	4.98497	4.69507	4.57108	3.60761	4.13812	4.5145	5.24702	4.70276	3.33459	4.62225	4.74827	3.87064	5.05507	4.5145	4.42577	4.33777
	C18orf32	4.98904	4.90529	5.14526	5.11089	5.06704	5.48208	4.97534	5.09741	4.89644	5.5618	4.77753	4.77753	4.68561	5.5145	4.95156	5.05507	5.03503	5.41075	5.26047	5.19257	4.3181	5.09946	4.95959	4.8917
	SYF2	5.15409	4.88062	5.09635	5.1523	4.41496	5.19257	5.0628	5.31041	5.11622	4.69507	4.87064	4.41496	5.08154	4.5145	5.29948	5.10237	4.72691	5.43584	5.26047	4.678	5.19257	5.5145	5.2545	5.32234
	PGAP4	4.11457	4.41496	4.82334	4.46878	4.85553	4.96124	4.86286	4.63798	4.7424	4.5145	4.49513	5.85553	3.89711	3.77753	4.81406	4.4701	4.24148	4.10142	4.59889	4.19257	1.73314	5.09946	4.60761	4.61607
	SUMO2	5.85153	5.89301	5.59592	6.04644	5.92953	5.34457	5.46076	5.7465	6.05209	5.19257	5.84027	5.69507	6.21904	5.77753	5.62141	6.07891	6.11595	5.74778	5.37212	5.9581	4.90306	5.19257	5.79431	6.25891
	SRPK1	5.61707	5.43203	5.19257	5.91624	5.77753	5.48208	5.43477	5.06424	4.87806	5.73689	5.19257	4.41496	4.83	4.19257	5.01569	5.17054	5.46387	5.38521	5.29326	5.57108	4.90306	5.28003	4.94464	5.15822
	ARHGAP15	4.0321	4.90529	5.14526	5.06824	5.69507	4.96124	5.12914	4.68237	5.13181	4.99992	4.90039	5.30805	4.60761	4.5145	4.95156	4.64003	4.24148	5.03729	4.59889	5.678	5.19257	4.99992	4.89884	5.60336
	SMNDC1	4.26657	5.11011	4.32584	4.90012	4.5145	4.52514	4.86286	5.0303	4.54685	4.60761	4.87064	5.41496	5.02264	4.77753	4.19257	4.8206	4.72691	4.86326	4.96728	5.77753	4.90306	4.99992	4.78594	5.08696
	NAAA	4.5885	4.83	4.99326	4.88382	5.46559	5.19257	5.23837	4.88591	5.2931	5.19257	4.84027	5.92953	5.02264	4.19257	4.81406	5.14817	5.28878	5.06971	4.98745	5.33007	4.90306	5.28003	5.24232	5.10511
	VWF	4.40407	5.04501	4.88223	5.05374	5.13117	4.68561	4.97534	4.72544	4.84058	5.25146	5.0136	4.60761	5.64713	5.19257	5.29948	5.338	4.85815	4.78731	5.29326	4.4556	5.3181	5.652	5.33696	4.99263
	SP140L	6.09439	6.31726	6.07126	6.44675	6.58489	5.60761	5.80316	5.8668	6.11622	5.46559	5.9581	6.25146	5.19257	4.19257	5.29948	5.54049	5.08948	4.78731	5.24379	5.678	5.19257	4.99992	5.14104	5.87064
	PFKFB1	4.85153	4.3802	4.76193	4.67231	3.92953	4.52514	4.65341	4.88591	4.93251	4.5145	4.678	4.41496	4.34457	3.19257	4.49213	4.64003	3.91955	4.70714	5.08432	3.87064	4.73314	5.19257	4.71723	4.39789
	IMMP1L	5.23004	4.83	5.28277	4.99424	4.77753	4.60761	5.17697	5.16154	4.91458	5.06704	5.06704	4.92953	4.89711	4.5145	5.24702	4.73314	5.37898	4.78731	5.32532	5.19257	5.54049	4.99992	5.21766	4.84927
	MIER1	4.80262	4.804	5.19257	4.99424	5.19257	4.83	4.86286	5.19257	4.76258	4.92953	4.80924	4.19257	4.96124	5.89301	4.29948	4.95553	5.33459	5.38521	5.29326	4.4556	4.05507	5.09946	4.94464	5.1755
	MAP3K2	5.26657	5.46559	5.04573	5.1523	5.19257	4.83	5.11284	5.06424	5.06839	5.13117	5.4556	5.99992	5.02264	5.5145	5.53652	5.338	3.91955	5.22172	5.02698	5.19257	5.43358	4.77753	5.41496	5.27503
	PRDM13	4.94464	4.85553	4.14526	4.93218	4.85553	5.13812	5.1612	4.33842	4.72194	4.60761	4.87064	3.92953	4.24504	4.99992	4.74006	4.70276	4.33459	4.66532	4.67551	3.4556	4.73314	4.36249	4.752	4.27503
	STMN3	5.26657	5.08873	5.36766	5.00935	4.85553	4.96124	5.23837	4.76726	5.23651	4.30805	5.06704	5.06704	4.89711	5.99992	5.57959	5.35763	4.79402	5.13245	5.26047	5.57108	3.73314	4.5145	4.97439	5.78318
	BICRAL	3.94464	4.11011	3.93881	4.44675	4.06704	4.60761	4.9202	4.49596	4.63705	4.41496	4.80924	4.92953	4.02264	3.19257	4.88445	4.54049	4.91955	4.33275	4.46139	4.19257	4.05507	5.19257	4.97439	4.61607
	NEU2	4.89884	4.69507	4.6978	4.28237	4.5145	4.13812	4.86286	4.95991	4.2931	4.69507	4.84027	3.60761	3.89711	3.77753	4.07709	4.05507	4.42205	4.82579	4.06546	4.4556	4.54049	4.77753	4.66346	4.42703
	KCNK2	4.94464	4.63735	5.28277	4.57413	4.5145	4.13812	4.7195	4.8079	4.65875	4.69507	4.64323	4.77753	3.43768	4.5145	5.01569	5.03082	4.14194	5.55514	4.79481	4.19257	5.3181	4.19257	4.69953	4.5111
	TEX14	4.5885	4.88062	5.23837	4.70979	4.92953	4.89711	5.42159	4.49596	5.08451	5.41496	5.16832	4.41496	4.60761	5.36249	4.95156	5.10237	4.42205	4.82579	5.08432	4.87064	5.05507	5.28003	5.07392	4.76046
	KLHDC2	4.69953	4.60761	4.23837	4.33128	4.19257	5.02264	4.90134	4.92338	4.61502	4.92953	4.14366	4.41496	4.83	4.19257	5.01569	5.10237	5.08948	5.10142	4.96728	3.4556	3.73314	4.77753	4.69953	4.73737
	C1QL2	4.80262	5.32642	5.4863	5.25727	4.77753	5.79523	5.43477	5.12983	5.11622	5.60761	5.04057	5.06704	4.02264	4.5145	5.07709	5.05507	4.79402	5.19257	5.32532	3.87064	4.73314	5.4405	5.5296	4.8917
	HSD17B14	4.40407	4.44891	4.63069	4.61421	3.77753	4.43768	4.7195	4.59218	4.59266	4.85553	4.92953	4.19257	3.89711	2.19257	3.07709	4.3961	3.50451	4.43584	4.20985	4.19257	4.3181	4.36249	4.16703	4.27503
	BCL2L1	5.5296	6.03387	5.6978	5.39017	5.41496	4.68561	5.31162	5.8668	5.81182	5.36249	5.72862	4.77753	6.70447	5.652	6.04672	5.92953	5.69214	5.64395	5.62488	4.87064	5.73314	5.19257	5.50943	5.41253
	SLC16A13	4.752	5.04501	4.99326	5.03909	5.25146	5.13812	5.07967	4.63798	4.85944	4.60761	4.92953	3.92953	5.19257	4.5145	4.81406	4.67174	4.58252	5.06971	4.98745	4.678	4.3181	4.19257	5.0876	4.69007
	XPA	5.11457	4.92953	4.82334	4.70979	4.77753	4.96124	5.25332	4.84743	4.9677	4.85553	5.06704	4.60761	4.83	4.99992	4.57959	4.70276	5.24148	4.33275	4.98745	5.19257	5.3181	5.58489	4.78594	4.8917
	MAP2K5	4.85153	5.13117	5.4083	5.67231	5.5618	4.60761	4.90134	5.19257	5.05209	4.60761	4.90039	5.19257	4.75961	5.36249	5.29948	5.21426	4.58252	4.78731	4.98745	4.4556	5.43358	4.652	4.98904	5.04996
	TNFRSF25	4.5296	4.63735	4.6978	5.06824	4.77753	5.19257	5.0628	4.39287	4.61502	4.92953	5.09303	5.19257	4.52514	4.5145	4.19257	4.8206	4.85815	4.57786	5.13946	4.678	5.19257	4.89301	4.73472	4.973
	ETFBKMT	4.752	4.60761	4.6978	4.70979	3.77753	4.75961	5.19257	4.68237	4.76258	4.30805	4.57108	3.60761	4.02264	4.77753	4.66205	4.57444	4.58252	4.53206	4.67551	3.4556	5.43358	4.77753	4.5885	3.9531
	CAMK2N1	5.87538	6.35356	5.73023	6.06824	5.41496	5.29566	5.54823	5.25269	5.72194	5.13117	5.92953	4.60761	5.19257	5.89301	5.62141	5.3961	5.88918	6.2921	5.85095	5.57108	7.05507	6.86499	6.73906	5.44139
	PCCB	5.37091	5.02264	5.14526	5.03909	4.5145	5.13812	5.14526	5.09741	4.9677	5.30805	5.04057	4.19257	5.19257	5.36249	5.44633	5.21426	4.97844	5.00412	5.02698	3.87064	5.54049	5.28003	5.0321	5.08696
	PAXX	4.94464	5.11011	5.19257	5.06824	5.19257	5.64713	5.1612	5.06424	5.11622	4.5145	4.9581	5.19257	4.43768	5.36249	5.13599	5.19257	4.65652	5.16282	4.96728	4.4556	5.43358	5.83643	5.30219	5.012
	CDC42	5.19257	5.34457	4.99326	5.33128	5.36249	5.02264	5.14526	4.88591	5.17762	5.19257	5.04057	4.92953	6.29566	6.09946	5.53652	5.50573	5.24148	5.16282	5.54545	5.678	5.73314	5.36249	5.31388	5.71392
	BTBD2	4.80262	4.72308	5.28277	4.74631	4.60761	5.02264	4.86286	4.68237	4.89644	5.36249	4.77753	5.06704	4.83	4.99992	5.44633	5.48802	4.97844	5.19257	5.15738	4.678	4.73314	4.77753	5.0876	5.04996
	TMED7	4.40407	5.06704	4.82334	4.61421	4.30805	4.89711	5.23837	4.54487	4.85944	5.06704	5.23987	5.30805	4.68561	4.19257	4.07709	4.43358	5.08948	4.70714	5.35669	2.87064	5.54049	5.36249	5.32546	4.48362
	CHIC2	5.0321	5.57723	4.88223	5.23174	5.25146	5.13812	5.0628	4.92338	5.0356	4.69507	5.04057	4.60761	4.68561	5.652	4.66205	5.14817	5.24148	5.06971	4.74827	5.04057	5.05507	4.77753	4.92953	5.15822
	NET1	5.37091	5.27057	4.99326	5.20574	5.25146	5.13812	4.80316	5.52062	4.78248	5.25146	5.09303	5.06704	5.43768	4.77753	4.57959	4.84861	5.91955	5.70714	4.77173	4.4556	5.43358	3.99992	4.91427	5.22612
	GCNT1	4.69953	4.90529	4.4863	4.63384	4.5145	4.34457	4.46076	4.72544	4.59266	4.77753	5.23987	3.60761	4.43768	4.77753	4.19257	4.4701	4.42205	4.10142	5.08432	4.4556	5.3181	4.652	4.73472	4.4556
	HGSNAT	4.80262	4.92953	4.99326	5.11089	4.92953	4.52514	4.4863	5.12983	5.11622	4.69507	4.98612	5.06704	4.75961	4.5145	5.01569	4.79203	4.91955	5.10142	4.72442	4.4556	4.73314	4.99992	4.91427	5.08696
	SDHB	4.89884	5.25146	4.32584	5.11089	4.69507	5.48208	4.82334	5.28184	5.76258	4.85553	5.16832	4.77753	4.43768	3.77753	4.88445	5.14817	5.14194	5.2783	5.26047	4.4556	5.19257	4.77753	5.10115	5.10511
	HAUS8	3.94464	4.44891	4.63069	4.67231	3.60761	5.02264	4.7195	4.16154	4.9677	5.41496	4.678	4.19257	4.13812	3.77753	4.49213	4.4701	4.65652	4.57786	4.98745	3.87064	5.05507	4.77753	4.68161	4.06858
	CCDC150	5.0321	4.95338	5.5603	4.76423	3.60761	4.83	5.38133	4.72544	4.98497	5.13117	4.84027	4.77753	5.13812	5.5145	4.81406	4.54049	4.58252	4.78731	5.20985	3.87064	4.73314	5.36249	5.20517	4.59053
	RXFP3	4.11457	4.3802	4.14526	4.1523	4.06704	4.52514	4.84323	4.16154	4.4753	4.30805	4.37314	4.60761	4.34457	4.19257	4.49213	4.73314	4.14194	4.57786	4.30938	3.87064	4.54049	4.99992	4.50943	3.99263
	ZDHHC5	5.61707	5.652	5.66464	5.69117	5.5618	4.02264	5.23837	5.44533	5.08451	5.46559	5.4755	5.41496	4.96124	4.5145	5.24702	5.37699	5.24148	5.19257	5.30938	4.678	5.90306	5.4405	5.48896	5.08696
	MAP3K14	4.85153	4.804	5.14526	4.69117	4.69507	4.60761	5.0628	4.95991	4.65875	4.41496	4.98612	4.77753	4.13812	4.77753	4.29948	4.8761	5.03503	4.78731	4.65042	5.77753	4.90306	4.89301	4.91427	5.12303
	H2BC10	4.85153	4.804	4.4863	4.49047	4.30805	4.68561	4.65341	4.84743	4.95021	4.85553	4.37314	4.77753	4.43768	4.5145	4.66205	4.84861	4.33459	4.70714	4.51797	4.678	4.73314	3.77753	4.21766	4.84927
	C11orf58	5.37091	5.39768	5.32584	5.60429	5.99992	4.75961	4.80316	5.76726	5.42555	4.85553	5.43543	5.19257	6.02264	5.19257	5.24702	5.05507	5.54404	5.22172	5.02698	3.87064	5.3181	4.99992	4.91427	5.74896
	VMP1	4.69953	4.85553	4.63069	4.86733	4.69507	4.34457	4.97534	5.06424	4.93251	4.85553	5.43543	2.60761	4.60761	4.77753	5.01569	5.14817	5.19257	5.06971	4.90499	3.4556	5.73314	4.99992	4.94464	5.19257
	GNB4	5.0321	5.48208	5.28277	5.2188	4.99992	5.19257	5.0628	5.52062	5.19257	5.46559	4.87064	4.60761	5.96124	4.5145	5.84968	5.55757	5.24148	5.33275	5.30938	4.87064	4.54049	5.19257	5.23004	5.22612
	UBE2D2	4.98904	4.3802	5.09635	4.51185	4.30805	4.83	4.80316	4.95991	4.89644	4.99992	4.84027	5.19257	4.52514	5.5145	4.74006	4.3961	4.91955	4.62225	5.19257	5.4556	4.54049	5.09946	5.17986	4.82757
	FOXF1	5.0321	5.17239	3.5603	5.03909	4.60761	5.43768	4.86286	4.76726	4.72194	4.85553	4.87064	5.06704	5.92953	4.5145	5.88445	4.8761	5.19257	4.93541	5.17508	4.19257	4.54049	4.5145	5.20517	4.66582
	SFRP1	4.33696	4.2321	4.4863	4.20574	3.60761	5.34457	4.38133	4.59218	4.40001	4.41496	4.09303	3.60761	4.52514	4.99992	3.95156	4.19257	3.50451	4.2783	4.62488	3.87064	5.19257	4.89301	4.71723	4.5111
	DGAT1	4.40407	4.44891	4.63069	4.79942	4.06704	4.34457	4.97534	4.92338	4.61502	5.30805	5.04057	4.41496	4.43768	4.5145	4.88445	4.90306	5.03503	5.00412	4.43224	5.19257	5.05507	4.77753	4.76907	4.64116
	MYO6	4.26657	4.3802	4.14526	4.51185	4.19257	4.13812	4.07967	4.59218	4.52339	4.30805	4.37314	4.41496	4.96124	3.77753	5.13599	4.8761	4.97844	4.74778	4.70017	2.87064	2.73314	4.652	4.5495	4.42703
	NTPCR	5.23004	4.72308	4.88223	4.69117	4.5145	5.43768	5.14526	5.09741	5.10045	5.06704	4.74511	4.19257	4.96124	5.652	4.29948	5.00616	4.85815	4.70714	5.12131	4.19257	5.19257	5.19257	5.07392	4.82757
	MCPH1	4.98904	4.92953	4.82334	5.06824	3.77753	5.19257	5.26812	4.8079	5.26508	4.92953	5.04057	4.77753	4.96124	4.5145	4.57959	5.17054	4.24148	4.70714	5.48995	3.4556	5.05507	5.94746	5.50943	4.78318
	SLC2A9	4.80262	5.11011	5.04573	4.76423	4.60761	4.89711	5.01096	4.44533	4.78248	3.60761	4.9581	4.60761	4.34457	4.77753	5.01569	4.95553	4.24148	4.86326	5.00735	4.678	4.90306	4.77753	4.76907	4.56454
	TTF1	4.85153	4.57723	5.14526	4.86733	4.5145	4.43768	5.01096	4.99553	4.72194	4.99992	4.37314	4.77753	4.13812	5.19257	3.66205	5.19257	5.14194	5.19257	5.08432	3.4556	4.54049	4.89301	4.97439	4.69007
	ITPRID1	4.0321	3.48208	3.6978	3.37858	3.19257	3.24504	4.208	3.54487	3.84058	4.77753	3.92953	2.60761	3.24504	2.19257	4.39902	4.19257	4.14194	5.43584	4.30938	2.87064	4.05507	3.5145	4.33696	4.14073
	NCK2	5.67256	5.5145	4.82334	5.19257	5.25146	5.29566	5.11284	5.49596	5.32058	5.30805	5.19257	5.77753	5.08154	4.19257	4.66205	5.60761	5.19257	5.19257	5.40249	5.19257	4.90306	5.28003	5.0321	4.973
[truncated: 6,061 more rows]

## Sheet: Alveoli Data
Gene Counts (log2)	Group	Infected					Uninfected
	Animal	1	2	3	4	5	6	7	8	9	10
	ROI	2	4	7	9	11	13	15	16	19	23
Genes	OR14A16	5.17239	5.60429	5.1612	5.05209	5.19257	4.13812	4.66205	5.07891	4.65042	4.81911
	CACNA2D1	4.92953	4.96354	4.97534	5.00205	4.74511	4.89711	4.81406	4.90306	4.81753	4.95959
	HNRNPLL	5.06704	4.91624	4.99326	5.0356	4.98612	5.68561	5.13599	5.3961	5.12131	5.17986
	EMX1	5.5618	5.83378	5.19257	5.70118	5.79347	5.24504	4.57959	5.54049	4.98745	5.14104
	TLR10	4.57723	4.85065	4.74087	4.72194	4.92953	3.60761	5.19257	4.54049	4.86192	4.752
	ASB9	4.41496	4.49047	4.63069	4.59266	4.14366	4.13812	4.39902	4.67174	4.96728	4.56913
	EXOC4	4.41496	4.33128	4.74087	4.40001	4.33007	4.89711	4.74006	4.60761	4.90499	4.95959
	JAGN1	4.30805	4.88382	4.95719	4.45064	4.57108	4.60761	4.57959	4.43358	4.59889	4.89884
	PRPF19	4.60761	4.37858	4.65341	4.87806	4.60761	4.34457	5.07709	4.35763	4.70017	4.98904
	PSMD1	5.27057	5.30703	5.22327	5.13181	5.55246	5.29566	5.19257	5.29792	5.12131	5.00353
	CRCT1	4.19257	5.69117	4.51139	4.70118	4.4556	4.34457	3.66205	4.3961	4.46139	4.752
	MAF	4.75056	4.55367	4.7195	4.89644	4.678	5.13812	5.19257	4.90306	4.77173	4.85153
	DMAP1	4.75056	4.85065	4.93881	4.80211	4.77753	4.89711	4.19257	4.35763	4.86192	4.85153
	FUT11	4.72308	4.6532	4.78269	4.76258	4.60761	4.60761	3.95156	4.90306	5.06546	4.91427
	OCSTAMP	4.57723	4.76423	5.22327	4.87806	5.11857	4.13812	5.07709	5.14817	5.06546	5.19257
	EXOSC1	4.57723	4.49047	4.82334	4.65875	4.678	4.68561	4.88445	4.4701	4.74827	4.78594
	PALM2AKAP2	4.85553	4.69117	4.4863	4.54685	4.80924	5.75961	5.49213	5.07891	4.79481	4.86747
	PWP1	5.19257	5.3192	5.29727	5.3069	5.21642	5.29566	5.13599	5.4701	5.65042	5.20517
	CMC1	5.25146	5.29475	5.33991	5.0356	5.37314	4.83	5.07709	5.41496	5.53177	5.14104
	STAT1	5.41496	5.49047	5.04573	5.27916	5.04057	5.24504	5.62141	5.41496	5.20985	5.23004
	TPM2	4.99992	4.67231	4.99326	5.10045	5.09303	5.29566	5.24702	5.4701	5.37212	5.16703
	RETREG3	4.83	4.55367	4.74087	4.7424	4.92953	5.43768	5.19257	5.14817	5.00735	4.81911
	PEBP1	3.6665	4.28237	4.43477	4.11622	4.33007	3.60761	3.66205	4.19257	4.37212	4.26657
	RAB11B	5.02264	4.93218	4.84323	4.93251	4.87064	5.89711	5.39902	5.52321	5.38738	5.26657
	AMIGO1	4.27057	4.51185	4.80316	4.84058	4.53361	4.24504	4.88445	4.54049	4.37212	4.73472
	GHITM	4.6665	4.49047	4.82334	4.76258	5.19257	4.43768	4.39902	5.03082	5.10293	5.12786
	RPL37A	6.86185	7.6216	5.6978	7.65605	7.21049	8.36249	7.82305	7.28773	6.78331	7.22077
	HOXA7	4.6665	4.93218	5.208	4.9677	4.90039	4.96124	4.88445	4.50573	4.90499	4.752
	KNG1	4.83	4.99424	5.28277	4.78248	5.30805	4.13812	4.66205	4.73314	4.98745	5.0321
	RPS4Y2	4.15193	4.57413	4.4863	4.05209	3.87064	4.89711	4.81406	4.43358	4.30938	4.26657
	FKBP8	5.2321	4.93218	4.43477	5.0356	5.28568	6.1656	5.19257	5.50573	5.08432	5.29042
	DDRGK1	5.804	5.60429	5.79296	5.58134	5.62553	5.39188	5.53652	5.55757	5.62488	5.50943
	GNRH1	4.99992	4.74631	4.97534	4.61502	4.84027	4.68561	4.39902	5.12545	4.74827	5.16703
	ETFDH	4.63735	4.51185	4.82334	4.91458	4.37314	3.89711	3.49213	4.84861	4.98745	5.27854
	SAA2	4.44891	4.79942	5.07967	4.65875	4.33007	3.89711	3.81406	4.67174	4.37212	4.38205
	PLCH2	4.30805	3.85065	4.38133	4.63705	4.92953	4.13812	4.57959	4.50573	4.43224	4.5885
	GSG1L2	4.19257	3.91624	4.4863	3.87806	3.98612	3.75961	3.81406	3.84861	3.98745	4.31388
	PPFIA1	4.95338	4.86733	5.07967	4.80211	4.77753	4.89711	4.95156	4.76288	4.88362	5.27854
	RIPOR1	4.75056	4.8167	4.95719	4.78248	5.06704	5.92953	6.04672	5.71803	5.8399	5.44714
	CMC2	5.94151	5.55367	6.07967	5.73221	5.66072	5.96124	6.01569	5.57444	5.71235	5.50943
	FBXL17	5.06704	4.8167	5.26812	4.91458	5.0136	5.43768	4.57959	5.00616	5.06546	5.16703
	GOT1	4.88062	4.49047	5.01096	4.42555	4.60761	4.83	4.29948	4.3181	4.48995	4.83541
	TRIM37	4.60761	4.63384	4.93881	4.80211	5.21642	4.02264	4.57959	4.27746	4.81753	4.69953
	C19orf73	4.41496	4.42438	4.51139	4.70118	4.84027	4.13812	4.57959	4.8206	4.86192	4.752
	WDFY4	4.48208	4.37858	4.5603	4.2931	4.74511	4.43768	4.88445	4.67174	5.08432	4.89884
	PRIMPOL	4.804	5.09681	5.04573	4.78248	4.84027	4.83	4.57959	4.79203	5.22692	4.94464
	VEZF1	5.77753	6.00181	5.39488	5.62608	5.678	5.89711	5.70158	5.70276	5.48995	5.27854
	VPS13B	5.48208	5.8167	5.73023	5.63705	5.58946	5.56696	5.77753	5.59112	5.93647	5.4682
	RBP5	4.85553	4.55367	4.43477	4.7424	4.4556	4.13812	4.29948	4.27746	4.02698	4.5296
	MRPL15	4.63735	4.55367	4.97534	4.01892	4.28568	4.02264	4.57959	4.79203	4.37212	4.97439
	PNLIPRP1	4.11011	4.49047	4.53605	4.49955	4.49513	3.89711	4.74006	4.43358	4.62488	4.33696
	NDRG2	4.77753	4.69117	5.07967	5.08451	5.4755	5.29566	5.13599	4.67174	5.48995	5.33696
	ALG2	5.06704	4.8167	4.86286	4.70118	4.9581	4.13812	4.88445	4.54049	4.81753	4.85153
	PSTPIP2	4.63735	4.67231	4.65341	5.05209	4.678	4.43768	4.29948	4.50573	4.62488	4.68161
	DALRD3	4.92953	4.63384	5.23837	5.06839	4.9581	3.75961	4.95156	5.00616	4.8399	5.15409
	GLRA3	4.06704	4.25727	4.46076	4.65875	4.49513	3.89711	4.19257	4.14817	4.54545	4.73472
	FTSJ1	4.6665	4.67231	5.1612	4.84058	5.04057	4.68561	4.39902	4.54049	4.98745	4.83541
	HIPK2	4.69507	4.70979	5.07967	4.84058	5.0136	4.02264	5.29948	5.12545	4.88362	5.0321
	SCAF1	5.32642	4.97897	5.208	5.22201	5.04057	5.19257	4.88445	5.55757	5.17508	5.15409
	POC5	4.72308	4.57413	4.74087	4.93251	4.64323	4.13812	4.29948	4.73314	4.92605	4.73472
	COX7A2	4.2321	5.13863	5.14526	5.20737	4.57108	5.29566	4.81406	4.8206	4.65042	4.71723
	RB1CC1	4.5145	4.8167	5.04573	4.56994	4.71194	5.08154	4.66205	5.03082	4.98745	5.23004
	PLCB2	4.41496	4.94795	4.80316	5.20737	4.9581	5.24504	4.57959	4.90306	5.27696	4.81911
	ADCK1	5.15193	4.09681	4.84323	4.87806	4.90039	3.89711	4.66205	4.10237	4.98745	4.80262
	HNRNPAB	5.48208	5.26987	4.82334	5.64794	5.62553	5.19257	5.62141	5.55757	5.27696	5.32546
	CKAP4	5.3802	5.46878	5.31162	5.66947	5.5145	5.60761	5.24702	4.8761	4.90499	5.14104
	ERCC2	4.99992	4.79942	5.04573	5.17762	5.14366	4.52514	4.19257	4.60761	5.30938	5.17986
	NDE1	3.97684	4.79942	4.9202	4.89644	5.26296	4.68561	5.01569	4.84861	4.77173	4.97439
	CDK3	5.17239	4.94795	5.12914	4.76258	4.57108	4.52514	5.24702	5.00616	5.17508	5.06012
	ALDOA	7.20255	7.99424	5.90134	7.73476	7.38897	7.50377	6.79591	6.54049	6.0367	6.23004
	HLA-A	5.21247	5.51185	4.86286	5.19257	4.84027	4.89711	4.88445	5.45196	4.90499	4.78594
	PRKACA	4.69507	5.03909	4.88223	5.14724	4.98612	5.02264	5.01569	4.92953	4.86192	5.04618
[truncated: 7,979 more rows]

## Sheet: Alveoli Global Test Layout
	1	2	3	4	5	6	7	8	9	10
[truncated: 8,051 more rows]

## Sheet: Alveoli Rel Exp
Gene Counts (log2)	Group	Infected					Uninfected
[truncated: 8,052 more rows]

[truncated: 7 more sheets: Vessel_Airway Data, Avg Vessel_Airway Data, Vessel_Airway Global Tes Layout, Vessel_Airway Rel Exp, Lymphocyte Accumulation Data, Lymphocyte Accum GlobalT Layout, Lymphocyte Accum Rel Exp]
