# Supplementary material for: Hepatic and pulmonary macrophage activity in a mucosal challenge model of Ebola virus disease
Source: Front Immunol. 2024 Nov 20;15:1439971. doi: 10.3389/fimmu.2024.1439971 (PMC11615675; doi:10.3389/fimmu.2024.1439971)
Supplement: Supplementary file 2 [file DataSheet2.zip › S3 Appendix_Protein Panel_Liver.xlsx]

## Sheet: All ROI Data
Protein Counts (log2)
#Analysis Name
#Dataset Name
#Filtered Dataset
Scan Name		NHP Liver IO	NHP Liver IO	NHP Liver IO	NHP Liver IO	NHP Liver IO	NHP Liver IO	NHP Liver IO	NHP Liver IO	NHP Liver IO	NHP Liver IO	NHP Liver IO	NHP Liver IO	NHP Liver IO	NHP Liver IO	NHP Liver IO	NHP Liver IO	NHP Liver IO	NHP Liver IO	NHP Liver IO	NHP Liver IO	NHP Liver IO	NHP Liver IO	NHP Liver IO	NHP Liver IO	NHP Liver IO	NHP Liver IO	NHP Liver IO	NHP Liver IO	NHP Liver IO	NHP Liver IO	NHP Liver IO	NHP Liver IO	NHP Liver IO	NHP Liver IO	NHP Liver IO	NHP Liver IO	NHP Liver IO	NHP Liver IO	NHP Liver IO	NHP Liver IO	NHP Liver IO	NHP Liver IO	NHP Liver IO	NHP Liver IO	NHP Liver IO	NHP Liver IO	NHP Liver IO	NHP Liver IO
ROI Name		001	002	003	003	004	004	005	006	007	007	008	008	009	010	011	011	012	012	013	014	015	015	016	016	017	018	019	019	020	020	021	022	022	023	023	024	025	026	026	027	027	028	029	030	030	031	031	032
Scan Tag
Segment Tag		[DNA, DNA]	[DNA, DNA]	[CD68+, CD68+]	[CD68-, CD68-]	[CD68+, CD68+]	[CD68-, CD68-]	[DNA, DNA]	[DNA, DNA]	[CD68+, CD68+]	[CD68-, CD68-]	[CD68+, CD68+]	[CD68-, CD68-]	[DNA, DNA]	[DNA, DNA]	[CD68+, CD68+]	[CD68-, CD68-]	[CD68+, CD68+]	[CD68-, CD68-]	[DNA, DNA]	[DNA, DNA]	[CD68+, CD68+]	[CD68-, CD68-]	[CD68+, CD68+]	[CD68-, CD68-]	[DNA, DNA]	[DNA, DNA]	[CD68+, CD68+]	[CD68-, CD68-]	[CD68+, CD68+]	[CD68-, CD68-]	[DNA, DNA]	[CD68+, CD68+]	[CD68-, CD68-]	[CD68+, CD68+]	[CD68-, CD68-]	[DNA, DNA]	[DNA, DNA]	[CD68+, CD68+]	[CD68-, CD68-]	[CD68+, CD68+]	[CD68-, CD68-]	[DNA, DNA]	[DNA, DNA]	[CD68+, CD68+]	[CD68-, CD68-]	[CD68+, CD68+]	[CD68-, CD68-]	[DNA, DNA]
Segment Name		DNA	DNA	CD68+	CD68-	CD68+	CD68-	DNA	DNA	CD68+	CD68-	CD68+	CD68-	DNA	DNA	CD68+	CD68-	CD68+	CD68-	DNA	DNA	CD68+	CD68-	CD68+	CD68-	DNA	DNA	CD68+	CD68-	CD68+	CD68-	DNA	CD68+	CD68-	CD68+	CD68-	DNA	DNA	CD68+	CD68-	CD68+	CD68-	DNA	DNA	CD68+	CD68-	CD68+	CD68-	DNA
Target tag	Target Name
	CD4	-0.71155	-1.28535	-1.45517	0.930127	0.345115	0.477748	-1.29119	0.0190295	0.431182	0.731709	0.747882	-0.395854	-0.407947	0.260996	0.546359	-0.761639	1.094	-0.243453	0.907337	0.270125	2.42213	-0.193753	0.270125	0.290883	-1.11168	-0.76934	-1.89032	-0.234479	0.497324	-1.17459	-0.222846	-0.0990446	-0.131718	-0.384767	0.276895	-1.19099	0.00513269	1.78312	0.569021	1.45354	0.239352	0.444082	2.2609	-1.35859	-0.2374	0.571817	-0.12675	-0.0040548
	Histone H3	6.0373	6.61461	4.60272	7.59482	6.88499	6.81983	7.02245	6.12288	7.85936	7.14569	7.09041	6.37415	6.38145	7.11802	7.91426	6.49617	8.06066	6.91575	8.151	6.82959	9.04982	6.5939	7.43373	7.1031	6.47411	7.07957	6.3874	7.51584	6.96818	6.94208	6.86121	4.73061	6.85845	4.18899	7.00787	6.4098	6.62934	4.50545	7.39273	5.82794	7.04055	5.2409	10.0981	6.40187	6.38278	5.94622	6.97283	7.49587
	SMA	5.86353	5.92902	-0.67126	2.18797	1.42448	2.36946	5.33822	6.20122	1.95206	2.10059	-0.120281	1.37157	5.50759	6.881	-0.100259	0.748915	2.70622	1.37259	2.30455	2.94862	2.72623	0.217265	1.27877	1.26156	4.54164	3.15877	-0.532542	-0.12229	-0.234368	-0.590783	6.95591	-1.19331	0.00534555	-1.83681	0.955222	5.58511	6.30021	0	1.04013	-0.2818	1.70195	5.75595	8.43245	1.228	0.213669	0.836473	0.282296	5.82284
	HLA-DR	2.41372	2.55362	2.02624	3.22347	4.168	2.44991	2.77519	1.24367	2.49756	1.8869	2.19613	1.32657	1.68626	2.4745	3.8594	1.21086	4.27775	1.81251	2.45099	1.96578	4.52871	1.57804	3.77313	2.19953	-0.279631	0.38464	0.130738	0.755115	0.522022	0.394425	4.06864	3.01841	1.83498	1.94979	2.59007	1.49904	2.59665	2.11983	2.06326	3.5976	1.91486	2.52703	2.79025	3.56308	0.913746	2.90852	1.22881	3.85621
	Ms IgG2a	-0.192019	-1.35078	-3.10557	-0.819803	-0.594786	-2.44566	0.965311	-1.56996	-0.63425	-0.556115	-0.192019	-2.11336	-0.334595	0.281881	0.982281	-1.70423	2.52992	-3.08055	0.343259	0.343477	2.66541	-1.65091	0.121085	-1.08055	-2.40905	-2.19224	-0.861181	-2.03589	-0.925577	-2.91942	-0.230709	0.0630171	-1.90826	-0.807668	-1.56104	-1.02893	-2.46519	0.18727	-1.14231	1.44265	-0.537074	-2.10597	-0.142311	0.630523	-2.36931	0.975963	-1.06364	-0.0149467
	CD20	-0.693955	0.732249	-0.759507	1.7633	0.58135	1.48536	1.40448	0.682987	1.24233	0.842414	-0.015883	0.747272	-0.40805	0.430818	2.30114	0.231306	2.26382	0.460705	2.07716	1.07738	2.91388	0.597558	2.27002	1.74081	-2.15969	-0.0948809	-0.933745	-0.260459	-0.635571	-0.407024	-0.133349	-1.00955	0.189105	-1.88023	0.735626	0.068432	0.169062	0	1.80006	-0.329581	0.630861	0.305892	2.00652	1.87246	0.042553	0.802861	0.471076	-0.188048
	S6	1.89952	2.07418	0.734429	3.90931	2.52532	3.67973	2.26099	2.04764	3.48586	3.80645	2.84062	3.23087	1.5996	2.7795	3.13887	2.99338	3.76668	3.04566	3.55643	1.7631	4.90216	3.1111	3.58023	3.82736	0.772749	2.07976	3.61435	3.6642	3.14573	3.15993	4.25428	2.53855	4.26772	2.22729	5.22626	3.88518	3.0695	1.78336	5.36866	3.70171	5.31703	3.71412	5.6436	3.22661	3.97632	2.89398	4.30328	4.85416
	Rb IgG	-0.581835	-0.47756	-0.647387	-0.110083	-3.13119	-0.484984	-0.483399	-0.448819	-0.345994	-0.152382	-0.581835	-0.347059	-0.342776	-0.503908	-0.218545	-0.272786	-0.47826	-0.342776	-0.179495	-0.342776	-0.342776	-0.135534	-0.342776	-0.342776	-0.84469	-0.779881	-0.618745	-0.308029	-0.905534	-0.507061	-0.403312	-0.694548	-0.495895	-1.83681	-0.0962159	-0.786493	-0.579776	0	-0.256896	-0.256896	-0.0991183	-0.313663	-0.256896	-1.06902	-0.413503	-0.211307	-0.384678	-0.129532
	CTLA4	-1.01693	-2.17569	0.391452	1.00737	1.58031	0.81689	-0.181525	-2.80991	0.277808	0.256407	0.720039	0.713807	-3.37777	-1.38562	3.65335	1.27718	4.48675	1.77109	0.107439	-0.37777	3.94416	-1.88673	2.62223	-0.0433508	-4.33229	-0.945551	-0.784415	-0.151771	0.513759	-0.0877686	-1.67489	-1.86022	-1.95702	-0.730903	-3.06924	-3.05807	-3.56233	-0.324904	-0.654485	-0.654485	-2.14878	-2.03318	-0.654485	-0.466614	-4.20341	-0.211307	-2.67535	-1.11208
	Ki-67	-0.292266	-0.603028	-2.94278	0.705555	0.44247	-0.03495	0.391133	-0.237252	1.1135	0.343638	1.08625	-0.365612	0.151391	-0.469172	0.81619	-0.732815	0.878403	-0.24664	1.76213	-0.629969	2.49931	-0.923921	0.177386	0.212792	-0.720211	0.274209	-0.979693	-0.154404	0.19295	-0.230579	-0.76426	-0.0554955	-0.657534	-0.341218	-0.0165912	-0.562478	-1.56961	1.86045	0.64635	1.11583	0.477146	-0.184857	2.8528	1.71874	-0.770125	1.97107	-0.712386	1.77371
	Fibronectin	4.97066	4.9003	-1.28076	3.43924	0.966992	3.05157	7.09755	4.84231	2.34257	3.67368	1.36976	2.85051	3.94827	6.30482	2.95356	2.52255	3.44873	2.85266	2.38493	5.03096	2.99925	2.11292	2.75533	3.09367	3.94244	3.5492	0.725438	1.56865	0.962212	1.11014	4.65512	0.234598	2.8813	1.23838	3.58016	6.50898	6.20287	0	3.99353	2.87805	4.00601	4.9566	9.10879	1.91392	3.04612	2.6744	3.23569	5.9123
	Ms IgG1	-1.71272	-1.28652	-2.04131	-0.240971	-0.793563	-0.211482	-1.30806	-1.18378	-0.154954	-0.339854	-1.71272	-0.856459	-0.153607	-1.38562	-0.100259	-0.645496	-1.28909	-0.153607	-0.405364	-0.153607	-0.153607	-0.300002	-0.153607	-0.153607	-3.79435	-2.99257	-1.89032	-0.743115	-0.363339	-1.39783	-1.03104	-2.32228	-1.35495	-0.608001	-0.209373	-3.05807	-1.7033	0	-0.602817	-0.602817	-0.0464896	-0.759119	-0.602817	-0.414945	-1.06428	-0.484543	-0.971606	-0.0604149
	CD3	-0.384682	-0.373516	-1.12831	0.288704	0.21255	0.116559	0.620645	-1.17766	0.758049	0.473614	-0.0627541	0.0565449	0.116489	-0.504074	-0.218712	-1.13969	1.32893	-0.281542	0.990263	0.794561	0.657057	-0.958823	0.505054	-0.342943	-1.68031	-2.4635	-0.717398	-0.0441119	-1.41922	-0.868748	-0.501964	-0.208238	-0.17951	-1.66389	-0.0953329	0.284779	0.356339	0	0.456826	-0.543174	0.0131534	0.300524	2.77875	1.22966	0.117355	-0.4249	0.243315	0.806583
	CD68	-0.619162	-0.607996	-1.36279	0.85259	0.884961	-0.200382	1.38617	-0.412145	1.52357	0.33867	0.550763	-0.762897	-0.703039	1.13583	0.613837	-0.440404	1.81355	-0.574525	-0.0251852	-0.24736	2.48961	-0.656789	1.41561	0.358361	-1.23714	0.149601	-0.689263	0.27353	0.724388	-0.660041	0.526171	0.556863	0.263662	0.686177	0.485343	-0.0496559	0.68149	2.06093	0.953744	2.90128	0.751626	1.01562	1.73135	2.82611	0.182427	3.01955	0.260682	1.08111
	GZMB	0.198398	0.624601	-0.322833	1.61501	0.380593	1.46045	2.52565	0.312306	1.56352	1.8343	0.65783	0.961553	0.257781	1.09665	1.38201	0.569972	1.85926	1.19365	0.158028	0.350891	3.37326	0.310695	-0.0641469	1.55865	-0.839762	-0.62295	-0.29189	0.557246	0.643714	0.422459	1.66051	0.0473456	1.14932	0.17666	1.83832	1.12533	0.739374	0	2.43422	2.55975	2.43801	1.74584	3.46664	1.91755	1.56542	3.26299	1.69732	2.42408
	PanCk	1.01562	-0.0176062	-1.18743	0.406454	0.853863	0.346939	0.976555	0.0111351	1.11396	0.607132	0.141153	0.0563111	0.582385	1.15822	2.44358	0.361144	2.32137	-0.133822	-0.254334	0.260457	2.58239	-0.996969	1.48285	0.331842	-1.3601	-1.55832	-0.227263	-0.665008	-0.291659	-0.622539	1.86264	1.5714	-0.399869	0.82625	0.990412	0.604989	0.306363	1.89993	0.792741	2.57035	0.43862	0.130253	3.27079	1.56557	-0.171221	1.27359	0.134445	1.57218
	CD11c	0.0379051	0.826679	-1.51307	1.91953	0.734673	1.58423	2.35135	0.72297	1.69521	1.52942	0.815513	1.27664	-0.354184	0.999258	0.962692	0.976623	1.70298	1.22179	1.00174	0.838461	2.64582	0.429032	1.42342	1.56283	-0.440373	-0.860991	-0.114893	1.05143	0.335285	-0.00320843	0.837507	-0.190695	0.95351	-1.64634	1.47475	0.302322	0.865405	0	2.51949	1.40401	1.40004	0.314825	2.98898	0.591885	0.913982	1.52229	1.38315	1.68338
	CD56	-0.876454	-0.0352129	-1.79	1.01034	-0.0568288	0.454863	0.958948	0.552956	0.0963527	1.23338	-1.46142	0.0387044	-0.851082	-0.334142	-0.100259	-0.199236	1.27647	-0.0527163	-0.424767	-0.909976	2.41195	-0.401868	-0.494939	0.858016	-0.525326	-0.308514	-1.88434	0.142579	-0.171132	-0.0356941	0.653018	-1.96612	-0.124064	-1.83083	0.223148	-0.0520914	1.80105	0	0.84709	-0.268388	0.88939	1.22739	3.31657	-1.08052	-0.29375	-0.150114	0.395244	1.59594
	GAPDH	4.18675	4.12753	3.27963	7.08333	5.10075	7.31295	4.29162	3.52305	5.13684	6.14115	4.21229	5.21437	3.31639	3.96681	5.84828	5.52051	6.05001	5.50117	4.57921	3.37975	5.96847	4.41603	4.73731	5.06838	2.23121	3.76995	4.10101	5.71429	4.98415	5.44308	4.7846	3.89968	5.29849	3.37692	6.61493	4.14532	4.10554	3.8194	6.15571	4.69627	5.37495	6.99252	5.40409	3.73214	4.63492	2.49262	4.68568	4.18977
	PD-1	-2.59127	-2.30222	-3.05701	-0.74101	-1.99404	-2.25996	-1.17091	-0.924824	-0.448542	-0.732977	-1.59127	-1.15005	-3.44183	-1.60296	-0.100259	-1.23857	0.00765144	-1.64346	-1.27855	-1.76375	1.8801	-0.851256	-2.76375	-0.158034	-4.43819	-2.45303	-0.70693	-2.88164	-1.40876	-1.59525	-1.4915	-1.78273	-0.754005	-1.65342	-0.991756	-1.87468	-2.10528	0	-2.7824	-0.329581	-1.69173	-1.83916	-0.197436	-1.00956	-3.1614	-0.211307	-1.56623	-1.78718
	CD45	0.199421	-0.18173	-2.93652	1.47263	0.796654	0.530738	1.98236	1.05851	0.75719	1.02797	1.29896	0.605883	0.410424	1.47169	-0.0503073	-0.251389	1.8599	0.793753	2.07621	1.20397	3.41042	0.264029	1.82546	1.20879	-1.06246	0.0872426	-0.974014	0.0529088	0.198629	-0.710327	1.70085	-1.04982	0.438342	-1.9205	1.4416	0.443201	1.14129	1.64175	1.7861	1.7272	0.884982	2.36346	2.53456	-0.0849245	1.3681	1.43044	1.00751	2.97005
	Beta-2-microglobulin	0.23553	0.813736	-0.455627	2.50083	1.36328	2.15181	0.0709314	0.827211	0.945302	2.326	0.650567	1.9331	0.538867	0.0558075	1.34117	1.67851	1.49649	2.00323	1.25469	0.479973	3.8799	2.32688	2.39751	3.16911	-1.31311	-0.681259	0.386767	1.40109	0.947975	1.60651	-0.134765	-0.426001	-0.0753456	-1.88165	1.17233	-0.295554	-0.733256	0	1.03708	-0.284846	0.583426	1.39535	1.30012	-0.0969743	0.295513	0.833428	-0.305712	0.579484
	4-1BB	-1.59043	-2.16422	-2.91901	-0.192676	-2.99319	-1.45176	-0.170063	-2.06148	-0.447696	0.367405	-2.59043	-1.03372	-3.22592	-1.38705	-0.100259	-1.11012	-1.3614	-0.842587	-2.06263	-2.54784	-0.225915	-1.22031	-0.225915	-0.35716	-2.27714	-2.63642	-1.72927	-2.64094	-1.01606	-1.61758	-1.67489	-1.80507	-0.717449	-1.83681	-0.313653	-1.31205	-2.07059	0.166834	0.837252	-0.162748	-0.142473	1.62848	1.42221	0.0251239	-0.711672	-0.211307	-0.236081	-1.62035
	B7-H3	-2.72842	-2.50234	-2.25713	-1.19376	-3.33131	-1.78987	0.0767812	-1.91417	-1.37078	-0.555676	-1.92855	-1.07228	-3.50617	-1.38562	-0.381942	-1.22045	0.680271	-2.02974	-2.34289	-1.8281	0.493827	-1.65257	-0.506173	-2.02974	-3.04994	-2.63642	-1.50207	-1.41375	-1.2039	-1.97535	-0.286637	-1.57787	-1.22722	-1.44856	-0.979542	-3.05807	-1.88926	0.348164	0.0185832	0.0185832	-0.283071	1.44724	1.60355	-1.14171	-0.829902	1.72182	-1.22468	0.145948
	LAG3	-2.61232	-1.18611	-1.9409	0.444396	-0.430123	-0.580562	-0.191954	-1.82034	-1.05455	0.345514	-1.02736	-0.508126	-1.7765	0.0623731	0.347735	-0.660701	-1.35997	-0.715095	-1.61321	-1.09842	-0.22449	-0.633384	-0.513461	0.284905	-2.42669	-2.62492	0.121182	-0.731601	-1.58064	-0.767134	-1.66338	-1.96612	-0.34093	-1.82531	-0.0761804	-1.04657	-1.0287	0	1.05972	-0.329581	0.384848	1.63796	-0.442781	-1.25491	-1.08482	-0.324507	0.121315	-0.900379
	IDO1	0.144679	-0.0140801	1.47906	1.2945	2.74191	0.891033	1.98008	-0.911338	3.32694	0.858586	3.20357	0.0598372	-0.586222	0.445292	4.77505	0.931671	4.68039	1.17032	2.47014	-1.7155	3.77635	-1.12493	2.71076	0.127256	-3.03025	-2.63642	0.517626	-1.04041	1.28973	-0.540615	-0.26694	-2.14314	-2.52945	-0.428861	-1.18224	-3.05807	-1.62757	1.0249	-0.0822933	-0.329581	-1.60634	-1.68338	1.28028	-1.14171	-1.53168	-0.186412	-0.962982	-1.76228
	ARG1	2.05098	1.92079	-0.921462	5.33503	2.49621	5.69118	2.73438	1.89954	2.87178	5.11628	1.86656	3.8781	1.07548	1.91434	2.54763	4.14547	2.93999	4.35927	1.86679	2.29412	4.61604	3.7006	3.63397	4.89014	0.376399	1.91514	2.98317	4.36034	2.72495	3.79282	4.01417	1.43343	4.43349	0.714749	4.99112	3.1023	2.89627	2.161	6.06919	2.96892	4.82255	8.55724	5.31685	3.65156	5.18939	3.53466	4.78849	3.54375
	GITR	0.777934	0.552061	-1.01008	-0.139356	0.915735	0.0421364	2.1983	0.383501	1.1982	0.0698836	1.12586	-0.503305	-0.0345836	1.48236	-0.232281	-0.48583	2.41489	-0.356512	-0.193231	1.40902	4.10292	-0.972392	1.90652	0.119926	-1.06114	0.3256	0.223701	-1.13543	1.07442	-1.06901	0.924561	1.91343	-0.730265	1.41472	0.70441	0.193457	-0.587154	2.7758	1.27629	3.03118	0.881531	-0.401961	2.66861	3.50856	0.356726	2.56449	0.0774295	1.57358
	OX40L	-2.72842	-0.910594	-0.665384	0.272458	1.26044	-0.50298	0.0835673	-1.0143	1.63601	0.773038	0.248165	0.393937	-1.92983	-1.09097	2.51632	-0.113601	1.74204	0.131566	-0.181592	-1.25176	3.07017	0.213277	2.50312	0.353958	-3.27467	-2.63642	-1.7268	-0.365453	1.07388	-1.20007	-0.511361	-1.8026	-0.0734301	-0.08832	0.743267	0.275382	-0.560249	1.09221	1.34759	2.34759	0.746379	0.258405	2.08456	1.53546	0.606024	-0.119095	0.63485	0.626961
	VISTA	-2.66788	-2.30222	-2.99647	0.236828	-1.48569	-0.249103	1.33744	-0.875903	-0.110114	0.289949	-0.667883	-1.11118	-2.52968	0.631117	-0.100259	-0.369492	-0.0802015	-0.409385	-2.06121	-2.54642	0.47032	-1.67607	-1.26665	0.194686	-3.56366	-1.17692	-1.89032	-1.3425	-1.71761	-1.61459	0.199648	-2.09159	0.0800978	-0.962273	0.343245	-0.59857	-1.6721	-0.0196418	0.387743	-0.349223	0.808555	2.11338	1.23574	0.838648	0.101852	-0.230949	-0.0481612	0.515107
	CD127	-0.268126	-1.16385	-0.918641	2.96916	0.46661	2.72995	1.83031	-0.213112	1.55268	2.61063	0.731874	2.07357	-1.8848	0.691033	0.654467	1.85548	1.56468	1.94919	-0.306482	-1.20673	2.53024	0.857773	1.66774	2.2828	-1.99286	-1.19108	0.291979	1.34378	0.142695	1.41961	-0.229552	-1.96612	0.547467	-1.97644	1.54321	-0.0277713	-1.0888	0	2.37158	1.49712	1.5705	1.2339	2.49712	-1.31501	0.471753	-0.38461	0.897713	-0.960482
	ICOS	-2.43277	-1.00657	-2.76136	1.52441	-2.83554	0.986009	0.987594	-0.13829	-1.875	1.26203	-1.43277	0.467889	-0.141052	-0.887146	0.398217	0.747332	0.138502	0.608405	-1.56273	-1.04794	1.27399	0.957666	0.53702	1.20986	-1.95516	-0.890356	-0.144258	0.096069	0.153916	-0.395144	0.071176	-0.22006	1.1779	0.324292	1.30788	0.272957	-0.487526	0.0494574	2.08911	0.719876	1.06208	-0.33689	1.71988	-0.0922525	0.597216	1.42311	1.19544	0.262278
	CD25	-1.28328	-0.442035	-2.19682	1.00951	-1.68604	-0.0774899	0.552126	-0.960781	0.496886	0.352628	0.131762	0.631883	-1.0024	0.514543	1.38487	-0.453644	-0.45981	0.0100931	-1.16105	-2.64625	1.26064	-0.470721	0.675674	0.578377	-2.02198	-0.635242	-0.474107	-0.163391	-1.17593	-1.21042	-0.258673	-0.549909	0.251408	-1.42059	0.147958	0.1655	-1.11817	0.659822	1.06721	0.915204	0.959325	0.0670237	2.65217	1.51811	0.335905	2.61844	0.671945	1.19457
	CD27	-2.68269	-2.25648	-3.01127	0.325119	-3.08545	-0.351369	-0.262321	-1.47567	-0.539954	0.368256	-0.360757	-0.366989	-3.20264	1.22119	1.50656	-0.442988	0.246841	-0.141237	-2.03936	-0.202638	1.38232	-0.612067	0.934866	0.765653	-3.39088	-2.5891	-1.843	-1.01771	-2.12979	-1.44181	-1.62757	-1.91881	-0.475041	-0.789491	0.264488	-2.01075	-0.775226	0	1.41015	-0.329581	0.126418	-0.120548	2.25815	-1.13894	-0.290778	-0.211307	-0.0675738	0.215587
	CD44	-1.22965	-0.0664788	-3.1432	0.889802	-1.63242	-0.313369	0.605754	-0.800238	0.328121	0.484259	-0.229648	-0.0514552	-2.03019	0.393636	-0.100259	0.407527	0.834321	-0.0301948	0.455014	-0.352123	1.96981	-0.259052	-0.352123	1.30422	-2.41334	-0.611569	-1.89032	-0.718253	-1.15226	-1.22327	-1.67489	-1.96612	0.257379	-0.226996	0.604591	-0.448256	-0.881969	0	1.1514	1.1514	0.352251	-1.07529	1.88837	-0.245687	0.1468	1.26968	0.438661	1.43077
	CD34	-1.34266	-0.50142	-3.25621	1.28829	-1.74543	0.927256	2.5802	0.408677	-0.369854	1.67791	-0.605695	1.03717	-0.57719	1.74711	0.225112	0.386601	-0.0346026	0.57732	0.264163	-1.22105	1.68584	0.308124	0.363916	1.10088	-2.76389	-0.547078	-1.80098	0.0599333	0.371663	-0.611293	1.58438	-1.87678	0.348343	-1.74747	1.00166	1.2012	1.94952	0	1.03537	-0.187027	-0.0963634	3.27558	3.1349	-0.999156	-0.343634	0.931247	0.154677	2.44284
	FAP-alpha	-2.72842	-2.16507	-3.05701	-0.534561	-2.99404	-0.0120315	-1.17091	-1.5769	-0.448544	0.267021	-1.00631	-0.487084	-2.98252	-0.143656	0.141706	-0.166291	1.20392	-0.418624	-1.81924	-1.30445	2.01748	-0.298845	-0.71949	0.0788757	-2.6404	-2.42358	-1.67749	-1.0042	-0.964274	-1.2763	-0.462052	-1.96612	-0.402633	-1.83681	-0.0554207	-1.26027	-1.46422	0	0.595625	-0.141341	0.200862	-0.297643	0.858659	-1.14171	0.216625	-0.211307	-0.214675	-0.0139764
	CD66b	-0.874098	-2.30222	-3.05701	0.690763	-0.5399	-0.220853	0.546266	-0.792612	-0.316329	0.761806	-0.874098	-0.143364	-2.4442	-1.38562	0.680029	0.286302	0.00527673	0.202162	-0.280921	-2.76613	-0.444202	-0.175559	-0.181167	1.00952	-2.17512	-1.69527	-0.364211	-0.745373	-3.23596	-0.685487	-1.73374	-1.02498	0.0626451	-1.83681	1.15832	-0.116921	-0.227876	0.102657	0.773076	-0.226924	0.71935	-1.86865	2.35804	-1.14171	0.178347	-0.10865	0.192782	0.637406
	CD45RO	0.52163	0.532796	-0.221994	1.77998	1.36679	1.4968	1.26392	1.63554	2.0794	2.43055	2.04519	1.94775	1.67872	2.60505	2.12487	1.3023	2.63069	1.94957	1.54244	0.678715	3.37916	0.78866	1.81622	1.98804	0.687918	0.233353	-0.605511	1.41092	0.770665	0.705482	0.346888	-1.96612	1.21091	-0.551999	1.5247	0.226741	0.31051	0	2.28547	1.411	1.59047	0.506234	2.99596	1.01391	0.768963	-0.0556914	0.582776	0.953399
	CD14	0.103263	-2.30222	-3.05701	0.0604418	-1.2995	-0.06292	2.3981	-0.952754	-0.338968	0.269682	-0.4817	0.129453	-0.745779	0.830055	-0.100259	-0.571091	-1.46623	-0.394871	-0.582498	-1.06771	1.66926	-1.18763	-2.65267	0.145697	-3.01087	-1.79406	-1.89032	-1.08517	-0.334747	-2.1062	-0.832524	-1.96612	-0.358067	-1.83681	0.422104	0.106222	0.338272	0	0.535621	0.661152	0.266389	0.555476	2.83108	0.849023	-0.495455	-0.211307	-0.412182	0.788516
	CD163	-0.0726407	-0.383403	-0.401227	1.00318	2.69452	0.691635	2.34772	0.941731	4.1174	1.46373	4.19039	1.39243	0.907212	1.82854	4.46754	0.579399	4.63846	0.755618	1.98303	0.497821	5.27918	0.0883912	4.38046	1.70558	-1.51149	-1.51707	2.22903	-0.313411	3.5716	-0.0218546	-1.67489	1.85367	-0.496115	-0.132494	-0.355354	-0.616788	-1.42497	3.17502	1.09055	2.84544	0.461323	-0.828711	1.26048	1.18531	-0.96652	-0.211307	0.0172179	-1.78208
	Phospho-GSK3B (S9)	-2.67784	-1.25163	-3.00642	-0.358089	-2.08061	-0.646081	-1.25747	-1.47082	-2.17065	-0.0419335	-0.677838	-0.499645	-2.14437	0.279465	-0.100259	-0.941109	0.72015	-0.860573	-0.396122	-2.54642	2.4406	-0.460686	-2.54642	-0.345999	-4.43819	-2.98486	-1.89032	-1.48748	-3.52555	-1.83758	-2.02333	-1.96612	-1.47849	-2.18525	-1.06416	-2.40651	-2.38986	-0.47436	0.418451	-0.803941	-0.857667	-1.06716	0.196059	-1.61607	-2.7679	-0.685667	-1.63216	-2.26154
	Phospho-AKT1 (S473)	-2.96851	-1.54231	-1.71214	0.0882005	-1.37128	-0.467272	-1.54815	-1.06106	-0.410745	0.330355	-1.38355	-0.719932	-2.39188	0.768914	1.31731	-0.632233	0.0575953	-0.456013	-2.2286	-2.71381	1.93005	-0.708203	-0.713811	-0.391883	-3.43824	-2.63647	-1.89037	-1.38701	-2.17716	-1.62668	-1.67494	-1.96612	-0.478013	-0.251894	-0.175195	-0.736189	-1.11185	-0.0443557	1.0411	-0.329581	-0.505666	-0.878162	1.21103	0.398897	-0.46343	-0.255663	-0.501718	-0.831535
	Phospho-PRAS40 (T246)	-0.909422	-2.48322	-3.23801	-0.672136	-0.990262	-1.11867	-0.489058	-1.11744	-0.351653	-1.27352	-2.90942	-1.59373	-3.60196	-1.76309	-0.100259	-2.16424	-0.737446	-1.66609	-1.43868	-2.54642	0.398038	-2.11093	-1.33893	-1.03806	-4.43819	-2.63642	-1.89032	-2.89548	-2.27059	-5.04205	0.231629	-1.96612	-2.61584	-1.83681	-0.946702	-3.15155	-2.03854	1.78385	0.0916969	-0.130696	-2.43235	-2.09435	-0.329581	-0.942824	-2.35769	-0.211307	-1.49949	-1.58829
	S100B	-0.165037	1.37664	-3.07859	0.609277	-1.5678	-0.0967552	0.670364	0.814569	-1.19223	0.548869	-1.16504	0.193727	-0.690639	1.14823	0.433592	-0.0512831	0.758839	0.178116	-0.527358	-1.01257	0.309361	-0.421997	0.309361	1.14335	-1.81404	-1.59723	-0.266165	-0.762804	-0.330561	-1.20893	1.17166	-1.96612	-0.273711	-1.83681	-0.229062	1.06859	2.56295	0.834587	1.00751	-0.329581	0.373277	2.42399	5.31236	-1.14171	-0.0897228	1.20824	0.261747	0.369336
	MART1	-3.03374	-1.60753	-2.36232	-0.561985	-0.62915	-0.310103	-1.30806	-2.50479	-0.475968	-0.982796	-1.44877	-0.422585	-2.2573	-0.418427	-0.100259	-0.819573	0.60722	-0.0804175	-2.09401	-2.54642	-0.22449	-0.873176	0.00573912	0.126033	-4.29016	-2.48838	-1.74228	-1.77949	-1.02907	-1.34109	-0.526851	-1.96612	-0.374322	-1.83681	0.142815	-1.32507	-1.86221	0	1.13875	-0.329581	0.00701632	-1.91802	2.04564	-1.14171	-1.01786	-0.211307	-0.782585	0.588038
	Bcl-2	-1.4401	-0.0139009	-2.35365	0.70972	-1.42783	0.164231	1.20265	-0.648125	-1.4673	0.549437	-0.440104	-0.361447	-1.79628	0.0425864	-0.100259	0.160814	0.805199	0.521458	-2.21796	-1.70317	2.20372	0.10979	-0.381245	0.304647	-4.37566	-1.57389	-1.89032	-0.466446	-0.792649	-0.426598	-1.61235	-1.90359	0.0637362	-1.77428	0.93178	-1.41057	-0.0741273	0.462856	1.13328	0.133275	0.960904	0.0765086	1.13328	1.32115	0.169313	0.251549	0.392517	0.26064
	ER-alpha	-2.72842	-2.61973	-3.05701	-1.89611	-3.4487	-1.90726	-0.625566	-1.83891	-2.48816	-0.994988	-2.72842	-1.38231	-3.22449	-1.38562	-0.100259	-2.69669	-0.269896	-1.48805	-2.06121	-2.45634	1.86559	-2.86577	-0.871377	-1.33605	-3.03069	-2.63642	-2.06778	-2.10499	-3.17711	-3.54106	-1.85235	-1.96612	-1.61236	-1.83681	-0.352606	-2.23553	-1.10916	0	-1.20131	-0.329581	-1.04354	-3.16497	-0.329581	-1.01344	-2.16528	1.50192	-1.5701	-0.658911
	BCL6	-1.27425	-0.433013	-3.05701	0.538535	-1.26198	0.37899	0.883076	-1.06724	-0.716485	1.04971	0.140783	0.488901	-1.40763	-0.153729	-0.100259	0.0773932	1.19385	0.613124	-1.82932	-0.729563	1.59237	-0.402027	0.49283	0.876158	-2.69674	-1.89497	-1.14887	-0.558048	-3.17711	-1.03719	0.066562	-1.96612	0.173287	-1.83681	0.566303	0.490736	-0.685753	0	2.14614	-0.478351	1.69573	2.14295	1.52165	-1.14171	-1.44231	-0.360077	-0.606132	0.871406
	PARP	-1.59575	-2.16955	-1.33937	-0.123999	-0.998518	-0.563994	-1.30806	-1.21881	-2.03798	-0.0853774	-2.72842	-1.03905	-2.36311	0.0607244	-0.100259	-1.07739	0.0863716	-1.07931	-2.19983	-2.68503	-0.22449	-0.431499	-0.685035	0.398734	-2.23324	-1.16843	-2.0073	-1.50393	-2.29408	-2.74361	-1.79186	-1.96612	-0.781352	-1.95378	-0.707159	-1.17504	-0.418047	0	0.39026	0.167867	-0.326431	0.291673	2.4898	-0.644261	-1.21113	0.286141	-0.959914	1.29523
	Cleaved Caspase 9	1.11	0.157691	-0.597099	3.74426	1.76168	3.94055	2.15185	0.70404	2.05479	3.62037	1.57948	3.52792	0.98957	1.11223	3.1752	2.93053	3.08541	3.082	0.436643	0.314004	2.78794	1.95704	2.23154	3.3729	-0.527516	-0.0476689	1.43539	1.98315	1.68466	1.74173	1.13626	0.359592	2.13964	1.3369	3.37554	1.26765	1.80946	0.318959	3.77945	1.57434	2.93565	2.29251	3.57434	1.76221	2.14089	1.10765	2.10367	2.33913
	BAD	0.392639	-1.18116	-3.05701	3.18632	0.311799	3.23175	2.27243	0.553852	1.65085	3.10179	0.392639	2.34694	0.116413	-0.50415	2.10314	2.22399	1.10646	2.57636	0.627618	-0.0799837	2.82691	1.2714	1.65698	2.13342	-4.51443	-0.390727	-0.966557	1.20923	0.0685827	0.882093	1.4188	-1.04236	2.70974	-0.328082	3.49008	1.03562	0.942816	0.932312	4.37532	-0.397269	3.36717	5.36359	2.92466	0.790602	1.94862	0.721005	2.10543	1.84557
	p53	-2.72525	-2.29905	-1.46888	2.13882	-0.806093	1.12962	-1.30806	-1.93327	0.154443	1.27988	-1.72525	0.885898	-3.22449	-0.0552399	0.230122	1.17588	1.77776	0.867732	-0.730827	-2.21604	1.69085	-0.0405034	-0.216036	1.00859	-3.65513	-2.85336	-1.89032	-0.177635	-1.39405	-0.165501	-0.306864	-1.96612	1.72013	-1.83681	2.53865	-0.690046	-0.661979	0	2.33075	-0.213568	2.26614	1.46663	0.786432	-1.14171	0.595059	-0.211307	0.713098	-0.0862038
[truncated: 15 more columns]

## Sheet: CD68+ Data
Protein Counts (log2)	Group	Infected										Uninfected
	Animal	1		2		3		4		5		6		7		8		9		10
	ROI	3	4	7	8	11	12	15	16	19	20	22	23	26	27	30	31	33	34	39	40
Protein	CD4	-1.45517	0.345115	0.431182	0.747882	0.546359	1.094	2.42213	0.270125	-1.89032	0.497324	-0.0990446	-0.384767	1.78312	1.45354	-1.35859	0.571817	-1.10149	1.56638	-1.82301	0.615023
	Histone H3	4.60272	6.88499	7.85936	7.09041	7.91426	8.06066	9.04982	7.43373	6.3874	6.96818	4.73061	4.18899	4.50545	5.82794	6.40187	5.94622	6.00555	7.06743	5.85099	6.19551
	SMA	-0.67126	1.42448	1.95206	-0.120281	-0.100259	2.70622	2.72623	1.27877	-0.532542	-0.234368	-1.19331	-1.83681	0	-0.2818	1.228	0.836473	-0.502841	0.580066	0.0975613	0.628707
	HLA-DR	2.02624	4.168	2.49756	2.19613	3.8594	4.27775	4.52871	3.77313	0.130738	0.522022	3.01841	1.94979	2.11983	3.5976	3.56308	2.90852	0.999888	2.25272	3.03325	2.62329
	Ms IgG2a	-3.10557	-0.594786	-0.63425	-0.192019	0.982281	2.52992	2.66541	0.121085	-0.861181	-0.925577	0.0630171	-0.807668	0.18727	1.44265	0.630523	0.975963	-2.16575	0.502118	0.019613	1.72068
	CD20	-0.759507	0.58135	1.24233	-0.015883	2.30114	2.26382	2.91388	2.27002	-0.933745	-0.635571	-1.00955	-1.88023	0	-0.329581	1.87246	0.802861	-0.896075	-0.550133	-0.354566	1.08347
	S6	0.734429	2.52532	3.48586	2.84062	3.13887	3.76668	4.90216	3.58023	3.61435	3.14573	2.53855	2.22729	1.78336	3.70171	3.22661	2.89398	2.73876	3.57012	3.00273	3.8558
	Rb IgG	-0.647387	-3.13119	-0.345994	-0.581835	-0.218545	-0.47826	-0.342776	-0.342776	-0.618745	-0.905534	-0.694548	-1.83681	0	-0.256896	-1.06902	-0.211307	-0.75982	-0.312533	-0.896383	-0.0433091
	CTLA4	0.391452	1.58031	0.277808	0.720039	3.65335	4.48675	3.94416	2.62223	-0.784415	0.513759	-1.86022	-0.730903	-0.324904	-0.654485	-0.466614	-0.211307	-2.9804	-0.312533	-1.01231	0.840762
	Ki-67	-2.94278	0.44247	1.1135	1.08625	0.81619	0.878403	2.49931	0.177386	-0.979693	0.19295	-0.0554955	-0.341218	1.86045	1.11583	1.71874	1.97107	-1.54282	1.54009	-0.264346	-0.411272
	Fibronectin	-1.28076	0.966992	2.34257	1.36976	2.95356	3.44873	2.99925	2.75533	0.725438	0.962212	0.234598	1.23838	0	2.87805	1.91392	2.6744	0.886465	1.64744	1.84301	3.15552
	Ms IgG1	-2.04131	-0.793563	-0.154954	-1.71272	-0.100259	-1.28909	-0.153607	-0.153607	-1.89032	-0.363339	-2.32228	-0.608001	0	-0.602817	-0.414945	-0.484543	-2.80873	-0.140861	-0.360331	-0.0922202
	CD3	-1.12831	0.21255	0.758049	-0.0627541	-0.218712	1.32893	0.657057	0.505054	-0.717398	-1.41922	-0.208238	-1.66389	0	-0.543174	1.22966	-0.4249	-2.3347	-0.666834	0.336088	0.966769
	CD68	-1.36279	0.884961	1.52357	0.550763	0.613837	1.81355	2.48961	1.41561	-0.689263	0.724388	0.556863	0.686177	2.06093	2.90128	2.82611	3.01955	-0.105625	2.56225	1.49478	2.72636
	GZMB	-0.322833	0.380593	1.56352	0.65783	1.38201	1.85926	3.37326	-0.0641469	-0.29189	0.643714	0.0473456	0.17666	0	2.55975	1.91755	3.26299	-0.595578	1.80926	-0.317104	1.12093
	PanCk	-1.18743	0.853863	1.11396	0.141153	2.44358	2.32137	2.58239	1.48285	-0.227263	-0.291659	1.5714	0.82625	1.89993	2.57035	1.56557	1.27359	0.586699	0.795137	1.45014	1.42874
	CD11c	-1.51307	0.734673	1.69521	0.815513	0.962692	1.70298	2.64582	1.42342	-0.114893	0.335285	-0.190695	-1.64634	0	1.40401	0.591885	1.52229	0.0652642	-0.0742209	-0.878654	1.55938
	CD56	-1.79	-0.0568288	0.0963527	-1.46142	-0.100259	1.27647	2.41195	-0.494939	-1.88434	-0.171132	-1.96612	-1.83083	0	-0.268388	-1.08052	-0.150114	-3.14977	-0.481903	-1.28634	-1.43326
	GAPDH	3.27963	5.10075	5.13684	4.21229	5.84828	6.05001	5.96847	4.73731	4.10101	4.98415	3.89968	3.37692	3.8194	4.69627	3.73214	2.49262	1.33218	3.16355	2.55176	2.9898
	PD-1	-3.05701	-1.99404	-0.448542	-1.59127	-0.100259	0.00765144	1.8801	-2.76375	-0.70693	-1.40876	-1.78273	-1.65342	0	-0.329581	-1.00956	-0.211307	-2.9804	-0.18201	-0.986443	-1.13337
	CD45	-2.93652	0.796654	0.75719	1.29896	-0.0503073	1.8599	3.41042	1.82546	-0.974014	0.198629	-1.04982	-1.9205	1.64175	1.7272	-0.0849245	1.43044	0.111496	2.1944	0.974933	1.24304
	Beta-2-microglobulin	-0.455627	1.36328	0.945302	0.650567	1.34117	1.49649	3.8799	2.39751	0.386767	0.947975	-0.426001	-1.88165	0	-0.284846	-0.0969743	0.833428	-1.54054	-0.312533	-0.26207	-1.26389
	4-1BB	-2.91901	-2.99319	-0.447696	-2.59043	-0.100259	-1.3614	-0.225915	-0.225915	-1.72927	-1.01606	-1.80507	-1.83681	0.166834	-0.162748	0.0251239	-0.211307	-2.9804	-0.249105	-2.11697	-1.20046
	B7-H3	-2.25713	-3.33131	-1.37078	-1.92855	-0.381942	0.680271	0.493827	-0.506173	-1.50207	-1.2039	-1.57787	-1.44856	0.348164	0.0185832	-1.14171	1.72182	-2.76974	-0.101875	-2.11697	-1.05323
	LAG3	-1.9409	-0.430123	-1.05455	-1.02736	0.347735	-1.35997	-0.22449	-0.513461	0.121182	-1.58064	-1.96612	-1.82531	0	-0.329581	-1.25491	-0.324507	-2.06825	-0.312533	-0.619852	-0.35174
	IDO1	1.47906	2.74191	3.32694	3.20357	4.77505	4.68039	3.77635	2.71076	0.517626	1.28973	-2.14314	-0.428861	1.0249	-0.329581	-1.14171	-0.186412	-3.22869	-0.560823	-2.36526	-1.51218
	ARG1	-0.921462	2.49621	2.87178	1.86656	2.54763	2.93999	4.61604	3.63397	2.98317	2.72495	1.43343	0.714749	2.161	2.96892	3.65156	3.53466	1.33889	3.00676	0.742891	2.50286
	GITR	-1.01008	0.915735	1.1982	1.12586	-0.232281	2.41489	4.10292	1.90652	0.223701	1.07442	1.91343	1.41472	2.7758	3.03118	3.50856	2.56449	0.605683	2.62148	1.59465	2.86276
	OX40L	-0.665384	1.26044	1.63601	0.248165	2.51632	1.74204	3.07017	2.50312	-1.7268	1.07388	-1.8026	-0.08832	1.09221	2.34759	1.53546	-0.119095	-2.00118	1.66669	0.184188	1.03726
	VISTA	-2.99647	-1.48569	-0.110114	-0.667883	-0.100259	-0.0802015	0.47032	-1.26665	-1.89032	-1.71761	-2.09159	-0.962273	-0.0196418	-0.349223	0.838648	-0.230949	-2.9804	-0.312533	-2.11697	-0.171027
	CD127	-0.918641	0.46661	1.55268	0.731874	0.654467	1.56468	2.53024	1.66774	0.291979	0.142695	-1.96612	-1.97644	0	1.49712	-1.31501	-0.38461	-1.02822	1.22461	-1.16479	-0.311713
	ICOS	-2.76136	-2.83554	-1.875	-1.43277	0.398217	0.138502	1.27399	0.53702	-0.144258	0.153916	-0.22006	0.324292	0.0494574	0.719876	-0.0922525	1.42311	-0.870954	1.05995	-0.0075169	-1.47637
	CD25	-2.19682	-1.68604	0.496886	0.131762	1.38487	-0.45981	1.26064	0.675674	-0.474107	-1.17593	-0.549909	-1.42059	0.659822	0.915204	1.51811	2.61844	-3.24162	0.426254	-1.37818	0.0598574
	CD27	-3.01127	-3.08545	-0.539954	-0.360757	1.50656	0.246841	1.38232	0.934866	-1.843	-2.12979	-1.91881	-0.789491	0	-0.329581	-1.13894	-0.211307	-1.83869	0.829184	-1.97525	-1.26389
	CD44	-3.1432	-1.63242	0.328121	-0.229648	-0.100259	0.834321	1.96981	-0.352123	-1.89032	-1.15226	-1.96612	-0.226996	0	1.1514	-0.245687	1.26968	-1.35521	-0.312533	-0.491774	-0.223662
	CD34	-3.25621	-1.74543	-0.369854	-0.605695	0.225112	-0.0346026	1.68584	0.363916	-1.80098	0.371663	-1.87678	-1.74747	0	-0.187027	-0.999156	0.931247	-0.619899	-0.312533	-0.493428	-1.26389
	FAP-alpha	-3.05701	-2.99404	-0.448544	-1.00631	0.141706	1.20392	2.01748	-0.71949	-1.67749	-0.964274	-1.96612	-1.83681	0	-0.141341	-1.14171	-0.211307	-2.11769	-0.449817	-1.25425	-1.40118
	CD66b	-3.05701	-0.5399	-0.316329	-0.874098	0.680029	0.00527673	-0.444202	-0.181167	-0.364211	-3.23596	-1.02498	-1.83681	0.102657	-0.226924	-1.14171	-0.10865	-0.810049	-0.312533	-2.26854	0.169496
	CD45RO	-0.221994	1.36679	2.0794	2.04519	2.12487	2.63069	3.37916	1.81622	-0.605511	0.770665	-1.96612	-0.551999	0	1.411	1.01391	-0.0556914	-1.39895	1.26892	-1.12048	-0.267406
	CD14	-3.05701	-1.2995	-0.338968	-0.4817	-0.100259	-1.46623	1.66926	-2.65267	-1.89032	-0.334747	-1.96612	-1.83681	0	0.661152	0.849023	-0.211307	-1.3719	-0.312533	-2.11697	-1.24035
	CD163	-0.401227	2.69452	4.1174	4.19039	4.46754	4.63846	5.27918	4.38046	2.22903	3.5716	1.85367	-0.132494	3.17502	2.84544	1.18531	-0.211307	-0.331588	-0.312533	0.794883	1.06299
	Phospho-GSK3B (S9)	-3.00642	-2.08061	-2.17065	-0.677838	-0.100259	0.72015	2.4406	-2.54642	-1.89032	-3.52555	-1.96612	-2.18525	-0.47436	-0.803941	-1.61607	-0.685667	-1.84884	-0.312533	-2.11697	-0.13233
	Phospho-AKT1 (S473)	-1.71214	-1.37128	-0.410745	-1.38355	1.31731	0.0575953	1.93005	-0.713811	-1.89037	-2.17716	-1.96612	-0.251894	-0.0443557	-0.329581	0.398897	-0.255663	-0.451681	-0.312533	-0.588244	-0.73517
	Phospho-PRAS40 (T246)	-3.23801	-0.990262	-0.351653	-2.90942	-0.100259	-0.737446	0.398038	-1.33893	-1.89032	-2.27059	-1.96612	-1.83681	1.78385	-0.130696	-0.942824	-0.211307	-2.00746	-0.312533	-2.11697	-0.290945
	S100B	-3.07859	-1.5678	-1.19223	-1.16504	0.433592	0.758839	0.309361	0.309361	-0.266165	-0.330561	-1.96612	-1.83681	0.834587	-0.329581	-1.14171	1.20824	-2.71537	-0.312533	-2.11697	-1.26389
	MART1	-2.36232	-0.62915	-0.475968	-1.44877	-0.100259	0.60722	-0.22449	0.00573912	-1.74228	-1.02907	-1.96612	-1.83681	0	-0.329581	-1.14171	-0.211307	-2.9804	-0.312533	-2.11697	-1.26389
	Bcl-2	-2.35365	-1.42783	-1.4673	-0.440104	-0.100259	0.805199	2.20372	-0.381245	-1.89032	-0.792649	-1.90359	-1.77428	0.462856	0.133275	1.32115	0.251549	-1.9806	-0.31273	-1.11716	-1.26409
	ER-alpha	-3.05701	-3.4487	-2.48816	-2.72842	-0.100259	-0.269896	1.86559	-0.871377	-2.06778	-3.17711	-1.96612	-1.83681	0	-0.329581	-1.01344	1.50192	-2.9804	-0.291767	-1.0962	-1.26389
	BCL6	-3.05701	-1.26198	-0.716485	0.140783	-0.100259	1.19385	1.59237	0.49283	-1.14887	-3.17711	-1.96612	-1.83681	0	-0.478351	-1.14171	-0.360077	-2.99797	-0.330098	-1.13453	-0.281457
	PARP	-1.33937	-0.998518	-2.03798	-2.72842	-0.100259	0.0863716	-0.22449	-0.685035	-2.0073	-2.29408	-1.96612	-1.95378	0	0.167867	-0.644261	0.286141	-2.9804	0.679376	-2.12506	-1.26389
	Cleaved Caspase 9	-0.597099	1.76168	2.05479	1.57948	3.1752	3.08541	2.78794	2.23154	1.43539	1.68466	0.359592	1.3369	0.318959	1.57434	1.76221	1.10765	0.687066	1.76997	0.380578	0.818614
	BAD	-3.05701	0.311799	1.65085	0.392639	2.10314	1.10646	2.82691	1.65698	-0.966557	0.0685827	-1.04236	-0.328082	0.932312	-0.397269	0.790602	0.721005	0.168162	0.3766	0.379522	1.2326
	p53	-1.46888	-0.806093	0.154443	-1.72525	0.230122	1.77776	1.69085	-0.216036	-1.89032	-1.39405	-1.96612	-1.83681	0	-0.213568	-1.14171	-0.211307	-0.641333	0.0265369	-0.192934	0.0751775

## Sheet: Avg CD68+ Data
Protein Counts (log2)	Group	Infected					Uninfected
	Animal	1	2	3	4	5	6	7	8	9	10	Avg Relative Protein Expression (Infected-Uninfected)
Protein	CD4	-0.55503	0.589532	0.820178	1.34613	-0.696498	-0.241906	1.61833	-0.393384	0.232448	-0.603995	0.178563
	Histone H3	5.74386	7.47489	7.98746	8.24178	6.67779	4.4598	5.16669	6.17404	6.53649	6.02325	1.5531
	SMA	0.376612	0.91589	1.30298	2.0025	-0.383455	-1.51506	-0.1409	1.03224	0.0386126	0.363134	0.887301
	HLA-DR	3.09712	2.34685	4.06857	4.15092	0.32638	2.4841	2.85871	3.2358	1.6263	2.82827	0.191332
	Ms IgG2a	-1.85018	-0.413134	1.7561	1.39324	-0.893379	-0.372326	0.814961	0.803243	-0.831817	0.870148	-0.258311
	CD20	-0.0890786	0.613221	2.28248	2.59195	-0.784658	-1.44489	-0.164791	1.33766	-0.723104	0.364452	1.04892
	S6	1.62987	3.16324	3.45277	4.2412	3.38004	2.38292	2.74253	3.0603	3.15444	3.42927	0.219533
	Rb IgG	-1.88929	-0.463915	-0.348403	-0.342776	-0.76214	-1.26568	-0.128448	-0.640166	-0.536176	-0.469846	-0.153241
	CTLA4	0.985879	0.498923	4.07005	3.28319	-0.135328	-1.29556	-0.489694	-0.33896	-1.64647	-0.0857746	2.51183
	Ki-67	-1.25016	1.09987	0.847297	1.33835	-0.393372	-0.198357	1.48814	1.84491	-0.0013668	-0.337809	-0.230705
	Fibronectin	-0.156882	1.85616	3.20115	2.87729	0.843825	0.73649	1.43902	2.29416	1.26695	2.49926	0.0771305
	Ms IgG1	-1.41744	-0.933839	-0.694675	-0.153607	-1.12683	-1.46514	-0.301408	-0.449744	-1.4748	-0.226276	-0.0818045
	CD3	-0.457878	0.347648	0.555108	0.581056	-1.06831	-0.936062	-0.271587	0.40238	-1.50077	0.651429	0.322446
	CD68	-0.238912	1.03717	1.21369	1.95261	0.0175624	0.62152	2.4811	2.92283	1.22831	2.11057	-1.07644
	GZMB	0.0288798	1.11068	1.62064	1.65456	0.175912	0.112003	1.27988	2.59027	0.606839	0.401914	-0.0800484
	PanCk	-0.166785	0.627556	2.38248	2.03262	-0.259461	1.19883	2.23514	1.41958	0.690918	1.43944	-0.4735
	CD11c	-0.3892	1.25536	1.33283	2.03462	0.110196	-0.918519	0.702007	1.05709	-0.00447833	0.340364	0.63347
	CD56	-0.923416	-0.682532	0.588104	0.958507	-1.02774	-1.89848	-0.134194	-0.615315	-1.81584	-1.3598	0.94731
	GAPDH	4.19019	4.67457	5.94915	5.35289	4.54258	3.6383	4.25784	3.11238	2.24787	2.77078	1.73644
	PD-1	-2.52552	-1.01991	-0.0463037	-0.441827	-1.05784	-1.71808	-0.164791	-0.610436	-1.58121	-1.05991	0.00860197
	CD45	-1.06993	1.02807	0.904798	2.61794	-0.387693	-1.48516	1.68448	0.672758	1.15295	1.10899	-0.0081649
	Beta-2-microglobulin	0.453825	0.797934	1.41883	3.13871	0.667371	-1.15383	-0.142423	0.368227	-0.926539	-0.762981	1.81884
	4-1BB	-2.9561	-1.51906	-0.730829	-0.225915	-1.37266	-1.82094	0.00204309	-0.0930918	-1.61475	-1.65872	-0.323823
	B7-H3	-2.79422	-1.64966	0.149164	-0.00617328	-1.35298	-1.51322	0.183374	0.290055	-1.43581	-1.5851	-0.318636
	LAG3	-1.18551	-1.04095	-0.506119	-0.368975	-0.729731	-1.89571	-0.164791	-0.789708	-1.19039	-0.485796	0.139022
	IDO1	2.11048	3.26526	4.72772	3.24355	0.903679	-1.286	0.347657	-0.664061	-1.89476	-1.93872	3.93732
	ARG1	0.787374	2.36917	2.74381	4.12501	2.85406	1.07409	2.56496	3.59311	2.17282	1.62287	0.370312
	GITR	-0.0471746	1.16203	1.09131	3.00472	0.649058	1.66407	2.90349	3.03653	1.61358	2.22871	-1.11729
	OX40L	0.297526	0.942087	2.12918	2.78664	-0.326458	-0.945459	1.7199	0.708185	-0.167242	0.610725	0.780574
	VISTA	-2.24108	-0.388998	-0.0902302	-0.398163	-1.80397	-1.52693	-0.184432	0.30385	-1.64647	-1.144	-0.144892
	CD127	-0.226015	1.14228	1.10957	2.09899	0.217337	-1.97128	0.748558	-0.849812	0.098193	-0.73825	1.41095
	ICOS	-2.79845	-1.65389	0.268359	0.905503	0.00482926	0.0521161	0.384667	0.66543	0.0944985	-0.741944	-0.745682
	CD25	-1.94143	0.314324	0.462529	0.968155	-0.82502	-0.985252	0.787513	2.06828	-1.40768	-0.659161	-0.165028
	CD27	-3.04836	-0.450356	0.876698	1.1586	-1.9864	-1.35415	-0.164791	-0.675126	-0.504751	-1.61957	0.173713
	CD44	-2.38781	0.0492367	0.367031	0.808841	-1.52129	-1.09656	0.575702	0.511996	-0.833872	-0.357718	-0.296707
	CD34	-2.50082	-0.487774	0.0952549	1.02488	-0.714658	-1.81212	-0.0935135	-0.0339544	-0.466216	-0.87866	0.140271
	FAP-alpha	-3.02552	-0.727429	0.672812	0.648992	-1.32088	-1.90146	-0.0706704	-0.676509	-1.28375	-1.32771	0.301616
	CD66b	-1.79845	-0.595214	0.342653	-0.312684	-1.80009	-1.43089	-0.0621336	-0.62518	-0.561291	-1.04952	-0.0869534
	CD45RO	0.572398	2.0623	2.37778	2.59769	0.082577	-1.25906	0.705499	0.479107	-0.0650194	-0.693943	1.70523
	CD14	-2.17826	-0.410334	-0.783242	-0.491705	-1.11253	-1.90146	0.330576	0.318858	-0.842215	-1.67866	-0.240633
	CD163	1.14664	4.1539	4.553	4.82982	2.90032	0.860588	3.01023	0.487003	-0.32206	0.928939	2.5238
	Phospho-GSK3B (S9)	-2.54351	-1.42424	0.309946	-0.0529104	-2.70794	-2.07569	-0.63915	-1.15087	-1.08069	-1.12465	-0.0695239
	Phospho-AKT1 (S473)	-1.54171	-0.897148	0.687453	0.608117	-2.03376	-1.10901	-0.186968	0.0716169	-0.382107	-0.661707	-0.181776
	Phospho-PRAS40 (T246)	-2.11414	-1.63054	-0.418852	-0.470445	-2.08046	-1.90146	0.826576	-0.577066	-1.15999	-1.20396	-0.539705
	S100B	-2.3232	-1.17863	0.596216	0.309361	-0.298363	-1.90146	0.252503	0.033266	-1.51395	-1.69043	0.385092
	MART1	-1.49574	-0.962372	0.253481	-0.109375	-1.38568	-1.90146	-0.164791	-0.676509	-1.64647	-1.69043	0.475996
	Bcl-2	-1.89074	-0.953701	0.35247	0.911237	-1.34148	-1.83893	0.298066	0.786348	-1.14667	-1.19063	0.033918
	ER-alpha	-3.25285	-2.60829	-0.185077	0.497106	-2.62244	-1.90146	-0.164791	0.244241	-1.63609	-1.18005	-0.706683
	BCL6	-2.1595	-0.287851	0.546794	1.0426	-2.16299	-1.90146	-0.239175	-0.750893	-1.66403	-0.707994	0.448523
	PARP	-1.16895	-2.3832	-0.00694361	-0.454762	-2.15069	-1.95995	0.0839337	-0.17906	-1.15051	-1.69447	-0.252895
	Cleaved Caspase 9	0.582291	1.81714	3.13031	2.50974	1.56003	0.848248	0.946649	1.43493	1.22852	0.599596	0.908311
	BAD	-1.3726	1.02174	1.6048	2.24194	-0.448987	-0.685221	0.267521	0.755803	0.272381	0.806059	0.326071
	p53	-1.13749	-0.785405	1.00394	0.737409	-1.64218	-1.90146	-0.106784	-0.676509	-0.307398	-0.0588781	0.245462

## Sheet: CD68- Data
Protein Counts (log2)	Group	Infected										Uninfected
	Animal	1		2		3		4		5		6		7		8		9		10
	ROI	3	4	7	8	11	12	15	16	19	20	22	23	26	27	30	31	33	34	39	40
Protein	CD4	0.930127	0.477748	0.731709	-0.395854	-0.761639	-0.243453	-0.193753	0.290883	-0.234479	-1.17459	-0.131718	0.276895	0.569021	0.239352	-0.2374	-0.12675	0.445098	0.0917844	-0.259446	-0.999318
	Histone H3	7.59482	6.81983	7.14569	6.37415	6.49617	6.91575	6.5939	7.1031	7.51584	6.94208	6.85845	7.00787	7.39273	7.04055	6.38278	6.97283	8.47797	7.17352	6.92966	6.38537
	SMA	2.18797	2.36946	2.10059	1.37157	0.748915	1.37259	0.217265	1.26156	-0.12229	-0.590783	0.00534555	0.955222	1.04013	1.70195	0.213669	0.282296	1.95064	0.557164	0.256738	0.346562
	HLA-DR	3.22347	2.44991	1.8869	1.32657	1.21086	1.81251	1.57804	2.19953	0.755115	0.394425	1.83498	2.59007	2.06326	1.91486	0.913746	1.22881	2.37936	0.59755	1.61452	0.762308
	Ms IgG2a	-0.819803	-2.44566	-0.556115	-2.11336	-1.70423	-3.08055	-1.65091	-1.08055	-2.03589	-2.91942	-1.90826	-1.56104	-1.14231	-0.537074	-2.36931	-1.06364	-1.0342	-1.30506	-3.90867	-2.47862
	CD20	1.7633	1.48536	0.842414	0.747272	0.231306	0.460705	0.597558	1.74081	-0.260459	-0.407024	0.189105	0.735626	1.80006	0.630861	0.042553	0.471076	1.08347	-0.357307	0.287003	-0.814664
	S6	3.90931	3.67973	3.80645	3.23087	2.99338	3.04566	3.1111	3.82736	3.6642	3.15993	4.26772	5.22626	5.36866	5.31703	3.97632	4.30328	5.53933	4.67137	4.94069	4.28756
	Rb IgG	-0.110083	-0.484984	-0.152382	-0.347059	-0.272786	-0.342776	-0.135534	-0.342776	-0.308029	-0.507061	-0.495895	-0.0962159	-0.256896	-0.0991183	-0.413503	-0.384678	-0.0433091	-0.484086	-0.0433091	-0.558115
	CTLA4	1.00737	0.81689	0.256407	0.713807	1.27718	1.77109	-1.88673	-0.0433508	-0.151771	-0.0877686	-1.95702	-3.06924	-0.654485	-2.14878	-4.20341	-2.67535	-0.7442	-1.86305	-2.61867	-2.18862
	Ki-67	0.705555	-0.03495	0.343638	-0.365612	-0.732815	-0.24664	-0.923921	0.212792	-0.154404	-0.230579	-0.657534	-0.0165912	0.64635	0.477146	-0.770125	-0.712386	1.17369	-0.629657	-0.411272	-1.00008
	Fibronectin	3.43924	3.05157	3.67368	2.85051	2.52255	2.85266	2.11292	3.09367	1.56865	1.11014	2.8813	3.58016	3.99353	4.00601	3.04612	3.23569	3.78355	2.4777	4.05043	3.33913
	Ms IgG1	-0.240971	-0.211482	-0.339854	-0.856459	-0.645496	-0.153607	-0.300002	-0.153607	-0.743115	-1.39783	-1.35495	-0.209373	-0.602817	-0.0464896	-1.06428	-0.971606	-0.0922202	-1.3106	-0.0922202	-1.60703
	CD3	0.288704	0.116559	0.473614	0.0565449	-1.13969	-0.281542	-0.958823	-0.342943	-0.0441119	-0.868748	-0.17951	-0.0953329	0.456826	0.0131534	0.117355	0.243315	0.966769	-0.396005	0.00983801	-0.410533
	CD68	0.85259	-0.200382	0.33867	-0.762897	-0.440404	-0.574525	-0.656789	0.358361	0.27353	-0.660041	0.263662	0.485343	0.953744	0.751626	0.182427	0.260682	1.02592	0.585147	0.88842	-0.351379
	GZMB	1.61501	1.46045	1.8343	0.961553	0.569972	1.19365	0.310695	1.55865	0.557246	0.422459	1.14932	1.83832	2.43422	2.43801	1.56542	1.69732	2.95101	1.83216	1.6001	0.676516
	PanCk	0.406454	0.346939	0.607132	0.0563111	0.361144	-0.133822	-0.996969	0.331842	-0.665008	-0.622539	-0.399869	0.990412	0.792741	0.43862	-0.171221	0.134445	1.84378	0.3416	0.776663	0.176969
	CD11c	1.91953	1.58423	1.52942	1.27664	0.976623	1.22179	0.429032	1.56283	1.05143	-0.00320843	0.95351	1.47475	2.51949	1.40004	0.913982	1.38315	3.03331	0.948681	1.15884	0.597117
	CD56	1.01034	0.454863	1.23338	0.0387044	-0.199236	-0.0527163	-0.401868	0.858016	0.142579	-0.0356941	-0.124064	0.223148	0.84709	0.88939	-0.29375	0.395244	1.88867	-0.371539	-0.085339	-0.225602
	GAPDH	7.08333	7.31295	6.14115	5.21437	5.52051	5.50117	4.41603	5.06838	5.71429	5.44308	5.29849	6.61493	6.15571	5.37495	4.63492	4.68568	4.79715	3.61272	3.9898	3.30281
	PD-1	-0.74101	-2.25996	-0.732977	-1.15005	-1.23857	-1.64346	-0.851256	-0.158034	-2.88164	-1.59525	-0.754005	-0.991756	-2.7824	-1.69173	-3.1614	-1.56623	-0.133369	-2.57415	-0.270873	-1.51067
	CD45	1.47263	0.530738	1.02797	0.605883	-0.251389	0.793753	0.264029	1.20879	0.0529088	-0.710327	0.438342	1.4416	1.7861	0.884982	1.3681	1.00751	2.07312	0.802267	0.10554	0.493773
	Beta-2-microglobulin	2.50083	2.15181	2.326	1.9331	1.67851	2.00323	2.32688	3.16911	1.40109	1.60651	-0.0753456	1.17233	1.03708	0.583426	0.295513	-0.305712	0.591004	-0.434736	-0.167988	-0.923802
	4-1BB	-0.192676	-1.45176	0.367405	-1.03372	-1.11012	-0.842587	-1.22031	-0.35716	-2.64094	-1.61758	-0.717449	-0.313653	0.837252	-0.142473	-0.711672	-0.236081	-0.785426	-0.904275	-0.659896	-0.949735
	B7-H3	-1.19376	-1.78987	-0.555676	-1.07228	-1.22045	-2.02974	-1.65257	-2.02974	-1.41375	-1.97535	-1.22722	-0.979542	0.0185832	-0.283071	-0.829902	-1.22468	-1.6382	-2.07897	-2.51267	-1.56804
	LAG3	0.444396	-0.580562	0.345514	-0.508126	-0.660701	-0.715095	-0.633384	0.284905	-0.731601	-0.767134	-0.34093	-0.0761804	1.05972	0.384848	-1.08482	0.121315	0.870652	-0.918048	-0.641247	-1.48803
	IDO1	1.2945	0.891033	0.858586	0.0598372	0.931671	1.17032	-1.12493	0.127256	-1.04041	-0.540615	-2.52945	-1.18224	-0.0822933	-1.60634	-1.53168	-0.962982	-2.09715	-2.95296	-1.97161	-2.34892
	ARG1	5.33503	5.69118	5.11628	3.8781	4.14547	4.35927	3.7006	4.89014	4.36034	3.79282	4.43349	4.99112	6.06919	4.82255	5.18939	4.78849	4.65486	4.18861	3.62035	4.0119
	GITR	-0.139356	0.0421364	0.0698836	-0.503305	-0.48583	-0.356512	-0.972392	0.119926	-1.13543	-1.06901	-0.730265	0.70441	1.27629	0.881531	0.356726	0.0774295	1.73723	0.158951	-0.274742	-0.726045
	OX40L	0.272458	-0.50298	0.773038	0.393937	-0.113601	0.131566	0.213277	0.353958	-0.365453	-1.20007	-0.0734301	0.743267	1.34759	0.746379	0.606024	0.63485	2.13037	0.390034	-0.0436584	-0.951475
	VISTA	0.236828	-0.249103	0.289949	-1.11118	-0.369492	-0.409385	-1.67607	0.194686	-1.3425	-1.61459	0.0800978	0.343245	0.387743	0.808555	0.101852	-0.0481612	0.828973	-0.389411	-0.460534	-0.200406
	CD127	2.96916	2.72995	2.61063	2.07357	1.85548	1.94919	0.857773	2.2828	1.34378	1.41961	0.547467	1.54321	2.37158	1.5705	0.471753	0.897713	2.10332	0.362988	0.929295	-0.0609838
	ICOS	1.52441	0.986009	1.26203	0.467889	0.747332	0.608405	0.957666	1.20986	0.096069	-0.395144	1.1779	1.30788	2.08911	1.06208	0.597216	1.19544	1.52363	-0.0426788	0.0641972	0.414815
	CD25	1.00951	-0.0774899	0.352628	0.631883	-0.453644	0.0100931	-0.470721	0.578377	-0.163391	-1.21042	0.251408	0.147958	1.06721	0.959325	0.335905	0.671945	0.889932	-0.643954	-0.399574	-0.152386
	CD27	0.325119	-0.351369	0.368256	-0.366989	-0.442988	-0.141237	-0.612067	0.765653	-1.01771	-1.44181	-0.475041	0.264488	1.41015	0.126418	-0.290778	-0.0675738	0.292862	0.100013	0.225748	-0.636982
	CD44	0.889802	-0.313369	0.484259	-0.0514552	0.407527	-0.0301948	-0.259052	1.30422	-0.718253	-1.22327	0.257379	0.604591	1.1514	0.352251	0.1468	0.438661	0.776338	-0.249402	0.124261	0.0270665
	CD34	1.28829	0.927256	1.67791	1.03717	0.386601	0.57732	0.308124	1.10088	0.0599333	-0.611293	0.348343	1.00166	1.03537	-0.0963634	-0.343634	0.154677	1.18972	-0.791624	0.402714	-0.477088
	FAP-alpha	-0.534561	-0.0120315	0.267021	-0.487084	-0.166291	-0.418624	-0.298845	0.0788757	-1.0042	-1.2763	-0.402633	-0.0554207	0.595625	0.200862	0.216625	-0.214675	0.0138613	-0.726476	0.0462828	-0.652948
	CD66b	0.690763	-0.220853	0.761806	-0.143364	0.286302	0.202162	-0.175559	1.00952	-0.745373	-0.685487	0.0626451	1.15832	0.773076	0.71935	0.178347	0.192782	0.321499	-0.441205	0.584534	-0.792769
	CD45RO	1.77998	1.4968	2.43055	1.94775	1.3023	1.94957	0.78866	1.98804	1.41092	0.705482	1.21091	1.5247	2.28547	1.59047	0.768963	0.582776	1.73259	-0.045218	-1.14188	0.322124
	CD14	0.0604418	-0.06292	0.269682	0.129453	-0.571091	-0.394871	-1.18763	0.145697	-1.08517	-2.1062	-0.358067	0.422104	0.535621	0.266389	-0.495455	-0.412182	-0.24035	-0.681126	0.000658365	-1.07708
	CD163	1.00318	0.691635	1.46373	1.39243	0.579399	0.755618	0.0883912	1.70558	-0.313411	-0.0218546	-0.496115	-0.355354	1.09055	0.461323	-0.96652	0.0172179	0.478032	-1.15539	0.603563	-0.686276
	Phospho-GSK3B (S9)	-0.358089	-0.646081	-0.0419335	-0.499645	-0.941109	-0.860573	-0.460686	-0.345999	-1.48748	-1.83758	-1.47849	-1.06416	0.418451	-0.857667	-2.7679	-1.63216	0.282708	-1.57311	-1.26983	-1.26862
	Phospho-AKT1 (S473)	0.0882005	-0.467272	0.330355	-0.719932	-0.632233	-0.456013	-0.708203	-0.391883	-1.38701	-1.62668	-0.478013	-0.175195	1.0411	-0.505666	-0.46343	-0.501718	0.679867	-0.76091	-0.387247	-0.764549
	Phospho-PRAS40 (T246)	-0.672136	-1.11867	-1.27352	-1.59373	-2.16424	-1.66609	-2.11093	-1.03806	-2.89548	-5.04205	-2.61584	-0.946702	0.0916969	-2.43235	-2.35769	-1.49949	-0.875907	-2.73172	-0.750376	-1.54272
	S100B	0.609277	-0.0967552	0.548869	0.193727	-0.0512831	0.178116	-0.421997	1.14335	-0.762804	-1.20893	-0.273711	-0.229062	1.00751	0.373277	-0.0897228	0.261747	-1.58382	-0.439639	0.242146	-0.250634
	MART1	-0.561985	-0.310103	-0.982796	-0.422585	-0.819573	-0.0804175	-0.873176	0.126033	-1.77949	-1.34109	-0.374322	0.142815	1.13875	0.00701632	-1.01786	-0.782585	0.878738	-1.147	-0.773339	-1.63607
	Bcl-2	0.70972	0.164231	0.549437	-0.361447	0.160814	0.521458	0.10979	0.304647	-0.466446	-0.426598	0.0637362	0.93178	1.13328	0.960904	0.169313	0.392517	0.958303	-0.589389	1.13446	-0.242843
	ER-alpha	-1.89611	-1.90726	-0.994988	-1.38231	-2.69669	-1.48805	-2.86577	-1.33605	-2.10499	-3.54106	-1.61236	-0.352606	-1.20131	-1.04354	-2.16528	-1.5701	0.171911	-1.6839	-1.38063	-2.75793
	BCL6	0.538535	0.37899	1.04971	0.488901	0.0773932	0.613124	-0.402027	0.876158	-0.558048	-1.03719	0.173287	0.566303	2.14614	1.69573	-1.44231	-0.606132	1.30351	0.33666	-1.15593	-0.533229
	PARP	-0.123999	-0.563994	-0.0853774	-1.03905	-1.07739	-1.07931	-0.431499	0.398734	-1.50393	-2.74361	-0.781352	-0.707159	0.39026	-0.326431	-1.21113	-0.959914	0.464983	-0.71276	-1.14645	-2.30136
	Cleaved Caspase 9	3.74426	3.94055	3.62037	3.52792	2.93053	3.082	1.95704	3.3729	1.98315	1.74173	2.13964	3.37554	3.77945	2.93565	2.14089	2.10367	2.64869	2.35766	2.32881	1.78924
	BAD	3.18632	3.23175	3.10179	2.34694	2.22399	2.57636	1.2714	2.13342	1.20923	0.882093	2.70974	3.49008	4.37532	3.36717	1.94862	2.10543	2.54072	2.05771	1.48937	0.980825
	p53	2.13882	1.12962	1.27988	0.885898	1.17588	0.867732	-0.0405034	1.00859	-0.177635	-0.165501	1.72013	2.53865	2.33075	2.26614	0.595059	0.713098	0.490215	-0.250122	-0.799292	-0.761556

## Sheet: Avg CD68- Data
Protein Counts (log2)	Group	Infected					Uninfected
	Animal	1	2	3	4	5	6	7	8	9	10	Avg Relative Protein Expression (Infected-Uninfected)
Protein	CD4	0.703938	0.167928	-0.502546	0.0485653	-0.704536	0.0725884	0.404186	-0.182075	0.268441	-0.629382	-0.0440819
	Histone H3	7.20732	6.75992	6.70596	6.8485	7.22896	6.93316	7.21664	6.67781	7.82575	6.65751	-0.11204
	SMA	2.27872	1.73608	1.06075	0.739414	-0.356537	0.480284	1.37104	0.247982	1.2539	0.30165	0.360715
	HLA-DR	2.83669	1.60673	1.51168	1.88879	0.57477	2.21253	1.98906	1.07128	1.48846	1.18841	0.0937848
	Ms IgG2a	-1.63273	-1.33474	-2.39239	-1.36573	-2.47766	-1.73465	-0.839693	-1.71647	-1.16963	-3.19365	-0.109831
	CD20	1.62433	0.794843	0.346006	1.16919	-0.333741	0.462365	1.21546	0.256814	0.363082	-0.263831	0.313345
	S6	3.79452	3.51866	3.01952	3.46923	3.41207	4.74699	5.34285	4.1398	5.10535	4.61413	-1.34702
	Rb IgG	-0.297534	-0.249721	-0.307781	-0.239155	-0.407545	-0.296056	-0.178007	-0.39909	-0.263697	-0.300712	-0.0128346
	CTLA4	0.912128	0.485107	1.52414	-0.965043	-0.11977	-2.51313	-1.40163	-3.43938	-1.30362	-2.40364	2.57959
	Ki-67	0.335302	-0.0109871	-0.489727	-0.355565	-0.192492	-0.337063	0.561748	-0.741255	0.272017	-0.705676	0.0473522
	Fibronectin	3.24541	3.2621	2.68761	2.6033	1.33939	3.23073	3.99977	3.14091	3.13062	3.69478	-0.811803
	Ms IgG1	-0.226226	-0.598156	-0.399551	-0.226805	-1.07047	-0.782162	-0.324653	-1.01794	-0.701412	-0.849623	0.230917
	CD3	0.202632	0.26508	-0.710614	-0.650883	-0.45643	-0.137422	0.23499	0.180335	0.285382	-0.200348	-0.342631
	CD68	0.326104	-0.212113	-0.507464	-0.149214	-0.193256	0.374502	0.852685	0.221555	0.805535	0.26852	-0.651748
	GZMB	1.53773	1.39793	0.881812	0.934671	0.489853	1.49382	2.43612	1.63137	2.39158	1.13831	-0.769841
	PanCk	0.376696	0.331722	0.113661	-0.332563	-0.643773	0.295272	0.61568	-0.0183881	1.09269	0.476816	-0.523265
	CD11c	1.75188	1.40303	1.09921	0.99593	0.524113	1.21413	1.95977	1.14856	1.991	0.877981	-0.283455
	CD56	0.732599	0.636043	-0.125976	0.228074	0.0534426	0.0495423	0.86824	0.050747	0.758564	-0.155471	-0.00948779
	GAPDH	7.19814	5.67776	5.51084	4.74221	5.57869	5.95671	5.76533	4.6603	4.20493	3.6463	0.894814
	PD-1	-1.50048	-0.941511	-1.44102	-0.504645	-2.23844	-0.87288	-2.23707	-2.36381	-1.35376	-0.890772	0.218438
	CD45	1.00168	0.816926	0.271182	0.73641	-0.328709	0.939971	1.33554	1.18781	1.43769	0.299657	-0.540635
	Beta-2-microglobulin	2.32632	2.12955	1.84087	2.748	1.5038	0.548492	0.810254	-0.00509963	0.078134	-0.545895	1.93253
	4-1BB	-0.822216	-0.333159	-0.976354	-0.788733	-2.12926	-0.515551	0.34739	-0.473877	-0.844851	-0.804815	-0.551604
	B7-H3	-1.49182	-0.813979	-1.62509	-1.84115	-1.69455	-1.10338	-0.132244	-1.02729	-1.85859	-2.04035	-0.260948
	LAG3	-0.0680829	-0.0813061	-0.687898	-0.174239	-0.749367	-0.208555	0.722284	-0.48175	-0.023698	-1.06464	-0.140907
	IDO1	1.09277	0.459211	1.051	-0.498839	-0.790514	-1.85584	-0.844316	-1.24733	-2.52505	-2.16027	1.98929
	ARG1	5.5131	4.49719	4.25237	4.29537	4.07658	4.71231	5.44587	4.98894	4.42173	3.81612	-0.150071
	GITR	-0.04861	-0.216711	-0.421171	-0.426233	-1.10222	-0.0129274	1.07891	0.217078	0.948091	-0.500393	-0.789141
	OX40L	-0.115261	0.583487	0.00898219	0.283617	-0.782763	0.334919	1.04699	0.620437	1.2602	-0.497567	-0.557383
	VISTA	-0.00613753	-0.410615	-0.389439	-0.740694	-1.47855	0.211672	0.598149	0.0268455	0.219781	-0.33047	-0.750282
	CD127	2.84955	2.3421	1.90234	1.57029	1.38169	1.04534	1.97104	0.684733	1.23316	0.434156	0.935508
	ICOS	1.25521	0.864958	0.677868	1.08376	-0.149537	1.24289	1.57559	0.896326	0.740475	0.239506	-0.192507
	CD25	0.466008	0.492256	-0.221776	0.053828	-0.686905	0.199683	1.01327	0.503925	0.122989	-0.27598	-0.292095
	CD27	-0.0131247	0.000633446	-0.292112	0.0767931	-1.22976	-0.105276	0.768284	-0.179176	0.196437	-0.205617	-0.386445
	CD44	0.288217	0.216402	0.188666	0.522586	-0.970763	0.430985	0.751828	0.29273	0.263468	0.0756636	-0.313913
	CD34	1.10777	1.35754	0.48196	0.704503	-0.27568	0.675	0.469501	-0.0944788	0.199048	-0.0371869	0.432842
	FAP-alpha	-0.273296	-0.110031	-0.292458	-0.109985	-1.14025	-0.229027	0.398243	0.000975283	-0.356307	-0.303332	-0.287314
	CD66b	0.234955	0.309221	0.244232	0.416979	-0.71543	0.610482	0.746213	0.185565	-0.0598531	-0.104117	-0.177666
	CD45RO	1.63839	2.18915	1.62594	1.38835	1.0582	1.36781	1.93797	0.67587	0.843688	-0.409875	0.696915
	CD14	-0.00123912	0.199567	-0.482981	-0.520966	-1.59568	0.0320182	0.401005	-0.453819	-0.460738	-0.538213	-0.276311
	CD163	0.847409	1.42808	0.667509	0.896984	-0.167633	-0.425735	0.775937	-0.474651	-0.338679	-0.0413566	0.835367
	Phospho-GSK3B (S9)	-0.502085	-0.270789	-0.900841	-0.403343	-1.66253	-1.27132	-0.219608	-2.20003	-0.645199	-1.26923	0.373162
	Phospho-AKT1 (S473)	-0.189536	-0.194788	-0.544123	-0.550043	-1.50685	-0.326604	0.267717	-0.482574	-0.0405212	-0.575898	-0.365491
	Phospho-PRAS40 (T246)	-0.895405	-1.43362	-1.91517	-1.57449	-3.96876	-1.78127	-1.17033	-1.92859	-1.80381	-1.14655	-0.391381
	S100B	0.256261	0.371298	0.0634167	0.360677	-0.985866	-0.251387	0.690391	0.0860121	-1.01173	-0.00424388	0.111349
	MART1	-0.436044	-0.702691	-0.449995	-0.373571	-1.56029	-0.115753	0.572881	-0.900224	-0.134132	-1.2047	-0.348133
	Bcl-2	0.436975	0.0939947	0.341136	0.207219	-0.446522	0.497758	1.04709	0.280915	0.184457	0.445808	-0.364645
	ER-alpha	-1.90168	-1.18865	-2.09237	-2.10091	-2.82302	-0.982481	-1.12242	-1.86769	-0.755996	-2.06928	-0.661752
	BCL6	0.458762	0.769303	0.345259	0.237066	-0.797618	0.369795	1.92093	-1.02422	0.820083	-0.844577	-0.0458478
	PARP	-0.343996	-0.562212	-1.07835	-0.0163827	-2.12377	-0.744255	0.0319142	-1.08552	-0.123888	-1.72391	-0.0958107
	Cleaved Caspase 9	3.8424	3.57415	3.00626	2.66497	1.86244	2.75759	3.35755	2.12228	2.50317	2.05902	0.43012
	BAD	3.20903	2.72436	2.40018	1.70241	1.04566	3.09991	3.87124	2.02703	2.29922	1.2351	-0.290171
	p53	1.63422	1.08289	1.02181	0.484046	-0.171568	2.12939	2.29844	0.654079	0.120047	-0.780424	-0.0740286

## Sheet: Portal Tract Data
Protein Counts (log2)	Group	Infected												Uninfected
	Animal	1		2		3		4			5			6	7		8		9	10
	ROI	1	2	5	6	9	10	13	14	41	17	18	42	21	24	25	28	29	32	35	36	37	38	43
Protein	CD4	-0.71155	-1.28535	-1.29119	0.0190295	-0.407947	0.260996	0.907337	0.270125	0.29865	-1.11168	-0.76934	-1.1349	-0.222846	-1.19099	0.00513269	0.444082	2.2609	-0.0040548	0.889711	0.0823558	-0.917644	0.496079	-0.00931439
	Histone H3	6.0373	6.61461	7.02245	6.12288	6.38145	7.11802	8.151	6.82959	6.51394	6.47411	7.07957	7.96724	6.86121	6.4098	6.62934	5.2409	10.0981	7.49587	8.01977	6.62698	6.80677	6.91883	6.35586
	SMA	5.86353	5.92902	5.33822	6.20122	5.50759	6.881	2.30455	2.94862	4.73229	4.54164	3.15877	4.15267	6.95591	5.58511	6.30021	5.75595	8.43245	5.82284	7.04514	6.11563	5.06471	6.94522	6.16536
	HLA-DR	2.41372	2.55362	2.77519	1.24367	1.68626	2.4745	2.45099	1.96578	1.47004	-0.279631	0.38464	2.174	4.06864	1.49904	2.59665	2.52703	2.79025	3.85621	2.89798	2.41255	0.353656	3.13351	1.29958
	Ms IgG2a	-0.192019	-1.35078	0.965311	-1.56996	-0.334595	0.281881	0.343259	0.343477	-1.10182	-2.40905	-2.19224	-1.07594	-0.230709	-1.02893	-2.46519	-2.10597	-0.142311	-0.0149467	-1.81198	0.772979	-2.39695	-0.720189	0.464682
	CD20	-0.693955	0.732249	1.40448	0.682987	-0.40805	0.430818	2.07716	1.07738	0.406498	-2.15969	-0.0948809	-1.47451	-0.133349	0.068432	0.169062	0.305892	2.00652	-0.188048	0.94312	-0.127269	-1.4492	0.057635	-0.348926
	S6	1.89952	2.07418	2.26099	2.04764	1.5996	2.7795	3.55643	1.7631	2.47732	0.772749	2.07976	2.97811	4.25428	3.88518	3.0695	3.71412	5.6436	4.85416	4.82371	4.3715	3.50756	4.442	3.5535
	Rb IgG	-0.581835	-0.47756	-0.483399	-0.448819	-0.342776	-0.503908	-0.179495	-0.342776	-0.503561	-0.84469	-0.779881	-0.700072	-0.403312	-0.786493	-0.579776	-0.313663	-0.256896	-0.129532	-0.406052	-0.406052	-0.406052	-0.484182	-0.53961
	CTLA4	-1.01693	-2.17569	-0.181525	-2.80991	-3.37777	-1.38562	0.107439	-0.37777	-3.67722	-4.33229	-0.945551	-2.65134	-1.67489	-3.05807	-3.56233	-2.03318	-0.654485	-1.11208	-2.10694	-2.2116	-2.10694	-2.60011	-0.53961
	Ki-67	-0.292266	-0.603028	0.391133	-0.237252	0.151391	-0.469172	1.76213	-0.629969	-0.431251	-0.720211	0.274209	0.00966853	-0.76426	-0.562478	-1.56961	-0.184857	2.8528	1.77371	0.641023	-0.0370493	-2.35898	-0.151705	0.550291
	Fibronectin	4.97066	4.9003	7.09755	4.84231	3.94827	6.30482	2.38493	5.03096	3.37531	3.94244	3.5492	3.80352	4.65512	6.50898	6.20287	4.9566	9.10879	5.9123	6.28948	5.73137	5.08823	5.49839	5.78135
	Ms IgG1	-1.71272	-1.28652	-1.30806	-1.18378	-0.153607	-1.38562	-0.405364	-0.153607	-1.38429	-3.79435	-2.99257	-2.3584	-1.03104	-3.05807	-1.7033	-0.759119	-0.602817	-0.0604149	-1.03993	-1.03993	-1.03993	-0.211165	-0.232819
	CD3	-0.384682	-0.373516	0.620645	-1.17766	0.116489	-0.504074	0.990263	0.794561	-0.167697	-1.68031	-2.4635	0.536257	-0.501964	0.284779	0.356339	0.300524	2.77875	0.806583	1.4341	-0.980936	0.604027	0.262862	1.98377
	CD68	-0.619162	-0.607996	1.38617	-0.412145	-0.703039	1.13583	-0.0251852	-0.24736	-0.503315	-1.23714	0.149601	-0.647358	0.526171	-0.0496559	0.68149	1.01562	1.73135	1.08111	0.778658	0.885573	-0.921782	0.585051	-0.521773
	GZMB	0.198398	0.624601	2.52565	0.312306	0.257781	1.09665	0.158028	0.350891	0.47502	-0.839762	-0.62295	-0.162063	1.66051	1.12533	0.739374	1.74584	3.46664	2.42408	1.94582	1.83619	0.39562	2.22438	-0.621441
	PanCk	1.01562	-0.0176062	0.976555	0.0111351	0.582385	1.15822	-0.254334	0.260457	0.0126166	-1.3601	-1.55832	-0.661941	1.86264	0.604989	0.306363	0.130253	3.27079	1.57218	1.3555	1.066	1.218	-0.42717	1.04861
	CD11c	0.0379051	0.826679	2.35135	0.72297	-0.354184	0.999258	1.00174	0.838461	-0.119577	-0.440373	-0.860991	0.999414	0.837507	0.302322	0.865405	0.314825	2.98898	1.68338	1.11418	0.611677	-0.388323	1.57794	-0.875001
	CD56	-0.876454	-0.0352129	0.958948	0.552956	-0.851082	-0.334142	-0.424767	-0.909976	0.234913	-0.525326	-0.308514	-1.82667	0.653018	-0.0520914	1.80105	1.22739	3.31657	1.59594	0.619033	0.426388	0.203995	1.12587	1.62085
	GAPDH	4.18675	4.12753	4.29162	3.52305	3.31639	3.96681	4.57921	3.37975	3.47652	2.23121	3.76995	4.103	4.7846	4.14532	4.10554	6.99252	5.40409	4.18977	4.57087	4.46836	3.58641	3.51855	2.95556
	PD-1	-2.59127	-2.30222	-1.17091	-0.924824	-3.44183	-1.60296	-1.27855	-1.76375	-2.61758	-4.43819	-2.45303	-1.5917	-1.4915	-1.87468	-2.10528	-1.83916	-0.197436	-1.78718	-0.496112	-2.2116	-2.2116	-0.574242	-0.466118
	CD45	0.199421	-0.18173	1.98236	1.05851	0.410424	1.47169	2.07621	1.20397	0.601996	-1.06246	0.0872426	-0.957085	1.70085	0.443201	1.14129	2.36346	2.53456	2.97005	1.51773	1.61727	0.295339	1.50261	-0.416462
	Beta-2-microglobulin	0.23553	0.813736	0.0709314	0.827211	0.538867	0.0558075	1.25469	0.479973	-0.0630277	-1.31311	-0.681259	-0.0371458	-0.134765	-0.295554	-0.733256	1.39535	1.30012	0.579484	0.228261	0.228261	-1.3567	-0.527941	-0.53961
	4-1BB	-1.59043	-2.16422	-0.170063	-2.06148	-3.22592	-1.38705	-2.06263	-2.54784	-1.74085	-2.27714	-2.63642	-1.45193	-1.67489	-1.31205	-2.07059	1.62848	1.42221	-1.62035	-0.563206	-0.148169	-1.14817	-1.05637	-0.53961
	B7-H3	-2.72842	-2.50234	0.0767812	-1.91417	-3.50617	-1.38562	-2.34289	-1.8281	-3.93762	-3.04994	-2.63642	-2.6652	-0.286637	-3.05807	-1.88926	1.44724	1.60355	0.145948	-2.00094	-2.00094	-1.00094	-3.70476	-0.53961
	LAG3	-2.61232	-1.18611	-0.191954	-1.82034	-1.7765	0.0623731	-1.61321	-1.09842	-2.93084	-2.42669	-2.62492	-1.32	-1.66338	-1.04657	-1.0287	1.63796	-0.442781	-0.900379	-0.977517	-2.2116	-2.29945	-0.20765	-0.779375
	IDO1	0.144679	-0.0140801	1.98008	-0.911338	-0.586222	0.445292	2.47014	-1.7155	-0.957629	-3.03025	-2.63642	-0.931747	-0.26694	-3.05807	-1.62757	-1.68338	1.28028	-1.76228	-3.2116	-2.45989	-2.45989	-1.95306	-0.391125
	ARG1	2.05098	1.92079	2.73438	1.89954	1.07548	1.91434	1.86679	2.29412	2.77482	0.376399	1.91514	2.36774	4.01417	3.1023	2.89627	8.55724	5.31685	3.54375	2.48115	2.3487	1.89619	3.56448	1.58644
	GITR	0.777934	0.552061	2.1983	0.383501	-0.0345836	1.48236	-0.193231	1.40902	-0.0870664	-1.06114	0.3256	0.301385	0.924561	0.193457	-0.587154	-0.401961	2.66861	1.57358	1.23698	1.50002	0.722412	1.17678	0.842008
	OX40L	-2.72842	-0.910594	0.0835673	-1.0143	-1.92983	-1.09097	-0.181592	-1.25176	-0.774645	-3.27467	-2.63642	-0.163801	-0.511361	0.275382	-0.560249	0.258405	2.08456	0.626961	0.468068	-0.647409	-2.23237	-0.0250992	0.376822
	VISTA	-2.66788	-2.30222	1.33744	-0.875903	-2.52968	0.631117	-2.06121	-2.54642	-2.20385	-3.56366	-1.17692	-2.6652	0.199648	-0.59857	-1.6721	2.11338	1.23574	0.515107	-0.311377	-1.11873	-2.11873	-0.804545	-0.637341
	CD127	-0.268126	-1.16385	1.83031	-0.213112	-1.8848	0.691033	-0.306482	-1.20673	-0.55474	-1.99286	-1.19108	-0.528858	-0.229552	-0.0277713	-1.0888	1.2339	2.49712	-0.960482	0.547937	-0.259418	0.0625105	0.832377	-0.403273
	ICOS	-2.43277	-1.00657	0.987594	-0.13829	-0.141052	-0.887146	-1.56273	-1.04794	-0.561426	-1.95516	-0.890356	-0.857472	0.071176	0.272957	-0.487526	-0.33689	1.71988	0.262278	0.575924	-0.839114	-0.424076	0.940737	-0.53961
	CD25	-1.28328	-0.442035	0.552126	-0.960781	-1.0024	0.514543	-1.16105	-2.64625	-0.641926	-2.02198	-0.635242	-2.6652	-0.258673	0.1655	-1.11817	0.0670237	2.65217	1.19457	-0.150882	-0.887848	-2.47281	-0.158623	0.702186
	CD27	-2.68269	-2.25648	-0.262321	-1.47567	-3.20264	1.22119	-2.03936	-0.202638	-2.80622	-3.39088	-2.5891	-2.78033	-1.62757	-2.01075	-0.775226	-0.120548	2.25815	0.215587	-0.262526	-1.06988	-0.484918	0.0219143	-0.654749
	CD44	-1.22965	-0.0664788	0.605754	-0.800238	-2.03019	0.393636	0.455014	-0.352123	-1.02706	-2.41334	-0.611569	0.221209	-1.67489	-0.448256	-0.881969	-1.07529	1.88837	1.43077	0.150561	-0.586405	-1.17137	0.583393	-0.53961
	CD34	-1.34266	-0.50142	2.5802	0.408677	-0.57719	1.74711	0.264163	-1.22105	-0.784549	-2.76389	-0.547078	-0.758667	1.58438	1.2012	1.94952	3.27558	3.1349	2.44284	1.35054	0.826978	-2.17302	0.977667	0.366918
	FAP-alpha	-2.72842	-2.16507	-1.17091	-1.5769	-2.98252	-0.143656	-1.81924	-1.30445	-1.91343	-2.6404	-2.42358	-1.88755	-0.462052	-1.26027	-1.46422	-0.297643	0.858659	-0.0139764	-2.34888	-2.2116	-2.2116	-0.520121	0.238038
	CD66b	-0.874098	-2.30222	0.546266	-0.792612	-2.4442	-1.38562	-0.280921	-2.76613	-0.901234	-2.17512	-1.69527	-1.09774	-1.73374	-0.116921	-0.227876	-1.86865	2.35804	0.637406	-0.193246	-0.778209	-2.36317	0.391589	-0.557122
	CD45RO	0.52163	0.532796	1.26392	1.63554	1.67872	2.60505	1.54244	0.678715	1.24086	0.687918	0.233353	0.897509	0.346888	0.226741	0.31051	0.506234	2.99596	0.953399	1.10682	0.106817	-1.21511	1.04661	0.438132
	CD14	0.103263	-2.30222	2.3981	-0.952754	-0.745779	0.830055	-0.582498	-1.06771	-1.95647	-3.01087	-1.79406	-1.51555	-0.832524	0.106222	0.338272	0.555476	2.83108	0.788516	-0.0181297	-1.18805	-1.18805	-0.511297	-0.53961
	CD163	-0.0726407	-0.383403	2.34772	0.941731	0.907212	1.82854	1.98303	0.497821	0.30408	-1.51149	-1.51707	0.889389	-1.67489	-0.616788	-1.42497	-0.828711	1.26048	-1.78208	0.437218	-1.88471	-0.88471	-0.207953	-0.53961
	Phospho-GSK3B (S9)	-2.67784	-1.25163	-1.25747	-1.47082	-2.14437	0.279465	-0.396122	-2.54642	-3.40639	-4.43819	-2.98486	-2.38051	-2.02333	-2.40651	-2.38986	-1.06716	0.196059	-2.26154	-2.08003	-2.08003	-2.08003	-0.403277	-0.53961
	Phospho-AKT1 (S473)	-2.96851	-1.54231	-1.54815	-1.06106	-2.39188	0.768914	-2.2286	-2.71381	-0.807941	-3.43824	-2.63647	-2.36702	-1.67494	-0.736189	-1.11185	-0.878162	1.21103	-0.831535	-0.682875	0.317125	-2.2116	-1.17604	-0.53961
	Phospho-PRAS40 (T246)	-0.909422	-2.48322	-0.489058	-1.11744	-3.60196	-1.76309	-1.43868	-2.54642	-2.37164	-4.43819	-2.63642	-1.34575	0.231629	-3.15155	-2.03854	-2.09435	-0.329581	-1.58829	-1.65369	-0.653687	-2.2116	-1.40989	-0.53961
	S100B	-0.165037	1.37664	0.670364	0.814569	-0.690639	1.14823	-0.527358	-1.01257	-0.109518	-1.81404	-1.59723	-0.346671	1.17166	1.06859	2.56295	2.42399	5.31236	0.369336	1.75387	0.375361	0.375361	1.20412	-0.543014
	MART1	-3.03374	-1.60753	-1.30806	-2.50479	-2.2573	-0.418427	-2.09401	-2.54642	-2.4285	-4.29016	-2.48838	-2.6652	-0.526851	-1.32507	-1.86221	-1.91802	2.04564	0.588038	-1.06897	-2.06897	-1.06897	-0.977172	1.138
	Bcl-2	-1.4401	-0.0139009	1.20265	-0.648125	-1.79628	0.0425864	-2.21796	-1.70317	-1.99947	-4.37566	-1.57389	-2.55855	-1.61235	-1.41057	-0.0741273	0.0765086	1.13328	0.26064	0.247637	-0.211795	-1.21179	0.382501	1.15199
	ER-alpha	-2.72842	-2.61973	-0.625566	-1.83891	-3.22449	-1.38562	-2.06121	-2.45634	-3.69108	-3.03069	-2.63642	-1.99339	-1.85235	-2.23553	-1.10916	-3.16497	-0.329581	-0.658911	-0.190831	-2.19083	-0.605869	-1.09904	-0.53961
	BCL6	-1.27425	-0.433013	0.883076	-1.06724	-1.40763	-0.153729	-1.82932	-0.729563	-2.05256	-2.69674	-1.89497	-2.61164	0.066562	0.490736	-0.685753	2.14295	1.52165	0.871406	-0.421807	-0.229162	-0.229162	-0.914975	-0.53961
	PARP	-1.59575	-2.16955	-1.30806	-1.21881	-2.36311	0.0607244	-2.19983	-2.68503	-1.42624	-2.23324	-1.16843	-1.13732	-1.79186	-1.17504	-0.418047	0.291673	2.4898	1.29523	-1.21969	-1.21969	-2.21969	-0.390927	-0.596699
	Cleaved Caspase 9	1.11	0.157691	2.15185	0.70404	0.98957	1.11223	0.436643	0.314004	0.167672	-0.527516	-0.0476689	0.286663	1.13626	1.26765	1.80946	2.29251	3.57434	2.33913	2.37341	1.74538	1.45587	2.11471	0.99721
	BAD	0.392639	-1.18116	2.27243	0.553852	0.116413	-0.50415	0.627618	-0.0799837	-1.89066	-4.51443	-0.390727	-0.864783	1.4188	1.03562	0.942816	5.36359	2.92466	1.84557	0.284891	0.477536	0.647461	0.684808	1.2608
	p53	-2.72525	-2.29905	-1.30806	-1.93327	-3.22449	-0.0552399	-0.730827	-2.21604	-2.32645	-3.65513	-2.85336	-2.88554	-0.306864	-0.690046	-0.661979	1.46663	0.786432	-0.0862038	0.449401	-1.87253	-1.87253	-1.78073	-0.75995

## Sheet: Avg Portal Tract Data
Protein Counts (log2)	Group	Infected					Uninfected
	Animal	1	2	3	4	5	6	7	8	9	10	Avg Relative Protein Expression (Infected-Uninfected)
Protein	CD4	-0.998448	-0.636078	-0.0734756	0.492037	-1.00531	-0.222846	-0.592929	1.35249	-0.0040548	0.108237	-0.572434
	Histone H3	6.32595	6.57267	6.74973	7.16484	7.17364	6.86121	6.51957	7.66952	7.49587	6.94564	-0.300997
	SMA	5.89627	5.76972	6.1943	3.32849	3.95102	6.95591	5.94266	7.0942	5.82284	6.26721	-1.3886
	HLA-DR	2.48367	2.00943	2.08038	1.96227	0.759668	4.06864	2.04785	2.65864	3.85621	2.01945	-1.07107
	Ms IgG2a	-0.771398	-0.302327	-0.0263569	-0.138362	-1.89241	-0.230709	-1.74706	-1.12414	-0.0149467	-0.738292	0.144858
	CD20	0.0191468	1.04373	0.0113841	1.18701	-1.24303	-0.133349	0.118747	1.1562	-0.188048	-0.184928	0.0499246
	S6	1.98685	2.15431	2.18955	2.59895	1.94354	4.25428	3.47734	4.67886	4.85416	4.13965	-2.10622
	Rb IgG	-0.529698	-0.466109	-0.423342	-0.341944	-0.774881	-0.403312	-0.683134	-0.285279	-0.129532	-0.448389	-0.117265
	CTLA4	-1.59631	-1.49572	-2.3817	-1.31585	-2.64306	-1.67489	-3.3102	-1.34383	-1.11208	-1.91304	-0.0157182
	Ki-67	-0.447647	0.0769404	-0.15889	0.233637	-0.145445	-0.76426	-1.06605	1.33397	1.77371	-0.271284	-0.2895
	Fibronectin	4.93548	5.96993	5.12655	3.59707	3.76505	4.65512	6.35592	7.03269	5.9123	5.67776	-1.24794
	Ms IgG1	-1.49962	-1.24592	-0.769614	-0.647752	-3.04844	-1.03104	-2.38069	-0.680968	-0.0604149	-0.712752	-0.469097
	CD3	-0.379099	-0.27851	-0.193793	0.539042	-1.20252	-0.501964	0.320559	1.53964	0.806583	0.660765	-0.868092
	CD68	-0.613579	0.48701	0.216395	-0.25862	-0.578298	0.526171	0.315917	1.37349	1.08111	0.161145	-0.840984
	GZMB	0.4115	1.41898	0.677215	0.327979	-0.541592	1.66051	0.93235	2.60624	2.42408	1.15611	-1.29704
	PanCk	0.499008	0.493845	0.870303	0.00624679	-1.19345	1.86264	0.455676	1.70052	1.57218	0.852188	-1.15345
	CD11c	0.432292	1.53716	0.322537	0.573542	-0.10065	0.837507	0.583864	1.6519	1.68338	0.408095	-0.479973
	CD56	-0.455833	0.755952	-0.592612	-0.36661	-0.886836	0.653018	0.874479	2.27198	1.59594	0.799225	-1.54812
	GAPDH	4.15714	3.90734	3.6416	3.81183	3.36805	4.7846	4.12543	6.1983	4.18977	3.81995	-0.846417
	PD-1	-2.44674	-1.04787	-2.52239	-1.88663	-2.82764	-1.4915	-1.98998	-1.0183	-1.78718	-1.19193	-0.650477
	CD45	0.00884525	1.52044	0.941055	1.29406	-0.644099	1.70085	0.792245	2.44901	2.97005	0.903297	-1.13903
	Beta-2-microglobulin	0.524633	0.449071	0.297337	0.557212	-0.677171	-0.134765	-0.514405	1.34774	0.579484	-0.393546	0.0533156
	4-1BB	-1.87733	-1.11577	-2.30648	-2.11711	-2.12183	-1.67489	-1.69132	1.52535	-1.62035	-0.691106	-1.07724
	B7-H3	-2.61538	-0.918696	-2.4459	-2.70287	-2.78385	-0.286637	-2.47366	1.52539	0.145948	-1.84944	-1.70566
	LAG3	-1.89922	-1.00615	-0.857061	-1.88083	-2.12387	-1.66338	-1.03763	0.597587	-0.900379	-1.29512	-0.693639
	IDO1	0.0652995	0.534371	-0.0704648	-0.0676633	-2.19947	-0.26694	-2.34282	-0.201552	-1.76228	-2.09511	0.986155
	ARG1	1.98589	2.31696	1.49491	2.31191	1.55309	4.01417	2.99928	6.93704	3.54375	2.37539	-2.04138
	GITR	0.664997	1.2909	0.723887	0.376242	-0.144718	0.924561	-0.196849	1.13333	1.57358	1.09564	-0.323791
	OX40L	-1.81951	-0.465368	-1.5104	-0.736	-2.02496	-0.511361	-0.142433	1.17148	0.626961	-0.411998	-1.45778
	VISTA	-2.48505	0.23077	-0.949281	-2.27049	-2.46859	0.199648	-1.13534	1.67456	0.515107	-0.998145	-1.6397
	CD127	-0.715988	0.808599	-0.596884	-0.689317	-1.2376	-0.229552	-0.558285	1.86551	-0.960482	0.156027	-0.540881
	ICOS	-1.71967	0.424652	-0.514099	-1.05737	-1.23433	0.071176	-0.107285	0.691493	0.262278	-0.0572278	-0.992249
	CD25	-0.862655	-0.204327	-0.243928	-1.48307	-1.77414	-0.258673	-0.476335	1.3596	1.19457	-0.593595	-1.15874
	CD27	-2.46958	-0.868995	-0.990722	-1.68274	-2.9201	-1.62757	-1.39299	1.0688	0.215587	-0.490032	-1.34119
	CD44	-0.648063	-0.0972421	-0.818279	-0.308058	-0.934568	-1.67489	-0.665112	0.406542	1.43077	-0.312686	-0.398168
	CD34	-0.92204	1.49444	0.584957	-0.580477	-1.35654	1.58438	1.57536	3.20524	2.44284	0.269816	-1.97146
	FAP-alpha	-2.44675	-1.37391	-1.56309	-1.67904	-2.31718	-0.462052	-1.36225	0.280508	-0.0139764	-1.41083	-1.28227
	CD66b	-1.58816	-0.123173	-1.91491	-1.31609	-1.65604	-1.73374	-0.172399	0.244693	0.637406	-0.700032	-0.974862
	CD45RO	0.527213	1.44973	2.14188	1.154	0.60626	0.346888	0.268626	1.7511	0.953399	0.296653	0.452485
	CD14	-1.09948	0.722671	0.0421384	-1.20222	-2.10682	-0.832524	0.222247	1.69328	0.788516	-0.689029	-0.965241
	CD163	-0.228022	1.64473	1.36788	0.92831	-0.713055	-1.67489	-1.02088	0.215883	-1.78208	-0.615953	1.57555
	Phospho-GSK3B (S9)	-1.96474	-1.36415	-0.93245	-2.11631	-3.26785	-2.02333	-2.39818	-0.43555	-2.26154	-1.4366	-0.218058
	Phospho-AKT1 (S473)	-2.25541	-1.3046	-0.811485	-1.91678	-2.81391	-1.67494	-0.924022	0.166432	-0.831535	-0.8586	-0.995907
	Phospho-PRAS40 (T246)	-1.69632	-0.80325	-2.68253	-2.11891	-2.80679	0.231629	-2.59505	-1.21197	-1.58829	-1.29369	-0.730085
	S100B	0.605803	0.742467	0.228795	-0.549814	-1.25264	1.17166	1.81577	3.86818	0.369336	0.63314	-1.6167
	MART1	-2.32064	-1.90642	-1.33786	-2.35631	-3.14791	-0.526851	-1.59364	0.0638071	0.588038	-0.809214	-1.75826
	Bcl-2	-0.727003	0.277264	-0.876848	-1.97354	-2.83603	-1.61235	-0.74235	0.604892	0.26064	0.0717082	-0.943738
	ER-alpha	-2.67407	-1.23224	-2.30506	-2.73621	-2.5535	-1.85235	-1.67234	-1.74728	-0.658911	-0.925236	-0.928993
	BCL6	-0.853634	-0.0920808	-0.780682	-1.53715	-2.40112	0.066562	-0.0975089	1.8323	0.871406	-0.466943	-1.5741
	PARP	-1.88265	-1.26343	-1.15119	-2.1037	-1.513	-1.79186	-0.796545	1.39073	1.29523	-1.12934	-1.37644
	Cleaved Caspase 9	0.633845	1.42795	1.0509	0.306106	-0.0961739	1.13626	1.53855	2.93342	2.33913	1.73732	-1.27241
	BAD	-0.39426	1.41314	-0.193868	-0.447677	-1.92331	1.4188	0.989218	4.14412	1.84557	0.6711	-2.12296
	p53	-2.51215	-1.62067	-1.63986	-1.75777	-3.13134	-0.306864	-0.676012	1.12653	-0.0862038	-1.16727	-1.9104
