# Supplementary material for: Hepatic and pulmonary macrophage activity in a mucosal challenge model of Ebola virus disease
Source: Front Immunol. 2024 Nov 20;15:1439971. doi: 10.3389/fimmu.2024.1439971 (PMC11615675; doi:10.3389/fimmu.2024.1439971)
Supplement: Supplementary file 2 [file DataSheet2.zip › S5 Appendix_nCounter Relative Gene Expression Data.xlsx]

## Sheet: Individual Sample Data_log2
Probe Name	Annotation	Accession #	NS Probe ID	Class Name	Analyte Type	% Samples above Threshold
							Uninfected					Infected
							6	7	8	9	10	2	3	1	4	5
ABCB1		NM_001032887.1	NM_001032887.1:290	Endogenous	mRNA	100	5.7	6.18	6.62	6.03	6.54	6.13	6.23	6.99	5.58	6.75
ABL1		XM_005580623.1	XM_005580623.1:1470	Endogenous	mRNA	100	5.93	5.66	5.91	6.1	6.01	6.56	6.62	6.61	6.64	6.75
ADA		XM_001109908.2	XM_001109908.2:1305	Endogenous	mRNA	100	4.57	3.25	3.83	4.08	3.87	4.62	4.53	3.29	5.12	4.9
AGER		NM_001205117.1	NM_001205117.1:232	Endogenous	mRNA	100	3.28	3.34	2.4	2.67	2.94	4.62	3.53	5.61	4.7	4.17
AHR		XM_005550046.1	XM_005550046.1:1361	Endogenous	mRNA	100	7.13	7.8	8.49	6.97	7.38	5.04	5.85	5.88	5.44	6.17
AICDA		XM_005570042.1	XM_005570042.1:942	Endogenous	mRNA	100	2.43	3.89	1.7	3.08	3.48	5.85	4.85	6.46	4.93	5.39
AIRE		XM_001103602.2	XM_001103602.2:288	Endogenous	mRNA	100	3.2	4.34	3.95	3.89	3.65	3.62	5.34	5.61	4.7	5.39
AKT3		XM_005539655.1	XM_005539655.1:300	Endogenous	mRNA	100	5.52	4.61	4.81	5.37	4.84	3.62	5.53	6.1	4.7	4.9
ALOX12		XM_001104192.2	XM_001104192.2:1410	Endogenous	mRNA	100	2.92	2.42	2.4	2.4	2.07	5.21	5.34	4.29	3.7	4.17
ALOX15		XM_001094627.2	XM_001094627.2:1345	Endogenous	mRNA	100	2.11	0.25	1.87	2.89	2.29	3.62	2.53	4.29	4.12	4.58
ALOX5		XM_005565109.1	XM_005565109.1:700	Endogenous	mRNA	100	2.81	2.57	1.7	2.4	2.94	4.04	4.11	5.61	4.44	5.17
ANP32B		XM_005581222.1	XM_005581222.1:1225	Endogenous	mRNA	100	6.95	6.68	6.85	7.08	6.95	6.62	5.53	5.61	6.12	5.75
APOE		XM_005589553.1	XM_005589553.1:498	Endogenous	mRNA	100	14.08	14.45	13.99	14.59	14.44	12.87	12.58	10.84	12.63	13.18
APP		XM_002803170.1	XM_002803170.1:1684	Endogenous	mRNA	100	9.26	8.87	9.48	9.34	8.87	8.99	8.28	7.99	9.31	8.87
AREG		XM_001101978.2	XM_001101978.2:405	Endogenous	mRNA	100	2.81	2.71	1.5	2.89	3.07	4.36	5.53	6.46	2.12	5.39
ARG1		XM_005551843.2	XM_005551843.2:1022	Endogenous	mRNA	100	10.44	10.15	11.96	12.24	11.46	9.63	10.19	8.58	9.48	9.9
ARG2		NM_001261253.1	NM_001261253.1:529	Endogenous	mRNA	100	2.81	3.25	5.16	7.55	3.87	5.62	6.7	5.61	6.21	5.75
ARHGDIB		XM_005570240.1	XM_005570240.1:356	Endogenous	mRNA	100	8.69	7.22	8.31	8.31	8.76	7.99	7.78	9.12	8.48	8.81
ATF2		XM_005573535.1	XM_005573535.1:1606	Endogenous	mRNA	100	6.3	6.17	6.36	6.59	5.89	5.5	5.7	6.1	6.58	5.58
ATG10		XM_001111368.2	XM_001111368.2:405	Endogenous	mRNA	100	3.92	2.42	3.87	4.25	4.29	6.04	6.11	6.1	4.7	5.17
ATG12		XR_010348.2	XR_010348.2:619	Endogenous	mRNA	100	5.85	6.08	5.97	5.57	5.94	7.36	6.92	6.88	7.61	7.23
ATG16L1		XM_005574649.1	XM_005574649.1:1754	Endogenous	mRNA	100	4.73	4.54	4.85	5.25	5.13	6.04	5.99	6.75	6.29	5.58
ATG5		XM_005552246.1	XM_005552246.1:766	Endogenous	mRNA	100	5.2	4.71	5.09	4.89	4.57	4.36	4.53	6.46	5.29	5.39
ATG7		NM_001265972.1	NM_001265972.1:136	Endogenous	mRNA	100	4.43	4.61	4.34	4.54	5.01	6.04	5.11	4.88	5.44	5.17
ATM		XM_002799779.1	XM_002799779.1:7160	Endogenous	mRNA	100	5.83	5.82	5.62	5.67	5.34	4.36	2.53	5.29	4.12	4.58
B2M		NM_001047137.1	NM_001047137.1:25	Endogenous	mRNA	100	12.1	11.36	12.48	11.56	12.05	12.1	11.5	11.09	11.9	11.82
B3GAT1		XM_005580225.1	XM_005580225.1:1057	Endogenous	mRNA	100	1.92	2.06	1.02	2.08	2.48	4.04	4.53	4.29	2.12	4.17
BAD		XM_005577426.2	XM_005577426.2:425	Endogenous	mRNA	100	5.26	6.29	5.16	5.33	5.77	5.62	5.53	6.1	5.29	5.39
BATF		XM_005561820.1	XM_005561820.1:826	Endogenous	mRNA	100	3.11	3.06	3.34	4.17	4.44	6.29	6.34	5.88	6.58	6.75
BATF3		XM_005540791.1	XM_005540791.1:296	Endogenous	mRNA	100	4.36	4.25	3.91	4.17	4.84	5.5	6.34	7.1	6.51	5.9
BAX		XM_005589832.1	XM_005589832.1:340	Endogenous	mRNA	100	5.81	6.06	5.75	5.72	5.77	7.13	7.7	7.68	7.37	7.54
BCAP31		XM_005594916.1	XM_005594916.1:648	Endogenous	mRNA	100	7.22	7.53	7.32	7.44	7.38	7.56	6.85	6.88	7.44	7.63
BCL10		XM_005542846.1	XM_005542846.1:722	Endogenous	mRNA	100	4.47	4.86	4.43	4.33	4.44	5.04	4.85	6.61	3.7	4.58
BCL2		XM_005586524.1	XM_005586524.1:612	Endogenous	mRNA	100	3.57	3.42	3.65	4.33	4.29	4.36	4.85	3.29	3.12	4.17
BCL2L1		XM_005568633.1	XM_005568633.1:727	Endogenous	mRNA	100	8	8.5	7.9	7.67	8.33	9.27	9.05	7.61	9.01	9.01
BCL2L11		XM_005575254.1	XM_005575254.1:1742	Endogenous	mRNA	100	6.43	6.68	7.35	6.82	6.62	6.62	6.44	7.1	5.82	6.49
BCL3		XM_001109319.2	XM_001109319.2:329	Endogenous	mRNA	100	5.92	5.77	5.53	5.08	5.89	7.13	5.99	6.1	7.07	6.9
BCL6		XM_005545439.1	XM_005545439.1:791	Endogenous	mRNA	100	7.23	8.15	7.07	6.85	8.55	8.47	8.51	9.48	8.66	7.87
BID		XM_002798280.1	XM_002798280.1:1164	Endogenous	mRNA	100	7.05	7.24	6.61	6.31	6.49	6.5	6.99	7.1	6.93	6.83
BIRC2		XM_005579457.1	XM_005579457.1:1941	Endogenous	mRNA	100	6.79	6.49	6.74	6.25	6.32	5.5	5.34	5.61	5.29	6.04
BLK		XM_005562580.1	XM_005562580.1:711	Endogenous	mRNA	100	2.11	2.71	1.02	2.89	3.8	3.62	4.11	4.88	3.7	5.58
BLNK		XM_001100700.2	XM_001100700.2:975	Endogenous	mRNA	100	6.38	6.16	6.26	5.99	6.63	6.04	6.62	7.1	5.44	6.17
BST2		NM_001161666.1	NM_001161666.1:64	Endogenous	mRNA	100	9.22	8.54	10.04	9.16	9.74	10.21	9.55	9.34	9.83	10.57
BTK		XM_002806330.1	XM_002806330.1:1175	Endogenous	mRNA	100	3.2	2.42	2.95	2.67	3.48	4.04	4.11	4.88	3.7	4.17
BTLA		XM_005548166.1	XM_005548166.1:1134	Endogenous	mRNA	100	3.2	3.06	3.02	3.99	3.87	5.74	6.34	6.29	4.7	5.9
C10orf54		XM_015456211.1	XM_015456211.1:333	Endogenous	mRNA	100	5.59	5.03	5.56	5.21	5.94	6.21	5.7	5.61	5.82	6.9
C14orf166		XM_005561255.1	XM_005561255.1:269	Endogenous	mRNA	100	6.36	6.06	6.32	6.31	5.93	6.04	5.11	7.38	6.03	6.67
C1QA		XM_001101933.2	XM_001101933.2:476	Endogenous	mRNA	100	8.93	6.28	9.11	8.93	9.28	7.59	6.78	7.88	8.25	8.31
C1QB		XM_005544500.1	XM_005544500.1:562	Endogenous	mRNA	100	9.89	7.3	10.08	9.66	10.07	7.74	7.23	8.15	8.39	8.47
C1QBP		XM_001100940.2	XM_001100940.2:544	Endogenous	mRNA	100	6.89	6.7	6.74	7.18	6.69	6.79	7.28	7.1	7.44	7.28
C1R		XM_005570002.1	XM_005570002.1:888	Endogenous	mRNA	100	11.73	12.03	11.76	11.26	11.81	9.01	9.08	8.68	9.12	8.97
C1S		XM_005570001.1	XM_005570001.1:1386	Endogenous	mRNA	100	13.14	13.09	13.26	13	13.59	13.52	13.69	11.26	14.01	13.43
C2		XM_005553451.1	XM_005553451.1:1121	Endogenous	mRNA	100	11.18	10.93	10.94	10.72	10.91	8.7	8.85	7.38	8.67	8.56
C3		XM_001091921.2	XM_001091921.2:3510	Endogenous	mRNA	100	13.13	13.07	12.89	12.69	13.04	10.13	10.31	8.29	10.37	10.46
C3AR1		XM_001113373.1	XM_001113373.1:564	Endogenous	mRNA	100	5.24	4.06	5.8	5.96	6.68	7.62	7.48	7.61	8.53	8.47
C4A		XM_002805966.1	XM_002805966.1:1627	Endogenous	mRNA	100	13.14	12.93	13.5	13	13.72	11.32	11.73	11.96	11.3	10.97
C4B		XM_005553435.1	XM_005553435.1:1550	Endogenous	mRNA	100	13.18	13.26	13.51	12.88	13.59	11.38	11.25	10.22	11.21	10.89
C4BPA		XM_005540679.1	XM_005540679.1:1299	Endogenous	mRNA	100	10.93	11.2	11.25	10.6	11.26	9.86	9.22	7.75	9.83	8.69
C5		XM_001095750.2	XM_001095750.2:2285	Endogenous	mRNA	100	9.32	9.12	9.12	9	9.39	6.9	6.34	6.46	7.03	6.04
C5aR1		XM_005589697.2	XM_005589697.2:1207	Endogenous	mRNA	100	5.8	4	4.95	5.21	6.2	7.25	6.85	6.99	7.55	7.23
C6		XM_005556795.1	XM_005556795.1:1299	Endogenous	mRNA	100	10.4	10.21	10.59	9.86	10.89	8.19	7.39	7.46	7.87	5.9
C7		XM_001085533.2	XM_001085533.2:555	Endogenous	mRNA	100	9.2	7.36	8.21	8.77	8.32	7.87	7.57	8.61	8.49	8.49
C8A		XM_001114403.1	XM_001114403.1:1445	Endogenous	mRNA	100	9.6	9.41	9.54	9.81	9.84	8.52	8.46	6.75	8.79	7.44
C8B		XM_001114456.2	XM_001114456.2:215	Endogenous	mRNA	100	11.82	11.69	11.59	11.31	11.82	9.4	9.01	8.68	9.88	8.26
C8G		XM_001117839.1	XM_001117839.1:233	Endogenous	mRNA	100	7.85	8.66	8.03	8.23	8.12	7.4	7.05	6.1	6.64	6.28
C9		XM_001084671.2	XM_001084671.2:595	Endogenous	mRNA	100	12.62	12.63	12.78	12.81	13.33	11.88	11.6	10.81	11.54	11
CAMP		NM_001033509.1	NM_001033509.1:87	Endogenous	mRNA	100	3.51	3.34	2.95	2.67	3.39	5.74	6.11	5.61	6.82	5.9
CARD9		XM_001095549.2	XM_001095549.2:1126	Endogenous	mRNA	100	4.07	3.64	4.65	4.83	4.57	5.95	4.53	5.88	5.93	6.28
CASP1		XM_001094943.2	XM_001094943.2:1600	Endogenous	mRNA	100	5.07	4.16	4.81	4.33	5.93	6.13	5.99	6.46	6.76	6.67
CASP10		XM_001097804.2	XM_001097804.2:1184	Endogenous	mRNA	100	6.15	5.03	5.74	5.91	6.2	6.21	6.11	5.61	6.21	6.49
CASP2		XM_001087704.2	XM_001087704.2:405	Endogenous	mRNA	100	5.18	4.84	4.56	4.33	5.04	6.36	5.7	6.88	5.7	6.49
CASP3		NM_001284835.1	NM_001284835.1:670	Endogenous	mRNA	100	5.52	5.06	5.3	5.6	5.71	6.13	5.53	7.1	6.37	6.17
CASP8		XM_001091080.2	XM_001091080.2:375	Endogenous	mRNA	100	5.26	5.03	5.62	5.17	4.87	5.36	5.34	6.46	5.12	5.17
CCBP2		XM_005546797.1	XM_005546797.1:911	Endogenous	mRNA	100	4.51	3.89	5.07	5.25	4.48	5.74	6.34	5.61	5.12	6.17
CCL1		NM_001032849.1	NM_001032849.1:166	Endogenous	mRNA	100	2.43	2.71	2.28	3.54	3.65	6.04	5.11	6.46	5.82	5.58
CCL11		NM_001032874.1	NM_001032874.1:160	Endogenous	mRNA	100	4.73	2.71	2.78	2.08	3.18	5.36	6.23	6.61	5.12	7.83
CCL13		XM_001113462.2	XM_001113462.2:177	Endogenous	mRNA	100	3.02	2.71	2.4	3.54	2.8	6.21	6.11	6.1	4.93	4.58
CCL15		XM_002800380.1	XM_002800380.1:156	Endogenous	mRNA	100	5.52	5.98	6.59	6.51	5.89	5.04	4.53	5.61	4.44	4.17
CCL16		XM_001112513.2	XM_001112513.2:87	Endogenous	mRNA	100	8.47	8.97	8.34	7.97	8.63	5.5	4.85	6.46	5.58	4.58
CCL17		XM_005592031.1	XM_005592031.1:385	Endogenous	mRNA	100	2.43	2.06	2.4	3.08	2.65	4.85	4.53	4.29	4.93	4.17
CCL18		NM_001032853.1	NM_001032853.1:14	Endogenous	mRNA	100	2.43	1.84	1.28	2.4	2.07	5.62	5.11	6.1	5.93	4.9
CCL19		NM_001032959.1	NM_001032959.1:58	Endogenous	mRNA	100	4.28	4.8	4.53	4.08	4.73	4.36	8.02	6.88	6.21	5.9
CCL2		NM_001032821.1	NM_001032821.1:187	Endogenous	mRNA	100	5.47	4.74	4.31	3.89	5.15	10.28	9.55	9.52	10.78	10.59
CCL20		NM_001032854.1	NM_001032854.1:28	Endogenous	mRNA	100	3.36	2.84	2.16	3.54	3.57	5.62	6.44	6.99	5.93	5.9
CCL21		NM_001032855.1	NM_001032855.1:97	Endogenous	mRNA	100	7.8	7.48	7.29	6.82	7.39	7.74	7.85	8.85	7.55	6.04
CCL22		XM_005592030.1	XM_005592030.1:806	Endogenous	mRNA	100	2.43	2.25	2.5	2.89	3.8	3.62	5.11	6.1	5.29	4.17
CCL23		NM_001032946.1	NM_001032946.1:225	Endogenous	mRNA	100	3.11	3.71	3.34	4.25	3.8	6.9	6.44	6.1	8	7.94
CCL24		NM_001194459.1	NM_001194459.1:124	Endogenous	mRNA	100	4.87	3.89	4.37	4.78	3.18	5.74	5.99	6.61	4.7	5.75
CCL26		XM_001109808.2	XM_001109808.2:20	Endogenous	mRNA	100	2.28	2.25	1.87	2.89	3.07	4.62	5.11	4.88	4.44	4.58
CCL3		NM_001034200.1	NM_001034200.1:124	Endogenous	mRNA	100	4.57	3.34	3.65	3.67	5.04	7.13	7.17	8.15	7.37	7.11
CCL4		XM_005583502.1	XM_005583502.1:354	Endogenous	mRNA	100	3.7	3.42	3.74	3.08	2.94	5.74	4.11	7.46	3.7	5.39
CCL5		NM_001032850.1	NM_001032850.1:170	Endogenous	mRNA	100	4.47	4.71	3.45	3.25	4.18	6.43	6.44	6.75	6.76	7.17
CCL7		XM_001113381.2	XM_001113381.2:78	Endogenous	mRNA	100	2.92	3.42	2.4	4.25	3.65	5.21	5.85	7.2	6.12	6.67
CCL8		NM_001032851.1	NM_001032851.1:42	Endogenous	mRNA	100	2.11	1.57	2.16	2.08	2.65	4.62	5.53	5.61	4.93	5.75
CCND3		XM_005553014.1	XM_005553014.1:1367	Endogenous	mRNA	100	4.47	4.57	4.22	4.54	5.04	6.04	6.23	5.29	6.64	6.75
CCR1		NM_001032858.1	NM_001032858.1:466	Endogenous	mRNA	100	4.24	3.42	4.25	3.4	4.8	5.62	5.34	6.46	5.29	6.75
CCR10		XM_001111554.2	XM_001111554.2:94	Endogenous	mRNA	100	0.7	1.25	1.02	1.67	2.94	5.04	5.11	5.88	5.29	4.9
CCR2		NM_001032806.1	NM_001032806.1:40	Endogenous	mRNA	100	2.57	3.95	2.7	4.33	3.87	5.04	7.05	7.2	4.7	5.58
CCR3		NM_001047140.1	NM_001047140.1:543	Endogenous	mRNA	100	3.36	3.64	2.5	3.4	2.94	5.04	4.85	7.46	5.29	5.75
CCR4		XM_005545534.1	XM_005545534.1:830	Endogenous	mRNA	100	2.7	2.84	2.28	3.08	3.07	4.36	5.11	6.75	4.44	5.58
CCR5		XM_005546902.1	XM_005546902.1:1188	Endogenous	mRNA	100	2.92	2.95	2.28	2.67	2.29	3.62	4.11	6.29	3.7	5.39
CCR6		NM_001032935.1	NM_001032935.1:85	Endogenous	mRNA	100	2.81	3.84	3.16	3.25	3.94	5.85	5.11	6.99	5.12	6.39
CCR7		NM_001032884.1	NM_001032884.1:178	Endogenous	mRNA	100	1.7	1.25	1.7	1.67	3.39	2.04	4.11	5.29	4.44	5.17
CCR8		XM_001084047.2	XM_001084047.2:863	Endogenous	mRNA	100	1.43	2.06	1.02	1.08	2.29	4.04	4.53	4.88	3.7	4.58
CCRL1		XM_005545781.1	XM_005545781.1:1286	Endogenous	mRNA	100	3.57	3.16	3.91	4.54	4.18	5.62	5.85	6.29	4.44	5.75
CCRL2		XM_001103165.2	XM_001103165.2:488	Endogenous	mRNA	100	3.36	2.71	2.95	3.89	3.87	4.85	4.53	5.29	5.12	5.39
CD14		NM_001130433.1	NM_001130433.1:517	Endogenous	mRNA	100	8.63	9.1	9.18	9.28	9.04	7.21	8.53	8.05	8.37	7.75
CD160		XM_005542122.1	XM_005542122.1:545	Endogenous	mRNA	100	3.11	3.16	2.4	3.78	3.94	4.04	6.11	6.46	5.44	5.58
CD163		XM_001118361.2	XM_001118361.2:1059	Endogenous	mRNA	100	7.29	5.59	7.24	6.87	7.48	8.79	8.96	8.38	9.97	9.65
CD164		XM_005551554.1	XM_005551554.1:345	Endogenous	mRNA	100	7.35	7.02	7.18	6.9	7.05	6.85	6.7	6.99	7.16	6.83
CD19		XM_001103043.2	XM_001103043.2:655	Endogenous	mRNA	100	2.81	2.57	2.16	2.67	1.8	4.36	4.85	6.1	4.93	5.9
CD1A		XM_005595551.1	XM_005595551.1:2397	Endogenous	mRNA	100	3.2	3.16	3.09	4.4	4.69	5.36	3.53	5.88	4.12	5.39
CD1B		XM_005541341.1	XM_005541341.1:1155	Endogenous	mRNA	100	1.43	1.57	1.28	3.08	2.48	5.74	5.11	6.46	4.93	4.9
CD1C		XM_005595545.2	XM_005595545.2:1489	Endogenous	mRNA	100	3.51	3.25	1.5	3.08	2.65	3.62	5.34	4.29	4.44	3.58
CD1D		NM_001033114.1	NM_001033114.1:910	Endogenous	mRNA	100	6.1	8.21	6.97	7.8	7.66	5.62	4.53	3.29	3.7	5.39
CD1E		XM_005541337.1	XM_005541337.1:1660	Endogenous	mRNA	100	3.02	3.64	3.28	3.54	3.65	5.04	5.99	5.29	5.29	5.75
CD2		NM_001283777.1	NM_001283777.1:636	Endogenous	mRNA	100	3.2	3.16	3.65	3.25	2.65	4.04	5.11	6.1	4.12	3.58
CD207		XM_005575643.2	XM_005575643.2:659	Endogenous	mRNA	100	2.57	3.06	1.87	3.67	2.65	5.74	5.7	6.1	4.12	5.58
CD209		NM_001032870.1	NM_001032870.1:169	Endogenous	mRNA	100	7.56	6.28	7.45	7.55	7.71	5.21	5.53	5.88	5.44	5.17
CD22		XM_001111493.1	XM_001111493.1:2450	Endogenous	mRNA	100	3.57	3.77	1.87	2.67	2.94	4.62	5.11	5.29	4.7	4.9
CD24		XM_005552236.1	XM_005552236.1:484	Endogenous	mRNA	100	2.92	3.77	3.28	3.54	3.48	7.08	7.23	5.88	5.44	6.04
CD244		XM_001117630.2	XM_001117630.2:205	Endogenous	mRNA	100	3.43	3.25	2.95	2.4	2.48	5.04	5.34	5.29	4.93	5.75
CD247		NM_001077423.1	NM_001077423.1:191	Endogenous	mRNA	100	4.02	5.08	4.02	2.89	4.07	5.04	5.85	4.29	4.12	4.9
CD27		XM_001104337.2	XM_001104337.2:745	Endogenous	mRNA	100	3.11	2.71	2.6	3.25	3.07	5.62	5.34	5.29	4.12	4.9
CD274		NM_001083889.1	NM_001083889.1:505	Endogenous	mRNA	100	4.11	4.06	4.22	3.4	4.61	6.29	7.11	6.46	6.64	6.75
CD276		XM_005559999.1	XM_005559999.1:1517	Endogenous	mRNA	100	5.93	6.94	6.49	6.19	6.7	7.33	6.23	6.75	6.98	6.49
CD28		NM_001042641.2	NM_001042641.2:145	Endogenous	mRNA	100	2.92	3.34	2.28	3.89	2.94	5.36	5.34	6.29	4.7	5.58
CD34		XM_005540699.1	XM_005540699.1:669	Endogenous	mRNA	100	5.14	4.11	3.34	3.67	3.48	4.62	5.34	6.29	4.93	5.39
CD36		NM_001032913.1	NM_001032913.1:1240	Endogenous	mRNA	100	9.91	9.4	8.8	9.52	9.04	7.71	6.34	7.68	7.44	7.75
CD38		XM_005554514.1	XM_005554514.1:1197	Endogenous	mRNA	100	4.54	4.74	4.09	4.33	5.18	7.17	6.92	7.1	7.51	7.83
CD3D		NM_001287688.1	NM_001287688.1:129	Endogenous	mRNA	100	4.07	4.42	3.87	3.25	4.44	5.36	6.23	6.29	4.12	4.58
CD3E		NM_001283615.1	NM_001283615.1:236	Endogenous	mRNA	100	4.84	5.11	4.53	4.54	4.39	6.21	6.23	5.61	5.12	4.9
CD3EAP		XM_005589588.1	XM_005589588.1:676	Endogenous	mRNA	100	3.2	3.06	3.16	3.4	3.73	4.04	4.85	4.29	3.12	4.17
CD3G		NM_001283910.1	NM_001283910.1:263	Endogenous	mRNA	100	3.02	3.42	2.7	4.08	3.29	5.21	5.7	5.61	5.44	4.58
CD4		NM_001042662.1	NM_001042662.1:796	Endogenous	mRNA	100	5.93	3.95	5.69	6.1	5.77	5.21	5.85	5.29	5.58	6.39
CD40		XM_001104255.1	XM_001104255.1:180	Endogenous	mRNA	100	5.4	5.11	4.12	4.99	5.71	5.62	5.85	6.88	5.44	5.9
CD40LG		NM_001032839.1	NM_001032839.1:669	Endogenous	mRNA	100	1.92	1.84	2.28	0.08	2.65	5.5	5.53	6.29	4.12	3.58
CD44		XM_005578207.1	XM_005578207.1:1153	Endogenous	mRNA	100	6.67	5.46	5.98	6.25	6.49	7.92	8.02	7.54	8.61	8.85
CD46		NM_001195746.1	NM_001195746.1:225	Endogenous	mRNA	100	7.22	7.41	7.67	6.57	6.58	6.9	4.85	5.61	6.21	6.04
CD47		XM_005548232.2	XM_005548232.2:858	Endogenous	mRNA	100	7.54	7.68	7.62	7.31	7.99	7.97	7.81	5.61	8.1	8.58
CD48		XM_005541239.1	XM_005541239.1:597	Endogenous	mRNA	100	6.43	5.88	5.71	5.03	5.87	6.36	6.53	7.29	6.7	6.97
CD5		XM_005578865.1	XM_005578865.1:1771	Endogenous	mRNA	90	0	1.84	1.28	1.67	2.29	4.62	4.11	5.29	3.7	5.17
CD53		XM_005542401.1	XM_005542401.1:734	Endogenous	mRNA	100	6.38	5.69	6.63	5.96	6.96	7.5	7.44	7.75	8.29	7.94
CD55		XM_005540684.1	XM_005540684.1:827	Endogenous	mRNA	100	6.48	5.13	6.32	6.38	6.41	7.59	6.53	6.99	7.07	6.83
CD58		XM_001112756.1	XM_001112756.1:404	Endogenous	mRNA	100	4.51	4	4.09	4.33	4.84	4.62	5.34	4.88	6.03	4.9
CD59		XM_005578241.1	XM_005578241.1:812	Endogenous	mRNA	100	7.92	7.66	7.81	7.91	8.28	7.85	7.23	5.88	7.12	6.97
CD6		XM_002799538.1	XM_002799538.1:945	Endogenous	mRNA	100	4.07	4.06	3.65	4.08	4.01	6.04	6.85	6.75	5.58	5.17
CD68		XM_005582776.1	XM_005582776.1:980	Endogenous	mRNA	100	8.21	6.28	7.82	7.99	8.22	8.86	9.01	9.31	9.05	8.89
CD69		XM_005570089.2	XM_005570089.2:434	Endogenous	mRNA	100	2.92	2.42	2.87	3.4	3.65	4.04	5.53	4.88	3.12	2.58
CD7		XM_001113810.2	XM_001113810.2:180	Endogenous	mRNA	100	4.57	5.5	5.21	4.78	4.53	5.74	5.85	6.61	5.58	6.04
CD70		XM_005587716.1	XM_005587716.1:256	Endogenous	mRNA	100	1.92	2.25	2.16	3.4	2.48	5.21	5.53	5.61	4.12	5.17
CD74		XM_001099491.2	XM_001099491.2:702	Endogenous	mRNA	100	10.83	8.78	10.41	10.14	11.11	8.75	7.7	8.34	8.79	9.48
CD79A		XM_005589419.1	XM_005589419.1:281	Endogenous	mRNA	100	3.64	3.42	3.16	3.4	3.87	4.36	5.34	5.61	3.12	3.58
CD79B		XM_005584687.1	XM_005584687.1:260	Endogenous	mRNA	100	2.92	3.34	2.6	3.4	4.07	5.36	5.34	6.46	5.12	5.9
CD80		NM_001042642.1	NM_001042642.1:320	Endogenous	mRNA	100	2.81	2.71	3.28	2.89	4.24	4.36	4.11	4.88	4.7	6.49
CD81		XM_005576902.1	XM_005576902.1:601	Endogenous	mRNA	100	11.11	10.77	11.11	10.97	11.11	11.27	11.08	10.6	11.47	11.5
CD82		XM_005578126.1	XM_005578126.1:713	Endogenous	mRNA	100	5.02	6.8	6.08	5.51	5.44	5.74	6.23	6.29	5.12	5.17
CD83		XM_005553991.1	XM_005553991.1:694	Endogenous	mRNA	100	4.24	3.25	3.4	3.78	4.53	4.62	3.53	5.61	5.58	6.04
CD86		NM_001042644.1	NM_001042644.1:210	Endogenous	mRNA	100	4.95	3.5	4.65	4.4	5.46	5.36	5.53	4.88	6.12	5.9
CD8A		XM_001092778.2	XM_001092778.2:630	Endogenous	mRNA	100	4.51	5	4.7	5.17	5.55	7.25	7.44	8.05	6.7	6.97
CD8B		XM_005575360.1	XM_005575360.1:388	Endogenous	mRNA	100	3.87	4.42	2.78	3.25	4.24	4.85	2.53	5.29	5.29	5.75
CD9		XM_005569889.1	XM_005569889.1:719	Endogenous	mRNA	100	6.64	5.11	5.65	6.19	6.2	7.92	6.92	7.2	8	7.71
CD96		XM_005548190.1	XM_005548190.1:437	Endogenous	mRNA	100	1.7	3.89	2.5	2.67	2.65	4.04	4.53	5.88	2.12	4.17
CD97		XM_002801104.1	XM_002801104.1:2191	Endogenous	mRNA	100	6.06	5.18	6.02	5.75	6.35	6.99	7.66	7.29	7.16	7.94
CD99		XM_005592879.1	XM_005592879.1:540	Endogenous	mRNA	100	8.48	7.34	7.93	8.23	8.31	7.5	7.44	7.38	7.25	7.17
CDC42		XM_005553127.1	XM_005553127.1:145	Endogenous	mRNA	100	6.32	5.76	6.05	5.44	6.01	4.36	5.53	5.61	5.12	6.17
CDH5		XM_005592138.1	XM_005592138.1:1103	Endogenous	mRNA	100	6.16	3.71	5.07	4.78	5.15	5.04	5.7	4.88	6.29	4.58
CDKN1A		XM_005553160.1	XM_005553160.1:259	Endogenous	mRNA	100	6.66	5.69	7.14	7.49	7.67	8.21	7.62	8.1	7.61	7.9
CEACAM1		XM_005589369.1	XM_005589369.1:1624	Endogenous	mRNA	100	7.86	7.75	8.17	7.83	7.58	6.5	6.78	6.61	6.7	5.58
CEACAM3		XM_015442082.1	XM_015442082.1:1254	Endogenous	mRNA	100	4.92	2.84	3.09	4.94	4.69	5.04	4.85	3.29	5.58	5.58
CEACAM6		XM_005589431.1	XM_005589431.1:670	Endogenous	mRNA	100	2.11	2.57	2.87	3.54	3.29	5.36	5.53	5.29	5.12	4.9
CEACAM8		XM_005589367.1	XM_005589367.1:913	Endogenous	mRNA	100	2.11	3.34	2.16	2.67	2.29	4.04	4.85	5.61	4.93	4.17
CEBPB		XM_005569338.1	XM_005569338.1:1730	Endogenous	mRNA	100	10.18	10.14	11.4	11.25	10.71	11.36	11.51	9.48	12.01	11.41
CFB		XM_001113553.2	XM_001113553.2:3014	Endogenous	mRNA	100	11.82	11.95	12.01	11.92	12.41	11.19	12.16	9.12	12.38	11.96
CFD		XM_001117186.2	XM_001117186.2:846	Endogenous	mRNA	100	8.8	7.53	9.16	8.76	9.23	7.13	7.11	7.38	8.16	7.11
CFH		XM_001111875.2	XM_001111875.2:484	Endogenous	mRNA	100	10.83	10.75	11.12	10.61	11.11	10.05	9.81	8.1	10.21	10.34
CFI		XM_001087512.2	XM_001087512.2:1008	Endogenous	mRNA	100	10.41	10.6	10.49	10.05	10.85	8.65	8.55	7.61	8.58	8.42
CFL1		XM_005577224.2	XM_005577224.2:1183	Endogenous	mRNA	100	9.23	9.14	9.23	9.04	9.34	9.08	8.46	8.5	8.93	9.17
CFP		XM_005593429.1	XM_005593429.1:1073	Endogenous	mRNA	100	8.21	6.47	8.24	8.21	8.49	7.33	7.53	8.15	8.03	8.04
CHIT1		XM_005540484.1	XM_005540484.1:603	Endogenous	mRNA	100	3.7	4.46	2.02	2.67	3.18	5.04	4.11	4.88	5.29	5.75
CHUK		XM_005566180.1	XM_005566180.1:1561	Endogenous	mRNA	100	6.04	5.84	5.94	5.78	6.02	7.17	5.7	6.61	6.98	6.49
CIITA		XM_001103518.2	XM_001103518.2:558	Endogenous	mRNA	100	4.4	4.29	4.16	4.47	5.29	4.62	4.53	6.61	4.44	4.58
CISH		XM_001097616.2	XM_001097616.2:438	Endogenous	mRNA	100	2.81	2.25	2.7	3.08	3.29	5.62	4.85	5.61	3.12	4.58
CLEC4A		XM_001113405.2	XM_001113405.2:190	Endogenous	mRNA	100	4.02	3.57	3.87	3.54	3.94	6.04	5.34	5.29	5.12	4.17
CLEC4E		XM_001118423.2	XM_001118423.2:173	Endogenous	mRNA	100	3.36	1.84	2.6	3.25	3.48	4.62	3.53	6.29	5.12	5.17
CLEC5A		XM_001085243.2	XM_001085243.2:595	Endogenous	mRNA	100	1.7	1.57	2.02	3.4	2.65	3.62	5.11	4.29	3.12	2.58
CLEC6A		XM_005570039.1	XM_005570039.1:339	Endogenous	mRNA	100	3.11	3.64	3.4	4.33	3.29	6.04	5.11	7.38	3.7	6.17
CLEC7A		NM_001032943.1	NM_001032943.1:89	Endogenous	mRNA	100	3.7	2.84	3.7	3.99	4.07	5.36	5.34	6.75	5.29	5.58
CLU		NM_001195474.1	NM_001195474.1:1235	Endogenous	mRNA	100	13.71	13.98	14	14.23	14.52	12.72	12.46	11.75	12.67	12.41
CMA1		NM_001285192.1	NM_001285192.1:191	Endogenous	mRNA	100	2.81	3.5	2.95	3.25	2.94	5.5	4.53	5.61	2.12	5.58
CMKLR1		XM_005572139.1	XM_005572139.1:3939	Endogenous	mRNA	100	5.28	3.84	4.95	5.08	5.1	6.62	6.85	7.29	5.29	5.75
CR1		XM_002801945.1	XM_002801945.1:2925	Endogenous	mRNA	100	2.92	2.95	2.02	2.67	3.07	4.04	2.53	4.88	3.12	2.58
CR2		XM_002801946.1	XM_002801946.1:2862	Endogenous	mRNA	100	3.11	3.5	3.09	4.25	3.87	6.29	5.85	6.88	4.12	5.58
CRADD		XM_005571871.1	XM_005571871.1:694	Endogenous	mRNA	100	6.86	7.13	7.81	7.61	7.79	6.21	6.92	7.54	6.7	6.39
CREB1		XM_001107192.2	XM_001107192.2:885	Endogenous	mRNA	100	6.48	6.71	5.98	6.33	5.99	6.43	5.53	5.88	6.44	6.39
CRP		NM_001319393.1	NM_001319393.1:288	Endogenous	mRNA	100	10.5	10.63	11.22	9.88	12.68	11.32	11.85	9.56	13.11	11.99
CSF1		XM_001090841.2	XM_001090841.2:374	Endogenous	mRNA	100	4.76	3.42	4.12	4.54	4.29	4.36	4.85	5.29	3.7	5.39
CSF1R		XM_001107711.2	XM_001107711.2:2036	Endogenous	mRNA	100	7.47	5.76	8	7.86	8.13	5.5	5.99	6.1	6.44	5.9
CSF2		NM_001032949.1	NM_001032949.1:336	Endogenous	mRNA	100	2.28	3.34	2.5	2.89	3.48	4.62	5.11	6.75	4.44	5.17
CSF2RB		XM_001086084.2	XM_001086084.2:1149	Endogenous	mRNA	100	2.11	2.25	2.5	3.08	3.48	4.62	5.53	6.1	5.12	6.04
CSF3		XM_001095097.2	XM_001095097.2:798	Endogenous	mRNA	100	3.7	2.25	2.5	3.54	3.48	5.21	6.23	6.88	5.7	5.9
CSF3R		XM_005543945.1	XM_005543945.1:2291	Endogenous	mRNA	100	4.28	5.18	3.45	3.89	5.46	7.33	6.62	7.38	7.03	7.39
CTLA4		NM_001044739.1	NM_001044739.1:364	Endogenous	mRNA	100	2.11	1.57	2.5	1.08	2.65	3.62	3.53	6.46	4.44	2.58
CTNNB1		XM_005546748.1	XM_005546748.1:867	Endogenous	mRNA	100	8.11	7.9	7.94	7.75	7.6	8.31	8.17	6.88	8.1	7.63
CTSC		NM_001195651.1	NM_001195651.1:1020	Endogenous	mRNA	100	6.87	7.96	7.58	6.01	6.54	7.17	5.99	7.29	6.87	7.11
CTSG		XM_005560993.1	XM_005560993.1:340	Endogenous	mRNA	100	1.43	1.57	2.02	3.08	2.65	3.62	4.53	4.88	3.7	4.17
CTSS		XM_005541969.1	XM_005541969.1:751	Endogenous	mRNA	100	5.96	4.68	5.84	5.25	6.07	6.04	5.99	6.75	6.76	6.75
CUL9		XM_002808385.1	XM_002808385.1:2474	Endogenous	mRNA	100	4.54	4.46	4.56	4.47	4.34	4.85	5.11	5.29	4.93	4.58
CX3CL1		XM_005595727.1	XM_005595727.1:1195	Endogenous	mRNA	100	2.28	2.06	1.02	1.67	3.18	4.62	2.53	5.29	4.12	4.9
CX3CR1		NM_001265871.1	NM_001265871.1:834	Endogenous	mRNA	100	3.87	4.06	3.7	2.67	4.65	3.04	5.7	4.88	4.93	4.9
CXCL1		NM_001283494.1	NM_001283494.1:51	Endogenous	mRNA	100	2.28	3.06	3.16	3.25	2.94	3.62	4.53	5.88	4.7	4.17
CXCL10		NM_001032892.1	NM_001032892.1:169	Endogenous	mRNA	100	9.8	7.88	8.37	5.81	10.07	9.49	9.73	8.46	11.48	10.65
CXCL11		XM_005555011.1	XM_005555011.1:254	Endogenous	mRNA	100	4.76	3.5	5.02	3.99	5.21	9.33	8.76	7.99	9.82	9.75
CXCL12		NM_001032934.1	NM_001032934.1:90	Endogenous	mRNA	100	10.01	9.09	9.25	9.19	8.93	8.29	6.85	7.93	7.44	7.63
CXCL13		NM_001032880.1	NM_001032880.1:156	Endogenous	mRNA	100	1.7	2.25	1.7	2.89	2.29	6.79	5.11	6.29	6.12	9.65
CXCL2		XM_001092240.2	XM_001092240.2:156	Endogenous	mRNA	100	7.11	7.42	8.67	6.95	8.44	8.21	7.92	9.05	8.59	8.83
CXCL3		NM_001032879.1	NM_001032879.1:202	Endogenous	mRNA	100	6.04	6.73	7.85	5.72	7.05	6.99	6.34	7.38	6.58	7.75
CXCL5		XM_001092000.3	XM_001092000.3:108	Endogenous	mRNA	100	2.43	3.06	2.5	3.08	3.73	5.21	5.85	7.46	5.12	5.39
CXCL6		XM_005555086.1	XM_005555086.1:565	Endogenous	mRNA	100	1.7	1.57	2.28	1.08	2.65	4.36	4.53	4.88	4.93	5.75
CXCL9		NM_001032936.1	NM_001032936.1:60	Endogenous	mRNA	100	5.2	3.5	4.76	4.08	6.69	5.5	4.11	6.1	4.12	5.9
CXCR1		NM_001040420.1	NM_001040420.1:79	Endogenous	mRNA	100	4.24	4.16	3.22	4.6	4.13	4.85	6.34	7.54	5.7	5.75
CXCR2		XM_001088762.2	XM_001088762.2:760	Endogenous	mRNA	100	3.57	4.46	2.6	4.25	4.34	6.29	2.53	4.88	4.7	5.39
CXCR3		XM_005593931.1	XM_005593931.1:680	Endogenous	mRNA	100	3.51	3.64	3.34	4.17	4.01	5.62	5.34	6.29	5.12	5.9
CXCR4		NM_001042645.1	NM_001042645.1:610	Endogenous	mRNA	100	5.04	4.42	3.95	4.89	5.1	5.85	4.85	6.29	4.44	6.17
CXCR6		NM_001047141.1	NM_001047141.1:330	Endogenous	mRNA	100	2.81	3.57	2.87	2.89	3.18	4.04	4.85	3.29	3.7	3.58
CYBB		XM_001083654.2	XM_001083654.2:1670	Endogenous	mRNA	100	6.38	4.2	6.82	6.01	7.41	8.15	7.85	8.2	8.51	8.23
CYSLTR1		XM_005594006.1	XM_005594006.1:885	Endogenous	mRNA	100	3.11	2.95	2.4	3.08	3.29	4.62	4.11	5.61	4.44	5.17
CYSLTR2		XM_005585841.1	XM_005585841.1:592	Endogenous	mRNA	100	3.36	3.06	3.16	3.54	3.48	4.85	5.53	6.46	4.12	4.58
DAXX		XM_001109244.2	XM_001109244.2:1815	Endogenous	mRNA	100	4.51	4.29	3.65	4.08	4.57	5.5	6.11	6.61	6.12	6.17
DDIT3		XM_005571332.1	XM_005571332.1:291	Endogenous	mRNA	100	5.36	5.64	5.37	5.69	5.39	6.21	4.53	4.88	5.7	4.9
DDX58		XM_005581558.1	XM_005581558.1:1793	Endogenous	mRNA	100	4.97	4.11	6.29	3.67	4.61	7.74	6.78	6.46	6.44	7.49
DEFA1		NM_001032862.1	NM_001032862.1:199	Endogenous	mRNA	100	1.92	4.11	2.7	3.08	3.65	5.62	5.7	5.88	6.21	4.58
DEFB1		XM_005562538.1	XM_005562538.1:180	Endogenous	mRNA	100	4.84	5.36	5.21	5.54	5.87	5.95	6.44	6.75	7.44	8.23
DEFB103A		XM_001083420.2	XM_001083420.2:140	Endogenous	mRNA	100	2.92	1.84	2.16	3.25	3.39	5.04	3.53	5.88	4.44	5.75
DEFB4A		XM_005562564.1	XM_005562564.1:201	Endogenous	mRNA	100	1.92	2.57	2.02	3.25	3.07	4.04	5.34	6.29	4.44	3.58
DOCK9		XM_005586152.1	XM_005586152.1:1971	Endogenous	mRNA	100	5.45	4.5	5.04	5.37	4.84	5.21	5.11	6.1	5.12	5.17
DPP4		NM_001039190.1	NM_001039190.1:805	Endogenous	mRNA	100	6.82	6.71	6.88	5.89	6.04	4.36	5.99	6.99	4.44	5.58
DUSP4		XM_005562972.1	XM_005562972.1:1898	Endogenous	mRNA	100	2.92	2.42	3.5	3.78	3.29	5.95	7.23	6.29	7.03	5.9
EBI3		XM_001118027.2	XM_001118027.2:119	Endogenous	mRNA	100	3.81	2.42	3.56	3.54	4.97	5.74	5.11	5.29	4.93	5.9
EDNRB		XM_001089047.2	XM_001089047.2:562	Endogenous	mRNA	100	7.06	5.61	6.07	6.4	5.46	6.13	5.11	6.29	6.51	6.58
EGR1		XM_005557906.1	XM_005557906.1:2204	Endogenous	mRNA	100	5.73	6.99	5.21	6.44	5.77	6.29	6.34	6.1	5.7	6.67
EGR2		XM_005565755.1	XM_005565755.1:2073	Endogenous	mRNA	100	2.43	2.95	2.7	3.08	3.39	5.21	4.85	5.88	4.93	4.9
EIF2A		XM_005546091.2	XM_005546091.2:1025	Endogenous	mRNA	100	5.93	5.44	6.16	6.21	5.71	5.21	6.11	6.29	5.29	6.17
EIF2AK2		XM_015433780.1	XM_015433780.1:1390	Endogenous	mRNA	100	7.11	6.5	8.3	6.67	6.61	9.03	8.48	8.96	9.42	9.06
ELK1		XM_005593430.1	XM_005593430.1:635	Endogenous	mRNA	100	5.84	5.38	6.28	6.49	6.05	5.5	6.44	7.46	5.93	5.17
ENTPD1		XM_002805770.1	XM_002805770.1:1254	Endogenous	mRNA	100	5.47	3.16	4.16	3.08	4.61	5.5	4.53	6.29	4.44	4.58
EOMES		XM_005545584.1	XM_005545584.1:1990	Endogenous	mRNA	100	3.11	3.57	3.22	2.67	3.29	4.62	4.11	5.61	4.93	5.58
ETS1		XM_005580142.1	XM_005580142.1:2883	Endogenous	mRNA	100	8.13	6.19	6.5	7.03	7.05	9.72	9.16	7.46	9.67	9.23
EWSR1		XM_005567685.1	XM_005567685.1:945	Endogenous	mRNA	100	7.52	7.28	7.52	7.16	7.11	5.95	6.44	6.29	6.37	6.58
F13A1		XM_001096669.1	XM_001096669.1:740	Endogenous	mRNA	100	2.57	3.64	3.28	3.89	3.48	3.04	4.85	3.29	4.7	2.58
FADD		XM_005576969.1	XM_005576969.1:596	Endogenous	mRNA	100	6.83	7.02	6.67	6.97	7.11	6.29	5.7	6.29	6.37	6.39
FAS		NM_001032933.1	NM_001032933.1:797	Endogenous	mRNA	100	3.51	2.71	4.16	3.25	3.57	4.04	4.85	4.29	3.7	5.17
FASLG		NM_001032838.1	NM_001032838.1:495	Endogenous	mRNA	100	2.28	3.34	3.09	3.25	3.48	6.13	6.53	6.1	5.12	5.75
FCAR		NM_001039950.1	NM_001039950.1:390	Endogenous	mRNA	100	3.28	3.5	2.87	2.89	3.73	6.95	6.62	6.46	6.64	5.9
FCER1A		XM_005541313.1	XM_005541313.1:452	Endogenous	mRNA	100	3.2	2.57	3.02	2.89	3.29	3.62	4.53	4.29	4.7	4.9
FCER1G		XM_005541196.1	XM_005541196.1:395	Endogenous	mRNA	100	8.42	6.84	8.35	8.33	8.74	9.12	9.57	8.99	9.88	9.81
FCGR1A		NM_001284040.1	NM_001284040.1:867	Endogenous	mRNA	100	3.36	3.06	2.87	3.4	3.87	5.5	4.85	6.99	5.58	6.04
FCGR2A		XM_001118066.2	XM_001118066.2:766	Endogenous	mRNA	100	4.28	5.25	3.95	3.89	4.57	5.36	6.23	6.1	4.44	5.17
FCGR2B		XM_005541161.1	XM_005541161.1:887	Endogenous	mRNA	100	8.4	6.36	8.07	7.51	7.49	8.13	7.66	7.61	7.76	8.01
FCGR3		NM_001283192.1	NM_001283192.1:339	Endogenous	mRNA	100	5.96	4.11	6.37	5.17	6.61	6.5	5.34	6.88	6.7	6.97
FCGRT		XM_001115276.2	XM_001115276.2:694	Endogenous	mRNA	100	8.7	8.27	8.56	8.41	8.49	6.21	5.99	6.46	6.82	6.04
FEZ1		NM_001261621.2	NM_001261621.2:516	Endogenous	mRNA	100	4.36	4.74	4.56	5.25	4.29	5.62	4.85	5.61	5.29	4.9
FKBP5		XM_005553215.1	XM_005553215.1:1729	Endogenous	mRNA	100	6.69	6.68	6.82	7.94	7.81	7.62	7.17	4.29	8	7.44
FLT1		XM_001117928.2	XM_001117928.2:1313	Endogenous	mRNA	100	4.87	4.61	4.6	4.72	4.65	5.74	5.7	6.29	6.21	3.58
FLT3LG		XM_005589911.1	XM_005589911.1:713	Endogenous	mRNA	100	4.97	5.4	4.85	4.33	5.01	4.62	6.11	5.88	5.7	5.9
FN1		XM_001083548.2	XM_001083548.2:2035	Endogenous	mRNA	100	12.36	12.47	12.59	12.37	12.69	9.79	9.16	7.81	10.05	9.79
FOS		NM_001098399.1	NM_001098399.1:509	Endogenous	mRNA	100	7.18	7.37	5	6.47	6.55	6.13	5.34	6.99	5.29	4.9
FOXJ1		XM_005585050.1	XM_005585050.1:697	Endogenous	mRNA	100	2.11	2.84	2.16	3.67	3.29	2.04	5.34	4.29	2.12	5.39
FOXP3		NM_001032918.1	NM_001032918.1:1050	Endogenous	mRNA	100	6.18	6	6.67	5.89	6.98	6.36	4.53	6.1	6.29	6.75
FPR2		XM_005590140.1	XM_005590140.1:712	Endogenous	mRNA	100	2.43	2.25	2.78	3.89	3.87	5.85	6.44	4.88	6.64	6.17
FUT5		XM_005587664.1	XM_005587664.1:960	Endogenous	mRNA	100	1.43	2.25	1.5	2.67	2.65	5.21	4.85	5.88	5.44	5.17
FXYD2		XM_005579768.1	XM_005579768.1:626	Endogenous	mRNA	100	3.87	2.84	3.45	3.89	5.29	5.04	5.7	5.88	5.44	4.17
FYN		XM_005551607.1	XM_005551607.1:674	Endogenous	mRNA	100	5.04	4.64	4.43	4.47	4.34	6.04	6.34	7.1	5.93	5.17
GATA3		XM_005564600.1	XM_005564600.1:1760	Endogenous	mRNA	100	2.92	2.57	3.95	4.17	2.8	4.36	5.11	6.1	4.93	4.9
GBP1		XM_005542801.1	XM_005542801.1:1863	Endogenous	mRNA	100	6.22	5.48	7.17	5.72	7.37	7.56	6.53	7.2	7.76	7.79
GFI1		XM_005542722.1	XM_005542722.1:1019	Endogenous	mRNA	100	3.11	3.71	2.16	3.89	3.39	5.74	5.85	6.61	4.93	5.17
GNAQ		XM_005581977.1	XM_005581977.1:642	Endogenous	mRNA	100	6.99	6.37	7	7.16	6.97	7.43	5.99	7.46	7.07	6.39
GNAS		XM_005569452.1	XM_005569452.1:2102	Endogenous	mRNA	100	9.83	9.64	9.71	9.57	9.62	8.52	7.62	7.29	7.73	7.71
GNB1		XM_005545044.1	XM_005545044.1:1155	Endogenous	mRNA	100	9.25	8.99	9.27	9.23	9.24	8.96	8.6	7.99	8.63	8.31
GNGT1		XM_005550208.1	XM_005550208.1:194	Endogenous	mRNA	100	2.57	2.25	1.7	2.67	3.29	5.5	5.34	6.99	5.44	5.39
GNLY		XM_005575397.1	XM_005575397.1:801	Endogenous	mRNA	100	5.92	6.81	4.16	4.78	5.01	6.9	7.11	7.29	6.44	7.39
GP1BB		XM_015149714.1	XM_015149714.1:370	Endogenous	mRNA	100	1.11	2.25	1.7	2.08	2.8	2.04	2.53	5.88	4.12	4.17
GPI		XM_005588784.2	XM_005588784.2:776	Endogenous	mRNA	100	8.94	8.08	8.81	9.08	9.08	7.13	7.78	8.34	7.21	6.9
GPR183		XM_005586155.1	XM_005586155.1:427	Endogenous	mRNA	100	4.67	3.34	2.5	4.08	4.01	5.62	4.85	6.88	5.82	5.9
GRB2		XM_001095326.2	XM_001095326.2:585	Endogenous	mRNA	100	5.84	5.32	5.34	5.47	5.8	5.95	6.78	6.75	6.29	6.28
GTF3C1		XM_005591522.1	XM_005591522.1:4642	Endogenous	mRNA	100	4.67	4.61	4.63	4.4	4.18	3.62	2.53	4.88	4.12	4.58
GZMA		XM_001097639.2	XM_001097639.2:645	Endogenous	mRNA	100	2.43	2.57	3.09	3.08	2.48	5.04	5.34	6.46	5.12	5.39
GZMB		XM_005560998.1	XM_005560998.1:576	Endogenous	mRNA	100	7.32	6.76	5.48	5.96	6.37	7.17	6.85	7.61	6.64	7.79
GZMH		XM_005560994.1	XM_005560994.1:163	Endogenous	mRNA	100	4.2	5.08	4.02	4.54	4.29	5.62	5.85	6.29	5.44	4.9
GZMK		XM_005556895.1	XM_005556895.1:484	Endogenous	mRNA	100	4.11	3.84	3.34	4.17	3.73	5.5	5.7	5.88	4.7	5.39
GZMM		XM_005595770.1	XM_005595770.1:157	Endogenous	mRNA	100	2.57	3.16	3.16	3.89	3.39	3.04	5.7	6.29	5.12	4.17
HAMP		XM_005588836.1	XM_005588836.1:131	Endogenous	mRNA	100	10.81	10.61	8.53	9.93	8.87	9.12	9.4	10.36	8.7	8.58
HAVCR2		XM_005558381.1	XM_005558381.1:529	Endogenous	mRNA	100	3.36	3.5	3.28	3.08	3.94	5.5	6.23	6.88	5.7	5.58
HDAC4		XM_005574802.1	XM_005574802.1:2433	Endogenous	mRNA	100	4.7	4.16	4.74	4.4	4.44	3.62	4.53	6.61	4.7	2.58
HFE		XM_005553872.1	XM_005553872.1:400	Endogenous	mRNA	100	5.11	5.44	5.05	5.37	5.26	6.36	5.53	6.88	5.44	5.75
HIF1A		XM_005561440.1	XM_005561440.1:2618	Endogenous	mRNA	100	7.36	5.89	7.03	6.72	6.89	7.43	7.78	7.29	7.51	7.44
HLA-A		NM_001171838.1	NM_001171838.1:235	Endogenous	mRNA	100	6.15	9.62	10.3	9.89	4.65	8.61	10.19	8.54	9.49	10.61
HLA-B		NM_001114964.1	NM_001114964.1:228	Endogenous	mRNA	100	9.51	9.05	10.36	8.32	7.75	10.76	7.81	10.06	9.49	8.79
HLA-C		NM_001048245.1	NM_001048245.1:230	Endogenous	mRNA	100	8.58	7.72	2.78	3.25	9.49	4.36	9.27	6.1	8.69	4.17
HLA-DMA		XM_005553355.1	XM_005553355.1:281	Endogenous	mRNA	100	6.36	5.2	5.89	5.47	6.38	5.36	5.53	6.29	5.58	6.67
HLA-DMB		XM_002803688.1	XM_002803688.1:1486	Endogenous	mRNA	100	4.02	2.84	3.65	3.67	4.07	3.04	3.53	5.29	2.12	4.58
HLA-DOB		XM_005553370.1	XM_005553370.1:723	Endogenous	mRNA	100	3.28	3.5	3.78	3.4	3.39	6.43	6.11	7.68	5.44	6.28
HLA-DPA1		NM_001048247.1	NM_001048247.1:214	Endogenous	mRNA	100	7.39	5.98	6.3	6.54	8.23	5.74	5.53	6.88	6.82	5.39
HLA-DPB1		XM_005553343.1	XM_005553343.1:545	Endogenous	mRNA	100	9.05	6.35	7.92	7.41	8.64	5.85	6.44	7.2	5.44	7.63
HLA-DQA1		NM_001285343.1	NM_001285343.1:429	Endogenous	mRNA	100	7.59	4.86	6.5	6.19	6.77	5.74	4.85	5.29	4.7	4.9
HLA-DQB1		NM_001283172.1	NM_001283172.1:428	Endogenous	mRNA	100	4.84	3.84	4.48	4.78	5.75	4.36	4.85	4.88	4.7	4.58
HLA-DRA		NM_001134298.1	NM_001134298.1:360	Endogenous	mRNA	100	9.07	6.49	8.46	8.15	9.62	6.21	5.99	7.2	6.93	7.83
HLA-DRB1		NM_001284641.1	NM_001284641.1:634	Endogenous	mRNA	100	10.2	8.49	9.45	9.75	11	9.61	8.66	9.29	9.79	11.11
HMGB1		NM_001283356.1	NM_001283356.1:940	Endogenous	mRNA	100	8.54	8.44	8.05	8	7.93	6.68	6.62	6.1	7.37	7.44
HMGB2		XM_005556312.1	XM_005556312.1:369	Endogenous	mRNA	100	5.11	5.03	5.31	4.6	5.41	6.56	4.11	5.88	5.82	6.04
HMGN1		XM_005548677.1	XM_005548677.1:914	Endogenous	mRNA	100	6.69	6.03	6.14	6.62	6.05	6.74	6.7	6.46	6.29	7.54
HRAS		XM_005576732.1	XM_005576732.1:297	Endogenous	mRNA	100	5.47	5.68	5.71	5.47	5.63	5.04	5.99	6.29	6.21	5.39
HSD11B1		XM_005540709.1	XM_005540709.1:555	Endogenous	mRNA	100	8.56	8.91	9.36	9.73	9.36	7.25	8.83	6.61	8.12	7.87
HSH2D		XM_005588318.1	XM_005588318.1:1049	Endogenous	mRNA	100	4.16	4.2	3.91	4.54	4.53	6.5	7.23	7.61	5.7	6.28
HSPB1		NM_001260949.2	NM_001260949.2:416	Endogenous	mRNA	100	9.9	8.39	8.62	9.42	9	8.58	7.89	9.34	9.53	9.73
HSPB2		XM_005579610.1	XM_005579610.1:435	Endogenous	mRNA	100	3.57	4.38	3.95	4.4	4.29	6.9	6.62	8.2	6.82	6.04
ICAM1		NM_001047135.1	NM_001047135.1:1170	Endogenous	mRNA	100	5.93	5.55	6.1	5.96	7.1	7.74	7.74	7.81	8.23	7.9
ICAM2		NM_001195389.1	NM_001195389.1:825	Endogenous	mRNA	100	5.51	4.54	5.16	5.4	4.87	5.21	6.34	6.75	6.82	6.17
ICAM3		NM_001195749.1	NM_001195749.1:233	Endogenous	mRNA	100	2.7	2.57	2.78	2.89	2.94	4.04	5.11	6.61	3.7	3.58
ICAM4		XM_001100946.2	XM_001100946.2:406	Endogenous	mRNA	100	1.7	2.42	1.28	2.89	2.8	4.36	4.11	5.29	4.12	5.17
ICAM5		XM_001115985.2	XM_001115985.2:65	Endogenous	mRNA	100	2.57	1.84	2.5	2.4	1.48	5.04	5.11	5.29	4.7	3.58
ICOS		XM_005574018.1	XM_005574018.1:214	Endogenous	mRNA	100	2.81	2.06	3.09	2.89	3.73	5.04	5.34	4.88	4.44	4.58
ICOSLG		XM_002803112.1	XM_002803112.1:150	Endogenous	mRNA	100	3.76	3.57	3.09	3.54	3.29	4.04	3.53	6.29	4.44	5.17
IDO1		NM_001077483.1	NM_001077483.1:133	Endogenous	mRNA	100	3.28	4.06	3.4	4.4	4.61	6.56	8.05	7.54	6.82	7.11
IDO2		XM_001095833.2	XM_001095833.2:363	Endogenous	mRNA	100	8.58	8.18	8.8	7.81	7.59	5.85	5.85	6.46	5.44	5.39
IFI16		XM_005541319.1	XM_005541319.1:858	Endogenous	mRNA	100	6.96	5.73	6.6	6.15	6.02	7.29	6.11	6.99	6.93	6.83
IFI35		XM_001112861.2	XM_001112861.2:789	Endogenous	mRNA	100	4.6	4.38	5.49	4.47	5.34	6.5	6.44	6.75	6.21	7.49
IFI44		XM_005542938.1	XM_005542938.1:626	Endogenous	mRNA	100	6.07	4.98	7.98	5.33	5.1	8.55	7.34	7.75	8.33	8.14
IFIH1		NM_001047123.1	NM_001047123.1:655	Endogenous	mRNA	100	6.16	5.54	7.33	5.57	5.91	8.25	7.11	7.61	8.29	8.17
IFIT1		NM_001287726.1	NM_001287726.1:1154	Endogenous	mRNA	100	5.68	4.06	6.76	4.6	4.69	7.29	7.28	7.54	6.82	6.49
IFIT2		XM_001086302.2	XM_001086302.2:1204	Endogenous	mRNA	100	5.36	4.64	5.45	4.6	4.94	6.36	5.7	6.29	6.58	7.17
IFIT3		XM_005565907.1	XM_005565907.1:776	Endogenous	mRNA	100	6.39	4.68	7.29	5.29	5.48	7.47	6.53	7.1	7.55	6.97
IFITM1		XM_005576718.1	XM_005576718.1:454	Endogenous	mRNA	100	7.43	6.02	8.91	6.78	6.97	11.23	10.38	8.65	11.44	11.64
IFNA1/13		XM_005581618.1	XM_005581618.1:380	Endogenous	mRNA	100	2.7	3.06	2.87	2.67	3.29	6.13	6.11	6.61	5.12	6.28
IFNA2		NM_001135794.1	NM_001135794.1:330	Endogenous	mRNA	100	2.57	2.25	2.87	3.08	3.65	4.85	6.11	6.46	5.12	5.58
IFNA4		XM_005581627.2	XM_005581627.2:568	Endogenous	mRNA	100	1.92	1.84	1.28	2.08	1.8	4.62	5.53	6.29	4.7	5.17
IFNAR1		XM_001092098.1	XM_001092098.1:143	Endogenous	mRNA	100	6.42	5.85	6.18	6.29	6.39	6.68	6.11	7.46	6.58	6.75
IFNAR2		XM_001092342.2	XM_001092342.2:1272	Endogenous	mRNA	100	5.26	4.84	4.7	3.99	5.24	6.74	4.11	5.61	6.82	6.83
IFNB1		NM_001135795.1	NM_001135795.1:272	Endogenous	mRNA	100	2.81	2.95	2.78	3.4	2.8	5.62	4.85	5.29	4.7	4.17
IFNG		NM_001287657.1	NM_001287657.1:358	Endogenous	mRNA	100	2.57	2.57	2.28	2.08	1.8	4.36	5.34	5.29	4.44	3.58
IFNGR1		NM_001266300.2	NM_001266300.2:1200	Endogenous	mRNA	100	6.71	5.8	6.22	6.74	6.85	5.85	5.53	5.29	5.29	5.17
IFNGR2		XM_005548806.2	XM_005548806.2:830	Endogenous	mRNA	100	6.6	5.99	6.89	6.49	6.6	7.9	8.46	8.29	8.53	8.04
IGF2R		XM_002803958.1	XM_002803958.1:245	Endogenous	mRNA	100	7.26	6.76	7.49	7.28	7.22	5.95	6.11	6.99	4.7	5.9
IKBKAP		XM_005581114.1	XM_005581114.1:2077	Endogenous	mRNA	100	6	5.46	6.04	6.19	6.38	6.99	7.89	8.2	7.58	7.58
IKBKB		XM_001096913.2	XM_001096913.2:870	Endogenous	mRNA	100	5.42	5.16	5.38	4.94	5.37	4.36	5.7	6.46	5.12	5.75
IKBKE		XM_005540634.1	XM_005540634.1:1473	Endogenous	mRNA	100	2.57	2.42	2.16	3.08	3.18	4.85	4.85	5.29	4.93	5.39
IKBKG		XM_005595004.1	XM_005595004.1:1116	Endogenous	mRNA	100	6.27	6.69	6.56	6.31	5.8	5.95	6.7	8.42	6.29	6.17
IKZF1		XM_005549595.1	XM_005549595.1:528	Endogenous	mRNA	100	5.42	5.91	5.43	5.4	5.8	7.74	7.66	8.05	8.14	7.9
IKZF2		XM_001083114.2	XM_001083114.2:935	Endogenous	mRNA	100	3.11	2.95	2.7	2.4	3.57	3.62	4.11	5.88	2.12	3.58
IKZF3		XM_005584045.1	XM_005584045.1:1828	Endogenous	mRNA	100	4.51	4.74	4.31	3.4	4.57	4.62	5.11	5.29	4.93	4.17
IL10		XM_005540653.1	XM_005540653.1:448	Endogenous	mRNA	100	2.11	2.42	2.6	2.08	2.48	5.04	5.34	3.29	5.82	5.58
IL10RA		XM_001092736.2	XM_001092736.2:525	Endogenous	mRNA	100	5.3	4.5	5.16	4.6	5.65	4.62	5.34	4.88	5.82	5.17
IL10RB		XM_005548811.1	XM_005548811.1:270	Endogenous	mRNA	100	5.83	5.82	5.49	4.83	5.69	6.29	6.11	6.46	6.29	6.04
IL11		XM_005595782.1	XM_005595782.1:575	Endogenous	mRNA	100	2.7	2.71	2.6	2.89	2.65	5.5	5.7	6.29	5.58	6.04
IL11RA		XM_005581441.1	XM_005581441.1:642	Endogenous	mRNA	100	6.81	6.81	6.95	7.45	7.33	6.56	5.7	7.29	5.93	6.04
IL12A		NM_001044734.1	NM_001044734.1:397	Endogenous	mRNA	100	2.28	2.71	2.5	1.67	2.8	4.04	5.11	4.88	4.7	4.58
IL12B		NM_001044725.1	NM_001044725.1:918	Endogenous	mRNA	100	2.11	2.42	1.5	2.08	2.65	4.04	3.53	5.29	4.93	3.58
IL12RB1		XM_001115186.2	XM_001115186.2:1312	Endogenous	mRNA	100	3.36	3.5	3.91	3.4	4.34	5.21	4.85	5.29	4.44	2.58
IL12RB2		XM_001094235.1	XM_001094235.1:882	Endogenous	mRNA	100	3.43	3.95	3.28	3.54	3.57	4.04	4.85	5.88	4.44	4.17
IL13		NM_001032929.1	NM_001032929.1:275	Endogenous	mRNA	100	1.7	2.42	2.6	3.54	2.65	4.85	4.53	5.29	4.12	3.58
IL13RA1		XM_002806369.1	XM_002806369.1:670	Endogenous	mRNA	100	8.34	7.9	8.43	7.99	8.3	6.85	5.53	6.46	6.12	6.67
IL15		NM_001044731.1	NM_001044731.1:113	Endogenous	mRNA	100	4.6	4.2	4.7	4.08	4.39	4.62	5.7	6.61	5.12	4.9
IL16		NM_001032808.1	NM_001032808.1:910	Endogenous	mRNA	100	4.24	3.5	3.87	3.78	3.8	5.04	5.34	5.61	4.7	4.58
IL17A		XM_005552759.1	XM_005552759.1:164	Endogenous	mRNA	100	1.7	0.25	1.7	2.67	1.8	3.04	4.85	5.29	2.12	4.17
IL17B		XM_001106071.2	XM_001106071.2:273	Endogenous	mRNA	100	1.92	2.25	2.6	2.67	2.8	4.04	5.11	6.46	4.12	4.9
IL17F		XM_001106517.2	XM_001106517.2:101	Endogenous	mRNA	100	1.7	1.57	2.28	3.4	2.07	4.04	3.53	3.29	4.7	3.58
IL17RA		XM_005568062.1	XM_005568062.1:842	Endogenous	mRNA	100	6.45	6.13	6.26	6.54	6.61	5.5	5.7	6.29	5.58	5.39
IL18		XM_005579633.1	XM_005579633.1:355	Endogenous	mRNA	100	6.14	4.11	5.28	5.94	6.01	6.68	7.81	6.99	8.05	8.11
IL18R1		XM_002799354.1	XM_002799354.1:1245	Endogenous	mRNA	100	2.7	3.16	2.7	2.4	3.18	6.56	5.11	5.29	5.12	5.9
IL18RAP		XM_005575166.1	XM_005575166.1:1147	Endogenous	mRNA	90	1.7	2.57	1.7	2.08	0	5.04	3.53	4.29	3.12	5.17
IL19		XM_002801950.1	XM_002801950.1:1034	Endogenous	mRNA	100	2.81	2.25	3.28	2.67	3.73	3.04	5.53	4.88	3.7	5.39
IL1A		NM_001042757.1	NM_001042757.1:80	Endogenous	mRNA	100	1.43	0.25	2.02	1.67	2.29	4.36	4.11	6.1	3.7	5.17
IL1B		NM_001042756.1	NM_001042756.1:391	Endogenous	mRNA	100	3.92	3.89	4.16	4.47	5.48	5.74	6.34	6.75	5.7	6.04
IL1R1		XM_005575155.1	XM_005575155.1:1899	Endogenous	mRNA	100	9.13	8.9	9.37	9.54	9.57	8.68	8.05	8.15	9.08	8.73
IL1R2		NM_001047134.1	NM_001047134.1:415	Endogenous	mRNA	100	8.26	8.85	8.91	9.34	9.33	9.74	9.78	7.75	9.67	8.71
IL1RAP		NM_001032960.1	NM_001032960.1:1255	Endogenous	mRNA	100	6.81	7.68	7.68	5.81	7.17	7.21	6.23	7.29	7.79	7.28
IL1RL1		XM_005575158.1	XM_005575158.1:1026	Endogenous	mRNA	100	3.51	3.25	3.6	4.17	3.65	7.29	6.11	4.88	7.29	6.49
IL1RL2		XM_005575151.1	XM_005575151.1:1437	Endogenous	mRNA	100	2.57	0.84	2.4	2.67	0.48	4.04	4.11	3.29	3.7	4.17
IL1RN		XM_005575305.1	XM_005575305.1:499	Endogenous	mRNA	100	2.81	3.64	4.05	3.78	4.84	7.59	8.55	7.2	7.7	7.71
IL2		NM_001284699.1	NM_001284699.1:172	Endogenous	mRNA	100	1.7	2.95	2.4	1.67	2.8	4.36	4.53	5.88	4.12	5.9
IL20		XM_001084726.2	XM_001084726.2:331	Endogenous	mRNA	100	2.28	1.84	1.02	2.67	2.65	5.21	4.85	5.61	4.44	3.58
IL21		XM_005555864.1	XM_005555864.1:148	Endogenous	mRNA	100	2.81	2.84	3.34	3.08	2.48	4.04	5.34	4.29	4.44	4.17
IL21R		XM_001094102.2	XM_001094102.2:295	Endogenous	mRNA	100	2.7	2.57	2.28	3.08	3.07	4.85	5.53	6.61	4.7	5.17
IL22		NM_001194724.1	NM_001194724.1:315	Endogenous	mRNA	100	1.7	2.25	1.7	2.67	2.29	5.04	4.53	6.29	4.12	3.58
IL22RA2		XM_001099782.2	XM_001099782.2:822	Endogenous	mRNA	100	1.43	1.84	2.28	1.08	2.07	4.62	4.53	4.29	3.12	4.58
IL23A		NM_001194669.1	NM_001194669.1:400	Endogenous	mRNA	100	2.81	2.42	2.95	3.54	3.29	4.85	4.11	5.29	4.7	4.9
IL23R		XM_001093896.2	XM_001093896.2:1080	Endogenous	mRNA	100	1.11	2.25	0.28	1.67	2.65	4.36	4.85	5.61	3.7	5.39
IL26		XM_001117154.2	XM_001117154.2:65	Endogenous	mRNA	100	1.92	2.84	2.78	2.08	3.18	4.62	4.53	5.88	3.12	4.58
IL27		XM_001097165.2	XM_001097165.2:172	Endogenous	mRNA	100	3.2	2.84	3.02	3.54	2.94	5.5	5.85	6.88	5.93	6.39
IL28A		XM_005589169.1	XM_005589169.1:58	Endogenous	mRNA	100	3.02	2.06	2.28	3.08	3.18	6.62	6.34	6.88	6.03	5.75
IL28B		XM_001086865.1	XM_001086865.1:160	Endogenous	mRNA	100	2.81	2.42	1.87	2.4	2.8	3.62	4.53	4.29	4.12	4.58
IL29		XM_001085768.2	XM_001085768.2:255	Endogenous	mRNA	100	2.81	2.57	2.16	3.08	3.65	4.85	4.53	6.75	5.58	5.75
IL2RA		NM_001032917.1	NM_001032917.1:652	Endogenous	mRNA	100	2.11	2.57	3.09	2.67	2.29	5.21	5.99	5.29	5.7	6.17
IL2RB		XM_001085792.2	XM_001085792.2:202	Endogenous	mRNA	100	4.79	5.88	4.96	4.33	4.61	5.21	4.85	6.29	3.12	4.58
IL2RG		NM_001035529.1	NM_001035529.1:645	Endogenous	mRNA	100	4.28	3.95	3.91	3.54	4.57	5.04	5.85	5.29	4.7	5.75
IL3		NM_001101734.1	NM_001101734.1:75	Endogenous	mRNA	100	2.81	2.57	1.28	2.89	2.29	5.62	5.7	5.29	4.12	4.58
IL33		XM_005581767.2	XM_005581767.2:102	Endogenous	mRNA	100	3.87	3.84	4.16	3.89	4.77	5.74	6.23	6.29	5.7	5.58
IL4		NM_001032904.1	NM_001032904.1:217	Endogenous	mRNA	100	3.64	3.34	3.34	3.99	3.94	5.74	6.23	7.54	4.93	6.04
IL4R		XM_001093763.2	XM_001093763.2:655	Endogenous	mRNA	100	5.84	6.07	5.58	5.08	5.69	6.04	6.44	6.46	6.51	6.49
IL5		XM_005557730.1	XM_005557730.1:753	Endogenous	mRNA	100	2.11	2.84	2.28	1.08	2.8	4.36	4.85	4.29	3.7	5.39
IL5RA		XM_005547648.1	XM_005547648.1:769	Endogenous	mRNA	100	2.28	2.06	1.87	2.89	2.29	5.5	2.53	5.29	4.12	2.58
IL6		NM_001042733.1	NM_001042733.1:139	Endogenous	mRNA	100	2.11	2.57	2.16	2.4	2.48	5.04	5.11	4.88	4.44	5.9
IL6R		XM_005541663.1	XM_005541663.1:1684	Endogenous	mRNA	100	8.04	8.64	9.11	8.36	8.17	6.68	6.23	7.1	6.29	5.9
IL6ST		XM_005556924.1	XM_005556924.1:2096	Endogenous	mRNA	100	9.64	9.26	10.04	10.03	10.06	10.2	9.37	9.22	10.11	10.07
IL7		XM_005563593.1	XM_005563593.1:654	Endogenous	mRNA	100	3.2	4.06	2.95	3.67	3.39	4.85	5.7	6.88	4.12	6.39
IL7R		NM_001284908.1	NM_001284908.1:522	Endogenous	mRNA	100	5.38	4.8	5.38	4.54	5.24	7.43	6.23	6.29	6.7	6.28
IL8		NM_001032965.1	NM_001032965.1:125	Endogenous	mRNA	100	6.15	4.98	1.87	3.4	4.34	7.08	7.53	6.29	6.98	5.9
IL9		XM_001110897.2	XM_001110897.2:308	Endogenous	mRNA	100	1.11	2.42	2.02	2.89	1.48	3.62	4.11	4.88	3.12	3.58
ILF3		XM_001102411.2	XM_001102411.2:495	Endogenous	mRNA	100	7.41	7.06	7.07	6.63	6.89	5.04	5.7	6.1	5.58	5.9
IRAK1		XM_002806456.1	XM_002806456.1:553	Endogenous	mRNA	100	5.51	5.13	5.82	5.4	4.84	4.85	4.85	6.29	5.93	4.9
IRAK2		XM_001090790.2	XM_001090790.2:595	Endogenous	mRNA	100	3.2	3.57	3.45	3.99	4.44	5.04	4.11	5.88	4.12	5.39
IRAK3		XM_001117080.2	XM_001117080.2:1610	Endogenous	mRNA	100	5.36	5.32	5.38	5.29	5.75	6.56	6.53	6.29	6.87	6.58
IRAK4		NM_001136101.1	NM_001136101.1:810	Endogenous	mRNA	100	4.43	4.84	5.07	4.72	4.97	6.99	6.44	7.1	6.12	6.17
IRF1		XM_001104048.1	XM_001104048.1:179	Endogenous	mRNA	100	5.92	5.54	6.15	4.54	6.47	6.29	5.7	6.99	6.29	6.67
IRF3		NM_001135797.1	NM_001135797.1:290	Endogenous	mRNA	100	8.59	8.67	8.88	8.59	8.77	7.85	7.85	7.68	8.31	7.58
IRF4		XM_005554181.1	XM_005554181.1:1367	Endogenous	mRNA	100	4.28	3.42	3.22	3.67	3.94	5.62	5.99	6.88	5.82	4.9
IRF5		XM_005550729.1	XM_005550729.1:1158	Endogenous	mRNA	100	4.57	4.86	4.85	5.08	4.77	4.62	5.85	6.61	5.12	5.17
IRF7		NM_001136100.1	NM_001136100.1:1398	Endogenous	mRNA	100	5.34	4.16	6.85	4.94	5.69	8.25	7.44	6.61	8.05	7.54
IRF8		XM_005592710.1	XM_005592710.1:1266	Endogenous	mRNA	100	6.08	4.98	5.27	5.25	5.79	4.36	5.11	4.88	4.93	5.39
IRGC		XM_005589461.2	XM_005589461.2:1059	Endogenous	mRNA	100	3.11	3.16	3.28	3.08	3.73	5.36	5.7	6.61	4.7	5.39
IRGM		XM_005558886.1	XM_005558886.1:640	Endogenous	mRNA	100	2.28	1.57	2.28	2.67	2.94	4.36	4.53	5.61	2.12	4.17
ISG20		XM_005560453.2	XM_005560453.2:437	Endogenous	mRNA	100	5.02	5.16	5.38	5.69	5.53	8.19	7.81	7.2	8.69	8.39
ITGA2B		XM_001114526.2	XM_001114526.2:795	Endogenous	mRNA	100	2.28	2.71	2.95	3.4	2.8	4.04	4.53	6.75	4.44	3.58
ITGA4		XM_001100929.2	XM_001100929.2:2035	Endogenous	mRNA	100	4.6	4.57	3.65	4.4	4.77	5.5	4.53	6.29	4.93	5.17
ITGA5		XM_001110116.2	XM_001110116.2:2435	Endogenous	mRNA	100	6.11	6.13	5.99	5.25	5.89	6.36	5.7	5.61	6.37	6.04
ITGA6		XM_001086200.2	XM_001086200.2:605	Endogenous	mRNA	100	4.97	5	5.31	6.06	5.5	5.36	6.11	5.88	5.12	6.04
ITGAE		XM_005583162.1	XM_005583162.1:2510	Endogenous	mRNA	100	0.11	2.42	2.4	1.08	2.07	3.62	4.53	5.29	3.7	5.39
ITGAL		XM_001100800.2	XM_001100800.2:1305	Endogenous	mRNA	100	7.4	7.9	7.95	7.46	7.17	6.68	5.85	6.75	7.44	7.17
ITGAM		XM_005591740.1	XM_005591740.1:1671	Endogenous	mRNA	100	5.88	4.46	5.52	5.75	6.55	6.29	6.99	7.46	6.51	6.49
ITGAX		XM_005591741.1	XM_005591741.1:2025	Endogenous	mRNA	100	4.07	4.06	3.22	3.08	3.57	4.36	5.34	3.29	2.12	3.58
ITGB1		XM_002805609.1	XM_002805609.1:1430	Endogenous	mRNA	100	8.22	7.79	7.6	7.61	7.68	8.52	7.78	6.75	8.39	7.94
ITGB2		XM_005548517.1	XM_005548517.1:853	Endogenous	mRNA	100	6.01	5.64	5.74	6.33	6.26	6.43	6.11	6.29	6.64	6.28
ITLN1		XM_005541233.1	XM_005541233.1:716	Endogenous	mRNA	100	9.29	3.84	5.71	7.89	5.61	5.62	5.34	6.99	5.7	6.97
ITLN2		XM_005545159.1	XM_005545159.1:713	Endogenous	mRNA	100	3.87	4.34	3.5	4.25	3.18	5.5	5.7	7.29	5.44	5.58
JAK1		XM_005543157.1	XM_005543157.1:1294	Endogenous	mRNA	100	7.36	6.76	7.06	6.86	7	6.68	6.11	6.75	6.37	6.58
JAK2		XM_005581792.1	XM_005581792.1:3097	Endogenous	mRNA	100	5.68	6.41	6.33	5.89	6.11	6.99	6.99	5.88	6.87	6.58
JAK3		XM_001115037.2	XM_001115037.2:2516	Endogenous	mRNA	100	3.43	3.06	3.34	2.89	3.29	5.04	2.53	5.61	3.12	4.58
JUN		XM_005543232.1	XM_005543232.1:1008	Endogenous	mRNA	100	7.87	7.3	7.49	7.93	7.31	7.43	6.99	7.75	7.21	7.23
KCNJ2		XM_005584811.1	XM_005584811.1:1400	Endogenous	mRNA	100	3.36	3.16	3.02	2.08	3.73	4.62	4.53	6.1	4.12	4.9
KEAP1		XM_001105867.2	XM_001105867.2:605	Endogenous	mRNA	100	6.26	5.92	6.32	6.47	6.59	6.43	6.34	6.29	5.58	6.49
KIR2DL4		XM_005595312.1	XM_005595312.1:195	Endogenous	mRNA	100	2.11	2.71	2.02	2.08	1.8	3.62	4.11	4.29	4.44	4.58
KIR3DL1		NM_001193463.1	NM_001193463.1:758	Endogenous	mRNA	100	1.7	2.06	2.6	1.67	2.29	3.04	5.34	3.29	4.44	3.58
KIR3DL2		XM_005595311.1	XM_005595311.1:1444	Endogenous	mRNA	100	2.11	2.57	3.09	3.89	2.8	3.62	4.11	5.29	4.44	5.17
KIR3DL3		XM_005590338.1	XM_005590338.1:878	Endogenous	mRNA	100	2.57	3.34	2.7	3.99	3.29	5.5	6.34	6.61	4.93	5.39
KIR3DS1		XM_005595313.1	XM_005595313.1:851	Endogenous	mRNA	100	1.92	2.06	2.4	3.08	3.48	4.36	4.53	6.1	4.93	4.58
KIT		XM_005555273.1	XM_005555273.1:1317	Endogenous	mRNA	100	5.3	2.84	4.74	3.89	3.8	3.04	4.53	5.61	4.44	4.17
KLRB1		XM_005570085.1	XM_005570085.1:377	Endogenous	mRNA	100	4.51	4.77	4.28	4.72	4.13	6.21	6.23	7.2	5.7	5.39
KLRC1		NM_001284177.1	NM_001284177.1:95	Endogenous	mRNA	100	1.7	2.71	3.02	2.67	3.07	5.95	5.53	7.1	4.12	4.17
KLRC2		XM_005596017.1	XM_005596017.1:1024	Endogenous	mRNA	100	3.02	3.71	2.6	3.78	3.29	5.21	4.85	6.46	5.29	4.9
KLRC3		XM_005595216.1	XM_005595216.1:692	Endogenous	mRNA	100	4.07	5.32	4.4	4.89	4.48	6.29	5.53	6.1	5.44	6.75
KLRD1		NM_001032828.1	NM_001032828.1:365	Endogenous	mRNA	100	4.07	4.71	4.22	4.6	3.39	5.04	4.53	5.88	5.29	4.58
KLRF1		NM_001285324.1	NM_001285324.1:514	Endogenous	mRNA	100	3.81	3.64	3.22	3.54	3.18	5.5	5.34	5.29	4.12	4.17
KLRF2		XM_005570092.1	XM_005570092.1:616	Endogenous	mRNA	100	2.28	2.95	2.78	3.54	3.29	4.85	4.53	6.29	4.12	4.17
KLRG1		XM_005570060.1	XM_005570060.1:673	Endogenous	mRNA	100	2.11	3.06	2.4	2.4	2.8	5.04	5.53	5.61	5.12	4.58
KLRG2		XM_005550917.1	XM_005550917.1:784	Endogenous	mRNA	100	1.43	2.06	1.7	2.08	2.29	5.04	4.11	5.29	4.44	4.17
KLRK1		NM_001283284.1	NM_001283284.1:374	Endogenous	mRNA	100	3.97	4.77	3.98	3.89	3.65	3.62	5.11	6.1	3.12	4.58
KNG1		XM_001101685.2	XM_001101685.2:428	Endogenous	mRNA	100	11.23	11.14	11.14	11.01	11.22	7.21	6.78	8.1	8.44	7.87
LAG3		XM_005569954.1	XM_005569954.1:1283	Endogenous	mRNA	100	3.36	3.42	3.74	2.89	4.07	4.85	5.7	6.1	4.7	5.17
LAIR1		XM_005590317.1	XM_005590317.1:341	Endogenous	mRNA	100	2.57	2.42	3.83	4.17	4.77	5.95	6.11	7.29	5.82	5.39
LAIR2		XM_005590334.1	XM_005590334.1:128	Endogenous	mRNA	100	2.11	3.06	2.4	3.25	3.29	6.04	5.11	6.46	5.12	5.75
LAMP3		XM_005546488.1	XM_005546488.1:987	Endogenous	mRNA	100	2.28	3.25	2.5	2.4	3.65	3.04	5.11	3.29	4.12	4.17
LCK		XM_002802327.1	XM_002802327.1:263	Endogenous	mRNA	100	3.57	4.8	4.22	3.67	4.53	6.04	5.53	6.46	5.29	4.58
LCP2		XM_005558492.1	XM_005558492.1:895	Endogenous	mRNA	100	6.64	5.46	6.51	6.12	6.6	4.36	5.53	4.88	4.93	5.17
LEF1		XM_005555635.1	XM_005555635.1:1612	Endogenous	mRNA	100	2.28	2.57	1.87	3.25	3.48	6.5	5.34	6.61	4.7	4.9
LGALS3		XM_005561313.1	XM_005561313.1:642	Endogenous	mRNA	100	6.3	5.48	5.47	6.06	6.3	8.19	7.28	8.05	8.03	8.04
LIF		XM_005567631.1	XM_005567631.1:2704	Endogenous	mRNA	100	2.57	1.84	2.95	2.89	2.29	4.62	4.85	5.29	4.44	4.58
LILRA1		NM_001040670.1	NM_001040670.1:2367	Endogenous	mRNA	100	3.43	2.06	4.09	4.08	3.87	5.21	5.11	4.88	4.93	5.75
LILRA2		XM_005596068.1	XM_005596068.1:724	Endogenous	mRNA	100	4.67	2.57	3.45	3.54	5.32	5.95	5.7	7.1	5.82	5.58
LILRA3		NM_001040675.1	NM_001040675.1:230	Endogenous	mRNA	100	3.87	2.25	2.78	3.08	3.18	3.62	5.85	5.88	5.44	4.58
LILRA4		XM_005590289.1	XM_005590289.1:685	Endogenous	mRNA	100	3.76	2.71	1.28	2.4	3.18	5.85	3.53	5.88	5.58	3.58
LILRA5		XM_005590290.1	XM_005590290.1:1094	Endogenous	mRNA	100	2.28	2.06	2.4	3.08	3.07	4.62	6.44	5.88	5.7	6.28
LILRA6		NM_001040674.1	NM_001040674.1:714	Endogenous	mRNA	100	2.28	2.06	2.28	2.08	1.07	5.36	4.53	4.88	5.82	4.9
LILRB1		NM_001040672.1	NM_001040672.1:52	Endogenous	mRNA	100	5.47	4.11	5.72	4.33	5.55	5.36	4.11	5.29	5.29	6.17
LILRB2		XM_015441717.1	XM_015441717.1:2837	Endogenous	mRNA	100	4.67	4.2	4.67	3.99	4.91	5.74	6.11	5.61	5.93	5.17
LILRB3		XM_015125531.1	XM_015125531.1:652	Endogenous	mRNA	100	2.28	2.06	2.16	2.67	2.48	4.36	4.85	5.88	4.93	4.58
LILRB4		NM_001040676.1	NM_001040676.1:635	Endogenous	mRNA	100	3.64	2.06	2.28	3.99	4.69	5.5	5.53	6.1	5.12	4.9
LILRB5		XM_001083886.2	XM_001083886.2:415	Endogenous	mRNA	100	3.92	3.16	3.02	3.78	2.94	5.36	5.53	5.29	3.12	5.17
LIMK1		XM_005595495.1	XM_005595495.1:2173	Endogenous	mRNA	100	3.36	2.42	2.78	3.25	2.94	4.62	4.85	6.46	4.93	5.39
LITAF		XM_005591267.1	XM_005591267.1:620	Endogenous	mRNA	100	7.15	6.86	6.85	6.57	7.18	8.04	7.7	7.75	8.1	6.97
LTA		NM_001047148.1	NM_001047148.1:275	Endogenous	mRNA	100	1.11	2.95	2.16	2.89	3.73	5.04	5.11	6.46	4.7	5.58
LTB		NM_001047150.1	NM_001047150.1:222	Endogenous	mRNA	100	3.28	3.25	2.28	2.4	3.39	5.04	3.53	4.29	4.12	4.9
LTB4R		XM_001114016.2	XM_001114016.2:262	Endogenous	mRNA	100	3.11	2.71	2.5	2.89	3.18	5.62	5.99	4.88	5.7	5.39
LTB4R2		XM_001113942.2	XM_001113942.2:1007	Endogenous	mRNA	100	2.57	3.06	3.45	3.67	3.8	5.04	6.23	7.1	5.12	5.9
LTBR		XM_005569894.1	XM_005569894.1:729	Endogenous	mRNA	100	6.63	6.44	6.62	6.79	6.73	6.13	5.7	6.1	5.93	5.75
LTF		XM_005546908.1	XM_005546908.1:1534	Endogenous	mRNA	100	2.7	2.71	2.7	2.89	3.29	5.5	6.23	4.29	6.21	5.58
LTK		XM_005559246.1	XM_005559246.1:1048	Endogenous	mRNA	100	2.43	1.84	2.78	2.89	2.29	4.62	4.11	5.29	4.44	4.58
LY96		NM_001130432.1	NM_001130432.1:327	Endogenous	mRNA	100	2.28	2.71	2.78	2.08	1.8	4.62	5.11	5.29	4.44	5.75
MAF		XM_005592863.1	XM_005592863.1:782	Endogenous	mRNA	100	7.24	6.19	7.26	7.02	7.26	5.62	5.85	5.61	4.12	5.17
MAFF		XM_005567311.1	XM_005567311.1:1380	Endogenous	mRNA	100	4.07	4	3.7	4.4	4.34	6.95	7.81	7.38	6.64	7.28
MAFG		XM_005585281.1	XM_005585281.1:3773	Endogenous	mRNA	100	6.68	6.58	6.89	6.97	7.06	8.77	9.02	7.38	9.66	9.26
MAFK		XM_005548989.1	XM_005548989.1:2309	Endogenous	mRNA	100	3.11	2.25	4.19	2.89	3.48	4.85	4.85	6.61	3.12	4.58
MALT1		XM_005586570.1	XM_005586570.1:1344	Endogenous	mRNA	100	4.6	4.46	4.05	4.25	4.53	4.62	4.11	4.88	5.12	5.58
MAP2K1		XM_005559865.1	XM_005559865.1:912	Endogenous	mRNA	100	5.43	5.5	5.56	5.17	5.39	4.62	4.85	4.88	4.44	4.17
MAP2K4		XM_001114292.2	XM_001114292.2:385	Endogenous	mRNA	100	6.24	6.47	6.13	5.54	6.17	6.62	6.99	5.29	6.87	6.9
MAP2K6		NM_001261706.1	NM_001261706.1:1132	Endogenous	mRNA	100	4.07	3.57	3.45	3.78	3.57	4.62	6.44	6.88	5.58	5.39
MAP3K1		XM_002804368.1	XM_002804368.1:3465	Endogenous	mRNA	100	5.26	4.25	4.72	4.54	3.87	4.62	5.34	6.61	4.12	5.58
MAP3K5		XM_002803926.1	XM_002803926.1:1885	Endogenous	mRNA	100	5.7	4.89	4.78	5.81	5.26	6.36	5.7	7.29	6.03	6.39
MAP3K7		XM_005552337.1	XM_005552337.1:1242	Endogenous	mRNA	100	3.76	3.34	4.02	3.89	3.73	4.85	3.53	5.29	4.93	3.58
MAP3K9		XM_005561663.1	XM_005561663.1:1933	Endogenous	mRNA	100	1.43	2.25	2.02	2.67	3.29	5.04	6.11	6.88	5.12	5.17
MAP4K1		XM_001082963.2	XM_001082963.2:300	Endogenous	mRNA	100	3.81	4.84	4.45	3.67	4.8	4.36	5.7	4.88	2.12	4.9
MAP4K2		XM_005595670.1	XM_005595670.1:976	Endogenous	mRNA	100	5.07	4.54	4.6	5.08	4.97	5.36	5.34	5.61	5.12	4.9
MAP4K4		XM_005575143.1	XM_005575143.1:2011	Endogenous	mRNA	100	6.78	6.71	6.66	6.31	6.38	6.85	6.53	5.61	6.03	6.67
MAPK1		XM_001089600.1	XM_001089600.1:1210	Endogenous	mRNA	100	6.79	6.77	6.56	6.49	6.53	6.68	6.53	7.1	6.03	6.04
MAPK11		XM_001112524.2	XM_001112524.2:993	Endogenous	mRNA	100	4.16	3.57	3.02	3.25	3.48	4.62	4.11	5.88	5.12	4.9
MAPK14		XM_001112423.2	XM_001112423.2:595	Endogenous	mRNA	100	5.77	5.42	5.59	5.94	5.46	4.85	5.99	4.88	4.93	5.17
MAPK3		XM_002802443.1	XM_002802443.1:1010	Endogenous	mRNA	100	6.64	5.95	6.53	6.38	6.02	6.79	6.11	6.61	5.7	6.67
MAPK8		XM_005565179.1	XM_005565179.1:2612	Endogenous	mRNA	100	5.09	4.25	5.02	4.4	4.8	4.36	4.85	5.61	5.58	4.17
MAPKAPK2		XM_005540646.1	XM_005540646.1:856	Endogenous	mRNA	100	6.18	5.73	6.48	7.16	6.33	5.95	6.44	6.75	6.98	6.58
MAPKAPK5		XM_001102910.2	XM_001102910.2:1015	Endogenous	mRNA	100	5.43	5.27	5.28	5.51	5.18	6.36	4.85	5.61	5.7	6.58
MARCO		XM_001083118.2	XM_001083118.2:540	Endogenous	mRNA	100	7.37	5.89	7.78	7.27	8	6.68	7.05	6.75	7.67	7.58
MASP1		XM_005545446.1	XM_005545446.1:1348	Endogenous	mRNA	100	8.94	8.65	9.2	8.83	8.61	8.23	7.05	8.1	7.73	7.04
MASP2		XM_001118815.2	XM_001118815.2:1355	Endogenous	mRNA	100	9.14	9.08	9.41	9.15	8.85	6.85	6.85	4.88	7.12	6.58
MAVS		XM_005568426.2	XM_005568426.2:1406	Endogenous	mRNA	100	4.02	4.42	3.98	4.17	4.94	4.04	4.53	6.1	3.12	4.17
MAX		NM_001285216.1	NM_001285216.1:181	Endogenous	mRNA	100	7.43	7.19	7.46	7.16	7.35	7.77	7.57	8.25	8.16	7.54
MBL2		NM_001105535.1	NM_001105535.1:420	Endogenous	mRNA	100	9.61	9.79	9.56	9.18	9.33	6.79	6.53	7.88	6.29	6.17
MBP		XM_001098960.2	XM_001098960.2:707	Endogenous	mRNA	100	4.47	4.71	4.19	4.54	4.61	5.21	2.53	5.29	3.12	2.58
MCL1		NM_001266501.2	NM_001266501.2:955	Endogenous	mRNA	100	8.36	8.63	8.14	8.22	8.93	10.24	9.63	9.12	10.76	10.39
MEF2A		XM_005560599.1	XM_005560599.1:2185	Endogenous	mRNA	100	5.45	5.06	5.16	4.89	4.91	5.04	4.53	6.88	6.03	5.75
MEF2BNB		XM_005588524.1	XM_005588524.1:344	Endogenous	mRNA	100	3.7	3.16	3.56	2.89	3.65	4.36	4.11	4.88	4.44	5.17
MEF2C		XM_001086519.1	XM_001086519.1:1210	Endogenous	mRNA	100	3.64	3.42	3.34	2.89	3.18	3.62	4.11	5.88	4.44	5.39
MEF2D		XM_005541443.1	XM_005541443.1:2469	Endogenous	mRNA	100	6.24	6.92	6.67	6.78	6.39	7.4	7.53	6.46	8	7.54
MIF		NM_001283697.1	NM_001283697.1:60	Endogenous	mRNA	100	9.64	10.33	9.2	9.6	9.45	8.68	8.55	8.54	8.49	8.77
MKNK1		XM_005543476.1	XM_005543476.1:848	Endogenous	mRNA	100	4.32	3.89	4.25	3.99	4.18	5.95	5.34	6.29	4.93	4.9
MME		XM_001105564.1	XM_001105564.1:1261	Endogenous	mRNA	100	6.67	6.46	5.95	6.23	6.62	5.5	5.53	6.61	4.12	5.17
MMP3		XM_001098400.2	XM_001098400.2:935	Endogenous	mRNA	100	1.92	2.57	0.7	2.67	2.48	4.62	6.11	5.61	4.44	4.17
MMP9		XM_001104871.2	XM_001104871.2:1515	Endogenous	mRNA	100	3.81	4.29	3.34	3.54	4.24	6.29	6.62	7.2	6.37	6.28
MPPED1		NM_001283221.1	NM_001283221.1:152	Endogenous	mRNA	100	2.43	1.57	0.7	2.67	2.07	4.36	4.85	5.61	3.12	2.58
MR1		NM_001284968.1	NM_001284968.1:765	Endogenous	mRNA	100	3.81	2.95	2.4	3.4	3.65	6.13	5.99	5.29	4.93	3.58
MRC1		XM_005564743.1	XM_005564743.1:1361	Endogenous	mRNA	100	6.95	4.46	6.72	6.69	6.44	5.5	5.7	5.88	5.7	5.39
MS4A1		XM_005577709.1	XM_005577709.1:708	Endogenous	mRNA	100	2.7	2.95	2.4	3.89	3.57	5.5	5.11	6.29	5.82	4.58
MS4A2		XM_005577736.1	XM_005577736.1:657	Endogenous	mRNA	100	3.2	2.84	1.87	3.08	3.48	5.5	6.11	6.29	4.93	5.39
MSR1		XM_001097884.2	XM_001097884.2:1125	Endogenous	mRNA	100	3.92	2.57	4.09	4.99	5.04	5.74	5.7	5.88	6.64	6.83
MUC1		XM_001115634.2	XM_001115634.2:1922	Endogenous	mRNA	100	3.02	3.42	1.87	3.67	3.29	5.85	5.53	6.61	5.12	5.39
MX1		NM_001079693.1	NM_001079693.1:1034	Endogenous	mRNA	100	7.45	4.42	9.98	5.51	6.08	11.14	9.44	10.02	11.18	10.57
MX2		XM_005548647.1	XM_005548647.1:1483	Endogenous	mRNA	100	4.79	3.71	5.96	5.08	4.57	7.13	6.78	6.75	7.25	7.87
MYC		NM_001142873.1	NM_001142873.1:1200	Endogenous	mRNA	100	5.28	4.06	7.73	6.44	5.73	6.68	6.34	5.61	5.93	6.04
MYD88		NM_001130681.1	NM_001130681.1:602	Endogenous	mRNA	100	7.28	6.32	7.27	7.41	7.82	7.25	6.11	6.75	6.93	6.83
MYL2		XM_005572261.1	XM_005572261.1:392	Endogenous	mRNA	100	1.92	3.06	1.7	2.89	0.48	5.04	5.85	5.29	4.12	3.58
NCAM1		XM_005579655.1	XM_005579655.1:1488	Endogenous	mRNA	100	3.43	3.89	3.02	4.54	3.94	5.74	6.34	6.99	6.03	5.39
NCF4		XM_005567397.1	XM_005567397.1:536	Endogenous	mRNA	100	3.2	3.06	2.02	3.4	3.57	5.21	3.53	6.1	4.93	4.9
NCR1		XM_005590349.1	XM_005590349.1:1188	Endogenous	mRNA	100	2.28	3.16	2.6	3.08	3.29	4.62	4.53	5.88	3.7	4.9
NEFL		XM_005562862.1	XM_005562862.1:2367	Endogenous	mRNA	100	3.02	1.25	2.02	3.08	2.48	4.04	5.53	4.88	5.29	4.58
NFATC1		XM_001087929.2	XM_001087929.2:296	Endogenous	mRNA	100	4.79	4.64	4.93	4.99	4.84	5.21	5.34	5.88	5.82	5.75
NFATC2		XM_005569356.1	XM_005569356.1:2090	Endogenous	mRNA	100	3.81	3.16	2.5	2.08	2.8	5.21	5.7	4.88	3.7	4.58
NFATC3		XM_005592343.1	XM_005592343.1:1271	Endogenous	mRNA	100	6.06	5.86	6.12	5.96	5.87	6.04	6.11	6.1	5.7	6.04
NFATC4		XM_005560983.1	XM_005560983.1:2046	Endogenous	mRNA	100	3.81	4.25	3.09	3.54	3.48	5.85	5.85	6.61	5.7	5.39
NFE2L2		XM_005573572.1	XM_005573572.1:709	Endogenous	mRNA	100	7.55	8.28	7.33	7.43	7.24	6.85	7.23	7.29	7.21	7.04
NFIL3		XM_001101854.1	XM_001101854.1:430	Endogenous	mRNA	100	6.92	7.82	8.79	8.2	6.55	6.85	6.62	5.29	6.29	6.28
NFKB1		XM_005555555.1	XM_005555555.1:1074	Endogenous	mRNA	100	5.87	5.36	6.36	5.44	5.96	5.36	5.7	6.46	5.29	4.9
NFKB2		XM_001104566.2	XM_001104566.2:905	Endogenous	mRNA	100	5.34	5.55	5.5	5.44	5.93	7.74	8.14	6.61	8.73	8.26
NFKBIA		NM_001284932.1	NM_001284932.1:606	Endogenous	mRNA	100	7.36	7.48	8.07	7.85	7.97	6.62	7.81	6.46	7.67	7.67
NFKBIZ		XM_005548255.1	XM_005548255.1:2861	Endogenous	mRNA	100	5.32	6.14	6.74	5.29	5.44	6.36	6.23	6.75	5.93	6.83
NLRP3		XM_005539576.1	XM_005539576.1:2196	Endogenous	mRNA	100	2.7	2.25	2.02	2.67	3.07	4.36	4.53	3.29	4.12	4.17
NOD1		XM_005549884.1	XM_005549884.1:2719	Endogenous	mRNA	100	4.84	4.57	5.5	5.29	5.26	5.5	5.11	6.1	4.7	5.75
NOD2		XM_005591903.1	XM_005591903.1:1212	Endogenous	mRNA	100	3.7	3.84	3.28	4.47	3.94	5.74	6.92	7.54	5.7	5.39
NOS2		XM_005583198.1	XM_005583198.1:1803	Endogenous	mRNA	100	2.28	1.57	1.7	1.08	2.65	4.62	4.53	4.29	4.12	4.9
NOTCH1		XM_001116824.1	XM_001116824.1:174	Endogenous	mRNA	100	7.03	6.46	6.3	6.54	6.8	6.62	5.34	6.75	5.82	5.39
NOTCH2		XM_001114248.2	XM_001114248.2:1870	Endogenous	mRNA	100	6.73	6.52	7.02	6.46	6.69	6.21	6.7	7.2	6.51	6.39
NOX1		XM_001090025.2	XM_001090025.2:455	Endogenous	mRNA	100	2.7	2.84	1.87	3.08	2.48	6.13	5.7	6.29	5.93	6.28
NR3C1		XM_005558115.1	XM_005558115.1:1376	Endogenous	mRNA	100	6.36	5.92	6.28	5.57	5.41	4.04	5.99	5.61	5.29	5.39
NT5E		XM_005552431.1	XM_005552431.1:1673	Endogenous	mRNA	100	6.85	6.93	6.99	6.37	6.63	6.62	6.23	7.29	6.03	6.39
NUP107		XM_005571495.1	XM_005571495.1:1272	Endogenous	mRNA	100	4.84	4.57	4.22	4.54	4.57	5.36	5.34	7.1	5.12	4.9
OAS1		NM_001083949.1	NM_001083949.1:731	Endogenous	mRNA	100	5.11	3.71	5.78	4.72	4.65	7.43	7.11	7.68	7.98	7.28
OAS2		XM_005572308.1	XM_005572308.1:515	Endogenous	mRNA	100	5.73	3.95	6.96	5.08	5.24	8.96	7.99	6.88	9.27	9.11
OAS3		XM_005572307.1	XM_005572307.1:2923	Endogenous	mRNA	100	6.33	4.86	7.47	5.94	5.59	8.31	7.34	7.75	8.29	8.01
OASL		XM_005572424.1	XM_005572424.1:1339	Endogenous	mRNA	100	5.76	4.54	7.03	4.99	4.97	8.04	7.34	6.46	8.19	8.14
OXER1		XM_005576013.1	XM_005576013.1:2233	Endogenous	mRNA	100	5.43	6.1	5.67	5.78	5.18	5.04	5.53	5.29	3.12	5.75
PAX5		XM_005581286.1	XM_005581286.1:699	Endogenous	mRNA	100	3.11	3.16	3.22	3.54	3.57	5.04	5.34	5.29	4.12	5.58
PDCD1		NM_001114358.1	NM_001114358.1:201	Endogenous	mRNA	100	2.11	2.71	2.02	2.89	3.18	5.36	5.11	5.29	4.44	5.58
PDCD1LG2		NM_001083599.1	NM_001083599.1:760	Endogenous	mRNA	100	4.02	2.84	4.53	4.47	4.39	5.04	5.99	5.29	5.93	6.04
PDCD2		XM_005551355.1	XM_005551355.1:362	Endogenous	mRNA	100	4.57	4.84	4.98	4.67	4.69	4.85	5.34	4.29	4.7	4.58
PDGFA		XM_005548950.1	XM_005548950.1:415	Endogenous	mRNA	100	3.57	3.06	2.02	3.78	3.07	7.53	6.62	6.46	6.93	6.75
PDGFB		XM_005567244.1	XM_005567244.1:2051	Endogenous	mRNA	100	3.87	3.71	3.4	3.78	4.53	7.08	6.92	7.88	6.21	6.75
PDGFRB		XM_005558242.1	XM_005558242.1:2141	Endogenous	mRNA	100	6.09	5	4.45	4.72	5.1	5.04	5.11	6.29	5.58	5.39
PECAM1		XM_005584700.1	XM_005584700.1:1356	Endogenous	mRNA	100	8.14	5.94	7.52	7.55	7.71	7.74	7.17	7.75	7.33	7.63
PIGR		XM_001083307.2	XM_001083307.2:2166	Endogenous	mRNA	100	5.95	6.48	6.75	8.24	7.52	5.62	4.85	6.1	6.51	6.49
PIK3C2G		XM_002807975.1	XM_002807975.1:2245	Endogenous	mRNA	100	5.45	5.42	5.86	5.57	5.61	3.04	4.11	4.88	3.12	3.58
PLA2G2A		XM_005544567.1	XM_005544567.1:484	Endogenous	mRNA	100	8.3	8.06	1.5	4.47	7.6	14.23	14.12	11.77	14.86	14.05
PLA2G2E		XM_001094364.1	XM_001094364.1:366	Endogenous	mRNA	100	2.43	2.06	2.16	2.4	2.48	4.04	5.34	5.29	5.12	4.58
PLA2G4A		XM_005540257.1	XM_005540257.1:711	Endogenous	mRNA	100	5	5.16	5.3	5.21	5.97	7.25	6.62	7.93	8	7.11
PLA2G6		XM_002798388.1	XM_002798388.1:2066	Endogenous	mRNA	100	4.32	3.77	4.78	4.47	4.73	4.04	2.53	6.61	3.12	3.58
PLAU		XM_005565444.1	XM_005565444.1:1078	Endogenous	mRNA	100	2.43	2.57	2.95	2.89	3.57	4.85	5.53	5.88	4.44	4.17
PLAUR		XM_001106634.2	XM_001106634.2:532	Endogenous	mRNA	100	2.43	2.42	2.28	3.4	2.48	4.85	5.34	6.1	4.44	4.58
PLCB1		XM_001116017.1	XM_001116017.1:715	Endogenous	mRNA	100	5.67	5.5	5.64	5.17	5.07	5.21	5.85	5.29	4.12	4.17
PMCH		XM_005572033.1	XM_005572033.1:578	Endogenous	mRNA	100	3.02	2.42	2.78	3.78	2.65	4.62	3.53	7.1	4.93	5.39
PML		NM_001042434.1	NM_001042434.1:441	Endogenous	mRNA	100	6.5	5.95	7.41	5.99	6.3	7.17	7.11	8.05	6.98	7.23
POU2F2		XM_002808195.1	XM_002808195.1:1136	Endogenous	mRNA	100	2.81	3.16	2.28	3.25	3.57	4.04	5.11	4.88	5.29	2.58
PPARG		NM_001032860.1	NM_001032860.1:980	Endogenous	mRNA	100	4.89	4.06	3.87	3.78	3.94	4.85	4.11	6.1	4.12	4.9
PPP1R12B		XM_001106168.2	XM_001106168.2:540	Endogenous	mRNA	100	4.24	4.25	4.37	3.54	4.13	3.62	2.53	3.29	2.12	3.58
PRDM1		XM_001087708.2	XM_001087708.2:775	Endogenous	mRNA	100	4.07	3.5	3.22	4.17	4.01	6.13	6.44	6.99	5.29	6.58
PRF1		XM_005565623.1	XM_005565623.1:1621	Endogenous	mRNA	100	4.43	4.54	3.98	3.54	4.29	4.62	5.53	5.61	4.12	5.9
PRG2		XM_005577863.1	XM_005577863.1:437	Endogenous	mRNA	100	2.11	0.25	2.16	0.08	1.48	3.62	4.53	4.88	2.12	4.17
PRKCA		XM_005584740.1	XM_005584740.1:2902	Endogenous	mRNA	100	6.88	6.54	6.47	6.56	5.84	6.43	6.62	6.61	6.29	5.75
PRKCB		XM_001095880.2	XM_001095880.2:1530	Endogenous	mRNA	100	3.51	4.06	3.16	3.89	3.94	3.62	4.53	6.99	5.58	5.17
PRKCD		XM_001083320.1	XM_001083320.1:1715	Endogenous	mRNA	100	4.54	4.74	4.5	3.78	5.48	5.21	6.23	5.29	4.7	6.17
PSMB10		XM_005592304.1	XM_005592304.1:741	Endogenous	mRNA	100	6.57	7.13	7.16	6.25	7.63	7.77	7.34	7.2	7.44	7.58
PSMB5		NM_001260845.1	NM_001260845.1:646	Endogenous	mRNA	100	7.81	7.64	7.84	8	8.03	7.4	7.17	7.54	6.87	7.04
PSMB7		XM_001083368.2	XM_001083368.2:380	Endogenous	mRNA	100	7.71	7.62	7.77	7.75	7.77	7.95	6.92	7.2	7.95	7.49
PSMB8		XM_005553359.1	XM_005553359.1:807	Endogenous	mRNA	100	5.97	6.04	6.91	5.54	6.7	8.04	7.44	7.38	8.27	8.39
PSMB9		NM_001283167.1	NM_001283167.1:407	Endogenous	mRNA	100	6.01	5.85	7.16	5.75	6.97	8.47	7.28	7.61	8.59	8.44
PSMC2		XM_005550431.1	XM_005550431.1:982	Endogenous	mRNA	100	8.15	8.18	8.47	8.35	8.48	9.76	9.74	8.65	10.37	10.22
PSMD7		XM_001102147.2	XM_001102147.2:170	Endogenous	mRNA	100	7.52	7.97	7.46	7.77	7.76	9.11	8.51	8.05	8.94	8.79
PTAFR		XM_005544241.1	XM_005544241.1:1072	Endogenous	mRNA	100	2.81	2.57	2.4	3.08	3.29	3.62	4.53	5.88	5.12	4.17
PTGDR2		XM_005577702.1	XM_005577702.1:802	Endogenous	mRNA	100	3.11	2.84	2.16	3.67	3.18	4.36	5.99	6.61	5.44	5.39
PTGER1		XM_005588249.1	XM_005588249.1:1024	Endogenous	mRNA	100	2.11	2.57	2.4	2.89	2.65	5.5	5.34	4.88	4.44	4.58
PTGER2		XM_005561261.1	XM_005561261.1:1979	Endogenous	mRNA	100	2.7	2.71	3.28	3.08	3.57	5.62	4.85	6.29	4.93	3.58
PTGER3		XM_005543034.1	XM_005543034.1:514	Endogenous	mRNA	100	6.93	5.42	6.88	7.16	7.4	6.62	7.85	6.1	7.07	6.75
PTGER4		XM_005556783.1	XM_005556783.1:2355	Endogenous	mRNA	100	4.43	3.16	4.05	4.83	4.8	5.36	4.85	5.61	5.58	6.28
PTGFR		XM_005542941.1	XM_005542941.1:1071	Endogenous	mRNA	100	4.89	4.29	3.09	5.78	5.1	6.74	6.7	6.75	6.03	5.9
PTGIR		XM_005589661.1	XM_005589661.1:920	Endogenous	mRNA	100	5.04	4.46	3.87	4.54	4.84	6.21	6.23	7.2	6.03	6.67
PTGS1		XM_005580874.1	XM_005580874.1:1122	Endogenous	mRNA	100	4.87	2.84	4.37	4.72	4.61	5.04	4.11	5.61	4.93	2.58
PTGS2		XM_001107538.2	XM_001107538.2:1343	Endogenous	mRNA	100	4.54	4.86	2.5	4.54	5.01	5.74	5.85	6.75	5.44	5.75
PTK2		XM_001093060.2	XM_001093060.2:843	Endogenous	mRNA	100	8.07	8.14	8.1	8.28	8	7.82	7.78	6.99	8.33	8.51
PTPN2		XM_005587248.1	XM_005587248.1:320	Endogenous	mRNA	100	6.02	6.18	6.28	5.54	5.91	7.13	7.23	5.88	7.58	7.04
PTPN22		XM_005542274.1	XM_005542274.1:2386	Endogenous	mRNA	100	2.57	3.06	3.7	3.4	3.57	4.62	5.53	6.1	4.44	5.17
PTPN6		XM_005569995.1	XM_005569995.1:662	Endogenous	mRNA	100	5.91	5.57	6.05	5.83	6.68	6.36	6.62	7.2	6.44	6.39
PTPRC		XM_005540333.1	XM_005540333.1:1225	Endogenous	mRNA	100	6.39	6.62	6.97	6.37	7.48	6.36	6.85	6.99	5.58	6.39
PYCARD		XM_005591734.1	XM_005591734.1:888	Endogenous	mRNA	100	5.79	4.77	5.56	5.81	7.14	6.74	6.92	7.1	7.82	7.58
RAC1		NM_001283802.1	NM_001283802.1:1072	Endogenous	mRNA	100	7.99	7.63	7.9	8.26	8.23	8.15	8.2	6.61	8.4	8.23
RAF1		XM_005547856.1	XM_005547856.1:2271	Endogenous	mRNA	100	7	7.33	7.34	7.21	6.73	6.21	6.34	6.1	4.7	6.28
RAG1		XM_001084631.2	XM_001084631.2:2180	Endogenous	mRNA	100	2.43	1.57	2.02	3.08	1.8	4.36	5.34	4.88	3.12	5.39
RAG2		XM_005578160.1	XM_005578160.1:851	Endogenous	mRNA	100	0.11	1.84	1.5	0.08	3.18	3.62	4.85	6.29	3.12	2.58
RAPGEF2		XM_001093090.2	XM_001093090.2:3725	Endogenous	mRNA	100	3.51	2.57	3.4	2.89	2.8	5.04	4.53	4.88	4.7	5.75
RARRES3		XM_001118373.2	XM_001118373.2:324	Endogenous	mRNA	100	6.37	6.34	7.48	5.57	8.3	9.02	8.08	7.38	9.69	9.88
RELA		XM_005577248.1	XM_005577248.1:1689	Endogenous	mRNA	100	5.09	4.5	5.44	5.03	5.18	4.62	5.53	5.29	4.93	5.39
RELB		XM_001104559.2	XM_001104559.2:724	Endogenous	mRNA	100	4.16	4.38	4.34	4.08	4.07	5.85	5.7	6.29	5.12	5.58
REPS1		XM_005551982.1	XM_005551982.1:1536	Endogenous	mRNA	100	5.54	4.77	5.54	5.51	5.29	5.5	5.85	6.75	5.29	5.39
RHOA		XM_001094831.2	XM_001094831.2:315	Endogenous	mRNA	100	8.71	8.63	8.57	8.76	9.06	10.25	10.17	8.93	10.4	10.59
RIPK1		XM_005554158.1	XM_005554158.1:1545	Endogenous	mRNA	100	6.23	6.38	6.74	6.1	5.82	5.5	4.53	5.88	4.44	5.75
RIPK2		XM_005563661.1	XM_005563661.1:895	Endogenous	mRNA	100	4.51	3.06	4.05	4.4	4.97	5.5	5.85	4.29	5.82	5.9
RNASEL		XM_005540173.2	XM_005540173.2:2022	Endogenous	mRNA	100	3.57	2.95	3.83	3.67	4.13	4.36	4.11	4.88	4.12	3.58
ROCK2		XM_005576551.1	XM_005576551.1:4211	Endogenous	mRNA	100	5.79	5.76	5.67	5.83	5.93	6.43	6.53	7.1	6.29	6.67
RORC		XM_002801778.1	XM_002801778.1:1471	Endogenous	mRNA	100	8.22	8.4	8.08	8.06	7.74	5.5	4.11	6.61	5.12	5.39
RPS6KA5		XM_001088246.2	XM_001088246.2:1243	Endogenous	mRNA	100	4.51	3.64	4.02	4.33	4.39	4.85	4.53	6.29	4.44	5.17
RRAD		XM_005592186.1	XM_005592186.1:461	Endogenous	mRNA	100	2.11	3.42	1.87	2.67	3.29	4.85	2.53	6.1	5.29	5.75
RUNX1		XM_005548734.1	XM_005548734.1:611	Endogenous	mRNA	100	3.76	3.77	3.45	4.25	4.48	5.36	5.99	5.88	5.58	5.39
S100A8		XM_005541787.1	XM_005541787.1:236	Endogenous	mRNA	100	4.24	5.27	3.95	3.4	4.84	9.39	10.22	9.12	10.71	9.14
S100A9		XM_005541789.1	XM_005541789.1:223	Endogenous	mRNA	100	4.7	6.14	4.31	5.08	5.91	9.79	9.96	8.72	10.25	9.28
S1PR1		XM_005542570.1	XM_005542570.1:1899	Endogenous	mRNA	100	7.43	7.39	6.88	7.67	7.72	7.79	7.53	6.75	7.25	7.17
SELE		XM_005539941.1	XM_005539941.1:1616	Endogenous	mRNA	100	4.16	3.57	3.74	4.4	4.39	5.04	5.53	4.88	3.7	4.58
SELL		XM_005539939.1	XM_005539939.1:626	Endogenous	mRNA	100	4.07	5.44	3.4	4.25	4.53	6.56	6.11	5.61	6.64	6.49
SELPLG		XM_005572152.1	XM_005572152.1:1151	Endogenous	mRNA	100	4.32	4	3.74	3.89	4.39	5.04	4.11	5.29	4.93	4.17
SERPING1		XM_001092271.2	XM_001092271.2:1235	Endogenous	mRNA	100	11.6	12.03	11.69	11.45	11.82	9.41	9.68	8.2	9.4	9.51
SH2D1A		NM_001032837.1	NM_001032837.1:135	Endogenous	mRNA	100	3.7	3.95	3.7	3.78	3.94	5.21	5.53	6.1	4.7	5.39
SHC1		XM_005541642.1	XM_005541642.1:2414	Endogenous	mRNA	100	8.11	7.44	7.75	7.89	7.65	9.04	8.68	7.29	9.32	8.92
SIGIRR		XM_005576724.1	XM_005576724.1:1856	Endogenous	mRNA	100	4.89	5.82	4.5	5.03	5.21	6.21	5.85	5.61	5.29	5.75
SIGLEC1		XM_005568446.2	XM_005568446.2:2406	Endogenous	mRNA	100	5.87	4.34	6.01	5.63	5.61	4.36	5.53	4.88	4.93	4.58
SIRPA		XM_015457667.1	XM_015457667.1:1451	Endogenous	mRNA	100	7.92	7.44	8.26	8.13	8.16	7.4	6.23	6.46	8.1	7.75
SKI		XM_001086434.1	XM_001086434.1:222	Endogenous	mRNA	100	6.58	6.74	6.5	6.44	6.37	6.21	6.78	7.54	6.12	5.75
SLAMF1		XM_001117605.2	XM_001117605.2:526	Endogenous	mRNA	100	2.43	2.84	2.28	3.08	2.94	4.62	5.53	5.61	3.7	3.58
SLAMF6		XM_005541247.1	XM_005541247.1:658	Endogenous	mRNA	100	3.02	2.95	2.87	3.54	2.8	4.36	3.53	6.29	4.44	5.17
SLAMF7		XM_001117618.2	XM_001117618.2:1032	Endogenous	mRNA	100	3.76	3.42	3.4	3.78	4.18	3.62	5.53	5.88	3.12	4.17
SLC2A1		XM_005543699.1	XM_005543699.1:2110	Endogenous	mRNA	100	4.92	4.77	4.56	4.83	4.91	5.04	5.11	5.88	5.12	4.9
SMAD2		XM_005586756.1	XM_005586756.1:1085	Endogenous	mRNA	100	6.95	6.88	6.8	7.12	7.15	7.56	7.66	7.46	7.67	7.63
SMAD3		XM_005559876.1	XM_005559876.1:1523	Endogenous	mRNA	100	5.57	5.86	5.31	5.12	5.24	7.04	5.34	6.88	5.82	6.04
SMAD5		XM_005557849.1	XM_005557849.1:212	Endogenous	mRNA	100	4.81	4.61	4.48	4.67	4.01	5.74	3.53	6.1	5.58	5.58
SMAD7		XM_005586745.1	XM_005586745.1:1886	Endogenous	mRNA	100	7.12	6	5.44	5.17	5.94	6.9	5.99	6.1	6.64	6.04
SMPD3		XM_005592346.1	XM_005592346.1:1643	Endogenous	mRNA	100	4.36	4.11	2.7	3.08	4.39	4.85	4.85	5.29	3.12	5.17
SOCS1		XM_005591262.1	XM_005591262.1:760	Endogenous	mRNA	100	3.87	4.06	3.7	3.89	3.29	7.74	7.74	4.88	8.12	8.56
SOCS3		NM_001194326.1	NM_001194326.1:599	Endogenous	mRNA	100	3.7	3.71	3.5	3.78	5.1	6.43	5.7	6.1	5.58	5.39
SPP1		XM_001093307.2	XM_001093307.2:100	Endogenous	mRNA	100	4.07	3.95	3.45	4.25	4.44	4.62	5.34	4.29	3.7	4.17
SRC		XM_005568964.1	XM_005568964.1:1080	Endogenous	mRNA	100	4.95	4.77	5.09	4.99	5.73	6.36	6.92	6.46	7.4	7.04
STAT1		NM_001261614.1	NM_001261614.1:1598	Endogenous	mRNA	100	6.99	6.37	8.59	6.51	7.53	8.23	8.02	6.75	8.21	8.34
STAT2		XM_001115072.2	XM_001115072.2:2435	Endogenous	mRNA	100	8.38	8.67	9.2	7.53	8.01	7.59	6.99	7.29	7.76	7.63
STAT3		XM_005584241.1	XM_005584241.1:1000	Endogenous	mRNA	100	8.31	8.17	9.02	8.74	8.97	6.62	6.62	5.88	7.12	5.9
STAT4		XM_001082561.2	XM_001082561.2:2220	Endogenous	mRNA	100	3.2	3.06	3.28	2.67	3.07	5.62	5.53	6.1	4.44	4.58
STAT5A		XM_001109557.2	XM_001109557.2:2414	Endogenous	mRNA	100	5.07	5.03	5.04	4.72	5.53	5.62	5.11	5.61	5.12	5.58
STAT5B		XM_001109317.2	XM_001109317.2:255	Endogenous	mRNA	100	6.4	6.69	6.77	6.33	6.22	5.36	5.99	5.29	5.44	5.58
STAT6		XM_005571286.1	XM_005571286.1:1881	Endogenous	mRNA	100	7.48	7.74	7.59	7.27	7.4	6.43	6.62	6.75	6.87	7.39
SYK		XM_005582224.1	XM_005582224.1:1575	Endogenous	mRNA	100	4.64	3.57	4.56	3.78	4.34	5.62	5.7	6.29	4.44	5.58
SYT17		XM_005591356.1	XM_005591356.1:1387	Endogenous	mRNA	100	2.92	2.95	3.16	3.25	4.13	4.85	4.53	5.61	3.7	5.75
TAGAP		XM_005551523.1	XM_005551523.1:931	Endogenous	mRNA	100	2.92	3.95	3.02	3.89	4.18	4.85	5.99	7.29	5.44	5.58
TAL1		XM_005543455.1	XM_005543455.1:3194	Endogenous	mRNA	100	4.24	3.16	4.53	4.54	3.87	6.04	5.53	4.88	6.03	4.9
TAP1		XM_005553361.1	XM_005553361.1:970	Endogenous	mRNA	100	4.92	4.71	6.17	3.89	5.57	5.21	4.11	3.29	5.29	5.39
TAP2		XM_002803985.1	XM_002803985.1:555	Endogenous	mRNA	100	5.34	4.98	5.59	4.99	5.91	7.17	6.62	6.75	7.67	7.54
TAPBP		XM_005553311.1	XM_005553311.1:1042	Endogenous	mRNA	100	8.37	8.49	8.56	7.67	8.89	10.33	10.19	9.7	10.23	10.37
TARP		XM_015133689.1	XM_015133689.1:350	Endogenous	mRNA	100	3.87	3.77	3.45	2.89	3.07	5.36	5.53	6.61	6.12	5.58
TBK1		XM_001116924.2	XM_001116924.2:1385	Endogenous	mRNA	100	4.51	4.71	5.05	4.17	4.91	5.5	5.34	4.29	6.37	6.9
TBX21		XM_005583510.1	XM_005583510.1:744	Endogenous	mRNA	100	3.7	4.11	3.22	1.67	3.87	5.62	4.85	5.88	4.44	5.17
TBXA2R		XM_005587515.1	XM_005587515.1:443	Endogenous	mRNA	100	3.2	1.84	2.02	2.4	2.8	4.04	4.11	6.1	3.12	4.17
TCF4		XM_005586613.1	XM_005586613.1:2123	Endogenous	mRNA	100	5.77	3.57	4.89	3.99	4.77	5.95	4.11	6.75	5.7	4.58
TCF7		XM_005595987.1	XM_005595987.1:820	Endogenous	mRNA	100	3.51	3.64	2.5	3.99	2.48	4.85	4.53	6.1	4.44	4.58
TFRC		XM_005545258.1	XM_005545258.1:2141	Endogenous	mRNA	100	4.51	3.84	4.34	4.4	4.94	5.36	4.85	4.29	5.58	2.58
TGFB1		XM_005589339.1	XM_005589339.1:1170	Endogenous	mRNA	100	6.82	5.59	6.12	6.01	6.64	6.13	6.7	7.61	6.44	6.83
TGFB2		XM_005540874.1	XM_005540874.1:1913	Endogenous	mRNA	100	4.07	3.16	2.6	3.54	3.57	6.13	5.11	5.61	4.7	6.04
TGFB3		XM_005561843.1	XM_005561843.1:1701	Endogenous	mRNA	100	2.57	2.25	2.7	3.54	2.94	5.21	6.23	6.46	5.29	5.9
TGFBI		XM_005557841.1	XM_005557841.1:1261	Endogenous	mRNA	100	9.46	9.42	8.69	8.25	8.02	5.74	5.34	6.99	5.58	5.58
TGFBR1		XM_001112590.2	XM_001112590.2:281	Endogenous	mRNA	100	5.71	5.08	5.19	5.37	5.48	5.74	5.85	5.88	5.7	5.58
TGFBR2		XM_005545564.1	XM_005545564.1:1761	Endogenous	mRNA	100	8.38	7.4	7.9	7.93	8.1	8.95	8.53	7.75	8.78	8.89
THBS1		XM_001093770.2	XM_001093770.2:2670	Endogenous	mRNA	100	7.11	5.94	6.53	6.46	6.52	7.08	6.78	6.88	7.7	7.87
THY1		XM_005579921.1	XM_005579921.1:490	Endogenous	mRNA	100	4.02	3.42	3.87	3.08	3.94	5.36	5.53	5.61	4.12	4.9
TICAM1		NM_001287328.1	NM_001287328.1:1134	Endogenous	mRNA	100	4.11	3.71	3.34	3.67	4.01	4.36	4.53	4.29	5.29	4.17
TIGIT		XM_005548101.1	XM_005548101.1:411	Endogenous	mRNA	100	3.76	3.89	3.02	3.4	3.65	3.04	4.85	5.61	2.12	5.17
TIRAP		NM_001130435.1	NM_001130435.1:155	Endogenous	mRNA	100	5.24	5.13	5.48	5.37	5.57	5.04	5.85	6.1	5.12	4.58
TLR1		NM_001130424.1	NM_001130424.1:487	Endogenous	mRNA	100	5.07	4.34	5.05	4.72	5.71	5.62	6.34	6.99	5.93	6.58
TLR2		NM_001130425.1	NM_001130425.1:40	Endogenous	mRNA	100	4.97	4.46	4.19	4.25	4.57	5.36	5.11	5.61	5.93	5.58
TLR3		NM_001036685.1	NM_001036685.1:1641	Endogenous	mRNA	100	4.84	3.77	4.67	3.4	4.53	4.85	5.53	6.29	5.58	5.75
TLR4		NM_001037092.1	NM_001037092.1:2100	Endogenous	mRNA	100	4.36	2.71	3.5	3.78	3.65	5.04	5.99	5.29	4.7	4.17
TLR5		NM_001130429.1	NM_001130429.1:2215	Endogenous	mRNA	100	3.76	3.06	3.28	3.4	3.8	5.21	3.53	6.75	5.7	5.75
TLR6		NM_001130430.1	NM_001130430.1:123	Endogenous	mRNA	100	5.64	5.08	6.04	4.67	5.63	5.36	5.53	6.1	4.12	5.75
TLR7		NM_001130426.1	NM_001130426.1:55	Endogenous	mRNA	100	2.11	2.42	2.16	3.25	2.29	4.04	4.53	3.29	4.12	5.39
TLR8		NM_001130427.1	NM_001130427.1:120	Endogenous	mRNA	100	4.57	4.11	3.7	4.54	5.15	5.5	6.11	6.99	4.7	5.9
TLR9		NM_001130431.1	NM_001130431.1:839	Endogenous	mRNA	100	1.11	3.57	2.16	3.4	3.48	5.85	6.34	5.61	5.29	4.9
TMEM173		XM_005557935.1	XM_005557935.1:904	Endogenous	mRNA	100	4.6	4.61	4.48	4.25	5.26	5.74	6.78	6.46	6.82	6.49
TNF		NM_001047149.1	NM_001047149.1:195	Endogenous	mRNA	100	2.28	2.25	1.87	3.08	3.18	4.62	4.53	5.88	3.7	4.17
TNFAIP3		NM_001283816.1	NM_001283816.1:1043	Endogenous	mRNA	100	5	4.86	5.24	4.54	5.13	7.62	7.85	6.1	7.55	8.07
TNFAIP6		XM_001083111.2	XM_001083111.2:166	Endogenous	mRNA	100	3.7	4.29	3.22	3.89	2.94	5.85	6.11	6.1	5.58	5.9
TNFRSF11A		XM_005586643.1	XM_005586643.1:1136	Endogenous	mRNA	100	3.11	3.25	2.87	3.78	3.65	4.62	6.44	6.88	5.29	4.17
TNFRSF13B		XM_005582995.1	XM_005582995.1:465	Endogenous	mRNA	100	3.11	4.2	3.87	4.94	4.73	5.62	4.85	5.29	4.7	4.17
TNFRSF13C		XM_001101623.2	XM_001101623.2:356	Endogenous	mRNA	100	3.11	2.57	3.09	3.25	2.94	6.04	5.11	6.61	5.7	5.58
TNFRSF14		NM_001043357.1	NM_001043357.1:107	Endogenous	mRNA	100	5.81	6.08	6.24	5.6	6.21	6.56	5.99	6.29	6.37	6.49
TNFRSF17		XM_001106826.2	XM_001106826.2:204	Endogenous	mRNA	100	2.7	2.71	2.5	3.25	2.94	4.62	5.34	5.61	5.12	5.17
TNFRSF18		XM_005545123.2	XM_005545123.2:503	Endogenous	mRNA	100	2.28	2.57	1.7	3.08	2.65	4.85	5.11	5.29	3.12	5.17
TNFRSF1B		XM_001105753.2	XM_001105753.2:840	Endogenous	mRNA	100	6.06	5.29	5.99	5.69	6.58	7.29	6.44	6.29	7.51	6.97
TNFRSF4		XM_005545122.1	XM_005545122.1:233	Endogenous	mRNA	100	2.11	2.42	2.4	3.54	3.8	5.21	5.34	6.46	4.12	5.58
TNFRSF8		XM_001118873.2	XM_001118873.2:1412	Endogenous	mRNA	100	2.43	2.06	2.6	2.4	2.29	4.85	5.34	5.29	4.93	2.58
TNFRSF9		XM_001096166.2	XM_001096166.2:295	Endogenous	mRNA	100	3.51	3.25	3.78	3.25	3.73	4.85	4.53	4.88	4.12	4.58
TNFSF10		NM_001266034.1	NM_001266034.1:115	Endogenous	mRNA	100	8.24	8.38	8.77	6.67	8.06	7.08	6.7	7.81	7.03	7.44
TNFSF11		XM_005585744.1	XM_005585744.1:621	Endogenous	mRNA	100	1.7	2.06	2.16	2.89	3.18	5.04	2.53	5.61	5.44	4.58
TNFSF12		NM_001205135.1	NM_001205135.1:280	Endogenous	mRNA	100	6.16	5.85	6.08	5.17	5.65	5.36	4.53	5.29	6.03	4.58
TNFSF13		XM_005582760.2	XM_005582760.2:625	Endogenous	mRNA	100	4.51	4.16	6.15	3.4	6.38	5.5	4.53	6.29	5.93	6.28
TNFSF13B		XM_005586224.1	XM_005586224.1:906	Endogenous	mRNA	100	4.6	4.46	4.91	4.83	5.1	6.36	6.34	6.88	6.76	6.49
TNFSF14		XM_015122635.1	XM_015122635.1:389	Endogenous	mRNA	100	3.7	4.42	3.5	3.78	3.87	4.85	5.34	4.29	5.44	4.58
TNFSF15		NM_001194132.1	NM_001194132.1:495	Endogenous	mRNA	100	2.81	2.84	2.95	3.54	3.73	4.04	5.7	5.61	5.58	5.17
TNFSF18		XM_005540011.2	XM_005540011.2:1189	Endogenous	mRNA	100	1.7	0.25	2.02	2.08	2.94	5.36	4.11	4.29	4.44	4.17
TNFSF4		XM_005540021.1	XM_005540021.1:1004	Endogenous	mRNA	100	3.81	3.95	3.7	4.08	3.94	5.74	5.7	6.1	5.29	5.58
TNFSF8		XM_005580959.1	XM_005580959.1:769	Endogenous	mRNA	100	2.92	2.57	2.28	2.4	2.94	5.36	5.7	5.29	4.7	5.39
TOLLIP		XM_005576837.1	XM_005576837.1:609	Endogenous	mRNA	100	7.1	7.13	7.61	7.45	7.63	8.06	7.34	8.72	7.64	7.54
TP53		XM_005582787.1	XM_005582787.1:1006	Endogenous	mRNA	100	6.15	6.28	6.12	6.59	6.63	7.4	7.17	7.2	7.58	7.49
TPSAB1		XM_005590832.2	XM_005590832.2:868	Endogenous	mRNA	100	2.81	2.42	2.6	3.08	2.65	5.36	5.11	5.29	4.7	4.17
TRADD		XM_005592202.1	XM_005592202.1:494	Endogenous	mRNA	100	5.26	5.06	5.02	5.44	5.55	7.4	7.7	7.75	6.82	7.28
TRAF1		XM_001095862.2	XM_001095862.2:983	Endogenous	mRNA	100	5.54	5.54	4.96	5.33	5.63	7.29	7.39	7.68	6.87	7.34
TRAF2		XM_005580376.1	XM_005580376.1:1555	Endogenous	mRNA	100	6.12	6.5	6.5	6.94	6.44	5.85	6.23	5.61	5.58	5.17
TRAF3		XM_005562258.1	XM_005562258.1:431	Endogenous	mRNA	100	4.6	4.8	4.43	3.89	4.39	6.29	5.53	5.88	6.64	6.58
TRAF4		XM_001107048.2	XM_001107048.2:1637	Endogenous	mRNA	100	6.23	6.22	6.46	6.19	6.28	6.56	6.78	7.29	6.76	6.75
TRAF5		XM_005540752.1	XM_005540752.1:1091	Endogenous	mRNA	100	3.43	4.38	3.95	3.54	4.07	5.62	4.85	4.29	4.7	5.17
TRAF6		XM_005578173.1	XM_005578173.1:1458	Endogenous	mRNA	100	5.96	5.36	5.43	5.75	5.44	5.04	5.34	5.61	3.7	5.17
TREM2		XM_005553065.1	XM_005553065.1:581	Endogenous	mRNA	100	1.92	2.71	2.16	1.67	2.65	4.62	2.53	5.29	3.12	3.58
TSLP		XM_005557498.1	XM_005557498.1:1733	Endogenous	mRNA	100	2.43	2.06	2.78	2.67	2.94	4.36	3.53	6.46	2.12	2.58
TWIST2		XM_005574801.1	XM_005574801.1:123	Endogenous	mRNA	100	3.28	3.57	2.6	2.89	3.07	5.5	5.34	6.75	3.7	4.58
TYK2		XM_001101130.2	XM_001101130.2:2645	Endogenous	mRNA	100	8.36	7.89	8.02	8.58	7.22	6.99	6.62	6.75	6.76	6.39
TYROBP		XM_005588917.1	XM_005588917.1:524	Endogenous	mRNA	100	6.93	5.8	5.66	5.83	6.41	6.29	4.53	6.99	6.76	6.97
UBE2L3		NM_001193593.1	NM_001193593.1:178	Endogenous	mRNA	100	6.49	6.42	6.5	6.06	6.15	5.62	6.7	5.61	6.12	6.28
USP9Y		XM_005593318.1	XM_005593318.1:2450	Endogenous	mRNA	100	7.73	7.71	7.58	7.95	7.44	6.79	6.34	6.88	5.7	5.75
VCAM1		XM_005542580.1	XM_005542580.1:955	Endogenous	mRNA	100	6.82	4.54	5.43	6.12	5.65	5.95	4.85	6.46	6.44	5.58
VTN		XM_005583219.1	XM_005583219.1:1001	Endogenous	mRNA	100	12.69	12.61	12.79	13	13.19	11.18	11.86	10.65	11.78	11.29
XBP1		NM_001190861.1	NM_001190861.1:576	Endogenous	mRNA	100	8.99	8.89	8.98	8.49	9.44	8.99	7.99	8.38	9.33	9.11
XCL1		NM_001032947.1	NM_001032947.1:18	Endogenous	mRNA	100	4.32	4.5	4.31	4.25	4.57	6.13	5.7	6.61	4.7	6.28
XCR1		XM_001114260.1	XM_001114260.1:745	Endogenous	mRNA	100	3.36	3.42	3.22	4.25	3.73	6.21	5.7	6.46	4.7	6.39
ZAP70		XM_005575029.1	XM_005575029.1:1045	Endogenous	mRNA	100	2.43	3.77	5.72	2.89	3.29	4.04	4.85	5.61	3.7	2.58
ZBTB16		XM_005579695.1	XM_005579695.1:1968	Endogenous	mRNA	100	6.14	7.36	7.71	8.27	7.96	6.56	6.53	6.46	5.93	6.17
ZEB1		XM_005564912.2	XM_005564912.2:2675	Endogenous	mRNA	100	6.18	5.88	6.25	6.33	6.08	5.5	6.23	6.29	5.44	6.17
ZNF205		XM_005591044.1	XM_005591044.1:604	Endogenous	mRNA	100	4.16	4	4.53	4.4	4.87	4.62	5.34	5.29	5.12	5.58
ABCF1		XM_005553641.1	XM_005553641.1:1966	Housekeeping	mRNA	100	7.01	7.4	7.1	7.08	7.12	6.99	6.78	6.1	7.76	7.58
ALAS1		XM_005547319.2	XM_005547319.2:851	Housekeeping	mRNA	100	6.96	7.53	8.74	7.83	7.99	6.04	6.7	7.46	6.98	6.97
DDX50		XM_005565684.2	XM_005565684.2:1318	Housekeeping	mRNA	100	8.05	8	7.99	8.18	7.9	7.59	5.99	7.61	6.87	7.39
ERCC3		NM_001287632.1	NM_001287632.1:908	Housekeeping	mRNA	100	5.98	5.85	6.35	5.6	5.24	5.62	5.53	6.1	5.7	6.04
G6PD		XM_005595008.1	XM_005595008.1:1551	Housekeeping	mRNA	100	4.02	3.89	4.12	4.78	4.94	6.36	6.85	6.99	5.12	5.58
GUSB		XM_015447246.1	XM_015447246.1:879	Housekeeping	mRNA	100	6.07	6.22	5.95	5.54	5.44	5.21	5.34	5.29	5.82	4.9
HDAC3		XM_015452048.1	XM_015452048.1:403	Housekeeping	mRNA	100	5.57	5.64	5.58	5.75	5.53	4.62	6.11	4.88	5.58	5.17
HPRT1		NM_001283594.1	NM_001283594.1:533	Housekeeping	mRNA	100	6.28	6.71	6.4	5.78	6.47	5.5	5.7	6.61	5.93	5.75
OAZ1		NM_001134900.1	NM_001134900.1:345	Housekeeping	mRNA	100	10.11	9.93	10.16	9.87	10.12	9.58	9.42	9.54	9.74	9.35
POLR2A		XM_001118060.2	XM_001118060.2:2605	Housekeeping	mRNA	100	8.08	7.39	8.37	7.86	8.03	5.5	6.34	6.29	5.12	5.9
PPBP		XM_005555081.1	XM_005555081.1:272	Housekeeping	mRNA	100	4.84	4.42	3.16	4.33	3.8	6.85	6.99	5.88	6.44	6.83
PPIA		NM_001032809.1	NM_001032809.1:108	Housekeeping	mRNA	100	10.91	11.11	10.89	11.18	11.11	11.6	11.07	10.65	11.63	11.36
SDHA		XM_001094170.2	XM_001094170.2:911	Housekeeping	mRNA	100	9.65	9.87	9.46	9.82	9.37	10.2	10.33	7.81	10.2	9.35
TBP		NM_001284983.1	NM_001284983.1:738	Housekeeping	mRNA	100	4.54	4.5	4.31	4.25	4.18	4.62	4.85	5.29	4.44	5.75
TRIM39		NM_001319626.1	NM_001319626.1:1026	Housekeeping	mRNA	100	4.2	4	4.72	4.89	5.04	4.62	4.11	6.1	4.12	4.58
TUBB		XM_005553615.2	XM_005553615.2:2019	Housekeeping	mRNA	100	7.54	7.17	6.51	6.74	7.56	9.27	8.74	7.88	8.95	8.11
UBB		XM_015437369.1	XM_015437369.1:1030	Housekeeping	mRNA	100	12.06	12.25	12.06	12.39	12.04	11.68	11.03	11.4	11.48	11.24
NEG_A		ERCC_00096.1	ERCC_00096.1:230	Negative	SYSTEM	100	4.17	3.32	4.32	3.7	3.81	4.17	3.81	4.17	4	4.25
NEG_B		ERCC_00041.1	ERCC_00041.1:440	Negative	SYSTEM	100	3.81	3.17	3.81	2.58	4.09	3.91	3.58	4.17	4	3.91
NEG_C		ERCC_00019.1	ERCC_00019.1:140	Negative	SYSTEM	100	4.39	3.81	4.52	3.46	4.32	4.32	4.32	3.91	4.46	3.32
NEG_D		ERCC_00076.1	ERCC_00076.1:355	Negative	SYSTEM	100	4	3.7	4.75	3.46	4.52	4.09	3.58	3.46	3.46	3
NEG_E		ERCC_00098.1	ERCC_00098.1:785	Negative	SYSTEM	100	4.32	3.32	4.32	4.09	4.09	3.91	4.17	3.58	4.09	3.7
NEG_F		ERCC_00126.1	ERCC_00126.1:220	Negative	SYSTEM	100	5.13	5.04	5.21	4.58	5.52	5	5.09	4.81	4.64	4.86
NEG_G		ERCC_00144.1	ERCC_00144.1:15	Negative	SYSTEM	100	2.58	3.7	3.7	3.32	3.7	3.7	3	4.39	2.81	2.81
NEG_H		ERCC_00154.1	ERCC_00154.1:115	Negative	SYSTEM	100	3.32	3.91	3.32	3	4.17	3.46	3.17	3	2.81	3.32
POS_A		ERCC_00117.1	ERCC_00117.1:385	Positive	SYSTEM	100	14.9	14.64	15.09	14.78	15.21	15.24	15.32	15.32	15.06	14.8
POS_B		ERCC_00112.1	ERCC_00112.1:695	Positive	SYSTEM	100	13.49	13.49	13.63	13.33	13.78	13.8	13.85	13.84	13.61	13.47
POS_C		ERCC_00002.1	ERCC_00002.1:850	Positive	SYSTEM	100	11.54	11.5	11.75	11.46	11.85	12.01	12.16	12.16	11.91	11.74
POS_D		ERCC_00092.1	ERCC_00092.1:540	Positive	SYSTEM	100	9.32	9.29	9.51	9.19	9.62	9.69	9.92	9.88	9.72	9.58
POS_E		ERCC_00035.1	ERCC_00035.1:485	Positive	SYSTEM	100	7.11	7.11	6.89	7.02	7.31	7.27	7.62	7.53	7.48	7.1
POS_F		ERCC_00034.1	ERCC_00034.1:195	Positive	SYSTEM	100	6.3	6.11	6.71	6.11	6.83	6.6	6.66	6.58	6.09	6

## Sheet: nCounter Diff Exp Output
	Log2 fold change	std error (log2)	Lower confidence limit (log2)	Upper confidence limit (log2)	Linear fold change	Lower confidence limit (linear)	Upper confidence limit (linear)	P-value	BY.p.value	method	Gene.sets	probe.ID
LTBR-mRNA	-5.62	0.0518	-5.72	-5.52	0.0204	0.019	0.0218	5.87e-14	2.37e-10	loglinear	NF-kB	XM_005569894.1:729
IL17RA-mRNA	-5.35	0.0797	-5.51	-5.19	0.0245	0.022	0.0273	2.68e-12	5.42e-09	loglinear	Interleukin Signaling	XM_005568062.1:842
NFATC3-mRNA	-4.83	0.0849	-5	-4.67	0.0351	0.0313	0.0394	1.01e-11	1.06e-08	loglinear	Fc Receptor Signaling	XM_005592343.1:1271
ZEB1-mRNA	-5.04	0.0891	-5.22	-4.87	0.0304	0.0269	0.0343	1.05e-11	1.06e-08	loglinear		XM_005564912.2:2675
TIRAP-mRNA	-4.08	0.0854	-4.25	-3.92	0.059	0.0525	0.0663	4.06e-11	3.28e-08	loglinear	TLR Signaling	NM_001130435.1:155
PIK3C2G-mRNA	-4.49	0.108	-4.71	-4.28	0.0444	0.0383	0.0514	1.25e-10	8.43e-08	loglinear	Metabolism	XM_002807975.1:2245
DDIT3-mRNA	-4.27	0.105	-4.48	-4.07	0.0517	0.0449	0.0597	1.47e-10	8.44e-08	loglinear		XM_005571332.1:291
SLC2A1-mRNA	-3.26	0.0943	-3.44	-3.07	0.105	0.092	0.119	5.4e-10	2.52e-07	loglinear	Metabolism	XM_005543699.1:2110
MAPK14-mRNA	-4.46	0.13	-4.71	-4.2	0.0456	0.0382	0.0544	5.62e-10	2.52e-07	loglinear	Cellular Stress, MAPK Signaling, TLR Signaling, VEGF Signaling	XM_001112423.2:595
TGFBR1-mRNA	-4.07	0.132	-4.33	-3.81	0.0594	0.0497	0.0711	1.32e-09	5.33e-07	loglinear		XM_001112590.2:281
NFATC1-mRNA	-3.29	0.11	-3.51	-3.08	0.102	0.0877	0.118	1.72e-09	6.3e-07	loglinear	Fc Receptor Signaling, Wnt Signaling	XM_001087929.2:296
TRAF6-mRNA	-4.4	0.151	-4.69	-4.1	0.0475	0.0387	0.0584	2.12e-09	7.14e-07	loglinear	Adaptive Immunity, Fc Receptor Signaling, Interferon Signaling, Interleukin Signaling, TLR Signaling	XM_005578173.1:1458
MAP2K1-mRNA	-4.18	0.146	-4.46	-3.89	0.0552	0.0453	0.0674	2.42e-09	7.52e-07	loglinear	Fc Receptor Signaling, Interleukin Signaling, MAPK Signaling, TLR Signaling, VEGF Signaling	XM_005559865.1:912
ATM-mRNA	-4.54	0.162	-4.86	-4.23	0.0429	0.0344	0.0534	2.83e-09	8.16e-07	loglinear	Cell Cycle, Cellular Stress	XM_002799779.1:7160
MAF-mRNA	-6.03	0.22	-6.46	-5.6	0.0153	0.0113	0.0206	3.33e-09	8.97e-07	loglinear		XM_005592863.1:782
MAP4K2-mRNA	-3.35	0.129	-3.6	-3.1	0.0981	0.0822	0.117	5.34e-09	1.35e-06	loglinear	MAPK Signaling	XM_005595670.1:976
CD209-mRNA	-6.36	0.274	-6.9	-5.82	0.0122	0.00838	0.0177	1.26e-08	3e-06	loglinear		NM_001032870.1:169
IKBKB-mRNA	-3.9	0.174	-4.25	-3.56	0.0668	0.0527	0.0847	1.69e-08	3.78e-06	loglinear	Adaptive Immunity, Death Receptor Signaling, Fc Receptor Signaling, Innate Immunity, Interferon Signaling, Interleukin Signaling, NF-kB, TLR Signaling	XM_001096913.2:870
IRF5-mRNA	-3.28	0.152	-3.57	-2.98	0.103	0.0841	0.127	2.24e-08	4.75e-06	loglinear	Interferon Signaling	XM_005550729.1:1158
REPS1-mRNA	-4.01	0.196	-4.39	-3.63	0.0621	0.0476	0.081	3.37e-08	6.81e-06	loglinear		XM_005551982.1:1536
ATG7-mRNA	-2.9	0.145	-3.19	-2.62	0.134	0.11	0.163	4.1e-08	7.87e-06	loglinear	Adaptive Immunity, Cellular Stress	NM_001265972.1:136
MBP-mRNA	-2.87	0.162	-3.19	-2.56	0.136	0.109	0.17	1.04e-07	1.91e-05	loglinear		XM_001098960.2:707
STAT5A-mRNA	-3.66	0.21	-4.07	-3.25	0.0789	0.0593	0.105	1.19e-07	2.09e-05	loglinear	Interleukin Signaling	XM_001109557.2:2414
C1R-mRNA	-3.07	0.181	-3.42	-2.71	0.119	0.0933	0.153	1.51e-07	2.53e-05	lm.nb	Complement System	XM_005570002.1:888
RELA-mRNA	-3.63	0.218	-4.06	-3.21	0.0806	0.06	0.108	1.67e-07	2.7e-05	loglinear	Adaptive Immunity, Cellular Stress, Fc Receptor Signaling, Innate Immunity, Interferon Signaling, Interleukin Signaling, TLR Signaling	XM_005577248.1:1689
MEF2A-mRNA	-3.65	0.224	-4.09	-3.21	0.0796	0.0587	0.108	2.01e-07	3.12e-05	loglinear	TLR Signaling	XM_005560599.1:2185
PDCD2-mRNA	-3.17	0.207	-3.58	-2.76	0.111	0.0838	0.147	3.29e-07	4.92e-05	loglinear		XM_005551355.1:362
NUP107-mRNA	-2.77	0.206	-3.18	-2.37	0.146	0.111	0.194	8.9e-07	0.000128	loglinear	Cell Cycle, Cellular Stress, Interferon Signaling, Metabolism	XM_005571495.1:1272
BLNK-mRNA	-4.84	0.373	-5.57	-4.11	0.0349	0.021	0.0579	1.17e-06	0.000163	loglinear	Adaptive Immunity, Interleukin Signaling	XM_001100700.2:975
EWSR1-mRNA	-4.42	0.357	-5.12	-3.72	0.0466	0.0287	0.0757	1.68e-06	0.000226	lm.nb		XM_005567685.1:945
CCL2-mRNA	5.95	0.494	4.99	6.92	62	31.7	121	2.07e-06	0.00027	lm.nb		NM_001032821.1:187
CD58-mRNA	-2.45	0.214	-2.87	-2.04	0.182	0.136	0.244	3.02e-06	0.000381	loglinear		XM_001112756.1:404
CCL16-mRNA	-7.64	0.677	-8.96	-6.31	0.00503	0.00201	0.0126	3.44e-06	0.000416	lm.nb		XM_001112513.2:87
ZNF205-mRNA	-2.52	0.224	-2.96	-2.08	0.174	0.129	0.236	3.51e-06	0.000416	loglinear		XM_005591044.1:604
XCL1-mRNA	-2.44	0.219	-2.87	-2.01	0.184	0.137	0.248	3.75e-06	0.000432	loglinear		NM_001032947.1:18
RORC-mRNA	-7.22	0.66	-8.52	-5.93	0.00669	0.00273	0.0164	4.31e-06	0.000483	lm.nb		XM_002801778.1:1471
TGFBI-mRNA	-7.99	0.736	-9.43	-6.55	0.00393	0.00145	0.0107	4.57e-06	0.000498	lm.nb		XM_005557841.1:1261
S100A8-mRNA	6.06	0.575	4.93	7.18	66.5	30.5	145	5.75e-06	0.00061	lm.nb		XM_005541787.1:236
IDO2-mRNA	-7.35	0.706	-8.73	-5.97	0.00613	0.00235	0.016	6.25e-06	0.000646	lm.nb	Metabolism	XM_001095833.2:363
CXCR4-mRNA	-3.04	0.293	-3.62	-2.47	0.122	0.0816	0.181	6.45e-06	0.00065	loglinear		NM_001042645.1:610
C4B-mRNA	-2.33	0.228	-2.77	-1.88	0.199	0.146	0.272	7.38e-06	0.000726	lm.nb	Complement System	XM_005553435.1:1550
MALT1-mRNA	-2.46	0.251	-2.96	-1.97	0.181	0.129	0.255	9.82e-06	0.000943	loglinear	Adaptive Immunity, Fc Receptor Signaling	XM_005586570.1:1344
CUL9-mRNA	-2.61	0.271	-3.14	-2.08	0.163	0.113	0.236	1.11e-05	0.00104	loglinear		XM_002808385.1:2474
TFRC-mRNA	-2.62	0.275	-3.16	-2.08	0.163	0.112	0.236	1.21e-05	0.00111	loglinear		XM_005545258.1:2141
IGF2R-mRNA	-6.25	0.658	-7.54	-4.96	0.0132	0.00538	0.0322	1.25e-05	0.00112	lm.nb		XM_002803958.1:245
HDAC4-mRNA	-2.7	0.288	-3.27	-2.14	0.154	0.104	0.227	1.37e-05	0.0012	loglinear		XM_005574802.1:2433
RAF1-mRNA	-6.16	0.662	-7.46	-4.86	0.014	0.00568	0.0343	1.45e-05	0.00125	lm.nb	Adaptive Immunity, Fc Receptor Signaling, Interleukin Signaling, MAPK Signaling, VEGF Signaling	XM_005547856.1:2271
S100A9-mRNA	4.54	0.494	3.57	5.51	23.3	11.9	45.5	1.58e-05	0.00132	lm.nb		XM_005541789.1:223
AHR-mRNA	-6.73	0.735	-8.17	-5.29	0.00942	0.00347	0.0256	1.64e-05	0.00132	lm.nb		XM_005550046.1:1361
HRAS-mRNA	-3.94	0.431	-4.79	-3.1	0.065	0.0362	0.117	1.64e-05	0.00132	loglinear	Adaptive Immunity, Fc Receptor Signaling, Interleukin Signaling, MAPK Signaling, VEGF Signaling	XM_005576732.1:297
ILF3-mRNA	-6.06	0.666	-7.37	-4.76	0.015	0.00606	0.037	1.71e-05	0.00135	lm.nb	Interleukin Signaling	XM_001102411.2:495
MRC1-mRNA	-5.12	0.565	-6.23	-4.01	0.0288	0.0134	0.0619	1.75e-05	0.00136	loglinear	Adaptive Immunity	XM_005564743.1:1361
PSMB5-mRNA	-2.07	0.232	-2.53	-1.62	0.238	0.173	0.326	1.99e-05	0.0015	lm.nb	Adaptive Immunity, Apoptosis, Cell Cycle, Fc Receptor Signaling, Interleukin Signaling, MAPK Signaling, Metabolism, NF-kB, VEGF Signaling, Wnt Signaling	NM_001260845.1:646
C4A-mRNA	-1.84	0.207	-2.24	-1.43	0.279	0.211	0.37	2.01e-05	0.0015	lm.nb	Complement System	XM_002805966.1:1627
CD1D-mRNA	-6.68	0.768	-8.18	-5.17	0.00977	0.00344	0.0277	2.38e-05	0.00174	lm.nb		NM_001033114.1:910
IL11RA-mRNA	-4.43	0.513	-5.43	-3.42	0.0465	0.0232	0.0934	2.53e-05	0.00182	lm.nb	Interleukin Signaling	XM_005581441.1:642
CLU-mRNA	-1.7	0.198	-2.09	-1.31	0.308	0.236	0.403	2.62e-05	0.00185	lm.nb		NM_001195474.1:1235
IL6R-mRNA	-5.22	0.611	-6.41	-4.02	0.0269	0.0117	0.0617	2.73e-05	0.0019	lm.nb	Interleukin Signaling, MAPK Signaling	XM_005541663.1:1684
KNG1-mRNA	-4.17	0.496	-5.14	-3.2	0.0557	0.0284	0.109	3.07e-05	0.0021	lm.nb		XM_001101685.2:428
UBE2L3-mRNA	-4.51	0.541	-5.57	-3.45	0.044	0.0211	0.0917	3.26e-05	0.00216	loglinear	Adaptive Immunity	NM_001193593.1:178
BIRC2-mRNA	-5.5	0.662	-6.8	-4.21	0.022	0.00896	0.0542	3.31e-05	0.00216	lm.nb	Apoptosis, Death Receptor Signaling, NF-kB, TLR Signaling	XM_005579457.1:1941
TRAF2-mRNA	-5.5	0.662	-6.8	-4.2	0.0221	0.009	0.0544	3.32e-05	0.00216	lm.nb	Apoptosis, Death Receptor Signaling, Interferon Signaling, NF-kB	XM_005580376.1:1555
STAT5B-mRNA	-5.47	0.662	-6.77	-4.18	0.0225	0.00917	0.0553	3.43e-05	0.00219	lm.nb	Interleukin Signaling	XM_001109317.2:255
PRKCA-mRNA	-3.51	0.426	-4.34	-2.67	0.088	0.0493	0.157	3.54e-05	0.00223	lm.nb	Cell Cycle, Extracellular matrix organization, Metabolism, VEGF Signaling, Wnt Signaling	XM_005584740.1:2902
C8B-mRNA	-2.77	0.339	-3.44	-2.11	0.146	0.0922	0.232	3.7e-05	0.0023	lm.nb	Complement System	XM_001114456.2:215
MME-mRNA	-5.37	0.662	-6.67	-4.07	0.0242	0.00983	0.0594	3.94e-05	0.00241	lm.nb		XM_001105564.1:1261
IFNGR1-mRNA	-5.49	0.678	-6.82	-4.16	0.0222	0.00884	0.0558	4e-05	0.00241	lm.nb	Interferon Signaling	NM_001266300.2:1200
FADD-mRNA	-4.98	0.633	-6.22	-3.74	0.0318	0.0135	0.0751	4.94e-05	0.00289	loglinear	Apoptosis, Death Receptor Signaling, Interferon Signaling, TLR Signaling	XM_005576969.1:596
SKI-mRNA	-3.1	0.394	-3.87	-2.33	0.117	0.0682	0.199	4.94e-05	0.00289	lm.nb		XM_001086434.1:222
CEACAM1-mRNA	-3.91	0.501	-4.89	-2.93	0.0667	0.0338	0.132	5.22e-05	0.003	lm.nb	Extracellular matrix organization	XM_005589369.1:1624
ANP32B-mRNA	-3.99	0.512	-4.99	-2.98	0.0631	0.0315	0.127	5.29e-05	0.003	lm.nb		XM_005581222.1:1225
DPP4-mRNA	-5.5	0.708	-6.89	-4.12	0.022	0.00842	0.0576	5.37e-05	0.003	lm.nb		NM_001039190.1:805
MASP2-mRNA	-4.2	0.541	-5.26	-3.14	0.0546	0.0262	0.114	5.43e-05	0.003	lm.nb	Complement System	XM_001118815.2:1355
JAK1-mRNA	-3.25	0.422	-4.08	-2.42	0.105	0.0591	0.186	5.73e-05	0.00312	lm.nb	Fc Receptor Signaling, Interferon Signaling, Interleukin Signaling, MAPK Signaling, VEGF Signaling	XM_005543157.1:1294
RIPK1-mRNA	-5.25	0.684	-6.59	-3.91	0.0263	0.0104	0.0666	5.87e-05	0.00316	lm.nb	Apoptosis, Death Receptor Signaling, Innate Immunity, Interferon Signaling, TLR Signaling	XM_005554158.1:1545
LCP2-mRNA	-5.31	0.697	-6.67	-3.94	0.0253	0.0098	0.0651	6.19e-05	0.00328	lm.nb	Adaptive Immunity, Fc Receptor Signaling	XM_005558492.1:895
NOTCH2-mRNA	-3.52	0.462	-4.42	-2.61	0.0873	0.0466	0.164	6.25e-05	0.00328	lm.nb		XM_001114248.2:1870
IKZF1-mRNA	1.9	0.25	1.41	2.39	3.74	2.66	5.25	6.36e-05	0.00329	lm.nb		XM_005549595.1:528
SERPING1-mRNA	-2.65	0.351	-3.33	-1.96	0.16	0.0991	0.257	6.71e-05	0.00343	lm.nb		XM_001092271.2:1235
CD4-mRNA	-4.16	0.561	-5.25	-3.06	0.0561	0.0262	0.12	7.56e-05	0.00377	loglinear	Adaptive Immunity	NM_001042662.1:796
CXCL11-mRNA	5.26	0.71	3.87	6.65	38.3	14.6	100	7.56e-05	0.00377	lm.nb		XM_005555011.1:254
MAVS-mRNA	-2.36	0.319	-2.98	-1.73	0.195	0.127	0.301	7.71e-05	0.00379	loglinear	Interferon Signaling	XM_005568426.2:1406
TAPBP-mRNA	1.65	0.225	1.21	2.09	3.14	2.32	4.27	7.96e-05	0.00385	lm.nb	Adaptive Immunity	XM_005553311.1:1042
CCL15-mRNA	-5.11	0.696	-6.48	-3.75	0.0289	0.0112	0.0744	8.03e-05	0.00385	lm.nb		XM_002800380.1:156
ITGA4-mRNA	-2.49	0.342	-3.16	-1.82	0.179	0.112	0.284	8.62e-05	0.00409	loglinear	Adaptive Immunity, Extracellular matrix organization	XM_001100929.2:2035
CASP10-mRNA	-3.7	0.514	-4.71	-2.69	0.0769	0.0383	0.155	9.22e-05	0.00429	lm.nb	Death Receptor Signaling, Interferon Signaling	XM_001097804.2:1184
PLA2G2A-mRNA	6.85	0.953	4.98	8.71	115	31.5	420	9.36e-05	0.00429	lm.nb	Metabolism	XM_005544567.1:484
SELE-mRNA	-1.76	0.246	-2.24	-1.28	0.295	0.211	0.412	9.59e-05	0.00429	loglinear		XM_005539941.1:1616
EIF2A-mRNA	-4.78	0.667	-6.08	-3.47	0.0365	0.0147	0.0903	9.6e-05	0.00429	lm.nb		XM_005546091.2:1025
FOS-mRNA	-5.71	0.797	-7.27	-4.14	0.0192	0.00649	0.0565	9.6e-05	0.00429	lm.nb	Cellular Stress, Fc Receptor Signaling, TLR Signaling	NM_001098399.1:509
CDC42-mRNA	-4.84	0.676	-6.16	-3.51	0.035	0.014	0.0876	9.68e-05	0.00429	lm.nb	Adaptive Immunity, MAPK Signaling, VEGF Signaling	XM_005553127.1:145
ELK1-mRNA	-3.66	0.515	-4.67	-2.65	0.0789	0.0392	0.159	0.000101	0.00439	lm.nb	TLR Signaling	XM_005593430.1:635
HFE-mRNA	-3.43	0.482	-4.37	-2.48	0.0931	0.0483	0.179	0.000102	0.00439	loglinear		XM_005553872.1:400
KEAP1-mRNA	-4.3	0.606	-5.49	-3.11	0.0507	0.0222	0.116	0.000102	0.00439	loglinear	Adaptive Immunity	XM_001105867.2:605
C3-mRNA	-3.02	0.428	-3.86	-2.18	0.123	0.0689	0.221	0.000107	0.00456	lm.nb	Complement System	XM_001091921.2:3510
CSF1R-mRNA	-5.12	0.729	-6.54	-3.69	0.0288	0.0107	0.0776	0.00011	0.0046	lm.nb		XM_001107711.2:2036
ZBTB16-mRNA	-5.01	0.715	-6.41	-3.61	0.0309	0.0117	0.0817	0.000111	0.0046	lm.nb	Adaptive Immunity	XM_005579695.1:1968
PTPRC-mRNA	-3.81	0.548	-4.89	-2.74	0.0712	0.0338	0.15	0.000118	0.00485	lm.nb	Adaptive Immunity	XM_005540333.1:1225
RPS6KA5-mRNA	-2	0.289	-2.57	-1.44	0.25	0.169	0.37	0.000121	0.00494	loglinear	TLR Signaling	XM_001088246.2:1243
MIF-mRNA	-1.48	0.214	-1.9	-1.06	0.358	0.268	0.479	0.000123	0.00496	lm.nb		NM_001283697.1:60
HLA-DQA1-mRNA	-5.64	0.821	-7.25	-4.03	0.02	0.00655	0.0611	0.000128	0.00512	lm.nb	Adaptive Immunity, Interferon Signaling	NM_001285343.1:429
NR3C1-mRNA	-4.85	0.707	-6.23	-3.46	0.0347	0.0133	0.0907	0.00013	0.00514	lm.nb		XM_005558115.1:1376
NFKB1-mRNA	-4.69	0.693	-6.05	-3.33	0.0388	0.0151	0.0994	0.000143	0.00561	lm.nb	Adaptive Immunity, Cellular Stress, Fc Receptor Signaling, Innate Immunity, Interferon Signaling, Interleukin Signaling, NF-kB, TLR Signaling	XM_005555555.1:1074
IL13RA1-mRNA	-4.39	0.653	-5.67	-3.11	0.0476	0.0196	0.116	0.000148	0.0057	lm.nb	Interleukin Signaling	XM_002806369.1:670
TNFSF12-mRNA	-4.7	0.699	-6.07	-3.33	0.0385	0.0149	0.0994	0.000148	0.0057	lm.nb	NF-kB	NM_001205135.1:280
C9-mRNA	-1.49	0.222	-1.92	-1.05	0.356	0.263	0.482	0.000154	0.00586	lm.nb	Complement System	XM_001084671.2:595
GPI-mRNA	-2.27	0.342	-2.94	-1.6	0.208	0.131	0.33	0.000164	0.00614	lm.nb	Metabolism	XM_005588784.2:776
CREB1-mRNA	-3.19	0.481	-4.13	-2.24	0.11	0.0572	0.211	0.000164	0.00614	lm.nb	Adaptive Immunity, Fc Receptor Signaling, TLR Signaling	XM_001107192.2:885
MBL2-mRNA	-4.86	0.738	-6.3	-3.41	0.0345	0.0126	0.0939	0.000172	0.00633	lm.nb	Complement System	NM_001105535.1:420
VTN-mRNA	-1.51	0.229	-1.96	-1.06	0.352	0.258	0.48	0.000173	0.00633	lm.nb	Complement System, Extracellular matrix organization	XM_005583219.1:1001
BCL2L11-mRNA	-3.79	0.577	-4.92	-2.66	0.0722	0.033	0.158	0.000174	0.00633	lm.nb	Apoptosis	XM_005575254.1:1742
OXER1-mRNA	-4.51	0.691	-5.87	-3.16	0.0439	0.0171	0.112	0.000183	0.00661	lm.nb		XM_005576013.1:2233
SPP1-mRNA	-1.72	0.266	-2.24	-1.2	0.304	0.212	0.436	0.000195	0.00697	loglinear	Extracellular matrix organization	XM_001093307.2:100
FN1-mRNA	-3.21	0.504	-4.19	-2.22	0.108	0.0546	0.215	0.000219	0.00775	lm.nb	Extracellular matrix organization, Fc Receptor Signaling, Interleukin Signaling, MAPK Signaling, VEGF Signaling	XM_001083548.2:2035
CCL3-mRNA	3.23	0.512	2.22	4.23	9.36	4.67	18.8	0.000231	0.00809	lm.nb		NM_001034200.1:124
ITGA5-mRNA	-3.01	0.478	-3.95	-2.07	0.124	0.0648	0.238	0.000233	0.0081	lm.nb	Extracellular matrix organization	XM_001110116.2:2435
PTPN6-mRNA	-2.87	0.463	-3.77	-1.96	0.137	0.0732	0.257	0.000262	0.00894	lm.nb	Adaptive Immunity, Interferon Signaling, Interleukin Signaling	XM_005569995.1:662
NT5E-mRNA	-3.89	0.628	-5.12	-2.66	0.0674	0.0287	0.158	0.000262	0.00894	lm.nb	Metabolism	XM_005552431.1:1673
PLCB1-mRNA	-4.22	0.682	-5.55	-2.88	0.0538	0.0213	0.136	0.000264	0.00895	lm.nb	Metabolism, Wnt Signaling	XM_001116017.1:715
BAD-mRNA	-4.42	0.716	-5.82	-3.02	0.0467	0.0177	0.124	0.000268	0.00897	lm.nb	Adaptive Immunity, Apoptosis, Fc Receptor Signaling	XM_005577426.2:425
IRF8-mRNA	-4.32	0.701	-5.7	-2.95	0.05	0.0193	0.13	0.000269	0.00897	lm.nb	Interferon Signaling	XM_005592710.1:1266
CARD9-mRNA	-2.36	0.385	-3.12	-1.61	0.195	0.115	0.329	0.00028	0.00923	loglinear		XM_001095549.2:1126
C14orf166-mRNA	-4.1	0.669	-5.41	-2.79	0.0585	0.0236	0.145	0.000282	0.00923	loglinear		XM_005561255.1:269
CD82-mRNA	-4.78	0.783	-6.31	-3.24	0.0365	0.0126	0.106	0.000289	0.00939	lm.nb		XM_005578126.1:713
FCGRT-mRNA	-5.04	0.828	-6.66	-3.42	0.0304	0.00988	0.0936	0.000293	0.00945	lm.nb		XM_001115276.2:694
NOTCH1-mRNA	-3.78	0.625	-5	-2.55	0.0729	0.0312	0.17	0.000309	0.00979	lm.nb		XM_001116824.1:174
IFNAR1-mRNA	-1.7	0.281	-2.25	-1.15	0.309	0.211	0.452	0.00031	0.00979	lm.nb	Interferon Signaling	XM_001092098.1:143
SIGLEC1-mRNA	-4.43	0.734	-5.87	-2.99	0.0463	0.0171	0.126	0.00031	0.00979	lm.nb	Adaptive Immunity	XM_005568446.2:2406
ITGA6-mRNA	-4.15	0.689	-5.5	-2.8	0.0562	0.022	0.143	0.000314	0.00983	lm.nb	Extracellular matrix organization	XM_001086200.2:605
JUN-mRNA	-1.48	0.247	-1.96	-0.995	0.359	0.257	0.502	0.000326	0.0101	lm.nb	Cellular Stress, Fc Receptor Signaling, MAPK Signaling, TLR Signaling	XM_005543232.1:1008
USP9Y-mRNA	-4.48	0.754	-5.96	-3	0.0448	0.0161	0.125	0.000344	0.0106	lm.nb		XM_005593318.1:2450
CFI-mRNA	-2.57	0.436	-3.43	-1.72	0.168	0.0928	0.304	0.000362	0.011	lm.nb	Complement System	XM_001087512.2:1008
FOXP3-mRNA	-2.92	0.498	-3.9	-1.95	0.132	0.0669	0.259	0.000374	0.0113	lm.nb		NM_001032918.1:1050
IRAK1-mRNA	-4.1	0.703	-5.48	-2.73	0.0581	0.0224	0.151	0.000388	0.0117	lm.nb	Interleukin Signaling, TLR Signaling	XM_002806456.1:553
FLT1-mRNA	-2.63	0.452	-3.52	-1.75	0.161	0.0872	0.298	0.000396	0.0118	loglinear	VEGF Signaling	XM_001117928.2:1313
MAP3K5-mRNA	-3.19	0.548	-4.26	-2.11	0.11	0.0521	0.231	0.000398	0.0118	lm.nb	Cellular Stress, MAPK Signaling	XM_002803926.1:1885
TLR6-mRNA	-4.26	0.74	-5.71	-2.81	0.0521	0.0191	0.142	0.000423	0.0125	lm.nb	TLR Signaling	NM_001130430.1:123
PIGR-mRNA	-4.19	0.737	-5.63	-2.74	0.055	0.0202	0.15	0.000466	0.0136	lm.nb		XM_001083307.2:2166
RUNX1-mRNA	-1.41	0.248	-1.89	-0.921	0.377	0.269	0.528	0.000472	0.0137	loglinear		XM_005548734.1:611
IFNGR2-mRNA	1.34	0.237	0.876	1.8	2.53	1.84	3.49	0.000475	0.0137	lm.nb	Interferon Signaling	XM_005548806.2:830
CASP8-mRNA	-3.87	0.688	-5.22	-2.52	0.0685	0.0269	0.174	0.000496	0.0142	lm.nb	Apoptosis, Death Receptor Signaling, Interferon Signaling, TLR Signaling	XM_001091080.2:375
IL10RB-mRNA	-2.94	0.524	-3.97	-1.92	0.13	0.0638	0.265	0.0005	0.0142	lm.nb	Interleukin Signaling	XM_005548811.1:270
TNFRSF14-mRNA	-2.49	0.446	-3.36	-1.61	0.178	0.0971	0.326	0.000522	0.0147	lm.nb	Adaptive Immunity, NF-kB	NM_001043357.1:107
CASP3-mRNA	-3.53	0.637	-4.78	-2.29	0.0863	0.0363	0.205	0.000542	0.0152	loglinear	Apoptosis, Extracellular matrix organization	NM_001284835.1:670
CRADD-mRNA	-3.19	0.578	-4.32	-2.06	0.11	0.05	0.24	0.000562	0.0156	lm.nb		XM_005571871.1:694
NOD1-mRNA	-3.74	0.681	-5.08	-2.41	0.0746	0.0296	0.188	0.000573	0.0157	lm.nb	Interleukin Signaling, TLR Signaling	XM_005549884.1:2719
C5-mRNA	-4.66	0.847	-6.32	-3	0.0396	0.0125	0.125	0.000574	0.0157	lm.nb	Complement System	XM_001095750.2:2285
CXCL12-mRNA	-2.52	0.458	-3.41	-1.62	0.175	0.0939	0.326	0.000579	0.0158	lm.nb		NM_001032934.1:90
DOCK9-mRNA	-3.7	0.687	-5.05	-2.35	0.0769	0.0303	0.196	0.000656	0.0177	lm.nb		XM_005586152.1:1971
NFIL3-mRNA	-4.14	0.768	-5.64	-2.63	0.0569	0.0201	0.162	0.000657	0.0177	lm.nb		XM_001101854.1:430
HLA-DMA-mRNA	-3.31	0.616	-4.52	-2.1	0.101	0.0436	0.232	0.000662	0.0177	lm.nb		XM_005553355.1:281
STAT3-mRNA	-4.23	0.788	-5.78	-2.69	0.0532	0.0182	0.155	0.000666	0.0177	lm.nb	Cellular Stress, Interleukin Signaling	XM_005584241.1:1000
MAPK1-mRNA	-3.59	0.67	-4.9	-2.28	0.083	0.0334	0.206	0.00068	0.0179	lm.nb	Cell Cycle, Cellular Stress, Fc Receptor Signaling, Interleukin Signaling, MAPK Signaling, TLR Signaling, VEGF Signaling	XM_001089600.1:1210
ABCB1-mRNA	-3.39	0.635	-4.63	-2.14	0.0955	0.0403	0.226	0.000699	0.0183	lm.nb	Metabolism	NM_001032887.1:290
AKT3-mRNA	-3.7	0.697	-5.07	-2.33	0.0769	0.0298	0.198	0.000721	0.0188	lm.nb	Adaptive Immunity, Apoptosis, Fc Receptor Signaling, VEGF Signaling	XM_005539655.1:300
EGR1-mRNA	-3.38	0.643	-4.64	-2.12	0.0958	0.04	0.23	0.000764	0.0198	lm.nb	Interferon Signaling	XM_005557906.1:2204
SIGIRR-mRNA	-3.77	0.722	-5.18	-2.35	0.0735	0.0276	0.196	0.000807	0.0206	lm.nb	TLR Signaling	XM_005576724.1:1856
IL10RA-mRNA	-3.74	0.718	-5.15	-2.34	0.0746	0.0281	0.198	0.000809	0.0206	lm.nb	Interleukin Signaling	XM_001092736.2:525
CD40-mRNA	-3.77	0.725	-5.19	-2.34	0.0735	0.0275	0.197	0.000829	0.021	lm.nb	Adaptive Immunity, NF-kB	XM_001104255.1:180
KLRB1-mRNA	-2.47	0.476	-3.4	-1.53	0.181	0.0947	0.345	0.000837	0.0211	loglinear	Adaptive Immunity	XM_005570085.1:377
TRADD-mRNA	1.43	0.277	0.886	1.97	2.69	1.85	3.92	0.000866	0.0217	lm.nb	Apoptosis, Death Receptor Signaling	XM_005592202.1:494
ATG16L1-mRNA	-2.85	0.556	-3.94	-1.76	0.138	0.0651	0.294	0.00089	0.0222	loglinear	Cellular Stress	XM_005574649.1:1754
IFITM1-mRNA	3.42	0.67	2.1	4.73	10.7	4.29	26.5	0.000933	0.0231	lm.nb	Adaptive Immunity, Interferon Signaling	XM_005576718.1:454
TRAF4-mRNA	-1.67	0.332	-2.32	-1.02	0.315	0.2	0.495	0.00103	0.0254	lm.nb		XM_001107048.2:1637
APOE-mRNA	-1.75	0.35	-2.44	-1.07	0.297	0.185	0.478	0.00105	0.0256	lm.nb	Metabolism	XM_005589553.1:498
ATG5-mRNA	-3.43	0.688	-4.78	-2.08	0.0926	0.0364	0.236	0.00107	0.0259	lm.nb	Cellular Stress, Interferon Signaling	XM_005552246.1:766
CD14-mRNA	-1.64	0.332	-2.29	-0.988	0.321	0.205	0.504	0.00113	0.0274	lm.nb	Apoptosis, TLR Signaling	NM_001130433.1:517
MASP1-mRNA	-2	0.407	-2.8	-1.2	0.25	0.144	0.434	0.00116	0.0279	lm.nb	Complement System	XM_005545446.1:1348
IL1RN-mRNA	4.46	0.907	2.68	6.23	21.9	6.39	75.3	0.00118	0.0281	lm.nb	Interleukin Signaling	XM_005575305.1:499
IDO1-mRNA	3.48	0.71	2.08	4.87	11.1	4.24	29.2	0.0012	0.0285	lm.nb	Metabolism	NM_001077483.1:133
FLT3LG-mRNA	-3.51	0.718	-4.92	-2.1	0.0877	0.0331	0.233	0.00121	0.0286	lm.nb		XM_005589911.1:713
PDGFRB-mRNA	-3.85	0.788	-5.39	-2.3	0.0694	0.0238	0.203	0.00122	0.0287	lm.nb	Adaptive Immunity, Fc Receptor Signaling, Interleukin Signaling, MAPK Signaling, VEGF Signaling	XM_005558242.1:2141
C6-mRNA	-3.85	0.793	-5.4	-2.3	0.0694	0.0236	0.204	0.00126	0.0295	lm.nb	Complement System	XM_005556795.1:1299
CD8A-mRNA	1.61	0.334	0.955	2.26	3.05	1.94	4.8	0.00133	0.0307	lm.nb	Adaptive Immunity	XM_001092778.2:630
TNFSF10-mRNA	-2.28	0.475	-3.21	-1.35	0.206	0.108	0.393	0.00136	0.0314	lm.nb	Apoptosis, Death Receptor Signaling	NM_001266034.1:115
CD7-mRNA	-3.51	0.742	-4.97	-2.06	0.0877	0.032	0.241	0.00148	0.034	lm.nb		XM_001113810.2:180
IRF3-mRNA	-1.56	0.33	-2.21	-0.912	0.339	0.217	0.531	0.00149	0.034	lm.nb	Innate Immunity, Interferon Signaling, TLR Signaling	NM_001135797.1:290
MAPKAPK5-mRNA	-3	0.639	-4.26	-1.75	0.125	0.0523	0.297	0.00154	0.0346	loglinear	Cellular Stress, MAPK Signaling	XM_001102910.2:1015
LILRB1-mRNA	-3.85	0.819	-5.45	-2.24	0.0694	0.0228	0.211	0.00154	0.0346	lm.nb	Adaptive Immunity	NM_001040672.1:52
TYK2-mRNA	-3.63	0.772	-5.14	-2.11	0.0809	0.0283	0.231	0.00155	0.0346	lm.nb	Interferon Signaling, Interleukin Signaling, MAPK Signaling	XM_001101130.2:2645
MCL1-mRNA	1.56	0.336	0.904	2.22	2.95	1.87	4.66	0.00164	0.0366	lm.nb		NM_001266501.2:955
ATF2-mRNA	-3.21	0.694	-4.57	-1.85	0.108	0.0421	0.277	0.0017	0.0376	lm.nb	TLR Signaling	XM_005573535.1:1606
CD36-mRNA	-2.98	0.645	-4.24	-1.72	0.127	0.0528	0.304	0.00171	0.0376	lm.nb	Adaptive Immunity, Metabolism, TLR Signaling	NM_001032913.1:1240
TRAF1-mRNA	1.03	0.224	0.594	1.47	2.05	1.51	2.78	0.00173	0.0378	lm.nb	Death Receptor Signaling	XM_001095862.2:983
MAFF-mRNA	3.1	0.673	1.78	4.42	8.56	3.43	21.4	0.00176	0.0383	lm.nb		XM_005567311.1:1380
CD163-mRNA	2.12	0.463	1.21	3.02	4.33	2.31	8.13	0.00183	0.0398	lm.nb		XM_001118361.2:1059
PDGFB-mRNA	3.1	0.685	1.76	4.44	8.58	3.38	21.8	0.00193	0.0416	lm.nb	Adaptive Immunity, Extracellular matrix organization, Fc Receptor Signaling, Interleukin Signaling, MAPK Signaling, VEGF Signaling	XM_005567244.1:2051
LGALS3-mRNA	1.55	0.345	0.869	2.22	2.92	1.83	4.67	0.00206	0.0442	lm.nb		XM_005561313.1:642
IL2RB-mRNA	-3.66	0.819	-5.26	-2.05	0.0794	0.0261	0.241	0.0021	0.0448	lm.nb	Fc Receptor Signaling, Interleukin Signaling, MAPK Signaling, VEGF Signaling	XM_001085792.2:202
MAPK8-mRNA	-3.2	0.72	-4.61	-1.79	0.109	0.0409	0.289	0.00215	0.0456	lm.nb	Apoptosis, Cellular Stress, Fc Receptor Signaling, MAPK Signaling, TLR Signaling	XM_005565179.1:2612
CD46-mRNA	-3.51	0.791	-5.06	-1.96	0.0879	0.03	0.258	0.00219	0.0462	lm.nb	Complement System	NM_001195746.1:225
CD3E-mRNA	-3.1	0.702	-4.48	-1.73	0.116	0.0448	0.302	0.00222	0.0467	lm.nb	Adaptive Immunity	NM_001283615.1:236
EDNRB-mRNA	-2.95	0.676	-4.28	-1.63	0.129	0.0516	0.324	0.00239	0.0499	lm.nb		XM_001089047.2:562
TAP1-mRNA	-4	0.921	-5.81	-2.19	0.0625	0.0179	0.218	0.00247	0.0514	lm.nb	Adaptive Immunity	XM_005553361.1:970
DAXX-mRNA	-1.81	0.419	-2.64	-0.994	0.284	0.161	0.502	0.0025	0.0517	loglinear		XM_001109244.2:1815
C1QB-mRNA	-2.25	0.519	-3.26	-1.23	0.211	0.104	0.427	0.00253	0.052	lm.nb	Complement System	XM_005544500.1:562
HLA-DQB1-mRNA	-3.38	0.783	-4.91	-1.84	0.0962	0.0332	0.279	0.00257	0.0525	lm.nb	Adaptive Immunity, Interferon Signaling	NM_001283172.1:428
ARG1-mRNA	-2.01	0.468	-2.92	-1.09	0.249	0.132	0.47	0.00265	0.0538	lm.nb	Metabolism	XM_005551843.2:1022
FEZ1-mRNA	-3.07	0.716	-4.47	-1.67	0.119	0.045	0.315	0.00265	0.0538	lm.nb		NM_001261621.2:516
CD74-mRNA	-2.08	0.496	-3.06	-1.11	0.236	0.12	0.462	0.00298	0.0598	lm.nb	Adaptive Immunity	XM_001099491.2:702
GRB2-mRNA	-3.12	0.741	-4.57	-1.66	0.115	0.0421	0.316	0.00298	0.0598	loglinear	Adaptive Immunity, Fc Receptor Signaling, Interleukin Signaling, MAPK Signaling, VEGF Signaling	XM_001095326.2:585
RHOA-mRNA	1.32	0.315	0.702	1.94	2.5	1.63	3.83	0.00305	0.0609	lm.nb	VEGF Signaling, Wnt Signaling	XM_001094831.2:315
CIITA-mRNA	-2.93	0.7	-4.3	-1.55	0.132	0.0509	0.34	0.00307	0.061	lm.nb	Interferon Signaling	XM_001103518.2:558
IL4R-mRNA	-2.55	0.616	-3.75	-1.34	0.171	0.0741	0.395	0.00328	0.0646	lm.nb	Interleukin Signaling	XM_001093763.2:655
EIF2AK2-mRNA	1.61	0.389	0.846	2.37	3.05	1.8	5.17	0.00328	0.0646	lm.nb	Interferon Signaling	XM_015433780.1:1390
VCAM1-mRNA	-3.17	0.769	-4.68	-1.66	0.111	0.0391	0.316	0.00333	0.0652	lm.nb	Adaptive Immunity, Extracellular matrix organization, Interferon Signaling	XM_005542580.1:955
PSMC2-mRNA	1.41	0.343	0.737	2.08	2.66	1.67	4.23	0.00338	0.0658	lm.nb	Adaptive Immunity, Apoptosis, Cell Cycle, Fc Receptor Signaling, Interleukin Signaling, MAPK Signaling, Metabolism, NF-kB, VEGF Signaling, Wnt Signaling	XM_005550431.1:982
CCL23-mRNA	4.72	1.15	2.47	6.97	26.4	5.54	126	0.00339	0.0658	lm.nb		NM_001032946.1:225
PDGFA-mRNA	4.38	1.07	2.28	6.48	20.8	4.86	89.1	0.00349	0.0671	lm.nb	Adaptive Immunity, Extracellular matrix organization, Fc Receptor Signaling, Interleukin Signaling, MAPK Signaling, VEGF Signaling	XM_005548950.1:415
CASP2-mRNA	-2.13	0.52	-3.14	-1.11	0.229	0.113	0.464	0.0035	0.0671	lm.nb		XM_001087704.2:405
CD99-mRNA	-2	0.49	-2.96	-1.04	0.251	0.129	0.488	0.00356	0.0679	lm.nb		XM_005592879.1:540
MKNK1-mRNA	-1.7	0.417	-2.52	-0.882	0.308	0.175	0.543	0.00357	0.0679	loglinear		XM_005543476.1:848
TNFSF13-mRNA	-4.1	1.02	-6.1	-2.11	0.0581	0.0146	0.232	0.00379	0.0711	lm.nb	NF-kB	XM_005582760.2:625
FYN-mRNA	-2.89	0.717	-4.29	-1.48	0.135	0.051	0.358	0.00379	0.0711	lm.nb	Adaptive Immunity, Fc Receptor Signaling, Interleukin Signaling, MAPK Signaling, VEGF Signaling	XM_005551607.1:674
BCL10-mRNA	-2.81	0.697	-4.17	-1.44	0.143	0.0554	0.368	0.0038	0.0711	lm.nb	Adaptive Immunity, Fc Receptor Signaling	XM_005542846.1:722
TLR1-mRNA	-2.47	0.614	-3.68	-1.27	0.18	0.0783	0.415	0.00383	0.0711	lm.nb	TLR Signaling	NM_001130424.1:487
C8G-mRNA	-3.06	0.76	-4.54	-1.57	0.12	0.0429	0.338	0.00384	0.0711	lm.nb	Complement System	XM_001117839.1:233
GTF3C1-mRNA	-2.89	0.718	-4.3	-1.48	0.135	0.0509	0.359	0.00384	0.0711	lm.nb		XM_005591522.1:4642
CCBP2-mRNA	-3.07	0.771	-4.58	-1.56	0.119	0.0418	0.339	0.00405	0.0746	lm.nb		XM_005546797.1:911
IKBKAP-mRNA	1	0.251	0.507	1.49	2	1.42	2.81	0.00407	0.0746	lm.nb	NF-kB	XM_005581114.1:2077
IRF1-mRNA	-2.54	0.644	-3.8	-1.28	0.172	0.0716	0.412	0.00427	0.0779	lm.nb	Interferon Signaling	XM_001104048.1:179
PLA2G6-mRNA	-2.77	0.702	-4.14	-1.39	0.147	0.0567	0.382	0.0043	0.0782	lm.nb	Metabolism	XM_002798388.1:2066
ATG10-mRNA	-1.32	0.337	-1.98	-0.663	0.4	0.253	0.631	0.00436	0.0789	loglinear	Cellular Stress	XM_001111368.2:405
PRKCD-mRNA	-3.14	0.801	-4.71	-1.57	0.114	0.0383	0.338	0.00445	0.0801	lm.nb	Apoptosis, Interferon Signaling, VEGF Signaling	XM_001083320.1:1715
ROCK2-mRNA	-2.84	0.726	-4.26	-1.42	0.14	0.0521	0.375	0.00448	0.0802	loglinear	VEGF Signaling	XM_005576551.1:4211
CXCL9-mRNA	-4.02	1.03	-6.03	-2	0.0617	0.0153	0.25	0.00449	0.0802	lm.nb		NM_001032936.1:60
TGFB1-mRNA	-1.82	0.467	-2.74	-0.907	0.283	0.15	0.533	0.00453	0.0805	lm.nb	Extracellular matrix organization	XM_005589339.1:1170
NFE2L2-mRNA	-2.05	0.527	-3.08	-1.02	0.242	0.118	0.494	0.00463	0.0819	lm.nb		XM_005573572.1:709
PTGER4-mRNA	-2.2	0.566	-3.31	-1.09	0.218	0.101	0.471	0.00468	0.0819	loglinear		XM_005556783.1:2355
SMAD5-mRNA	-2.85	0.734	-4.29	-1.41	0.139	0.0512	0.377	0.00469	0.0819	lm.nb		XM_005557849.1:212
IL2RG-mRNA	-1.75	0.451	-2.63	-0.865	0.297	0.161	0.549	0.00469	0.0819	loglinear	Fc Receptor Signaling, Interleukin Signaling, MAPK Signaling, VEGF Signaling	NM_001035529.1:645
C4BPA-mRNA	-2.05	0.532	-3.1	-1.01	0.241	0.117	0.496	0.00482	0.0834	lm.nb	Complement System	XM_005540679.1:1299
GNAS-mRNA	-2.6	0.675	-3.93	-1.28	0.164	0.0657	0.412	0.00484	0.0834	lm.nb	Metabolism	XM_005569452.1:2102
TLR2-mRNA	-2.72	0.706	-4.11	-1.34	0.152	0.0581	0.395	0.00484	0.0834	lm.nb	TLR Signaling	NM_001130425.1:40
HLA-DPA1-mRNA	-3.62	0.942	-5.47	-1.78	0.0812	0.0226	0.292	0.0049	0.0841	lm.nb	Adaptive Immunity, Interferon Signaling	NM_001048247.1:214
BID-mRNA	-1.88	0.491	-2.84	-0.919	0.271	0.139	0.529	0.00501	0.0856	lm.nb	Apoptosis	XM_002798280.1:1164
TLR8-mRNA	-2.72	0.714	-4.12	-1.32	0.152	0.0574	0.4	0.00514	0.0875	lm.nb	TLR Signaling	NM_001130427.1:120
CFD-mRNA	-2.5	0.66	-3.8	-1.21	0.176	0.072	0.433	0.0053	0.0898	lm.nb	Complement System	XM_001117186.2:846
MAP4K4-mRNA	-2.69	0.717	-4.1	-1.29	0.155	0.0583	0.409	0.00557	0.0938	lm.nb	Cellular Stress, MAPK Signaling	XM_005575143.1:2011
ITGB2-mRNA	-2.4	0.64	-3.66	-1.15	0.189	0.0793	0.451	0.00558	0.0938	lm.nb	Adaptive Immunity, Extracellular matrix organization, TLR Signaling	XM_005548517.1:853
BCL2-mRNA	-1.19	0.319	-1.82	-0.568	0.437	0.284	0.674	0.00567	0.095	loglinear	Apoptosis	XM_005586524.1:612
ABL1-mRNA	-1.53	0.41	-2.34	-0.729	0.346	0.198	0.603	0.00572	0.0954	lm.nb		XM_005580623.1:1470
CD3D-mRNA	-1.75	0.47	-2.67	-0.827	0.298	0.157	0.564	0.00589	0.0978	loglinear	Adaptive Immunity	NM_001287688.1:129
LILRB2-mRNA	-2.77	0.745	-4.22	-1.31	0.147	0.0535	0.404	0.00592	0.0979	lm.nb	Adaptive Immunity	XM_015441717.1:2837
PTGS2-mRNA	-2.81	0.759	-4.29	-1.32	0.143	0.0509	0.401	0.00605	0.0996	lm.nb	Metabolism	XM_001107538.2:1343
SELPLG-mRNA	-1.64	0.443	-2.5	-0.768	0.322	0.176	0.587	0.00608	0.0996	loglinear		XM_005572152.1:1151
PTGS1-mRNA	-2.77	0.752	-4.24	-1.29	0.147	0.0529	0.408	0.00624	0.102	lm.nb	Metabolism	XM_005580874.1:1122
GZMH-mRNA	-2.72	0.747	-4.19	-1.26	0.152	0.0549	0.418	0.00655	0.106	lm.nb		XM_005560994.1:163
MAP3K1-mRNA	-2.96	0.814	-4.56	-1.37	0.128	0.0424	0.387	0.00657	0.106	lm.nb	Fc Receptor Signaling, Interferon Signaling, MAPK Signaling, TLR Signaling	XM_002804368.1:3465
IL15-mRNA	-2.58	0.711	-3.98	-1.19	0.167	0.0634	0.438	0.00663	0.107	lm.nb	Interleukin Signaling	NM_001044731.1:113
GNB1-mRNA	-1.08	0.298	-1.67	-0.499	0.472	0.315	0.708	0.00664	0.107	lm.nb	Metabolism, Wnt Signaling	XM_005545044.1:1155
MAPK3-mRNA	-2.52	0.693	-3.88	-1.16	0.175	0.0681	0.448	0.00668	0.107	lm.nb	Cell Cycle, Cellular Stress, Fc Receptor Signaling, Interferon Signaling, Interleukin Signaling, MAPK Signaling, TLR Signaling, VEGF Signaling	XM_002802443.1:1010
HMGB1-mRNA	-2.68	0.738	-4.13	-1.23	0.156	0.0573	0.426	0.00669	0.107	lm.nb	Apoptosis, Innate Immunity, Interferon Signaling, TLR Signaling	NM_001283356.1:940
OAS1-mRNA	2.12	0.586	0.973	3.27	4.35	1.96	9.65	0.00678	0.108	lm.nb	Interferon Signaling	NM_001083949.1:731
PDCD1LG2-mRNA	-1.82	0.504	-2.81	-0.83	0.283	0.143	0.562	0.00692	0.109	loglinear	Adaptive Immunity	NM_001083599.1:760
IKZF3-mRNA	-2.63	0.731	-4.07	-1.2	0.161	0.0597	0.435	0.00697	0.11	lm.nb		XM_005584045.1:1828
CD86-mRNA	-2.84	0.792	-4.39	-1.29	0.14	0.0476	0.409	0.00711	0.112	lm.nb	Adaptive Immunity, Fc Receptor Signaling	NM_001042644.1:210
STAT6-mRNA	-2.49	0.698	-3.86	-1.13	0.177	0.0688	0.458	0.00726	0.113	lm.nb	Innate Immunity	XM_005571286.1:1881
TNFSF4-mRNA	-1.14	0.321	-1.77	-0.515	0.453	0.293	0.7	0.00733	0.114	loglinear	NF-kB	XM_005540021.1:1004
CX3CR1-mRNA	-1.58	0.445	-2.45	-0.707	0.335	0.183	0.612	0.00751	0.116	loglinear		NM_001265871.1:834
CD164-mRNA	-2	0.568	-3.11	-0.886	0.25	0.116	0.541	0.00785	0.121	lm.nb		XM_005551554.1:345
IL1R1-mRNA	-1.13	0.322	-1.76	-0.5	0.457	0.295	0.707	0.0079	0.122	lm.nb	Interleukin Signaling	XM_005575155.1:1899
ITLN1-mRNA	-4.27	1.22	-6.66	-1.89	0.0517	0.00988	0.271	0.00798	0.122	lm.nb		XM_005541233.1:716
IL33-mRNA	-1.68	0.481	-2.62	-0.733	0.313	0.163	0.602	0.00829	0.127	loglinear	Interleukin Signaling	XM_005581767.2:102
CDH5-mRNA	-2.71	0.783	-4.25	-1.17	0.153	0.0527	0.443	0.00857	0.13	lm.nb	VEGF Signaling	XM_005592138.1:1103
BAX-mRNA	0.865	0.251	0.372	1.36	1.82	1.29	2.56	0.00884	0.134	lm.nb	Apoptosis	XM_005589832.1:340
TCF4-mRNA	-3.23	0.959	-5.11	-1.35	0.106	0.0289	0.391	0.00975	0.147	lm.nb		XM_005586613.1:2123
NFKBIZ-mRNA	-2.49	0.74	-3.94	-1.04	0.178	0.0651	0.486	0.00981	0.148	lm.nb	NF-kB	XM_005548255.1:2861
MAP4K1-mRNA	-2.68	0.798	-4.24	-1.11	0.156	0.0529	0.462	0.00997	0.149	lm.nb	MAPK Signaling	XM_001082963.2:300
TNFRSF13B-mRNA	-2.49	0.742	-3.94	-1.03	0.179	0.0652	0.489	0.0101	0.15	lm.nb	NF-kB	XM_005582995.1:465
IL1B-mRNA	-2.68	0.808	-4.26	-1.09	0.156	0.0521	0.468	0.0106	0.158	lm.nb	Interleukin Signaling	NM_001042756.1:391
CCL24-mRNA	-2.58	0.782	-4.12	-1.05	0.167	0.0576	0.482	0.0108	0.16	lm.nb		NM_001194459.1:124
RIPK2-mRNA	-2.43	0.736	-3.88	-0.99	0.185	0.0681	0.504	0.0108	0.16	lm.nb	Adaptive Immunity, Interleukin Signaling, TLR Signaling	XM_005563661.1:895
CD68-mRNA	0.95	0.288	0.385	1.51	1.93	1.31	2.86	0.011	0.161	lm.nb		XM_005582776.1:980
KLRD1-mRNA	-2.43	0.74	-3.88	-0.982	0.185	0.0677	0.506	0.0111	0.163	lm.nb	Adaptive Immunity	NM_001032828.1:365
MYC-mRNA	-3.27	1.01	-5.24	-1.3	0.104	0.0264	0.407	0.0117	0.171	lm.nb	Cell Cycle, MAPK Signaling, Wnt Signaling	NM_001142873.1:1200
TLR3-mRNA	-2.58	0.805	-4.16	-1.01	0.167	0.0558	0.498	0.0124	0.181	lm.nb	Apoptosis, Innate Immunity, TLR Signaling	NM_001036685.1:1641
IL1RL1-mRNA	3.61	1.13	1.41	5.82	12.2	2.65	56.6	0.0125	0.181	lm.nb	Interleukin Signaling	XM_005575158.1:1026
FCER1G-mRNA	1.1	0.344	0.427	1.78	2.15	1.34	3.43	0.0126	0.182	lm.nb	Fc Receptor Signaling	XM_005541196.1:395
FCGR2A-mRNA	-2.68	0.843	-4.33	-1.02	0.156	0.0497	0.491	0.0131	0.189	lm.nb		XM_001118066.2:766
C2-mRNA	-3.72	1.17	-6.01	-1.42	0.0761	0.0155	0.374	0.0132	0.189	loglinear	Complement System	XM_005553451.1:1121
CD44-mRNA	1.72	0.544	0.651	2.78	3.29	1.57	6.88	0.0135	0.193	lm.nb	Extracellular matrix organization, Interferon Signaling, Metabolism	XM_005578207.1:1153
FCAR-mRNA	3.32	1.07	1.23	5.41	10	2.35	42.6	0.0144	0.205	lm.nb		NM_001039950.1:390
HLA-DPB1-mRNA	-3.52	1.14	-5.76	-1.27	0.0874	0.0185	0.413	0.0152	0.217	lm.nb	Adaptive Immunity, Interferon Signaling	XM_005553343.1:545
HMGB2-mRNA	-2.07	0.673	-3.39	-0.747	0.239	0.0957	0.596	0.0153	0.217	lm.nb	Apoptosis	XM_005556312.1:369
HLA-DRA-mRNA	-3.32	1.08	-5.45	-1.2	0.1	0.0229	0.436	0.0155	0.218	lm.nb	Adaptive Immunity, Interferon Signaling	NM_001134298.1:360
OAS2-mRNA	2.92	0.959	1.04	4.8	7.59	2.06	27.9	0.0159	0.222	lm.nb	Interferon Signaling	XM_005572308.1:515
CSF1-mRNA	-2.32	0.762	-3.82	-0.828	0.2	0.071	0.563	0.0159	0.222	lm.nb		XM_001090841.2:374
CD38-mRNA	2.28	0.749	0.809	3.74	4.85	1.75	13.4	0.0161	0.224	lm.nb		XM_005554514.1:1197
SOCS1-mRNA	4.26	1.4	1.51	7.02	19.2	2.85	129	0.0162	0.225	loglinear	Adaptive Immunity, Interferon Signaling, TLR Signaling	XM_005591262.1:760
DUSP4-mRNA	3.48	1.16	1.21	5.75	11.2	2.32	53.7	0.0168	0.233	lm.nb	Fc Receptor Signaling, Interleukin Signaling, MAPK Signaling, TLR Signaling, VEGF Signaling	XM_005562972.1:1898
PPP1R12B-mRNA	-2.26	0.756	-3.74	-0.782	0.208	0.0746	0.581	0.0172	0.236	lm.nb	Cell Cycle	XM_001106168.2:540
PRF1-mRNA	-2.2	0.735	-3.64	-0.76	0.217	0.0801	0.59	0.0172	0.236	lm.nb		XM_005565623.1:1621
CEACAM3-mRNA	-2.63	0.88	-4.36	-0.908	0.161	0.0488	0.533	0.0173	0.236	lm.nb		XM_015442082.1:1254
ICAM1-mRNA	1.12	0.374	0.386	1.85	2.17	1.31	3.61	0.0173	0.236	lm.nb	Adaptive Immunity, Extracellular matrix organization, Interferon Signaling	NM_001047135.1:1170
CFL1-mRNA	-0.66	0.221	-1.09	-0.227	0.633	0.469	0.854	0.0174	0.238	lm.nb		XM_005577224.2:1183
ITLN2-mRNA	-1.33	0.447	-2.2	-0.451	0.398	0.217	0.731	0.0179	0.243	loglinear		XM_005545159.1:713
CD59-mRNA	-1.84	0.62	-3.05	-0.622	0.28	0.121	0.65	0.0181	0.244	lm.nb	Complement System	XM_005578241.1:812
HSPB2-mRNA	2.68	0.905	0.908	4.46	6.42	1.88	22	0.0181	0.244	lm.nb		XM_005579610.1:435
C3AR1-mRNA	1.88	0.639	0.626	3.13	3.68	1.54	8.75	0.0187	0.252	lm.nb	Complement System	XM_001113373.1:564
STAT2-mRNA	-2.05	0.701	-3.42	-0.675	0.242	0.0932	0.627	0.0192	0.258	lm.nb	Interferon Signaling	XM_001115072.2:2435
RELB-mRNA	-2.14	0.737	-3.58	-0.692	0.227	0.0835	0.619	0.0199	0.266	lm.nb	NF-kB	XM_001104559.2:724
ENTPD1-mRNA	-2.77	0.963	-4.65	-0.878	0.147	0.0397	0.544	0.0208	0.277	lm.nb		XM_002805770.1:1254
CD24-mRNA	3.26	1.14	1.02	5.5	9.57	2.02	45.3	0.0215	0.285	lm.nb		XM_005552236.1:484
MYD88-mRNA	-2.16	0.766	-3.66	-0.656	0.224	0.0792	0.634	0.0226	0.299	lm.nb	Innate Immunity, Interferon Signaling, Interleukin Signaling, TLR Signaling	NM_001130681.1:602
ITGAL-mRNA	-2.22	0.802	-3.8	-0.652	0.214	0.072	0.636	0.0242	0.319	lm.nb	Adaptive Immunity, Extracellular matrix organization	XM_001100800.2:1305
SYK-mRNA	-2.26	0.822	-3.87	-0.652	0.208	0.0682	0.636	0.0249	0.328	lm.nb	Adaptive Immunity, Fc Receptor Signaling, Interleukin Signaling	XM_005582224.1:1575
ETS1-mRNA	1.94	0.71	0.551	3.34	3.84	1.46	10.1	0.0256	0.336	lm.nb	Cellular Stress	XM_005580142.1:2883
MAPKAPK2-mRNA	-2.31	0.845	-3.96	-0.652	0.202	0.0641	0.636	0.0258	0.336	lm.nb	Cellular Stress, MAPK Signaling, Metabolism, TLR Signaling, VEGF Signaling	XM_005540646.1:856
MX1-mRNA	2.53	0.942	0.684	4.38	5.78	1.61	20.8	0.0276	0.36	lm.nb	Interferon Signaling	NM_001079693.1:1034
LCK-mRNA	-2.26	0.848	-3.92	-0.602	0.208	0.0659	0.659	0.0284	0.368	lm.nb	Adaptive Immunity, Fc Receptor Signaling, Interleukin Signaling	XM_002802327.1:263
TAL1-mRNA	-2.07	0.788	-3.62	-0.525	0.238	0.0816	0.695	0.0303	0.392	lm.nb		XM_005543455.1:3194
CFP-mRNA	-0.953	0.364	-1.67	-0.239	0.517	0.315	0.847	0.0308	0.397	lm.nb	Complement System	XM_005593429.1:1073
C1QA-mRNA	-1.69	0.651	-2.96	-0.41	0.311	0.128	0.753	0.0321	0.413	lm.nb	Complement System	XM_001101933.2:476
CD247-mRNA	-2.38	0.921	-4.18	-0.574	0.192	0.0551	0.672	0.0324	0.416	lm.nb	Adaptive Immunity	NM_001077423.1:191
ITGAM-mRNA	-1.4	0.544	-2.47	-0.337	0.378	0.181	0.792	0.0326	0.417	lm.nb	Extracellular matrix organization, TLR Signaling	XM_005591740.1:1671
KIT-mRNA	-2.68	1.04	-4.72	-0.637	0.156	0.038	0.643	0.033	0.42	lm.nb	Adaptive Immunity, Fc Receptor Signaling, Interleukin Signaling, MAPK Signaling, VEGF Signaling	XM_005555273.1:1317
C10orf54-mRNA	-2.03	0.791	-3.58	-0.481	0.245	0.0836	0.716	0.0332	0.421	lm.nb		XM_015456211.1:333
CFH-mRNA	-1.17	0.458	-2.07	-0.273	0.445	0.239	0.828	0.0339	0.428	lm.nb	Complement System	XM_001111875.2:484
CCRL1-mRNA	-1.16	0.455	-2.05	-0.27	0.447	0.241	0.829	0.034	0.428	loglinear		XM_005545781.1:1286
CYBB-mRNA	1.32	0.518	0.303	2.34	2.5	1.23	5.05	0.0345	0.433	lm.nb	Adaptive Immunity, VEGF Signaling	XM_001083654.2:1670
HSD11B1-mRNA	-1.89	0.75	-3.36	-0.424	0.269	0.0973	0.746	0.0355	0.445	lm.nb	Metabolism	XM_005540709.1:555
PPARG-mRNA	-2.2	0.873	-3.91	-0.491	0.217	0.0664	0.711	0.0356	0.445	lm.nb	Metabolism	NM_001032860.1:980
SLAMF7-mRNA	-0.599	0.238	-1.07	-0.132	0.66	0.478	0.913	0.0362	0.451	loglinear	Adaptive Immunity	XM_001117618.2:1032
IRAK2-mRNA	-0.817	0.328	-1.46	-0.175	0.568	0.364	0.886	0.0373	0.463	loglinear	Interleukin Signaling, TLR Signaling	XM_001090790.2:595
ARG2-mRNA	-3.11	1.25	-5.55	-0.659	0.116	0.0213	0.633	0.0377	0.466	lm.nb	Metabolism	NM_001261253.1:529
GZMK-mRNA	-1.05	0.431	-1.9	-0.209	0.482	0.268	0.865	0.0402	0.495	loglinear		XM_005556895.1:484
CLEC7A-mRNA	-0.626	0.256	-1.13	-0.124	0.648	0.458	0.918	0.0402	0.495	loglinear		NM_001032943.1:89
KLRK1-mRNA	-2.07	0.858	-3.75	-0.388	0.238	0.0742	0.764	0.0424	0.52	lm.nb	Adaptive Immunity	NM_001283284.1:374
LILRA2-mRNA	-2.38	0.99	-4.32	-0.437	0.192	0.0501	0.739	0.0431	0.527	lm.nb	Adaptive Immunity	XM_005596068.1:724
SMPD3-mRNA	-1.37	0.576	-2.5	-0.245	0.386	0.177	0.844	0.0442	0.539	loglinear	Death Receptor Signaling, Metabolism	XM_005592346.1:1643
ZAP70-mRNA	-2.68	1.13	-4.89	-0.47	0.156	0.0338	0.722	0.0448	0.544	lm.nb	Adaptive Immunity	XM_005575029.1:1045
TYROBP-mRNA	-1.8	0.759	-3.29	-0.311	0.287	0.102	0.806	0.0452	0.548	lm.nb	Adaptive Immunity	XM_005588917.1:524
PECAM1-mRNA	-0.96	0.407	-1.76	-0.163	0.514	0.296	0.893	0.0459	0.554	lm.nb	Extracellular matrix organization	XM_005584700.1:1356
CTSC-mRNA	-1.91	0.813	-3.5	-0.317	0.266	0.0882	0.803	0.0467	0.562	lm.nb	Adaptive Immunity	NM_001195651.1:1020
PLA2G4A-mRNA	1.39	0.615	0.189	2.6	2.63	1.14	6.05	0.0532	0.638	lm.nb	Metabolism	XM_005540257.1:711
SH2D1A-mRNA	-0.872	0.385	-1.63	-0.117	0.547	0.324	0.922	0.0535	0.641	loglinear	Adaptive Immunity	NM_001032837.1:135
C8A-mRNA	-3.2	1.43	-6	-0.405	0.109	0.0156	0.755	0.0551	0.658	loglinear	Complement System	XM_001114403.1:1445
MAP2K4-mRNA	-1.03	0.461	-1.93	-0.123	0.491	0.262	0.918	0.0565	0.672	lm.nb	Cellular Stress, Fc Receptor Signaling, Interleukin Signaling, MAPK Signaling, TLR Signaling	XM_001114292.2:385
CLEC4A-mRNA	-0.943	0.429	-1.78	-0.103	0.52	0.291	0.931	0.059	0.7	loglinear		XM_001113405.2:190
CD34-mRNA	-2.14	0.978	-4.05	-0.222	0.227	0.0602	0.858	0.0602	0.713	lm.nb	Adaptive Immunity	XM_005540699.1:669
PSMB9-mRNA	1.29	0.591	0.133	2.45	2.45	1.1	5.46	0.0604	0.713	lm.nb	Adaptive Immunity, Apoptosis, Cell Cycle, Fc Receptor Signaling, Interleukin Signaling, MAPK Signaling, Metabolism, NF-kB, VEGF Signaling, Wnt Signaling	NM_001283167.1:407
CD274-mRNA	1.56	0.717	0.156	2.97	2.95	1.11	7.81	0.0611	0.717	lm.nb	Adaptive Immunity	NM_001083889.1:505
HLA-DOB-mRNA	2.24	1.03	0.223	4.25	4.71	1.17	19	0.0611	0.717	lm.nb	Adaptive Immunity	XM_005553370.1:723
CAMP-mRNA	2.54	1.17	0.242	4.83	5.8	1.18	28.4	0.0621	0.724	lm.nb		NM_001033509.1:87
FXYD2-mRNA	-2.07	0.956	-3.94	-0.197	0.238	0.065	0.872	0.0621	0.724	lm.nb		XM_005579768.1:626
PSMD7-mRNA	0.709	0.328	0.0674	1.35	1.64	1.05	2.55	0.0622	0.724	lm.nb	Adaptive Immunity, Apoptosis, Cell Cycle, Fc Receptor Signaling, Interleukin Signaling, MAPK Signaling, Metabolism, NF-kB, VEGF Signaling, Wnt Signaling	XM_001102147.2:170
SIRPA-mRNA	-3.31	1.54	-6.32	-0.303	0.101	0.0125	0.811	0.0631	0.731	loglinear		XM_015457667.1:1451
ADA-mRNA	-1.77	0.845	-3.42	-0.11	0.294	0.0933	0.927	0.0701	0.81	lm.nb	Metabolism	XM_001109908.2:1305
IL12RB1-mRNA	-0.879	0.425	-1.71	-0.0458	0.544	0.305	0.969	0.0725	0.834	loglinear	Interleukin Signaling	XM_001115186.2:1312
PTGIR-mRNA	-1.4	0.678	-2.73	-0.0727	0.378	0.151	0.951	0.0725	0.834	lm.nb		XM_005589661.1:920
LAIR1-mRNA	-1.58	0.772	-3.1	-0.0719	0.333	0.117	0.951	0.0741	0.85	lm.nb	Adaptive Immunity	XM_005590317.1:341
C7-mRNA	-0.745	0.366	-1.46	-0.0275	0.597	0.363	0.981	0.0762	0.871	lm.nb	Complement System	XM_001085533.2:555
BATF-mRNA	1.77	0.874	0.0533	3.48	3.4	1.04	11.1	0.0779	0.888	lm.nb		XM_005561820.1:826
SMAD7-mRNA	-1.78	0.882	-3.51	-0.051	0.291	0.0878	0.965	0.0783	0.89	lm.nb		XM_005586745.1:1886
RARRES3-mRNA	1.78	0.888	0.0371	3.52	3.43	1.03	11.5	0.0803	0.91	lm.nb		XM_001118373.2:324
NFKBIA-mRNA	-1.34	0.679	-2.67	-0.0132	0.394	0.157	0.991	0.0831	0.939	lm.nb	Adaptive Immunity, Fc Receptor Signaling, Innate Immunity, Interferon Signaling, NF-kB, TLR Signaling	NM_001284932.1:606
OAS3-mRNA	1.17	0.593	0.00832	2.33	2.25	1.01	5.03	0.0838	0.944	lm.nb	Interferon Signaling	XM_005572307.1:2923
APP-mRNA	-0.757	0.384	-1.51	-0.00361	0.592	0.351	0.998	0.0844	0.947	lm.nb	Extracellular matrix organization, Innate Immunity, Interferon Signaling, TLR Signaling	XM_002803170.1:1684
EBI3-mRNA	-1.68	0.852	-3.35	-0.00733	0.312	0.0982	0.995	0.0845	0.947	lm.nb	Interleukin Signaling	XM_001118027.2:119
IL16-mRNA	-0.978	0.499	-1.96	-6.38e-05	0.508	0.258	1	0.0856	0.957	loglinear	Interleukin Signaling	NM_001032808.1:910
CD53-mRNA	0.8	0.411	-0.00589	1.61	1.74	0.996	3.04	0.0876	0.975	lm.nb		XM_005542401.1:734
FPR2-mRNA	2.14	1.1	-0.0172	4.29	4.4	0.988	19.6	0.0877	0.975	lm.nb		XM_005590140.1:712
IFIH1-mRNA	1.19	0.612	-0.0118	2.39	2.28	0.992	5.23	0.0882	0.978	lm.nb	Interferon Signaling	NM_001047123.1:655
CSF3R-mRNA	1.77	0.921	-0.0314	3.58	3.42	0.978	12	0.0903	0.995	lm.nb		XM_005543945.1:2291
GNAQ-mRNA	-1.59	0.828	-3.22	0.0283	0.331	0.108	1.02	0.0903	0.995	lm.nb	Metabolism	XM_005581977.1:642
CD48-mRNA	-1.37	0.715	-2.77	0.0265	0.386	0.146	1.02	0.0907	0.997	lm.nb		XM_005541239.1:597
MARCO-mRNA	-1.36	0.723	-2.78	0.0548	0.389	0.146	1.04	0.0963	1	lm.nb		XM_001083118.2:540
CD8B-mRNA	-1.49	0.791	-3.04	0.0655	0.357	0.122	1.05	0.0973	1	lm.nb	Adaptive Immunity	XM_005575360.1:388
MAP2K6-mRNA	-0.694	0.373	-1.42	0.0367	0.618	0.373	1.03	0.0997	1	loglinear	Cellular Stress, Interleukin Signaling, MAPK Signaling, TLR Signaling	NM_001261706.1:1132
RNASEL-mRNA	-0.624	0.336	-1.28	0.0348	0.649	0.411	1.02	0.1	1	loglinear	Interferon Signaling	XM_005540173.2:2022
HLA-DMB-mRNA	-0.774	0.417	-1.59	0.0434	0.585	0.332	1.03	0.101	1	loglinear	Adaptive Immunity	XM_002803688.1:1486
OASL-mRNA	1.63	0.88	-0.0987	3.35	3.09	0.934	10.2	0.102	1	lm.nb	Interferon Signaling	XM_005572424.1:1339
S1PR1-mRNA	-1.1	0.603	-2.28	0.0837	0.467	0.206	1.06	0.106	1	lm.nb		XM_005542570.1:1899
IRF7-mRNA	1.57	0.863	-0.12	3.26	2.97	0.92	9.6	0.106	1	lm.nb	Innate Immunity, Interferon Signaling, TLR Signaling	NM_001136100.1:1398
CXCR3-mRNA	-0.527	0.291	-1.1	0.0442	0.694	0.467	1.03	0.108	1	loglinear		XM_005593931.1:680
TRAF5-mRNA	-1.49	0.824	-3.1	0.13	0.357	0.117	1.09	0.109	1	lm.nb		XM_005540752.1:1091
AIRE-mRNA	-1.49	0.824	-3.1	0.13	0.357	0.117	1.09	0.109	1	lm.nb		XM_001103602.2:288
CTSS-mRNA	-1.46	0.808	-3.04	0.128	0.364	0.122	1.09	0.109	1	lm.nb	Adaptive Immunity, Extracellular matrix organization, TLR Signaling	XM_005541969.1:751
ITGAX-mRNA	-1.38	0.772	-2.89	0.134	0.385	0.135	1.1	0.112	1	lm.nb	Extracellular matrix organization	XM_005591741.1:2025
CD83-mRNA	-1.38	0.772	-2.89	0.134	0.385	0.135	1.1	0.112	1	lm.nb		XM_005553991.1:694
MX2-mRNA	1.57	0.879	-0.155	3.29	2.96	0.898	9.79	0.112	1	lm.nb	Interferon Signaling	XM_005548647.1:1483
THY1-mRNA	-0.807	0.452	-1.69	0.0796	0.572	0.309	1.06	0.112	1	loglinear		XM_005579921.1:490
JAK2-mRNA	-0.955	0.537	-2.01	0.0975	0.516	0.249	1.07	0.113	1	lm.nb	Fc Receptor Signaling, Interferon Signaling, Interleukin Signaling, MAPK Signaling, VEGF Signaling	XM_005581792.1:3097
IL18-mRNA	1.44	0.823	-0.173	3.05	2.71	0.887	8.3	0.118	1	lm.nb	Interleukin Signaling	XM_005579633.1:355
CD1A-mRNA	-1.38	0.789	-2.92	0.167	0.385	0.132	1.12	0.119	1	lm.nb		XM_005595551.1:2397
BCAP31-mRNA	-1.13	0.653	-2.41	0.154	0.458	0.189	1.11	0.123	1	lm.nb	Adaptive Immunity, Apoptosis	XM_005594916.1:648
IL28A-mRNA	1.77	1.03	-0.245	3.78	3.4	0.844	13.7	0.124	1	lm.nb	Interleukin Signaling	XM_005589169.1:58
HAMP-mRNA	-0.847	0.496	-1.82	0.125	0.556	0.283	1.09	0.126	1	lm.nb		XM_005588836.1:131
TNFSF14-mRNA	-1.38	0.809	-2.96	0.207	0.385	0.128	1.15	0.127	1	lm.nb	NF-kB	XM_015122635.1:389
HSH2D-mRNA	1.3	0.765	-0.202	2.8	2.46	0.869	6.95	0.128	1	lm.nb		XM_005588318.1:1049
TCF7-mRNA	-0.361	0.216	-0.784	0.0616	0.779	0.581	1.04	0.133	1	loglinear	Wnt Signaling	XM_005595987.1:820
TICAM1-mRNA	-0.749	0.448	-1.63	0.13	0.595	0.324	1.09	0.133	1	loglinear	Apoptosis, Innate Immunity, TLR Signaling	NM_001287328.1:1134
CXCL13-mRNA	2.76	1.65	-0.479	5.99	6.76	0.717	63.7	0.134	1	loglinear		NM_001032880.1:156
IL18R1-mRNA	1.68	1.01	-0.296	3.65	3.2	0.815	12.6	0.134	1	lm.nb	Interleukin Signaling	XM_002799354.1:1245
PSMB8-mRNA	1.13	0.682	-0.207	2.47	2.19	0.866	5.53	0.136	1	lm.nb	Adaptive Immunity, Apoptosis, Cell Cycle, Fc Receptor Signaling, Interferon Signaling, Interleukin Signaling, MAPK Signaling, Metabolism, NF-kB, VEGF Signaling, Wnt Signaling	XM_005553359.1:807
IFI44-mRNA	1.23	0.744	-0.232	2.68	2.34	0.851	6.42	0.138	1	lm.nb		XM_005542938.1:626
C1QBP-mRNA	-0.92	0.559	-2.02	0.175	0.528	0.247	1.13	0.138	1	lm.nb	Complement System	XM_001100940.2:544
GPR183-mRNA	-1.49	0.905	-3.26	0.288	0.357	0.104	1.22	0.139	1	lm.nb		XM_005586155.1:427
MEF2BNB-mRNA	-0.419	0.256	-0.921	0.0838	0.748	0.528	1.06	0.141	1	loglinear		XM_005588524.1:344
HMGN1-mRNA	-1.16	0.711	-2.55	0.233	0.447	0.17	1.18	0.141	1	lm.nb		XM_005548677.1:914
FCGR3-mRNA	-1.32	0.807	-2.9	0.265	0.402	0.134	1.2	0.141	1	lm.nb		NM_001283192.1:339
CXCR2-mRNA	-1.19	0.737	-2.64	0.252	0.438	0.161	1.19	0.144	1	lm.nb		XM_001088762.2:760
KLRF1-mRNA	-0.511	0.316	-1.13	0.108	0.702	0.457	1.08	0.145	1	loglinear	Adaptive Immunity	NM_001285324.1:514
CCL5-mRNA	1.56	0.971	-0.342	3.47	2.95	0.789	11	0.146	1	lm.nb		NM_001032850.1:170
NFATC4-mRNA	-1.26	0.788	-2.81	0.282	0.417	0.143	1.22	0.148	1	lm.nb		XM_005560983.1:2046
NCAM1-mRNA	-0.841	0.525	-1.87	0.189	0.558	0.273	1.14	0.148	1	loglinear	Extracellular matrix organization, Fc Receptor Signaling, Interferon Signaling, Interleukin Signaling, MAPK Signaling, VEGF Signaling	XM_005579655.1:1488
ICOSLG-mRNA	-0.431	0.269	-0.959	0.0971	0.742	0.514	1.07	0.148	1	loglinear	Adaptive Immunity	XM_002803112.1:150
BCL6-mRNA	0.65	0.409	-0.151	1.45	1.57	0.901	2.73	0.15	1	lm.nb		XM_005545439.1:791
GATA3-mRNA	-0.683	0.43	-1.53	0.16	0.623	0.347	1.12	0.151	1	loglinear		XM_005564600.1:1760
TIGIT-mRNA	-0.64	0.403	-1.43	0.15	0.642	0.371	1.11	0.151	1	loglinear		XM_005548101.1:411
CHIT1-mRNA	-1.38	0.876	-3.1	0.339	0.385	0.117	1.26	0.154	1	lm.nb	Metabolism	XM_005540484.1:603
MEF2C-mRNA	-0.232	0.149	-0.524	0.0594	0.851	0.695	1.04	0.157	1	loglinear	TLR Signaling	XM_001086519.1:1210
CXCL10-mRNA	1.22	0.788	-0.328	2.76	2.32	0.797	6.78	0.161	1	lm.nb		NM_001032892.1:169
MAP3K7-mRNA	-0.706	0.458	-1.6	0.193	0.613	0.329	1.14	0.162	1	loglinear	Adaptive Immunity, Death Receptor Signaling, Fc Receptor Signaling, Interleukin Signaling, MAPK Signaling, TLR Signaling, Wnt Signaling	XM_005552337.1:1242
CD276-mRNA	-1.35	0.878	-3.07	0.372	0.393	0.119	1.29	0.163	1	lm.nb		XM_005559999.1:1517
PSMB7-mRNA	-1.08	0.706	-2.47	0.301	0.472	0.181	1.23	0.164	1	lm.nb	Adaptive Immunity, Apoptosis, Cell Cycle, Fc Receptor Signaling, Interleukin Signaling, MAPK Signaling, Metabolism, NF-kB, VEGF Signaling, Wnt Signaling	XM_001083368.2:380
IL4-mRNA	1.5	0.989	-0.436	3.44	2.83	0.739	10.9	0.167	1	lm.nb	Interleukin Signaling	NM_001032904.1:217
CXCL3-mRNA	-1.28	0.844	-2.94	0.375	0.412	0.131	1.3	0.168	1	lm.nb		NM_001032879.1:202
NOD2-mRNA	1.37	0.909	-0.412	3.15	2.58	0.752	8.88	0.17	1	lm.nb	Interleukin Signaling, TLR Signaling	XM_005591903.1:1212
TAGAP-mRNA	-0.57	0.381	-1.32	0.177	0.673	0.401	1.13	0.173	1	loglinear		XM_005551523.1:931
KLRC3-mRNA	-1.11	0.744	-2.57	0.349	0.463	0.169	1.27	0.174	1	lm.nb		XM_005595216.1:692
PTGER3-mRNA	-1.09	0.729	-2.52	0.343	0.471	0.175	1.27	0.175	1	lm.nb		XM_005543034.1:514
LEF1-mRNA	1.38	0.939	-0.462	3.22	2.6	0.726	9.31	0.18	1	lm.nb	Wnt Signaling	XM_005555635.1:1612
LILRA1-mRNA	-0.671	0.459	-1.57	0.228	0.628	0.337	1.17	0.182	1	loglinear	Adaptive Immunity	NM_001040670.1:2367
TBX21-mRNA	-0.659	0.45	-1.54	0.224	0.633	0.344	1.17	0.182	1	loglinear		XM_005583510.1:744
SMAD3-mRNA	-1.36	0.94	-3.2	0.479	0.389	0.108	1.39	0.185	1	lm.nb		XM_005559876.1:1523
MAPK11-mRNA	-0.631	0.444	-1.5	0.239	0.646	0.353	1.18	0.193	1	loglinear	Cellular Stress, MAPK Signaling, TLR Signaling, VEGF Signaling	XM_001112524.2:993
TLR4-mRNA	-1.14	0.804	-2.71	0.438	0.455	0.153	1.35	0.195	1	lm.nb	Apoptosis, TLR Signaling	NM_001037092.1:2100
TNFAIP6-mRNA	-1.14	0.804	-2.71	0.438	0.455	0.153	1.35	0.195	1	lm.nb		XM_001083111.2:166
LILRB4-mRNA	-1.14	0.804	-2.71	0.438	0.455	0.153	1.35	0.195	1	lm.nb	Adaptive Immunity	NM_001040676.1:635
CXCL5-mRNA	1.26	0.91	-0.521	3.05	2.4	0.697	8.27	0.203	1	lm.nb		XM_001092000.3:108
RAPGEF2-mRNA	-0.106	0.0765	-0.255	0.0443	0.929	0.838	1.03	0.205	1	loglinear	Fc Receptor Signaling, Interleukin Signaling, MAPK Signaling, VEGF Signaling	XM_001093090.2:3725
IFI16-mRNA	-1.08	0.786	-2.62	0.463	0.474	0.163	1.38	0.208	1	lm.nb	Innate Immunity	XM_005541319.1:858
CD22-mRNA	-0.398	0.293	-0.972	0.175	0.759	0.51	1.13	0.21	1	loglinear	Adaptive Immunity	XM_001111493.1:2450
CD79A-mRNA	-0.219	0.161	-0.535	0.0971	0.859	0.69	1.07	0.211	1	loglinear	Adaptive Immunity	XM_005589419.1:281
LAG3-mRNA	-0.395	0.291	-0.966	0.176	0.76	0.512	1.13	0.212	1	loglinear		XM_005569954.1:1283
PTK2-mRNA	-1.82	1.35	-4.47	0.834	0.283	0.045	1.78	0.216	1	loglinear	Apoptosis, Fc Receptor Signaling, Interleukin Signaling, MAPK Signaling, VEGF Signaling	XM_001093060.2:843
ICAM2-mRNA	-1.21	0.901	-2.97	0.558	0.433	0.127	1.47	0.217	1	lm.nb	Adaptive Immunity, Extracellular matrix organization	NM_001195389.1:825
TARP-mRNA	-0.522	0.39	-1.29	0.241	0.696	0.41	1.18	0.217	1	loglinear		XM_015133689.1:350
XBP1-mRNA	-0.469	0.355	-1.16	0.226	0.722	0.446	1.17	0.223	1	lm.nb		NM_001190861.1:576
IRAK3-mRNA	-0.858	0.652	-2.14	0.42	0.552	0.227	1.34	0.225	1	lm.nb	Interleukin Signaling, TLR Signaling	XM_001117080.2:1610
CCL19-mRNA	1.51	1.18	-0.792	3.82	2.85	0.577	14.1	0.234	1	lm.nb		NM_001032959.1:58
DDX58-mRNA	1.27	1	-0.7	3.24	2.41	0.616	9.43	0.242	1	lm.nb	Interferon Signaling	XM_005581558.1:1793
CCL7-mRNA	1.1	0.874	-0.613	2.81	2.14	0.654	7.02	0.244	1	lm.nb		XM_001113381.2:78
IL1RAP-mRNA	-1.14	0.911	-2.93	0.642	0.453	0.131	1.56	0.245	1	lm.nb	Interleukin Signaling	NM_001032960.1:1255
FCGR2B-mRNA	-0.581	0.464	-1.49	0.329	0.669	0.356	1.26	0.246	1	lm.nb	Adaptive Immunity	XM_005541161.1:887
TNFAIP3-mRNA	1.58	1.27	-0.921	4.08	2.98	0.528	16.9	0.251	1	loglinear	Death Receptor Signaling, Interferon Signaling	NM_001283816.1:1043
CD3G-mRNA	-0.243	0.198	-0.631	0.145	0.845	0.646	1.11	0.255	1	loglinear	Adaptive Immunity	NM_001283910.1:263
BST2-mRNA	0.409	0.334	-0.246	1.06	1.33	0.843	2.09	0.256	1	lm.nb	Interferon Signaling	NM_001161666.1:64
CTNNB1-mRNA	-1.61	1.34	-4.23	1.01	0.328	0.0533	2.02	0.263	1	loglinear	Apoptosis, Innate Immunity, VEGF Signaling, Wnt Signaling	XM_005546748.1:867
IRF4-mRNA	-1	0.838	-2.64	0.643	0.5	0.16	1.56	0.267	1	lm.nb	Interferon Signaling	XM_005554181.1:1367
MAFK-mRNA	-1	0.838	-2.64	0.643	0.5	0.16	1.56	0.267	1	lm.nb		XM_005548989.1:2309
FAS-mRNA	-1	0.838	-2.64	0.643	0.5	0.16	1.56	0.267	1	lm.nb	Death Receptor Signaling	NM_001032933.1:797
TAP2-mRNA	0.975	0.82	-0.633	2.58	1.97	0.645	5.99	0.269	1	lm.nb	Adaptive Immunity	XM_002803985.1:555
CMKLR1-mRNA	-0.87	0.747	-2.33	0.594	0.547	0.198	1.51	0.278	1	lm.nb		XM_005572139.1:3939
CCR3-mRNA	1	0.869	-0.703	2.7	2	0.614	6.51	0.283	1	lm.nb		NM_001047140.1:543
B2M-mRNA	-0.281	0.244	-0.759	0.198	0.823	0.591	1.15	0.283	1	lm.nb	Adaptive Immunity, Interferon Signaling	NM_001047137.1:25
CCR2-mRNA	1.18	1.05	-0.868	3.24	2.27	0.548	9.43	0.291	1	lm.nb		NM_001032806.1:40
XCR1-mRNA	-0.365	0.323	-0.999	0.269	0.777	0.5	1.21	0.292	1	loglinear		XM_001114260.1:745
CD9-mRNA	0.864	0.769	-0.644	2.37	1.82	0.64	5.17	0.294	1	lm.nb		XM_005569889.1:719
TNFRSF9-mRNA	-0.373	0.334	-1.03	0.281	0.772	0.491	1.21	0.296	1	loglinear		XM_001096166.2:295
RAC1-mRNA	-1.53	1.38	-4.25	1.18	0.346	0.0526	2.27	0.3	1	loglinear	Adaptive Immunity, Fc Receptor Signaling, MAPK Signaling, VEGF Signaling, Wnt Signaling	NM_001283802.1:1072
C5aR1-mRNA	0.841	0.766	-0.662	2.34	1.79	0.632	5.07	0.305	1	lm.nb	Complement System	XM_005589697.2:1207
CEBPB-mRNA	0.477	0.44	-0.386	1.34	1.39	0.765	2.53	0.31	1	lm.nb	Cellular Stress	XM_005569338.1:1730
PRKCB-mRNA	-0.462	0.43	-1.31	0.381	0.726	0.405	1.3	0.314	1	loglinear	Adaptive Immunity, Cell Cycle, VEGF Signaling, Wnt Signaling	XM_001095880.2:1530
PSMB10-mRNA	-1.29	1.2	-3.64	1.06	0.41	0.0804	2.09	0.315	1	loglinear	Adaptive Immunity, Apoptosis, Cell Cycle, Fc Receptor Signaling, Interleukin Signaling, MAPK Signaling, Metabolism, NF-kB, VEGF Signaling, Wnt Signaling	XM_005592304.1:741
ISG20-mRNA	1.49	1.4	-1.26	4.23	2.8	0.418	18.8	0.319	1	loglinear	Interferon Signaling	XM_005560453.2:437
IL8-mRNA	1.19	1.13	-1.03	3.4	2.28	0.491	10.6	0.323	1	lm.nb	Interleukin Signaling	NM_001032965.1:125
ITGB1-mRNA	-1.42	1.37	-4.11	1.26	0.373	0.0579	2.4	0.33	1	loglinear	Adaptive Immunity, Extracellular matrix organization	XM_002805609.1:1430
CHUK-mRNA	-0.859	0.834	-2.49	0.777	0.551	0.178	1.71	0.334	1	lm.nb	Adaptive Immunity, Death Receptor Signaling, Fc Receptor Signaling, Innate Immunity, Interferon Signaling, Interleukin Signaling, NF-kB, TLR Signaling	XM_005566180.1:1561
PTGFR-mRNA	-0.918	0.893	-2.67	0.833	0.529	0.157	1.78	0.334	1	lm.nb		XM_005542941.1:1071
CD97-mRNA	0.665	0.658	-0.626	1.96	1.59	0.648	3.88	0.342	1	lm.nb		XM_002801104.1:2191
CD96-mRNA	-0.376	0.376	-1.11	0.361	0.771	0.463	1.28	0.347	1	loglinear	Adaptive Immunity	XM_005548190.1:437
GFI1-mRNA	-0.258	0.258	-0.763	0.248	0.836	0.589	1.19	0.347	1	loglinear		XM_005542722.1:1019
RRAD-mRNA	-0.0458	0.0458	-0.136	0.044	0.969	0.91	1.03	0.347	1	loglinear		XM_005592186.1:461
HAVCR2-mRNA	-0.108	0.108	-0.32	0.104	0.928	0.801	1.07	0.347	1	loglinear	Interleukin Signaling	XM_005558381.1:529
IL21-mRNA	-0.0285	0.0285	-0.0844	0.0274	0.98	0.943	1.02	0.347	1	loglinear	Interleukin Signaling	XM_005555864.1:148
F13A1-mRNA	-0.253	0.253	-0.75	0.243	0.839	0.595	1.18	0.347	1	loglinear		XM_001096669.1:740
PTPN22-mRNA	-0.285	0.285	-0.844	0.274	0.821	0.557	1.21	0.347	1	loglinear		XM_005542274.1:2386
CXCR6-mRNA	-0.197	0.197	-0.583	0.189	0.872	0.667	1.14	0.347	1	loglinear		NM_001047141.1:330
NFATC2-mRNA	-0.283	0.283	-0.838	0.272	0.822	0.559	1.21	0.347	1	loglinear	Fc Receptor Signaling	XM_005569356.1:2090
LILRB5-mRNA	-0.344	0.344	-1.02	0.33	0.788	0.494	1.26	0.347	1	loglinear	Adaptive Immunity	XM_001083886.2:415
LTF-mRNA	0.42	0.42	-0.404	1.24	1.34	0.756	2.37	0.347	1	loglinear		XM_005546908.1:1534
LTB4R2-mRNA	-0.116	0.116	-0.344	0.112	0.923	0.788	1.08	0.347	1	loglinear		XM_001113942.2:1007
CMA1-mRNA	-0.125	0.125	-0.37	0.12	0.917	0.774	1.09	0.347	1	loglinear	Extracellular matrix organization	NM_001285192.1:191
BTLA-mRNA	-0.103	0.103	-0.304	0.0985	0.931	0.81	1.07	0.347	1	loglinear	Adaptive Immunity	XM_005548166.1:1134
CD2-mRNA	-0.268	0.268	-0.794	0.258	0.83	0.577	1.2	0.347	1	loglinear		NM_001283777.1:636
LILRA4-mRNA	-0.247	0.247	-0.731	0.237	0.843	0.603	1.18	0.347	1	loglinear	Adaptive Immunity	XM_005590289.1:685
TWIST2-mRNA	-0.174	0.174	-0.515	0.167	0.886	0.7	1.12	0.347	1	loglinear		XM_005574801.1:123
IL7-mRNA	-0.431	0.431	-1.27	0.413	0.742	0.413	1.33	0.347	1	loglinear	Interleukin Signaling	XM_005563593.1:654
IL12RB2-mRNA	-0.395	0.395	-1.17	0.379	0.761	0.445	1.3	0.347	1	loglinear	Interleukin Signaling	XM_001094235.1:882
CD1E-mRNA	-0.22	0.22	-0.652	0.211	0.858	0.636	1.16	0.347	1	loglinear		XM_005541337.1:1660
JAK3-mRNA	-0.0374	0.0374	-0.111	0.0359	0.974	0.926	1.03	0.347	1	loglinear	Fc Receptor Signaling, Interleukin Signaling, MAPK Signaling, VEGF Signaling	XM_001115037.2:2516
CD79B-mRNA	-0.042	0.042	-0.124	0.0403	0.971	0.918	1.03	0.347	1	loglinear	Adaptive Immunity	XM_005584687.1:260
CSF3-mRNA	-0.192	0.192	-0.569	0.185	0.875	0.674	1.14	0.347	1	loglinear		XM_001095097.2:798
AICDA-mRNA	-0.356	0.356	-1.05	0.341	0.782	0.482	1.27	0.347	1	loglinear		XM_005570042.1:942
KIR3DL3-mRNA	-0.102	0.102	-0.301	0.0976	0.932	0.812	1.07	0.347	1	loglinear		XM_005590338.1:878
LILRA3-mRNA	-0.311	0.311	-0.92	0.298	0.806	0.529	1.23	0.347	1	loglinear	Adaptive Immunity	NM_001040675.1:230
SYT17-mRNA	-0.134	0.134	-0.396	0.129	0.911	0.76	1.09	0.347	1	loglinear		XM_005591356.1:1387
CD1C-mRNA	-0.0359	0.0359	-0.106	0.0345	0.975	0.929	1.02	0.347	1	loglinear		XM_005595545.2:1489
TLR9-mRNA	-0.166	0.166	-0.491	0.159	0.891	0.712	1.12	0.347	1	loglinear	TLR Signaling	NM_001130431.1:839
KLRC2-mRNA	-0.262	0.262	-0.774	0.251	0.834	0.585	1.19	0.347	1	loglinear		XM_005596017.1:1024
MR1-mRNA	-0.281	0.281	-0.832	0.27	0.823	0.562	1.21	0.347	1	loglinear		NM_001284968.1:765
TLR5-mRNA	-0.243	0.243	-0.72	0.234	0.845	0.607	1.18	0.347	1	loglinear	TLR Signaling	NM_001130429.1:2215
TGFB2-mRNA	-0.407	0.407	-1.21	0.391	0.754	0.434	1.31	0.347	1	loglinear	Extracellular matrix organization	XM_005540874.1:1913
CCR6-mRNA	-0.326	0.326	-0.966	0.313	0.797	0.512	1.24	0.347	1	loglinear		NM_001032935.1:85
MUC1-mRNA	-0.0328	0.0328	-0.0971	0.0315	0.978	0.935	1.02	0.347	1	loglinear		XM_001115634.2:1922
EOMES-mRNA	-0.177	0.177	-0.523	0.169	0.885	0.696	1.12	0.347	1	loglinear		XM_005545584.1:1990
FKBP5-mRNA	-0.703	0.705	-2.08	0.678	0.614	0.236	1.6	0.348	1	lm.nb		XM_005553215.1:1729
BCL2L1-mRNA	0.509	0.514	-0.499	1.52	1.42	0.707	2.86	0.351	1	lm.nb	Apoptosis	XM_005568633.1:727
CD47-mRNA	-1.29	1.36	-3.96	1.37	0.408	0.0643	2.59	0.369	1	loglinear	Extracellular matrix organization	XM_005548232.2:858
CCL21-mRNA	-1.21	1.32	-3.8	1.37	0.431	0.072	2.59	0.384	1	loglinear		NM_001032855.1:97
DEFB1-mRNA	1.02	1.12	-1.16	3.21	2.03	0.446	9.28	0.386	1	lm.nb		XM_005562538.1:180
CRP-mRNA	0.596	0.657	-0.691	1.88	1.51	0.619	3.69	0.391	1	lm.nb	Complement System	NM_001319393.1:288
HIF1A-mRNA	-1.07	1.2	-3.42	1.28	0.477	0.0937	2.43	0.399	1	loglinear	Cellular Stress	XM_005561440.1:2618
BATF3-mRNA	-0.667	0.756	-2.15	0.814	0.63	0.226	1.76	0.403	1	lm.nb		XM_005540791.1:296
PML-mRNA	-0.295	0.34	-0.96	0.371	0.815	0.514	1.29	0.411	1	lm.nb	Interferon Signaling	NM_001042434.1:441
CD81-mRNA	0.147	0.17	-0.187	0.481	1.11	0.878	1.4	0.414	1	lm.nb	Adaptive Immunity	XM_005576902.1:601
GZMB-mRNA	-0.449	0.525	-1.48	0.58	0.733	0.359	1.5	0.418	1	lm.nb	Apoptosis	XM_005560998.1:576
NFKB2-mRNA	1.18	1.39	-1.54	3.9	2.27	0.344	15	0.419	1	loglinear	Innate Immunity, Interferon Signaling, Interleukin Signaling, NF-kB, TLR Signaling	XM_001104566.2:905
SOCS3-mRNA	-0.71	0.858	-2.39	0.971	0.611	0.191	1.96	0.431	1	lm.nb	Adaptive Immunity, Interferon Signaling, Interleukin Signaling	NM_001194326.1:599
SRC-mRNA	0.592	0.716	-0.81	1.99	1.51	0.57	3.99	0.432	1	lm.nb	Adaptive Immunity, Fc Receptor Signaling, Interleukin Signaling, MAPK Signaling, VEGF Signaling	XM_005568964.1:1080
CXCL2-mRNA	0.32	0.389	-0.443	1.08	1.25	0.736	2.12	0.435	1	lm.nb		XM_001092240.2:156
IKBKG-mRNA	-0.811	1.01	-2.79	1.17	0.57	0.145	2.25	0.445	1	lm.nb	Adaptive Immunity, Death Receptor Signaling, Fc Receptor Signaling, Innate Immunity, Interferon Signaling, Interleukin Signaling, NF-kB, TLR Signaling	XM_005595004.1:1116
CASP1-mRNA	-0.688	0.875	-2.4	1.03	0.621	0.189	2.04	0.454	1	lm.nb	Interleukin Signaling	XM_001094943.2:1600
TNFSF13B-mRNA	-0.524	0.699	-1.89	0.847	0.696	0.269	1.8	0.475	1	lm.nb	NF-kB	XM_005586224.1:906
MAFG-mRNA	0.964	1.3	-1.58	3.5	1.95	0.336	11.3	0.478	1	loglinear		XM_005585281.1:3773
TP53-mRNA	-0.834	1.13	-3.05	1.38	0.561	0.121	2.61	0.482	1	loglinear	Apoptosis, Cell Cycle, Cellular Stress	XM_005582787.1:1006
CFB-mRNA	-0.364	0.496	-1.34	0.608	0.777	0.396	1.52	0.483	1	lm.nb	Complement System	XM_001113553.2:3014
TGFBR2-mRNA	0.311	0.426	-0.525	1.15	1.24	0.695	2.21	0.487	1	lm.nb		XM_005545564.1:1761
CCL4-mRNA	0.585	0.82	-1.02	2.19	1.5	0.493	4.57	0.496	1	lm.nb		XM_005583502.1:354
CLEC6A-mRNA	-0.34	0.497	-1.31	0.634	0.79	0.402	1.55	0.513	1	loglinear		XM_005570039.1:339
SMAD2-mRNA	-0.263	0.392	-1.03	0.506	0.833	0.489	1.42	0.521	1	lm.nb		XM_005586756.1:1085
MEF2D-mRNA	-0.796	1.21	-3.16	1.57	0.576	0.112	2.97	0.529	1	loglinear		XM_005541443.1:2469
ARHGDIB-mRNA	-0.23	0.35	-0.916	0.455	0.853	0.53	1.37	0.529	1	lm.nb		XM_005570240.1:356
CD55-mRNA	-0.544	0.858	-2.22	1.14	0.686	0.214	2.2	0.544	1	lm.nb	Complement System	XM_005540684.1:827
HSPB1-mRNA	-0.26	0.429	-1.1	0.581	0.835	0.466	1.5	0.561	1	lm.nb	MAPK Signaling, VEGF Signaling	NM_001260949.2:416
TBK1-mRNA	-0.459	0.794	-2.02	1.1	0.727	0.247	2.14	0.579	1	lm.nb	Innate Immunity, Interferon Signaling, TLR Signaling	XM_001116924.2:1385
ATG12-mRNA	0.367	0.645	-0.897	1.63	1.29	0.537	3.1	0.585	1	lm.nb	Cellular Stress, Interferon Signaling	XR_010348.2:619
CDKN1A-mRNA	0.198	0.354	-0.496	0.892	1.15	0.709	1.86	0.591	1	lm.nb	Adaptive Immunity, Cell Cycle, Cellular Stress, Fc Receptor Signaling	XM_005553160.1:259
IRAK4-mRNA	-0.497	0.9	-2.26	1.27	0.708	0.209	2.4	0.595	1	lm.nb	Interleukin Signaling, TLR Signaling	NM_001136101.1:810
MMP9-mRNA	0.387	0.709	-1	1.78	1.31	0.499	3.43	0.6	1	lm.nb	Extracellular matrix organization	XM_001104871.2:1515
HLA-C-mRNA	-1.47	2.71	-6.79	3.85	0.36	0.00903	14.4	0.602	1	loglinear	Adaptive Immunity, Interferon Signaling	NM_001048245.1:230
IL6ST-mRNA	-0.135	0.267	-0.659	0.389	0.911	0.634	1.31	0.628	1	lm.nb	Interleukin Signaling, MAPK Signaling	XM_005556924.1:2096
MAX-mRNA	-0.0972	0.205	-0.499	0.304	0.935	0.708	1.23	0.648	1	lm.nb	Cell Cycle	NM_001285216.1:181
C1S-mRNA	0.182	0.39	-0.583	0.946	1.13	0.668	1.93	0.653	1	lm.nb	Complement System	XM_005570001.1:1386
IFIT1-mRNA	0.343	0.784	-1.19	1.88	1.27	0.437	3.68	0.673	1	lm.nb	Interferon Signaling	NM_001287726.1:1154
HLA-B-mRNA	0.276	0.636	-0.971	1.52	1.21	0.51	2.87	0.676	1	lm.nb	Adaptive Immunity, Interferon Signaling	NM_001114964.1:228
CCL11-mRNA	0.606	1.41	-2.15	3.36	1.52	0.225	10.3	0.678	1	loglinear		NM_001032874.1:160
MSR1-mRNA	0.351	0.914	-1.44	2.14	1.28	0.369	4.41	0.711	1	lm.nb		XM_001097884.2:1125
HLA-DRB1-mRNA	-0.205	0.551	-1.28	0.875	0.868	0.411	1.83	0.72	1	lm.nb	Adaptive Immunity, Interferon Signaling	NM_001284641.1:634
CD6-mRNA	0.3	0.847	-1.36	1.96	1.23	0.389	3.89	0.733	1	lm.nb		XM_002799538.1:945
IFNAR2-mRNA	0.282	0.824	-1.33	1.9	1.22	0.397	3.72	0.741	1	lm.nb	Interferon Signaling	XM_001092342.2:1272
SHC1-mRNA	-0.534	1.57	-3.62	2.55	0.69	0.0813	5.86	0.743	1	loglinear	Adaptive Immunity, Fc Receptor Signaling, Interleukin Signaling, MAPK Signaling, VEGF Signaling	XM_005541642.1:2414
PYCARD-mRNA	0.26	0.804	-1.32	1.84	1.2	0.402	3.57	0.755	1	lm.nb		XM_005591734.1:888
HLA-A-mRNA	0.292	0.931	-1.53	2.12	1.22	0.346	4.34	0.762	1	lm.nb	Adaptive Immunity, Interferon Signaling	NM_001171838.1:235
IFI35-mRNA	0.29	0.926	-1.53	2.1	1.22	0.347	4.3	0.763	1	lm.nb	Interferon Signaling	XM_001112861.2:789
BCL3-mRNA	-0.229	0.774	-1.75	1.29	0.853	0.298	2.44	0.775	1	lm.nb		XM_001109319.2:329
TOLLIP-mRNA	-0.0913	0.31	-0.698	0.515	0.939	0.616	1.43	0.776	1	lm.nb	Interleukin Signaling	XM_005576837.1:609
CR2-mRNA	-0.129	0.45	-1.01	0.753	0.915	0.497	1.68	0.782	1	loglinear		XM_002801946.1:2862
CD80-mRNA	0.117	0.447	-0.758	0.993	1.08	0.591	1.99	0.8	1	loglinear	Adaptive Immunity, Fc Receptor Signaling	NM_001042642.1:320
CCR1-mRNA	-0.234	0.902	-2	1.53	0.85	0.25	2.89	0.801	1	lm.nb		NM_001032858.1:466
LITAF-mRNA	0.0973	0.408	-0.702	0.896	1.07	0.615	1.86	0.817	1	lm.nb		XM_005591267.1:620
THBS1-mRNA	-0.178	0.746	-1.64	1.28	0.884	0.321	2.44	0.817	1	lm.nb	Extracellular matrix organization	XM_001093770.2:2670
DEFA1-mRNA	-0.17	0.742	-1.62	1.28	0.889	0.324	2.44	0.825	1	lm.nb		NM_001032862.1:199
IL7R-mRNA	0.226	0.988	-1.71	2.16	1.17	0.305	4.48	0.825	1	lm.nb	Interleukin Signaling	NM_001284908.1:522
PTPN2-mRNA	0.132	0.606	-1.06	1.32	1.1	0.481	2.5	0.833	1	lm.nb	Interferon Signaling	XM_005587248.1:320
IL1R2-mRNA	0.111	0.544	-0.955	1.18	1.08	0.516	2.26	0.843	1	lm.nb	Interleukin Signaling	NM_001047134.1:415
CXCR1-mRNA	-0.16	0.853	-1.83	1.51	0.895	0.281	2.85	0.855	1	lm.nb		NM_001040420.1:79
PRDM1-mRNA	0.138	0.776	-1.38	1.66	1.1	0.383	3.16	0.864	1	lm.nb		XM_001087708.2:775
TNFRSF1B-mRNA	-0.138	0.85	-1.8	1.53	0.909	0.286	2.89	0.876	1	lm.nb	NF-kB	XM_001105753.2:840
IFIT2-mRNA	-0.126	0.79	-1.67	1.42	0.917	0.313	2.68	0.878	1	lm.nb	Interferon Signaling	XM_001086302.2:1204
IFIT3-mRNA	-0.153	0.982	-2.08	1.77	0.899	0.237	3.41	0.88	1	lm.nb	Interferon Signaling	XM_005565907.1:776
SELL-mRNA	0.129	0.899	-1.63	1.89	1.09	0.323	3.71	0.889	1	lm.nb	Adaptive Immunity	XM_005539939.1:626
CCND3-mRNA	-0.0825	0.757	-1.57	1.4	0.944	0.337	2.64	0.916	1	lm.nb	Cell Cycle, MAPK Signaling	XM_005553014.1:1367
TMEM173-mRNA	-0.0721	0.775	-1.59	1.45	0.951	0.332	2.72	0.928	1	lm.nb	Innate Immunity	XM_005557935.1:904
STAT1-mRNA	0.0643	0.785	-1.47	1.6	1.05	0.36	3.04	0.937	1	lm.nb	Interferon Signaling, Interleukin Signaling	NM_001261614.1:1598
GBP1-mRNA	-0.0777	0.96	-1.96	1.8	0.948	0.257	3.49	0.938	1	lm.nb	Interferon Signaling	XM_005542801.1:1863
GNLY-mRNA	-0.0275	0.806	-1.61	1.55	0.981	0.328	2.93	0.974	1	lm.nb		XM_005575397.1:801
TRAF3-mRNA	-4.44e-16	0.8	-1.57	1.57	1	0.337	2.96	1	1	lm.nb	Interferon Signaling, NF-kB, TLR Signaling	XM_005562258.1:431
STAT4-mRNA	0	0	0	0	1	1	1	NA	NA	loglinear		XM_001082561.2:2220
TSLP-mRNA	0	0	0	0	1	1	1	NA	NA	loglinear		XM_005557498.1:1733
AREG-mRNA	0	0	0	0	1	1	1	NA	NA	loglinear		XM_001101978.2:405
IL22-mRNA	0	0	0	0	1	1	1	NA	NA	loglinear	Interleukin Signaling	NM_001194724.1:315
TGFB3-mRNA	0	0	0	0	1	1	1	NA	NA	loglinear	Extracellular matrix organization	XM_005561843.1:1701
IKZF2-mRNA	0	0	0	0	1	1	1	NA	NA	loglinear		XM_001083114.2:935
IL1A-mRNA	0	0	0	0	1	1	1	NA	NA	loglinear	Cellular Stress, Interleukin Signaling	NM_001042757.1:80
IL12B-mRNA	0	0	0	0	1	1	1	NA	NA	loglinear	Interleukin Signaling	NM_001044725.1:918
NOS2-mRNA	0	0	0	0	1	1	1	NA	NA	loglinear		XM_005583198.1:1803
TNFSF18-mRNA	0	0	0	0	1	1	1	NA	NA	loglinear	NF-kB	XM_005540011.2:1189
AGER-mRNA	0	0	0	0	1	1	1	NA	NA	loglinear	Innate Immunity, Interferon Signaling, TLR Signaling	NM_001205117.1:232
TNFRSF18-mRNA	0	0	0	0	1	1	1	NA	NA	loglinear	NF-kB	XM_005545123.2:503
ICAM4-mRNA	0	0	0	0	1	1	1	NA	NA	loglinear	Adaptive Immunity, Extracellular matrix organization	XM_001100946.2:406
GP1BB-mRNA	0	0	0	0	1	1	1	NA	NA	loglinear		XM_015149714.1:370
IL9-mRNA	0	0	0	0	1	1	1	NA	NA	loglinear	Interleukin Signaling	XM_001110897.2:308
CXCL6-mRNA	0	0	0	0	1	1	1	NA	NA	loglinear		XM_005555086.1:565
CCL8-mRNA	0	0	0	0	1	1	1	NA	NA	loglinear		NM_001032851.1:42
PTGER1-mRNA	0	0	0	0	1	1	1	NA	NA	loglinear		XM_005588249.1:1024
IL22RA2-mRNA	0	0	0	0	1	1	1	NA	NA	loglinear	Interleukin Signaling	XM_001099782.2:822
ICOS-mRNA	0	0	0	0	1	1	1	NA	NA	loglinear	Adaptive Immunity	XM_005574018.1:214
NCF4-mRNA	0	0	0	0	1	1	1	NA	NA	loglinear	Adaptive Immunity, VEGF Signaling	XM_005567397.1:536
IL23A-mRNA	0	0	0	0	1	1	1	NA	NA	loglinear	Interleukin Signaling	NM_001194669.1:400
CCL17-mRNA	0	0	0	0	1	1	1	NA	NA	loglinear		XM_005592031.1:385
CYSLTR2-mRNA	0	0	0	0	1	1	1	NA	NA	loglinear		XM_005585841.1:592
SLAMF6-mRNA	0	0	0	0	1	1	1	NA	NA	loglinear	Adaptive Immunity	XM_005541247.1:658
LAMP3-mRNA	0	0	0	0	1	1	1	NA	NA	loglinear		XM_005546488.1:987
ITGA2B-mRNA	0	0	0	0	1	1	1	NA	NA	loglinear	Extracellular matrix organization, Fc Receptor Signaling, Interleukin Signaling, MAPK Signaling, VEGF Signaling	XM_001114526.2:795
ALOX12-mRNA	0	0	0	0	1	1	1	NA	NA	loglinear	Metabolism	XM_001104192.2:1410
MS4A1-mRNA	0	0	0	0	1	1	1	NA	NA	loglinear		XM_005577709.1:708
PTGDR2-mRNA	0	0	0	0	1	1	1	NA	NA	loglinear		XM_005577702.1:802
CD69-mRNA	0	0	0	0	1	1	1	NA	NA	loglinear		XM_005570089.2:434
IL6-mRNA	0	0	0	0	1	1	1	NA	NA	loglinear	Cellular Stress, Interleukin Signaling, MAPK Signaling	NM_001042733.1:139
MPPED1-mRNA	0	0	0	0	1	1	1	NA	NA	loglinear		NM_001283221.1:152
IL19-mRNA	0	0	0	0	1	1	1	NA	NA	loglinear	Interleukin Signaling	XM_002801950.1:1034
KIR3DL2-mRNA	0	0	0	0	1	1	1	NA	NA	loglinear	Adaptive Immunity	XM_005595311.1:1444
IL10-mRNA	0	0	0	0	1	1	1	NA	NA	loglinear		XM_005540653.1:448
FCER1A-mRNA	0	0	0	0	1	1	1	NA	NA	loglinear	Fc Receptor Signaling	XM_005541313.1:452
KLRF2-mRNA	0	0	0	0	1	1	1	NA	NA	loglinear		XM_005570092.1:616
CCL22-mRNA	0	0	0	0	1	1	1	NA	NA	loglinear		XM_005592030.1:806
IFNB1-mRNA	0	0	0	0	1	1	1	NA	NA	loglinear	Cellular Stress, Interferon Signaling	NM_001135795.1:272
POU2F2-mRNA	0	0	0	0	1	1	1	NA	NA	loglinear		XM_002808195.1:1136
FOXJ1-mRNA	0	0	0	0	1	1	1	NA	NA	loglinear		XM_005585050.1:697
BTK-mRNA	0	0	0	0	1	1	1	NA	NA	loglinear	Adaptive Immunity, Fc Receptor Signaling, TLR Signaling	XM_002806330.1:1175
IL17A-mRNA	0	0	0	0	1	1	1	NA	NA	loglinear	Interleukin Signaling	XM_005552759.1:164
BLK-mRNA	0	0	0	0	1	1	1	NA	NA	loglinear	Adaptive Immunity	XM_005562580.1:711
NOX1-mRNA	0	0	0	0	1	1	1	NA	NA	loglinear		XM_001090025.2:455
DEFB4A-mRNA	0	0	0	0	1	1	1	NA	NA	loglinear		XM_005562564.1:201
NLRP3-mRNA	0	0	0	0	1	1	1	NA	NA	loglinear		XM_005539576.1:2196
CD70-mRNA	0	0	0	0	1	1	1	NA	NA	loglinear	NF-kB	XM_005587716.1:256
CCL18-mRNA	0	0	0	0	1	1	1	NA	NA	loglinear		NM_001032853.1:14
CD244-mRNA	0	0	0	0	1	1	1	NA	NA	loglinear		XM_001117630.2:205
KCNJ2-mRNA	0	0	0	0	1	1	1	NA	NA	loglinear		XM_005584811.1:1400
KIR3DL1-mRNA	0	0	0	0	1	1	1	NA	NA	loglinear	Adaptive Immunity	NM_001193463.1:758
CD19-mRNA	0	0	0	0	1	1	1	NA	NA	loglinear	Adaptive Immunity, Fc Receptor Signaling	XM_001103043.2:655
CD40LG-mRNA	0	0	0	0	1	1	1	NA	NA	loglinear	Adaptive Immunity, NF-kB	NM_001032839.1:669
ICAM3-mRNA	0	0	0	0	1	1	1	NA	NA	loglinear	Adaptive Immunity, Extracellular matrix organization	NM_001195749.1:233
IL21R-mRNA	0	0	0	0	1	1	1	NA	NA	loglinear	Interleukin Signaling	XM_001094102.2:295
CCR7-mRNA	0	0	0	0	1	1	1	NA	NA	loglinear		NM_001032884.1:178
CCR8-mRNA	0	0	0	0	1	1	1	NA	NA	loglinear		XM_001084047.2:863
IL5RA-mRNA	0	0	0	0	1	1	1	NA	NA	loglinear	Fc Receptor Signaling, Interleukin Signaling, MAPK Signaling, VEGF Signaling	XM_005547648.1:769
IL11-mRNA	0	0	0	0	1	1	1	NA	NA	loglinear	Interleukin Signaling	XM_005595782.1:575
CEACAM8-mRNA	0	0	0	0	1	1	1	NA	NA	loglinear	Extracellular matrix organization	XM_005589367.1:913
TNFSF11-mRNA	0	0	0	0	1	1	1	NA	NA	loglinear	NF-kB	XM_005585744.1:621
IRGM-mRNA	0	0	0	0	1	1	1	NA	NA	loglinear		XM_005558886.1:640
TNF-mRNA	0	0	0	0	1	1	1	NA	NA	loglinear	Death Receptor Signaling, NF-kB	NM_001047149.1:195
CTLA4-mRNA	0	0	0	0	1	1	1	NA	NA	loglinear	Adaptive Immunity	NM_001044739.1:364
PLA2G2E-mRNA	0	0	0	0	1	1	1	NA	NA	loglinear	Metabolism	XM_001094364.1:366
MMP3-mRNA	0	0	0	0	1	1	1	NA	NA	loglinear	Extracellular matrix organization	XM_001098400.2:935
LTA-mRNA	0	0	0	0	1	1	1	NA	NA	loglinear	NF-kB	NM_001047148.1:275
PLAU-mRNA	0	0	0	0	1	1	1	NA	NA	loglinear		XM_005565444.1:1078
IL26-mRNA	0	0	0	0	1	1	1	NA	NA	loglinear	Interleukin Signaling	XM_001117154.2:65
CLEC4E-mRNA	0	0	0	0	1	1	1	NA	NA	loglinear		XM_001118423.2:173
LAIR2-mRNA	0	0	0	0	1	1	1	NA	NA	loglinear	Adaptive Immunity	XM_005590334.1:128
ITGAE-mRNA	0	0	0	0	1	1	1	NA	NA	loglinear	Extracellular matrix organization	XM_005583162.1:2510
IL17B-mRNA	0	0	0	0	1	1	1	NA	NA	loglinear	Interleukin Signaling	XM_001106071.2:273
CTSG-mRNA	0	0	0	0	1	1	1	NA	NA	loglinear	Extracellular matrix organization	XM_005560993.1:340
LIF-mRNA	0	0	0	0	1	1	1	NA	NA	loglinear	Interleukin Signaling	XM_005567631.1:2704
NCR1-mRNA	0	0	0	0	1	1	1	NA	NA	loglinear	Adaptive Immunity	XM_005590349.1:1188
TNFRSF17-mRNA	0	0	0	0	1	1	1	NA	NA	loglinear	NF-kB	XM_001106826.2:204
TNFRSF8-mRNA	0	0	0	0	1	1	1	NA	NA	loglinear		XM_001118873.2:1412
RAG1-mRNA	0	0	0	0	1	1	1	NA	NA	loglinear	MAPK Signaling	XM_001084631.2:2180
LILRA5-mRNA	0	0	0	0	1	1	1	NA	NA	loglinear	Adaptive Immunity	XM_005590290.1:1094
IKBKE-mRNA	0	0	0	0	1	1	1	NA	NA	loglinear	Interferon Signaling, NF-kB, TLR Signaling	XM_005540634.1:1473
NEFL-mRNA	0	0	0	0	1	1	1	NA	NA	loglinear	Fc Receptor Signaling, Interleukin Signaling, MAPK Signaling, VEGF Signaling	XM_005562862.1:2367
LTK-mRNA	0	0	0	0	1	1	1	NA	NA	loglinear		XM_005559246.1:1048
LILRA6-mRNA	0	0	0	0	1	1	1	NA	NA	loglinear	Adaptive Immunity	NM_001040674.1:714
IL2-mRNA	0	0	0	0	1	1	1	NA	NA	loglinear	Fc Receptor Signaling, Interleukin Signaling, MAPK Signaling, VEGF Signaling	NM_001284699.1:172
ALOX15-mRNA	0	0	0	0	1	1	1	NA	NA	loglinear	Metabolism	XM_001094627.2:1345
DEFB103A-mRNA	0	0	0	0	1	1	1	NA	NA	loglinear		XM_001083420.2:140
TPSAB1-mRNA	0	0	0	0	1	1	1	NA	NA	loglinear	Extracellular matrix organization	XM_005590832.2:868
KIR3DS1-mRNA	0	0	0	0	1	1	1	NA	NA	loglinear		XM_005595313.1:851
IL5-mRNA	0	0	0	0	1	1	1	NA	NA	loglinear	Fc Receptor Signaling, Interleukin Signaling, MAPK Signaling, VEGF Signaling	XM_005557730.1:753
PTGER2-mRNA	0	0	0	0	1	1	1	NA	NA	loglinear		XM_005561261.1:1979
FCGR1A-mRNA	0	0	0	0	1	1	1	NA	NA	loglinear	Adaptive Immunity, Interferon Signaling	NM_001284040.1:867
CCR4-mRNA	0	0	0	0	1	1	1	NA	NA	loglinear		XM_005545534.1:830
IL29-mRNA	0	0	0	0	1	1	1	NA	NA	loglinear	Interleukin Signaling	XM_001085768.2:255
CD27-mRNA	0	0	0	0	1	1	1	NA	NA	loglinear	NF-kB	XM_001104337.2:745
TNFRSF13C-mRNA	0	0	0	0	1	1	1	NA	NA	loglinear	NF-kB	XM_001101623.2:356
CCL26-mRNA	0	0	0	0	1	1	1	NA	NA	loglinear		XM_001109808.2:20
TNFRSF11A-mRNA	0	0	0	0	1	1	1	NA	NA	loglinear	NF-kB	XM_005586643.1:1136
TNFSF15-mRNA	0	0	0	0	1	1	1	NA	NA	loglinear	NF-kB	NM_001194132.1:495
IFNA2-mRNA	0	0	0	0	1	1	1	NA	NA	loglinear	Interferon Signaling	NM_001135794.1:330
CCL20-mRNA	0	0	0	0	1	1	1	NA	NA	loglinear		NM_001032854.1:28
LTB4R-mRNA	0	0	0	0	1	1	1	NA	NA	loglinear		XM_001114016.2:262
IRGC-mRNA	0	0	0	0	1	1	1	NA	NA	loglinear		XM_005589461.2:1059
IFNA1/13-mRNA	0	0	0	0	1	1	1	NA	NA	loglinear	Interferon Signaling	XM_005581618.1:380
CD207-mRNA	0	0	0	0	1	1	1	NA	NA	loglinear	Adaptive Immunity	XM_005575643.2:659
CEACAM6-mRNA	0	0	0	0	1	1	1	NA	NA	loglinear	Extracellular matrix organization	XM_005589431.1:670
CCL1-mRNA	0	0	0	0	1	1	1	NA	NA	loglinear		NM_001032849.1:166
MS4A2-mRNA	0	0	0	0	1	1	1	NA	NA	loglinear	Fc Receptor Signaling	XM_005577736.1:657
CCL13-mRNA	0	0	0	0	1	1	1	NA	NA	loglinear		XM_001113462.2:177
CD160-mRNA	0	0	0	0	1	1	1	NA	NA	loglinear	Adaptive Immunity	XM_005542122.1:545
MAP3K9-mRNA	0	0	0	0	1	1	1	NA	NA	loglinear	MAPK Signaling	XM_005561663.1:1933
KLRC1-mRNA	0	0	0	0	1	1	1	NA	NA	loglinear	Adaptive Immunity	NM_001284177.1:95
CD28-mRNA	0	0	0	0	1	1	1	NA	NA	loglinear	Adaptive Immunity, Fc Receptor Signaling	NM_001042641.2:145
CXCL1-mRNA	0	0	0	0	1	1	1	NA	NA	loglinear		NM_001283494.1:51
FASLG-mRNA	0	0	0	0	1	1	1	NA	NA	loglinear	Death Receptor Signaling, NF-kB	NM_001032838.1:495
GNGT1-mRNA	0	0	0	0	1	1	1	NA	NA	loglinear	Metabolism, Wnt Signaling	XM_005550208.1:194
TNFRSF4-mRNA	0	0	0	0	1	1	1	NA	NA	loglinear	NF-kB	XM_005545122.1:233
IL27-mRNA	0	0	0	0	1	1	1	NA	NA	loglinear	Interleukin Signaling	XM_001097165.2:172
GZMM-mRNA	0	0	0	0	1	1	1	NA	NA	loglinear	Complement System	XM_005595770.1:157
CX3CL1-mRNA	0	0	0	0	1	1	1	NA	NA	loglinear		XM_005595727.1:1195
IL3-mRNA	0	0	0	0	1	1	1	NA	NA	loglinear	Fc Receptor Signaling, Interleukin Signaling, MAPK Signaling, VEGF Signaling	NM_001101734.1:75
PTAFR-mRNA	0	0	0	0	1	1	1	NA	NA	loglinear	Interferon Signaling	XM_005544241.1:1072
IL20-mRNA	0	0	0	0	1	1	1	NA	NA	loglinear	Interleukin Signaling	XM_001084726.2:331
TBXA2R-mRNA	0	0	0	0	1	1	1	NA	NA	loglinear		XM_005587515.1:443
IL2RA-mRNA	0	0	0	0	1	1	1	NA	NA	loglinear	Fc Receptor Signaling, Interleukin Signaling, MAPK Signaling, VEGF Signaling	NM_001032917.1:652
LTB-mRNA	0	0	0	0	1	1	1	NA	NA	loglinear	NF-kB	NM_001047150.1:222
CCR5-mRNA	0	0	0	0	1	1	1	NA	NA	loglinear		XM_005546902.1:1188
PLAUR-mRNA	0	0	0	0	1	1	1	NA	NA	loglinear		XM_001106634.2:532
PMCH-mRNA	0	0	0	0	1	1	1	NA	NA	loglinear		XM_005572033.1:578
CSF2RB-mRNA	0	0	0	0	1	1	1	NA	NA	loglinear	Fc Receptor Signaling, Interleukin Signaling, MAPK Signaling, VEGF Signaling	XM_001086084.2:1149
CSF2-mRNA	0	0	0	0	1	1	1	NA	NA	loglinear	Fc Receptor Signaling, Interleukin Signaling, MAPK Signaling, VEGF Signaling	NM_001032949.1:336
PAX5-mRNA	0	0	0	0	1	1	1	NA	NA	loglinear		XM_005581286.1:699
GZMA-mRNA	0	0	0	0	1	1	1	NA	NA	loglinear		XM_001097639.2:645
CR1-mRNA	0	0	0	0	1	1	1	NA	NA	loglinear	Complement System	XM_002801945.1:2925
IL12A-mRNA	0	0	0	0	1	1	1	NA	NA	loglinear	Interleukin Signaling	NM_001044734.1:397
KLRG2-mRNA	0	0	0	0	1	1	1	NA	NA	loglinear		XM_005550917.1:784
IL17F-mRNA	0	0	0	0	1	1	1	NA	NA	loglinear	Interleukin Signaling	XM_001106517.2:101
IL13-mRNA	0	0	0	0	1	1	1	NA	NA	loglinear	Interleukin Signaling	NM_001032929.1:275
PDCD1-mRNA	0	0	0	0	1	1	1	NA	NA	loglinear	Adaptive Immunity	NM_001114358.1:201
CLEC5A-mRNA	0	0	0	0	1	1	1	NA	NA	loglinear		XM_001085243.2:595
LILRB3-mRNA	0	0	0	0	1	1	1	NA	NA	loglinear	Adaptive Immunity	XM_015125531.1:652
EGR2-mRNA	0	0	0	0	1	1	1	NA	NA	loglinear		XM_005565755.1:2073
CCRL2-mRNA	0	0	0	0	1	1	1	NA	NA	loglinear		XM_001103165.2:488
IL18RAP-mRNA	0	0	0	0	1	1	1	NA	NA	loglinear	Interleukin Signaling	XM_005575166.1:1147
ICAM5-mRNA	0	0	0	0	1	1	1	NA	NA	loglinear		XM_001115985.2:65
IL23R-mRNA	0	0	0	0	1	1	1	NA	NA	loglinear	Interleukin Signaling	XM_001093896.2:1080
TREM2-mRNA	0	0	0	0	1	1	1	NA	NA	loglinear	Adaptive Immunity	XM_005553065.1:581
KIR2DL4-mRNA	0	0	0	0	1	1	1	NA	NA	loglinear	Adaptive Immunity	XM_005595312.1:195
TNFSF8-mRNA	0	0	0	0	1	1	1	NA	NA	loglinear		XM_005580959.1:769
MYL2-mRNA	0	0	0	0	1	1	1	NA	NA	loglinear		XM_005572261.1:392
CD3EAP-mRNA	0	0	0	0	1	1	1	NA	NA	loglinear		XM_005589588.1:676
IFNG-mRNA	0	0	0	0	1	1	1	NA	NA	loglinear	Interferon Signaling	NM_001287657.1:358
IL28B-mRNA	0	0	0	0	1	1	1	NA	NA	loglinear	Interleukin Signaling	XM_001086865.1:160
CCR10-mRNA	0	0	0	0	1	1	1	NA	NA	loglinear		XM_001111554.2:94
LIMK1-mRNA	0	0	0	0	1	1	1	NA	NA	loglinear		XM_005595495.1:2173
B3GAT1-mRNA	0	0	0	0	1	1	1	NA	NA	loglinear	Metabolism	XM_005580225.1:1057
LY96-mRNA	0	0	0	0	1	1	1	NA	NA	loglinear	Apoptosis, TLR Signaling	NM_001130432.1:327
CISH-mRNA	0	0	0	0	1	1	1	NA	NA	loglinear		XM_001097616.2:438
IL1RL2-mRNA	0	0	0	0	1	1	1	NA	NA	loglinear	Interleukin Signaling	XM_005575151.1:1437
FUT5-mRNA	0	0	0	0	1	1	1	NA	NA	loglinear		XM_005587664.1:960
CYSLTR1-mRNA	0	0	0	0	1	1	1	NA	NA	loglinear		XM_005594006.1:885
PRG2-mRNA	0	0	0	0	1	1	1	NA	NA	loglinear		XM_005577863.1:437
SLAMF1-mRNA	0	0	0	0	1	1	1	NA	NA	loglinear		XM_001117605.2:526
RAG2-mRNA	0	0	0	0	1	1	1	NA	NA	loglinear	MAPK Signaling	XM_005578160.1:851
KLRG1-mRNA	0	0	0	0	1	1	1	NA	NA	loglinear	Adaptive Immunity	XM_005570060.1:673
TLR7-mRNA	0	0	0	0	1	1	1	NA	NA	loglinear	TLR Signaling	NM_001130426.1:55
IFNA4-mRNA	0	0	0	0	1	1	1	NA	NA	loglinear	Interferon Signaling	XM_005581627.2:568
ALOX5-mRNA	0	0	0	0	1	1	1	NA	NA	loglinear	Metabolism	XM_005565109.1:700
CD1B-mRNA	0	0	0	0	1	1	1	NA	NA	loglinear		XM_005541341.1:1155
CD5-mRNA	0	0	0	0	1	1	1	NA	NA	loglinear		XM_005578865.1:1771

## Sheet: Plotted Data
	Log2 Gene Expression (Fold Difference, Infected-Uninfected)	-log10(P-Value)
PLA2G2A	6.85	2.36754
S100A8	6.06	3.21467
CCL2	5.95	3.56864
CXCL11	5.26	2.42366
CCL23	4.72	1.18177
S100A9	4.54	2.87943
IL1RN	4.46	1.55129
PDGFA	4.38	1.17328
SOCS1	4.26	0.647817
IL1RL1	3.61	0.742321
IDO1	3.48	1.54516
DUSP4	3.48	0.632644
IFITM1	3.42	1.63639
FCAR	3.32	0.688246
CD24	3.26	0.545155
CCL3	3.23	2.09205
MAFF	3.1	1.4168
PDGFB	3.1	1.38091
OAS2	2.92	0.653647
CXCL13	2.76	0
HSPB2	2.68	0.61261
CAMP	2.54	0.140261
MX1	2.53	0.443697
CD38	2.28	0.649752
HLA-DOB	2.24	0.144481
FPR2	2.14	0.0109954
CD163	2.12	1.40012
OAS1	2.12	0.966576
ETS1	1.94	0.473661
IKZF1	1.9	2.4828
C3AR1	1.88	0.598599
RARRES3	1.78	0.0409586
BATF	1.77	0.051587
CSF3R	1.77	0.00217692
IL28A	1.77	0
CD44	1.72	0.714443
IL18R1	1.68	0
TAPBP	1.65	2.41454
OASL	1.63	0
CD8A	1.61	1.51286
EIF2AK2	1.61	1.18977
TNFAIP3	1.58	0
IRF7	1.57	0
MX2	1.57	0
MCL1	1.56	1.43652
CD274	1.56	0.144481
CCL5	1.56	0
LGALS3	1.55	1.35458
CCL19	1.51	0
IL4	1.5	0
ISG20	1.49	0
IL18	1.44	0
TRADD	1.43	1.66354
PSMC2	1.41	1.18177
PLA2G4A	1.39	0.195179
LEF1	1.38	0
NOD2	1.37	0
IFNGR2	1.34	1.86328
RHOA	1.32	1.21538
CYBB	1.32	0.363512
HSH2D	1.3	0
PSMB9	1.29	0.14691
DDX58	1.27	0
CXCL5	1.26	0
IFI44	1.23	0
CXCL10	1.22	0
IFIH1	1.19	0.00966114
IL8	1.19	0
CCR2	1.18	0
NFKB2	1.18	0
OAS3	1.17	0.025028
PSMB8	1.13	0
ICAM1	1.12	0.627088
FCER1G	1.1	0.739929
CCL7	1.1	0
TRAF1	1.03	1.42251
DEFB1	1.02	0
IKBKAP	1	1.12726
CCR3	1	0
TAP2	0.975	0
MAFG	0.964	0
CD68	0.95	0.793174
BAX	0.865	0.872895
CD9	0.864	0
C5aR1	0.841	0
CD53	0.8	0.0109954
PSMD7	0.709	0.140261
CD97	0.665	0
BCL6	0.65	0
CCL11	0.606	0
CRP	0.596	0
SRC	0.592	0
CCL4	0.585	0
BCL2L1	0.509	0
CEBPB	0.477	0
LTF	0.42	0
BST2	0.409	0
MMP9	0.387	0
ATG12	0.367	0
MSR1	0.351	0
IFIT1	0.343	0
CXCL2	0.32	0
TGFBR2	0.311	0
CD6	0.3	0
HLA-A	0.292	0
IFI35	0.29	0
IFNAR2	0.282	0
HLA-B	0.276	0
PYCARD	0.26	0
IL7R	0.226	0
CDKN1A	0.198	0
C1S	0.182	0
CD81	0.147	0
PRDM1	0.138	0
PTPN2	0.132	0
SELL	0.129	0
CD80	0.117	0
IL1R2	0.111	0
LITAF	0.0973	0
STAT1	0.0643	0
TRAF3	-4.44e-16	0
GNLY	-0.0275	0
IL21	-0.0285	0
MUC1	-0.0328	0
CD1C	-0.0359	0
JAK3	-0.0374	0
CD79B	-0.042	0
RRAD	-0.0458	0
TMEM173	-0.0721	0
GBP1	-0.0777	0
CCND3	-0.0825	0
TOLLIP	-0.0913	0
MAX	-0.0972	0
KIR3DL3	-0.102	0
BTLA	-0.103	0
RAPGEF2	-0.106	0
HAVCR2	-0.108	0
LTB4R2	-0.116	0
CMA1	-0.125	0
IFIT2	-0.126	0
CR2	-0.129	0
SYT17	-0.134	0
IL6ST	-0.135	0
TNFRSF1B	-0.138	0
IFIT3	-0.153	0
CXCR1	-0.16	0
TLR9	-0.166	0
DEFA1	-0.17	0
TWIST2	-0.174	0
EOMES	-0.177	0
THBS1	-0.178	0
CSF3	-0.192	0
CXCR6	-0.197	0
HLA-DRB1	-0.205	0
CD79A	-0.219	0
CD1E	-0.22	0
BCL3	-0.229	0
ARHGDIB	-0.23	0
MEF2C	-0.232	0
CCR1	-0.234	0
CD3G	-0.243	0
TLR5	-0.243	0
LILRA4	-0.247	0
F13A1	-0.253	0
GFI1	-0.258	0
HSPB1	-0.26	0
KLRC2	-0.262	0
SMAD2	-0.263	0
CD2	-0.268	0
B2M	-0.281	0
MR1	-0.281	0
NFATC2	-0.283	0
PTPN22	-0.285	0
PML	-0.295	0
LILRA3	-0.311	0
CCR6	-0.326	0
CLEC6A	-0.34	0
LILRB5	-0.344	0
AICDA	-0.356	0
TCF7	-0.361	0
CFB	-0.364	0
XCR1	-0.365	0
TNFRSF9	-0.373	0
CD96	-0.376	0
LAG3	-0.395	0
IL12RB2	-0.395	0
CD22	-0.398	0
TGFB2	-0.407	0
MEF2BNB	-0.419	0
ICOSLG	-0.431	0
IL7	-0.431	0
GZMB	-0.449	0
TBK1	-0.459	0
PRKCB	-0.462	0
XBP1	-0.469	0
IRAK4	-0.497	0
KLRF1	-0.511	0
TARP	-0.522	0
TNFSF13B	-0.524	0
CXCR3	-0.527	0
SHC1	-0.534	0
CD55	-0.544	0
TAGAP	-0.57	0
FCGR2B	-0.581	0
SLAMF7	-0.599	0.345823
RNASEL	-0.624	0
CLEC7A	-0.626	0.305395
MAPK11	-0.631	0
TIGIT	-0.64	0
TBX21	-0.659	0
CFL1	-0.66	0.623423
BATF3	-0.667	0
LILRA1	-0.671	0
GATA3	-0.683	0
CASP1	-0.688	0
MAP2K6	-0.694	0
FKBP5	-0.703	0
MAP3K7	-0.706	0
SOCS3	-0.71	0
C7	-0.745	0.0599818
TICAM1	-0.749	0
APP	-0.757	0.02365
HLA-DMB	-0.774	0
MEF2D	-0.796	0
THY1	-0.807	0
IKBKG	-0.811	0
IRAK2	-0.817	0.334419
TP53	-0.834	0
NCAM1	-0.841	0
HAMP	-0.847	0
IRAK3	-0.858	0
CHUK	-0.859	0
CMKLR1	-0.87	0
SH2D1A	-0.872	0.193142
IL12RB1	-0.879	0.0788339
PTGFR	-0.918	0
C1QBP	-0.92	0
CLEC4A	-0.943	0.154902
CFP	-0.953	0.401209
JAK2	-0.955	0
PECAM1	-0.96	0.25649
IL16	-0.978	0.0190881
IRF4	-1	0
MAFK	-1	0
FAS	-1	0
MAP2K4	-1.03	0.172631
GZMK	-1.05	0.305395
HIF1A	-1.07	0
GNB1	-1.08	0.970616
PSMB7	-1.08	0
IFI16	-1.08	0
PTGER3	-1.09	0
S1PR1	-1.1	0
KLRC3	-1.11	0
IL1R1	-1.13	0.91364
BCAP31	-1.13	0
TNFSF4	-1.14	0.943095
TLR4	-1.14	0
TNFAIP6	-1.14	0
LILRB4	-1.14	0
IL1RAP	-1.14	0
CCRL1	-1.16	0.368556
HMGN1	-1.16	0
CFH	-1.17	0.368556
BCL2	-1.19	1.02228
CXCR2	-1.19	0
ICAM2	-1.21	0
CCL21	-1.21	0
NFATC4	-1.26	0
CXCL3	-1.28	0
PSMB10	-1.29	0
CD47	-1.29	0
ATG10	-1.32	1.10292
FCGR3	-1.32	0
ITLN2	-1.33	0.614394
NFKBIA	-1.34	0.0273344
CD276	-1.35	0
MARCO	-1.36	0
SMAD3	-1.36	0
SMPD3	-1.37	0.268411
CD48	-1.37	0.00130484
ITGAX	-1.38	0
CD83	-1.38	0
CD1A	-1.38	0
TNFSF14	-1.38	0
CHIT1	-1.38	0
ITGAM	-1.4	0.379864
PTGIR	-1.4	0.0788339
RUNX1	-1.41	1.86328
ITGB1	-1.42	0
CTSS	-1.46	0
HLA-C	-1.47	0
MIF	-1.48	2.30452
JUN	-1.48	1.99568
C9	-1.49	2.2321
CD8B	-1.49	0
TRAF5	-1.49	0
AIRE	-1.49	0
GPR183	-1.49	0
VTN	-1.51	2.1986
ABL1	-1.53	1.02045
RAC1	-1.53	0
IRF3	-1.56	1.46852
CX3CR1	-1.58	0.935542
LAIR1	-1.58	0.0705811
GNAQ	-1.59	0.00217692
CTNNB1	-1.61	0
CD14	-1.64	1.56225
SELPLG	-1.64	1.00174
TRAF4	-1.67	1.59517
IL33	-1.68	0.896196
EBI3	-1.68	0.02365
C1QA	-1.69	0.38405
CLU	-1.7	2.73283
IFNAR1	-1.7	2.00922
MKNK1	-1.7	1.16813
SPP1	-1.72	2.15677
APOE	-1.75	1.59176
IL2RG	-1.75	1.08672
CD3D	-1.75	1.00966
SELE	-1.76	2.36754
ADA	-1.77	0.091515
SMAD7	-1.78	0.05061
TYROBP	-1.8	0.261219
DAXX	-1.81	1.28651
TGFB1	-1.82	1.0942
PDCD1LG2	-1.82	0.962574
PTK2	-1.82	0
C4A	-1.84	2.82391
CD59	-1.84	0.61261
BID	-1.88	1.06753
HSD11B1	-1.89	0.35164
CTSC	-1.91	0.250264
RPS6KA5	-2	2.30627
MASP1	-2	1.5544
CD99	-2	1.16813
CD164	-2	0.917215
ARG1	-2.01	1.26922
C10orf54	-2.03	0.375718
NFE2L2	-2.05	1.08672
C4BPA	-2.05	1.07883
STAT2	-2.05	0.58838
PSMB5	-2.07	2.82391
HMGB2	-2.07	0.66354
TAL1	-2.07	0.406714
KLRK1	-2.07	0.283997
FXYD2	-2.07	0.140261
CD74	-2.08	1.2233
CASP2	-2.13	1.17328
RELB	-2.14	0.575118
CD34	-2.14	0.14691
MYD88	-2.16	0.524329
PTGER4	-2.2	1.08672
PRF1	-2.2	0.627088
PPARG	-2.2	0.35164
ITGAL	-2.22	0.496209
C1QB	-2.25	1.284
PPP1R12B	-2.26	0.627088
SYK	-2.26	0.484126
LCK	-2.26	0.434152
GPI	-2.27	2.21183
TNFSF10	-2.28	1.50307
MAPKAPK2	-2.31	0.473661
CSF1	-2.32	0.653647
C4B	-2.33	3.13906
MAVS	-2.36	2.42136
CARD9	-2.36	2.0348
CD247	-2.38	0.380907
LILRA2	-2.38	0.278189
ITGB2	-2.4	1.0278
RIPK2	-2.43	0.79588
KLRD1	-2.43	0.787812
XCL1	-2.44	3.36452
CD58	-2.45	3.41908
MALT1	-2.46	3.02549
KLRB1	-2.47	1.67572
TLR1	-2.47	1.14813
ITGA4	-2.49	2.38828
TNFRSF14	-2.49	1.83268
STAT6	-2.49	0.946922
NFKBIZ	-2.49	0.829738
TNFRSF13B	-2.49	0.823909
CFD	-2.5	1.04672
ZNF205	-2.52	3.38091
CXCL12	-2.52	1.80134
MAPK3	-2.52	0.970616
IRF1	-2.54	1.10846
IL4R	-2.55	1.18977
CFI	-2.57	1.95861
IL15	-2.58	0.970616
CCL24	-2.58	0.79588
TLR3	-2.58	0.742321
GNAS	-2.6	1.07883
CUL9	-2.61	2.98297
TFRC	-2.62	2.95468
FLT1	-2.63	1.92812
IKZF3	-2.63	0.958607
CEACAM3	-2.63	0.627088
SERPING1	-2.65	2.46471
HMGB1	-2.68	0.970616
MAP4K1	-2.68	0.826814
IL1B	-2.68	0.801343
FCGR2A	-2.68	0.723538
KIT	-2.68	0.376751
ZAP70	-2.68	0.264401
MAP4K4	-2.69	1.0278
HDAC4	-2.7	2.92082
CDH5	-2.71	0.886057
TLR2	-2.72	1.07883
TLR8	-2.72	1.05799
GZMH	-2.72	0.974694
NUP107	-2.77	3.89279
C8B	-2.77	2.63827
PLA2G6	-2.77	1.10679
LILRB2	-2.77	1.00922
PTGS1	-2.77	0.9914
ENTPD1	-2.77	0.55752
BCL10	-2.81	1.14813
PTGS2	-2.81	1.00174
ROCK2	-2.84	1.09583
CD86	-2.84	0.950782
ATG16L1	-2.85	1.65365
SMAD5	-2.85	1.08672
MBP	-2.87	4.71897
PTPN6	-2.87	2.04866
FYN	-2.89	1.14813
GTF3C1	-2.89	1.14813
ATG7	-2.9	5.10403
FOXP3	-2.92	1.94692
CIITA	-2.93	1.21467
IL10RB	-2.94	1.84771
EDNRB	-2.95	1.3019
MAP3K1	-2.96	0.974694
CD36	-2.98	1.42481
MAPKAPK5	-3	1.46092
ITGA5	-3.01	2.09151
C3	-3.02	2.34104
CXCR4	-3.04	3.18709
C8G	-3.06	1.14813
C1R	-3.07	4.59688
FEZ1	-3.07	1.26922
CCBP2	-3.07	1.12726
SKI	-3.1	2.5391
CD3E	-3.1	1.33068
ARG2	-3.11	0.331614
GRB2	-3.12	1.2233
PRKCD	-3.14	1.09637
PDCD2	-3.17	4.30803
VCAM1	-3.17	1.18575
CREB1	-3.19	2.21183
MAP3K5	-3.19	1.92812
CRADD	-3.19	1.80688
MAPK8	-3.2	1.34104
C8A	-3.2	0.181774
FN1	-3.21	2.1107
ATF2	-3.21	1.42481
TCF4	-3.23	0.832683
JAK1	-3.25	2.50585
SLC2A1	-3.26	6.5986
MYC	-3.27	0.767004
IRF5	-3.28	5.32331
NFATC1	-3.29	6.20066
HLA-DMA	-3.31	1.75203
SIRPA	-3.31	0.136083
HLA-DRA	-3.32	0.661544
MAP4K2	-3.35	5.86967
EGR1	-3.38	1.70333
HLA-DQB1	-3.38	1.27984
ABCB1	-3.39	1.73755
HFE	-3.43	2.35754
ATG5	-3.43	1.5867
PRKCA	-3.51	2.6517
FLT3LG	-3.51	1.54363
CD7	-3.51	1.46852
CD46	-3.51	1.33536
NOTCH2	-3.52	2.48413
HLA-DPB1	-3.52	0.66354
CASP3	-3.53	1.81816
MAPK1	-3.59	1.74715
HLA-DPA1	-3.62	1.0752
RELA	-3.63	4.56864
TYK2	-3.63	1.46092
MEF2A	-3.65	4.50585
STAT5A	-3.66	4.67985
ELK1	-3.66	2.35754
IL2RB	-3.66	1.34872
CASP10	-3.7	2.36754
DOCK9	-3.7	1.75203
AKT3	-3.7	1.72584
C2	-3.72	0.723538
NOD1	-3.74	1.8041
IL10RA	-3.74	1.68613
SIGIRR	-3.77	1.68613
CD40	-3.77	1.67778
NOTCH1	-3.78	2.00922
BCL2L11	-3.79	2.1986
PTPRC	-3.81	2.31426
PDGFRB	-3.85	1.54212
C6	-3.85	1.53018
LILRB1	-3.85	1.46092
CASP8	-3.87	1.84771
NT5E	-3.89	2.04866
IKBKB	-3.9	5.42251
CEACAM1	-3.91	2.52288
HRAS	-3.94	2.87943
ANP32B	-3.99	2.52288
TAP1	-4	1.28904
REPS1	-4.01	5.16685
CXCL9	-4.02	1.09583
TGFBR1	-4.07	6.27327
TIRAP	-4.08	7.48413
C14orf166	-4.1	2.0348
IRAK1	-4.1	1.93181
TNFSF13	-4.1	1.14813
NFIL3	-4.14	1.75203
ITGA6	-4.15	2.00745
CD4	-4.16	2.42366
KNG1	-4.17	2.67778
MAP2K1	-4.18	6.12378
PIGR	-4.19	1.86646
MASP2	-4.2	2.52288
PLCB1	-4.22	2.04818
STAT3	-4.23	1.75203
TLR6	-4.26	1.90309
DDIT3	-4.27	7.07366
ITLN1	-4.27	0.91364
KEAP1	-4.3	2.35754
IRF8	-4.32	2.04721
IL13RA1	-4.39	2.24413
TRAF6	-4.4	6.1463
EWSR1	-4.42	3.64589
BAD	-4.42	2.04721
IL11RA	-4.43	2.73993
SIGLEC1	-4.43	2.00922
MAPK14	-4.46	6.5986
USP9Y	-4.48	1.97469
PIK3C2G	-4.49	7.07417
UBE2L3	-4.51	2.66555
OXER1	-4.51	2.1798
ATM	-4.54	6.08831
C5	-4.66	1.8041
NFKB1	-4.69	2.25104
TNFSF12	-4.7	2.24413
EIF2A	-4.78	2.36754
CD82	-4.78	2.02733
NFATC3	-4.83	7.97469
BLNK	-4.84	3.78781
CDC42	-4.84	2.36754
NR3C1	-4.85	2.28904
MBL2	-4.86	2.1986
FADD	-4.98	2.5391
ZBTB16	-5.01	2.33724
ZEB1	-5.04	7.97469
FCGRT	-5.04	2.02457
CCL15	-5.11	2.41454
MRC1	-5.12	2.86646
CSF1R	-5.12	2.33724
IL6R	-5.22	2.72125
RIPK1	-5.25	2.50031
LCP2	-5.31	2.48413
IL17RA	-5.35	8.266
MME	-5.37	2.61798
STAT5B	-5.47	2.65956
IFNGR1	-5.49	2.61798
BIRC2	-5.5	2.66555
TRAF2	-5.5	2.66555
DPP4	-5.5	2.52288
LTBR	-5.62	9.62525
HLA-DQA1	-5.64	2.29073
FOS	-5.71	2.36754
MAF	-6.03	6.04721
ILF3	-6.06	2.86967
RAF1	-6.16	2.90309
IGF2R	-6.25	2.95078
CD209	-6.36	5.52288
CD1D	-6.68	2.75945
AHR	-6.73	2.87943
RORC	-7.22	3.31605
IDO2	-7.35	3.18977
CCL16	-7.64	3.38091
TGFBI	-7.99	3.30277
